# Supplementary material for: Golgi Enrichment and Proteomic Analysis of Developing Pinus radiata Xylem by Free-Flow Electrophoresis
Source: PLoS One. 2013 Dec 26;8(12):e84669. doi: 10.1371/journal.pone.0084669 (PMC3887118; doi:10.1371/journal.pone.0084669)
Supplement: File S1 — Figure S1, Tables S1-S6. Figure S1. Image of the three-year-old pine tree (Pinus radiata D. Don) sourced from Swanton Pacific Ranch Davenport (CA, USA) that was used to harvest developing xylem for Golgi preparations. After sections were cut, logs were inspected to determine whether compression wood had formed. Logs were then placed on ice for transport back to the laboratory. Table S1. Proteins identified from fractions mCW-P2, mCW-P3, sCW-P2 and sCW-P3 after FFE enrichment of Golgi membranes from developing xylem of pine. Protein identifications were made with one or more significantly matching peptides by Mascot (p < 0.05) against Arabidopsis proteins (TAIR10). Column headers are standard outputs from the Mascot search engine (http://www.matrixscience.com/help/export_help.html). Table S2. Proteins identified from fractions mCW-P2, mCW-P3, sCW-P2 and sCW-P3 after FFE enrichment of Golgi membranes from developing xylem of pine. Protein identifications were made with one or more significantly matching peptides by Mascot (p < 0.05) against Viridiplantae proteins downloaded from GenBank (May 2012). Column headers are standard outputs from the Mascot search engine (http://www.matrixscience.com/help/export_help.html). Table S3. Proteins identified from fractions mCW-P2, mCW-P3, sCW-P2 and sCW-P3 after FFE enrichment of Golgi membranes from developing xylem of pine. Protein identifications were made with one or more significantly matching peptides by Mascot (p < 0.05) against Pinus spp. proteins at GenBank (July 2012). Column headers are standard outputs from the Mascot search engine (http://www.matrixscience.com/help/export_help.html). Table S4. Subcellular localization and functional matrix for fractions mCW-P2, mCW-P3, sCW-P2 and sCW-P3. Numbers indicate the protein hit number (prot_hit_num) from Table S1 (Arabidopsis), Table S2 (Viridiplantae) or Table S3 (pine). Subcellular locations were determined using the SUBcellular Arabidopsis (SUBA) database. Proteins were al [file pone.0084669.s001.zip › TableS1.xlsx]

## Sheet: mCW-P2
Table S1a. Proteins identified from fractions mCW-P2, mCW-P3, sCW-P2 and sCW-P3 after FFE enrichment of Golgi membranes from developing xylem of pine. Protein identifications were made with one or more significantly matching peptides by Mascot (p < 0.05) against Arabidopsis proteins (TAIR10). Column headers are standard outputs from the Mascot search engine (http://www.matrixscience.com/help/expo…
prot_hit_num	prot_family_member	prot_acc	prot_desc	prot_score	prot_mass	prot_matches	prot_matches_sig	prot_sequences	prot_sequences_sig	pep_query	pep_rank	pep_isbold	pep_isunique	pep_exp_mz	pep_exp_mr	pep_exp_z	pep_calc_mr	pep_delta	pep_miss	pep_score	pep_expect	pep_res_before	pep_seq	pep_res_after	pep_var_mod	pep_var_mod_pos
1	1	AT5G09810.1	ACT7 actin 7	7661	41709	261	259	11	11	2975	1	1	1	582.292	1162.57	2	1162.59	-0.0215	0	35.53	0.022	K	EITALAPSSMK	I	Oxidation (M)	0.00000000010.0
1	1	AT5G09810.1	ACT7 actin 7	7661	41709	261	259	11	11	3607	1	1	1	400.22	1197.64	3	1197.7	-0.0595	0	60.77	4.9e-05	R	AVFPSIVGRPR	H
1	1	AT5G09810.1	ACT7 actin 7	7661	41709	261	259	11	11	3608	1	1	1	400.22	1197.64	3	1197.7	-0.0591	0	53.35	0.00027	R	AVFPSIVGRPR	H
1	1	AT5G09810.1	ACT7 actin 7	7661	41709	261	259	11	11	3609	1	1	1	400.22	1197.64	3	1197.7	-0.0591	0	59.89	6e-05	R	AVFPSIVGRPR	H
1	1	AT5G09810.1	ACT7 actin 7	7661	41709	261	259	11	11	3610	1	1	1	400.221	1197.64	3	1197.7	-0.0586	0	79.58	6.4e-07	R	AVFPSIVGRPR	H
1	1	AT5G09810.1	ACT7 actin 7	7661	41709	261	259	11	11	3611	1	1	1	400.221	1197.64	3	1197.7	-0.0584	0	38.49	0.0082	R	AVFPSIVGRPR	H
1	1	AT5G09810.1	ACT7 actin 7	7661	41709	261	259	11	11	3612	1	1	1	400.221	1197.64	3	1197.7	-0.0582	0	64.38	2.1e-05	R	AVFPSIVGRPR	H
1	1	AT5G09810.1	ACT7 actin 7	7661	41709	261	259	11	11	3613	1	1	1	400.221	1197.64	3	1197.7	-0.0577	0	69.16	7e-06	R	AVFPSIVGRPR	H
1	1	AT5G09810.1	ACT7 actin 7	7661	41709	261	259	11	11	3614	1	1	1	400.221	1197.64	3	1197.7	-0.0577	0	69.02	7.3e-06	R	AVFPSIVGRPR	H
1	1	AT5G09810.1	ACT7 actin 7	7661	41709	261	259	11	11	3615	1	1	1	400.221	1197.64	3	1197.7	-0.0576	0	67.65	9.9e-06	R	AVFPSIVGRPR	H
1	1	AT5G09810.1	ACT7 actin 7	7661	41709	261	259	11	11	3616	1	1	1	400.221	1197.64	3	1197.7	-0.0575	0	36.99	0.012	R	AVFPSIVGRPR	H
1	1	AT5G09810.1	ACT7 actin 7	7661	41709	261	259	11	11	3620	1	1	1	599.846	1197.68	2	1197.7	-0.0211	0	50.91	0.00041	R	AVFPSIVGRPR	H
1	1	AT5G09810.1	ACT7 actin 7	7661	41709	261	259	11	11	3621	1	1	1	599.846	1197.68	2	1197.7	-0.0211	0	50.02	0.0005	R	AVFPSIVGRPR	H
1	1	AT5G09810.1	ACT7 actin 7	7661	41709	261	259	11	11	3622	1	1	1	599.846	1197.68	2	1197.7	-0.0211	0	41.87	0.0033	R	AVFPSIVGRPR	H
1	1	AT5G09810.1	ACT7 actin 7	7661	41709	261	259	11	11	3623	1	1	1	599.846	1197.68	2	1197.7	-0.0211	0	52.42	0.00029	R	AVFPSIVGRPR	H
1	1	AT5G09810.1	ACT7 actin 7	7661	41709	261	259	11	11	3624	1	1	1	599.846	1197.68	2	1197.7	-0.0211	0	68.45	7.2e-06	R	AVFPSIVGRPR	H
1	1	AT5G09810.1	ACT7 actin 7	7661	41709	261	259	11	11	3625	1	1	1	599.846	1197.68	2	1197.7	-0.0211	0	60.62	4.3e-05	R	AVFPSIVGRPR	H
1	1	AT5G09810.1	ACT7 actin 7	7661	41709	261	259	11	11	3626	1	1	1	599.846	1197.68	2	1197.7	-0.0211	0	51.7	0.00034	R	AVFPSIVGRPR	H
1	1	AT5G09810.1	ACT7 actin 7	7661	41709	261	259	11	11	3627	1	1	1	599.846	1197.68	2	1197.7	-0.0211	0	55.46	0.00014	R	AVFPSIVGRPR	H
1	1	AT5G09810.1	ACT7 actin 7	7661	41709	261	259	11	11	3628	1	1	1	599.846	1197.68	2	1197.7	-0.0211	0	54.53	0.00018	R	AVFPSIVGRPR	H
1	1	AT5G09810.1	ACT7 actin 7	7661	41709	261	259	11	11	3629	1	1	1	599.846	1197.68	2	1197.7	-0.0206	0	47.41	0.00091	R	AVFPSIVGRPR	H
1	1	AT5G09810.1	ACT7 actin 7	7661	41709	261	259	11	11	3630	1	1	1	599.846	1197.68	2	1197.7	-0.0206	0	52.4	0.00029	R	AVFPSIVGRPR	H
1	1	AT5G09810.1	ACT7 actin 7	7661	41709	261	259	11	11	3631	1	1	1	599.846	1197.68	2	1197.7	-0.0205	0	43.21	0.0024	R	AVFPSIVGRPR	H
1	1	AT5G09810.1	ACT7 actin 7	7661	41709	261	259	11	11	3632	1	1	1	599.846	1197.68	2	1197.7	-0.0205	0	54.51	0.00018	R	AVFPSIVGRPR	H
1	1	AT5G09810.1	ACT7 actin 7	7661	41709	261	259	11	11	3633	1	1	1	599.846	1197.68	2	1197.7	-0.0204	0	46.2	0.0012	R	AVFPSIVGRPR	H
1	1	AT5G09810.1	ACT7 actin 7	7661	41709	261	259	11	11	3634	1	1	1	599.846	1197.68	2	1197.7	-0.0204	0	40.76	0.0042	R	AVFPSIVGRPR	H
1	1	AT5G09810.1	ACT7 actin 7	7661	41709	261	259	11	11	3636	1	1	1	599.846	1197.68	2	1197.7	-0.0204	0	33.61	0.022	R	AVFPSIVGRPR	H
1	1	AT5G09810.1	ACT7 actin 7	7661	41709	261	259	11	11	11551	2	1	1	512.262	1533.77	3	1533.81	-0.0421	1	42.28	0.0036	R	DLTDSLMKILTER	G
1	1	AT5G09810.1	ACT7 actin 7	7661	41709	261	259	11	11	11940	2	1	1	516.593	1546.76	3	1546.8	-0.0449	1	36.56	0.013	R	LDLAGRDLTDSLMK	I
1	1	AT5G09810.1	ACT7 actin 7	7661	41709	261	259	11	11	11941	2	1	1	516.593	1546.76	3	1546.8	-0.0446	1	33.57	0.026	R	LDLAGRDLTDSLMK	I
1	1	AT5G09810.1	ACT7 actin 7	7661	41709	261	259	11	11	11943	2	1	1	516.593	1546.76	3	1546.8	-0.0445	1	35.45	0.017	R	LDLAGRDLTDSLMK	I
1	1	AT5G09810.1	ACT7 actin 7	7661	41709	261	259	11	11	11944	2	1	1	516.593	1546.76	3	1546.8	-0.0444	1	51.06	0.00046	R	LDLAGRDLTDSLMK	I
1	1	AT5G09810.1	ACT7 actin 7	7661	41709	261	259	11	11	11976	2	1	1	774.408	1546.8	2	1546.8	-0.0019	1	30.66	0.049	R	LDLAGRDLTDSLMK	I
1	1	AT5G09810.1	ACT7 actin 7	7661	41709	261	259	11	11	11979	2	1	1	774.408	1546.8	2	1546.8	-0.0018	1	31.64	0.039	R	LDLAGRDLTDSLMK	I
1	1	AT5G09810.1	ACT7 actin 7	7661	41709	261	259	11	11	11980	2	1	1	774.408	1546.8	2	1546.8	-0.0018	1	31.52	0.041	R	LDLAGRDLTDSLMK	I
1	1	AT5G09810.1	ACT7 actin 7	7661	41709	261	259	11	11	11987	2	1	1	774.408	1546.8	2	1546.8	-0.0014	1	30.33	0.053	R	LDLAGRDLTDSLMK	I
1	1	AT5G09810.1	ACT7 actin 7	7661	41709	261	259	11	11	19859	1	1	1	619.305	1854.89	3	1854.93	-0.0325	0	56.45	0.0001	K	LAYVALDYEQELETAK	S
1	1	AT5G09810.1	ACT7 actin 7	7661	41709	261	259	11	11	19860	1	1	1	619.305	1854.89	3	1854.93	-0.0323	0	76.8	9.4e-07	K	LAYVALDYEQELETAK	S
1	1	AT5G09810.1	ACT7 actin 7	7661	41709	261	259	11	11	19861	1	1	1	619.305	1854.89	3	1854.93	-0.0318	0	71.9	2.9e-06	K	LAYVALDYEQELETAK	S
1	1	AT5G09810.1	ACT7 actin 7	7661	41709	261	259	11	11	19862	1	1	1	619.305	1854.89	3	1854.93	-0.0317	0	44.86	0.0015	K	LAYVALDYEQELETAK	S
1	1	AT5G09810.1	ACT7 actin 7	7661	41709	261	259	11	11	19863	1	1	1	619.305	1854.89	3	1854.93	-0.0315	0	63.15	2.2e-05	K	LAYVALDYEQELETAK	S
1	1	AT5G09810.1	ACT7 actin 7	7661	41709	261	259	11	11	19864	1	1	1	619.305	1854.89	3	1854.93	-0.0314	0	64.21	1.7e-05	K	LAYVALDYEQELETAK	S
1	1	AT5G09810.1	ACT7 actin 7	7661	41709	261	259	11	11	19865	1	1	1	619.305	1854.89	3	1854.93	-0.0313	0	51.3	0.00033	K	LAYVALDYEQELETAK	S
1	1	AT5G09810.1	ACT7 actin 7	7661	41709	261	259	11	11	19866	1	1	1	619.305	1854.89	3	1854.93	-0.0309	0	52.62	0.00025	K	LAYVALDYEQELETAK	S
1	1	AT5G09810.1	ACT7 actin 7	7661	41709	261	259	11	11	19867	1	1	1	619.305	1854.89	3	1854.93	-0.0309	0	67.33	8.3e-06	K	LAYVALDYEQELETAK	S
1	1	AT5G09810.1	ACT7 actin 7	7661	41709	261	259	11	11	19868	1	1	1	619.305	1854.89	3	1854.93	-0.0305	0	75.59	1.2e-06	K	LAYVALDYEQELETAK	S
1	1	AT5G09810.1	ACT7 actin 7	7661	41709	261	259	11	11	19869	1	1	1	619.306	1854.89	3	1854.93	-0.0303	0	29.06	0.056	K	LAYVALDYEQELETAK	S
1	1	AT5G09810.1	ACT7 actin 7	7661	41709	261	259	11	11	19870	1	1	1	619.306	1854.89	3	1854.93	-0.0302	0	50.41	0.00041	K	LAYVALDYEQELETAK	S
1	1	AT5G09810.1	ACT7 actin 7	7661	41709	261	259	11	11	19871	1	1	1	619.306	1854.89	3	1854.93	-0.0302	0	44.66	0.0015	K	LAYVALDYEQELETAK	S
1	1	AT5G09810.1	ACT7 actin 7	7661	41709	261	259	11	11	19872	1	1	1	619.306	1854.89	3	1854.93	-0.0301	0	36.56	0.0099	K	LAYVALDYEQELETAK	S
1	1	AT5G09810.1	ACT7 actin 7	7661	41709	261	259	11	11	19874	1	1	1	619.306	1854.9	3	1854.93	-0.0297	0	56.94	9.1e-05	K	LAYVALDYEQELETAK	S
1	1	AT5G09810.1	ACT7 actin 7	7661	41709	261	259	11	11	19875	1	1	1	619.306	1854.9	3	1854.93	-0.0296	0	61.72	3e-05	K	LAYVALDYEQELETAK	S
1	1	AT5G09810.1	ACT7 actin 7	7661	41709	261	259	11	11	19877	1	1	1	619.306	1854.9	3	1854.93	-0.0293	0	50.62	0.00039	K	LAYVALDYEQELETAK	S
1	1	AT5G09810.1	ACT7 actin 7	7661	41709	261	259	11	11	19878	1	1	1	619.306	1854.9	3	1854.93	-0.0293	0	53.98	0.00018	K	LAYVALDYEQELETAK	S
1	1	AT5G09810.1	ACT7 actin 7	7661	41709	261	259	11	11	19879	1	1	1	619.306	1854.9	3	1854.93	-0.0292	0	57.33	8.3e-05	K	LAYVALDYEQELETAK	S
1	1	AT5G09810.1	ACT7 actin 7	7661	41709	261	259	11	11	19880	1	1	1	619.306	1854.9	3	1854.93	-0.0291	0	55.77	0.00012	K	LAYVALDYEQELETAK	S
1	1	AT5G09810.1	ACT7 actin 7	7661	41709	261	259	11	11	19881	1	1	1	619.306	1854.9	3	1854.93	-0.0291	0	59.55	5e-05	K	LAYVALDYEQELETAK	S
1	1	AT5G09810.1	ACT7 actin 7	7661	41709	261	259	11	11	19882	1	1	1	619.306	1854.9	3	1854.93	-0.0287	0	50	0.00045	K	LAYVALDYEQELETAK	S
1	1	AT5G09810.1	ACT7 actin 7	7661	41709	261	259	11	11	19883	1	1	1	619.306	1854.9	3	1854.93	-0.0287	0	30.03	0.045	K	LAYVALDYEQELETAK	S
1	1	AT5G09810.1	ACT7 actin 7	7661	41709	261	259	11	11	19884	1	1	1	619.306	1854.9	3	1854.93	-0.0287	0	45.73	0.0012	K	LAYVALDYEQELETAK	S
1	1	AT5G09810.1	ACT7 actin 7	7661	41709	261	259	11	11	19885	1	1	1	619.306	1854.9	3	1854.93	-0.0287	0	69.67	4.9e-06	K	LAYVALDYEQELETAK	S
1	1	AT5G09810.1	ACT7 actin 7	7661	41709	261	259	11	11	19886	1	1	1	619.306	1854.9	3	1854.93	-0.0285	0	36.55	0.01	K	LAYVALDYEQELETAK	S
1	1	AT5G09810.1	ACT7 actin 7	7661	41709	261	259	11	11	19887	1	1	1	619.306	1854.9	3	1854.93	-0.0284	0	44.28	0.0017	K	LAYVALDYEQELETAK	S
1	1	AT5G09810.1	ACT7 actin 7	7661	41709	261	259	11	11	19888	1	1	1	619.306	1854.9	3	1854.93	-0.0284	0	43.64	0.0019	K	LAYVALDYEQELETAK	S
1	1	AT5G09810.1	ACT7 actin 7	7661	41709	261	259	11	11	19889	1	1	1	619.306	1854.9	3	1854.93	-0.0284	0	87.82	7.4e-08	K	LAYVALDYEQELETAK	S
1	1	AT5G09810.1	ACT7 actin 7	7661	41709	261	259	11	11	19890	1	1	1	619.306	1854.9	3	1854.93	-0.0284	0	53.13	0.00022	K	LAYVALDYEQELETAK	S
1	1	AT5G09810.1	ACT7 actin 7	7661	41709	261	259	11	11	19891	1	1	1	619.306	1854.9	3	1854.93	-0.0284	0	60.58	3.9e-05	K	LAYVALDYEQELETAK	S
1	1	AT5G09810.1	ACT7 actin 7	7661	41709	261	259	11	11	19892	1	1	1	619.306	1854.9	3	1854.93	-0.0283	0	67.57	7.9e-06	K	LAYVALDYEQELETAK	S
1	1	AT5G09810.1	ACT7 actin 7	7661	41709	261	259	11	11	19893	1	1	1	619.306	1854.9	3	1854.93	-0.028	0	55.25	0.00013	K	LAYVALDYEQELETAK	S
1	1	AT5G09810.1	ACT7 actin 7	7661	41709	261	259	11	11	19894	1	1	1	619.306	1854.9	3	1854.93	-0.0278	0	45.05	0.0014	K	LAYVALDYEQELETAK	S
1	1	AT5G09810.1	ACT7 actin 7	7661	41709	261	259	11	11	19895	1	1	1	619.306	1854.9	3	1854.93	-0.0276	0	65.69	1.2e-05	K	LAYVALDYEQELETAK	S
1	1	AT5G09810.1	ACT7 actin 7	7661	41709	261	259	11	11	19896	1	1	1	619.306	1854.9	3	1854.93	-0.0276	0	60.71	3.8e-05	K	LAYVALDYEQELETAK	S
1	1	AT5G09810.1	ACT7 actin 7	7661	41709	261	259	11	11	19897	1	1	1	619.307	1854.9	3	1854.93	-0.0273	0	49.71	0.00048	K	LAYVALDYEQELETAK	S
1	1	AT5G09810.1	ACT7 actin 7	7661	41709	261	259	11	11	19898	1	1	1	619.307	1854.9	3	1854.93	-0.0273	0	75.51	1.3e-06	K	LAYVALDYEQELETAK	S
1	1	AT5G09810.1	ACT7 actin 7	7661	41709	261	259	11	11	19899	1	1	1	619.307	1854.9	3	1854.93	-0.027	0	68.5	6.4e-06	K	LAYVALDYEQELETAK	S
1	1	AT5G09810.1	ACT7 actin 7	7661	41709	261	259	11	11	19900	1	1	1	619.307	1854.9	3	1854.93	-0.0267	0	72.91	2.3e-06	K	LAYVALDYEQELETAK	S
1	1	AT5G09810.1	ACT7 actin 7	7661	41709	261	259	11	11	4401	1	1	1	619.307	1854.9	3	1854.93	-0.0267	0	80.46	1.3e-06	K	LAYVALDYEQELETAK	S
1	1	AT5G09810.1	ACT7 actin 7	7661	41709	261	259	11	11	19901	1	1	1	619.307	1854.9	3	1854.93	-0.0266	0	48.6	0.00062	K	LAYVALDYEQELETAK	S
1	1	AT5G09810.1	ACT7 actin 7	7661	41709	261	259	11	11	19902	1	1	1	619.307	1854.9	3	1854.93	-0.0266	0	81.47	3.2e-07	K	LAYVALDYEQELETAK	S
1	1	AT5G09810.1	ACT7 actin 7	7661	41709	261	259	11	11	19903	1	1	1	619.307	1854.9	3	1854.93	-0.0266	0	48.65	0.00062	K	LAYVALDYEQELETAK	S
1	1	AT5G09810.1	ACT7 actin 7	7661	41709	261	259	11	11	19904	1	1	1	619.307	1854.9	3	1854.93	-0.0265	0	38.44	0.0065	K	LAYVALDYEQELETAK	S
1	1	AT5G09810.1	ACT7 actin 7	7661	41709	261	259	11	11	19905	1	1	1	619.307	1854.9	3	1854.93	-0.0264	0	65.6	1.2e-05	K	LAYVALDYEQELETAK	S
1	1	AT5G09810.1	ACT7 actin 7	7661	41709	261	259	11	11	19906	1	1	1	619.307	1854.9	3	1854.93	-0.0263	0	37.61	0.0078	K	LAYVALDYEQELETAK	S
1	1	AT5G09810.1	ACT7 actin 7	7661	41709	261	259	11	11	19908	1	1	1	619.307	1854.9	3	1854.93	-0.0263	0	65.14	1.4e-05	K	LAYVALDYEQELETAK	S
1	1	AT5G09810.1	ACT7 actin 7	7661	41709	261	259	11	11	19911	1	1	1	619.307	1854.9	3	1854.93	-0.0257	0	48.83	0.00059	K	LAYVALDYEQELETAK	S
1	1	AT5G09810.1	ACT7 actin 7	7661	41709	261	259	11	11	4402	1	1	1	619.307	1854.9	3	1854.93	-0.0257	0	31.52	0.1	K	LAYVALDYEQELETAK	S
1	1	AT5G09810.1	ACT7 actin 7	7661	41709	261	259	11	11	19913	1	1	1	619.307	1854.9	3	1854.93	-0.0255	0	41	0.0036	K	LAYVALDYEQELETAK	S
1	1	AT5G09810.1	ACT7 actin 7	7661	41709	261	259	11	11	19914	1	1	1	619.307	1854.9	3	1854.93	-0.0254	0	43.71	0.0019	K	LAYVALDYEQELETAK	S
1	1	AT5G09810.1	ACT7 actin 7	7661	41709	261	259	11	11	19915	1	1	1	619.307	1854.9	3	1854.93	-0.0254	0	56.47	0.0001	K	LAYVALDYEQELETAK	S
1	1	AT5G09810.1	ACT7 actin 7	7661	41709	261	259	11	11	19917	1	1	1	619.307	1854.9	3	1854.93	-0.0251	0	44.42	0.0016	K	LAYVALDYEQELETAK	S
1	1	AT5G09810.1	ACT7 actin 7	7661	41709	261	259	11	11	19918	1	1	1	619.308	1854.9	3	1854.93	-0.0243	0	48.56	0.00063	K	LAYVALDYEQELETAK	S
1	1	AT5G09810.1	ACT7 actin 7	7661	41709	261	259	11	11	19920	1	1	1	619.308	1854.9	3	1854.93	-0.0241	0	48.94	0.00058	K	LAYVALDYEQELETAK	S
1	1	AT5G09810.1	ACT7 actin 7	7661	41709	261	259	11	11	19921	1	1	1	619.308	1854.9	3	1854.93	-0.0239	0	35.56	0.013	K	LAYVALDYEQELETAK	S
1	1	AT5G09810.1	ACT7 actin 7	7661	41709	261	259	11	11	19922	1	1	1	619.308	1854.9	3	1854.93	-0.0238	0	40.4	0.0041	K	LAYVALDYEQELETAK	S
1	1	AT5G09810.1	ACT7 actin 7	7661	41709	261	259	11	11	19923	1	1	1	619.308	1854.9	3	1854.93	-0.0238	0	48.7	0.00061	K	LAYVALDYEQELETAK	S
1	1	AT5G09810.1	ACT7 actin 7	7661	41709	261	259	11	11	19924	1	1	1	619.308	1854.9	3	1854.93	-0.0238	0	67.92	7.3e-06	K	LAYVALDYEQELETAK	S
1	1	AT5G09810.1	ACT7 actin 7	7661	41709	261	259	11	11	19925	1	1	1	619.308	1854.9	3	1854.93	-0.0235	0	32.94	0.023	K	LAYVALDYEQELETAK	S
1	1	AT5G09810.1	ACT7 actin 7	7661	41709	261	259	11	11	19926	1	1	1	619.308	1854.9	3	1854.93	-0.0234	0	40.82	0.0037	K	LAYVALDYEQELETAK	S
1	1	AT5G09810.1	ACT7 actin 7	7661	41709	261	259	11	11	4403	1	1	1	619.308	1854.9	3	1854.93	-0.0233	0	62.93	7.4e-05	K	LAYVALDYEQELETAK	S
1	1	AT5G09810.1	ACT7 actin 7	7661	41709	261	259	11	11	19927	1	1	1	619.308	1854.9	3	1854.93	-0.0232	0	100.9	3.7e-09	K	LAYVALDYEQELETAK	S
1	1	AT5G09810.1	ACT7 actin 7	7661	41709	261	259	11	11	19929	1	1	1	619.308	1854.9	3	1854.93	-0.0221	0	68.8	5.9e-06	K	LAYVALDYEQELETAK	S
1	1	AT5G09810.1	ACT7 actin 7	7661	41709	261	259	11	11	19930	1	1	1	619.309	1854.9	3	1854.93	-0.0211	0	46.84	0.00093	K	LAYVALDYEQELETAK	S
1	1	AT5G09810.1	ACT7 actin 7	7661	41709	261	259	11	11	19931	1	1	1	619.309	1854.91	3	1854.93	-0.0186	0	52.78	0.00024	K	LAYVALDYEQELETAK	S
1	1	AT5G09810.1	ACT7 actin 7	7661	41709	261	259	11	11	4408	1	1	1	619.31	1854.91	3	1854.93	-0.018	0	37.76	0.024	K	LAYVALDYEQELETAK	S
1	1	AT5G09810.1	ACT7 actin 7	7661	41709	261	259	11	11	4410	1	1	1	619.311	1854.91	3	1854.93	-0.0134	0	41.77	0.0097	K	LAYVALDYEQELETAK	S
1	1	AT5G09810.1	ACT7 actin 7	7661	41709	261	259	11	11	19933	1	1	1	619.313	1854.92	3	1854.93	-0.0088	0	41.3	0.0034	K	LAYVALDYEQELETAK	S
1	1	AT5G09810.1	ACT7 actin 7	7661	41709	261	259	11	11	19940	1	1	1	928.476	1854.94	2	1854.93	0.0121	0	53.63	0.0002	K	LAYVALDYEQELETAK	S
1	1	AT5G09810.1	ACT7 actin 7	7661	41709	261	259	11	11	19945	1	1	1	928.477	1854.94	2	1854.93	0.0141	0	59.6	5e-05	K	LAYVALDYEQELETAK	S
1	1	AT5G09810.1	ACT7 actin 7	7661	41709	261	259	11	11	19946	1	1	1	928.477	1854.94	2	1854.93	0.0141	0	56.1	0.00011	K	LAYVALDYEQELETAK	S
1	1	AT5G09810.1	ACT7 actin 7	7661	41709	261	259	11	11	19947	1	1	1	928.477	1854.94	2	1854.93	0.0151	0	49.96	0.00045	K	LAYVALDYEQELETAK	S
1	1	AT5G09810.1	ACT7 actin 7	7661	41709	261	259	11	11	19948	1	1	1	928.478	1854.94	2	1854.93	0.016	0	59.65	4.9e-05	K	LAYVALDYEQELETAK	S
1	1	AT5G09810.1	ACT7 actin 7	7661	41709	261	259	11	11	19949	1	1	1	928.478	1854.94	2	1854.93	0.016	0	59.58	5e-05	K	LAYVALDYEQELETAK	S
1	1	AT5G09810.1	ACT7 actin 7	7661	41709	261	259	11	11	19951	1	1	1	928.478	1854.94	2	1854.93	0.0161	0	60.08	4.4e-05	K	LAYVALDYEQELETAK	S
1	1	AT5G09810.1	ACT7 actin 7	7661	41709	261	259	11	11	19952	1	1	1	928.478	1854.94	2	1854.93	0.0162	0	61.69	6.1e-05	K	LAYVALDYEQELETAK	S
1	1	AT5G09810.1	ACT7 actin 7	7661	41709	261	259	11	11	19953	1	1	1	928.478	1854.94	2	1854.93	0.0163	0	52.78	0.00047	K	LAYVALDYEQELETAK	S
1	1	AT5G09810.1	ACT7 actin 7	7661	41709	261	259	11	11	19954	1	1	1	928.478	1854.94	2	1854.93	0.0165	0	56.06	0.00011	K	LAYVALDYEQELETAK	S
1	1	AT5G09810.1	ACT7 actin 7	7661	41709	261	259	11	11	19955	1	1	1	928.478	1854.94	2	1854.93	0.0165	0	48.82	0.00059	K	LAYVALDYEQELETAK	S
1	1	AT5G09810.1	ACT7 actin 7	7661	41709	261	259	11	11	19956	1	1	1	928.478	1854.94	2	1854.93	0.0166	0	54.3	0.00017	K	LAYVALDYEQELETAK	S
1	1	AT5G09810.1	ACT7 actin 7	7661	41709	261	259	11	11	19957	1	1	1	928.478	1854.94	2	1854.93	0.0167	0	77.08	8.8e-07	K	LAYVALDYEQELETAK	S
1	1	AT5G09810.1	ACT7 actin 7	7661	41709	261	259	11	11	19958	1	1	1	928.478	1854.94	2	1854.93	0.0169	0	68.91	5.8e-06	K	LAYVALDYEQELETAK	S
1	1	AT5G09810.1	ACT7 actin 7	7661	41709	261	259	11	11	19959	1	1	1	928.478	1854.94	2	1854.93	0.0169	0	77.15	8.7e-07	K	LAYVALDYEQELETAK	S
1	1	AT5G09810.1	ACT7 actin 7	7661	41709	261	259	11	11	19960	1	1	1	928.478	1854.94	2	1854.93	0.017	0	58.44	6.4e-05	K	LAYVALDYEQELETAK	S
1	1	AT5G09810.1	ACT7 actin 7	7661	41709	261	259	11	11	19961	1	1	1	928.478	1854.94	2	1854.93	0.017	0	84.97	1.4e-07	K	LAYVALDYEQELETAK	S
1	1	AT5G09810.1	ACT7 actin 7	7661	41709	261	259	11	11	19962	1	1	1	928.478	1854.94	2	1854.93	0.0173	0	56.67	9.7e-05	K	LAYVALDYEQELETAK	S
1	1	AT5G09810.1	ACT7 actin 7	7661	41709	261	259	11	11	19963	1	1	1	928.478	1854.94	2	1854.93	0.0173	0	52.62	0.00025	K	LAYVALDYEQELETAK	S
1	1	AT5G09810.1	ACT7 actin 7	7661	41709	261	259	11	11	19964	1	1	1	928.479	1854.94	2	1854.93	0.0173	0	38.41	0.0065	K	LAYVALDYEQELETAK	S
1	1	AT5G09810.1	ACT7 actin 7	7661	41709	261	259	11	11	19965	1	1	1	928.479	1854.94	2	1854.93	0.0173	0	72.07	2.8e-06	K	LAYVALDYEQELETAK	S
1	1	AT5G09810.1	ACT7 actin 7	7661	41709	261	259	11	11	19968	1	1	1	928.479	1854.94	2	1854.93	0.0176	0	43.48	0.002	K	LAYVALDYEQELETAK	S
1	1	AT5G09810.1	ACT7 actin 7	7661	41709	261	259	11	11	19970	1	1	1	928.479	1854.94	2	1854.93	0.0179	0	65.73	1.2e-05	K	LAYVALDYEQELETAK	S
1	1	AT5G09810.1	ACT7 actin 7	7661	41709	261	259	11	11	19971	1	1	1	928.479	1854.94	2	1854.93	0.0179	0	45.33	0.0026	K	LAYVALDYEQELETAK	S
1	1	AT5G09810.1	ACT7 actin 7	7661	41709	261	259	11	11	19972	1	1	1	928.479	1854.94	2	1854.93	0.0181	0	55.31	0.00013	K	LAYVALDYEQELETAK	S
1	1	AT5G09810.1	ACT7 actin 7	7661	41709	261	259	11	11	19973	1	1	1	928.479	1854.94	2	1854.93	0.0182	0	68.24	6.7e-06	K	LAYVALDYEQELETAK	S
1	1	AT5G09810.1	ACT7 actin 7	7661	41709	261	259	11	11	19974	1	1	1	928.479	1854.94	2	1854.93	0.0182	0	56.57	9.9e-05	K	LAYVALDYEQELETAK	S
1	1	AT5G09810.1	ACT7 actin 7	7661	41709	261	259	11	11	19975	1	1	1	928.479	1854.94	2	1854.93	0.0185	0	57.02	8.9e-05	K	LAYVALDYEQELETAK	S
1	1	AT5G09810.1	ACT7 actin 7	7661	41709	261	259	11	11	19976	1	1	1	928.479	1854.94	2	1854.93	0.0186	0	53.08	0.00022	K	LAYVALDYEQELETAK	S
1	1	AT5G09810.1	ACT7 actin 7	7661	41709	261	259	11	11	19977	1	1	1	928.479	1854.94	2	1854.93	0.0186	0	48.32	0.00066	K	LAYVALDYEQELETAK	S
1	1	AT5G09810.1	ACT7 actin 7	7661	41709	261	259	11	11	19978	1	1	1	928.479	1854.94	2	1854.93	0.0187	0	71.14	3.5e-06	K	LAYVALDYEQELETAK	S
1	1	AT5G09810.1	ACT7 actin 7	7661	41709	261	259	11	11	19979	1	1	1	928.479	1854.94	2	1854.93	0.0187	0	37.91	0.0073	K	LAYVALDYEQELETAK	S
1	1	AT5G09810.1	ACT7 actin 7	7661	41709	261	259	11	11	19982	1	1	1	928.479	1854.94	2	1854.93	0.019	0	39.32	0.0053	K	LAYVALDYEQELETAK	S
1	1	AT5G09810.1	ACT7 actin 7	7661	41709	261	259	11	11	19983	1	1	1	928.479	1854.94	2	1854.93	0.0191	0	44	0.0018	K	LAYVALDYEQELETAK	S
1	1	AT5G09810.1	ACT7 actin 7	7661	41709	261	259	11	11	19984	1	1	1	928.479	1854.94	2	1854.93	0.0191	0	43.98	0.0018	K	LAYVALDYEQELETAK	S
1	1	AT5G09810.1	ACT7 actin 7	7661	41709	261	259	11	11	19986	1	1	1	928.479	1854.94	2	1854.93	0.0192	0	75.53	1.3e-06	K	LAYVALDYEQELETAK	S
1	1	AT5G09810.1	ACT7 actin 7	7661	41709	261	259	11	11	19987	1	1	1	928.479	1854.94	2	1854.93	0.0192	0	45.09	0.0014	K	LAYVALDYEQELETAK	S
1	1	AT5G09810.1	ACT7 actin 7	7661	41709	261	259	11	11	19988	1	1	1	928.479	1854.94	2	1854.93	0.0192	0	42.8	0.0024	K	LAYVALDYEQELETAK	S
1	1	AT5G09810.1	ACT7 actin 7	7661	41709	261	259	11	11	19989	1	1	1	928.48	1854.94	2	1854.93	0.0193	0	50.41	0.00041	K	LAYVALDYEQELETAK	S
1	1	AT5G09810.1	ACT7 actin 7	7661	41709	261	259	11	11	19990	1	1	1	928.48	1854.94	2	1854.93	0.0193	0	58.22	6.8e-05	K	LAYVALDYEQELETAK	S
1	1	AT5G09810.1	ACT7 actin 7	7661	41709	261	259	11	11	19991	1	1	1	928.48	1854.94	2	1854.93	0.0194	0	66.39	2.1e-05	K	LAYVALDYEQELETAK	S
1	1	AT5G09810.1	ACT7 actin 7	7661	41709	261	259	11	11	19992	1	1	1	928.48	1854.94	2	1854.93	0.0194	0	42.15	0.0027	K	LAYVALDYEQELETAK	S
1	1	AT5G09810.1	ACT7 actin 7	7661	41709	261	259	11	11	19993	1	1	1	928.48	1854.94	2	1854.93	0.0195	0	55.53	0.00013	K	LAYVALDYEQELETAK	S
1	1	AT5G09810.1	ACT7 actin 7	7661	41709	261	259	11	11	19994	1	1	1	928.48	1854.94	2	1854.93	0.0195	0	59.57	5e-05	K	LAYVALDYEQELETAK	S
1	1	AT5G09810.1	ACT7 actin 7	7661	41709	261	259	11	11	19995	1	1	1	928.48	1854.94	2	1854.93	0.0196	0	71.61	3.1e-06	K	LAYVALDYEQELETAK	S
1	1	AT5G09810.1	ACT7 actin 7	7661	41709	261	259	11	11	19996	1	1	1	928.48	1854.94	2	1854.93	0.0196	0	31.71	0.03	K	LAYVALDYEQELETAK	S
1	1	AT5G09810.1	ACT7 actin 7	7661	41709	261	259	11	11	19997	1	1	1	928.48	1854.94	2	1854.93	0.0196	0	45.95	0.0011	K	LAYVALDYEQELETAK	S
1	1	AT5G09810.1	ACT7 actin 7	7661	41709	261	259	11	11	19998	1	1	1	928.48	1854.94	2	1854.93	0.0197	0	35	0.014	K	LAYVALDYEQELETAK	S
1	1	AT5G09810.1	ACT7 actin 7	7661	41709	261	259	11	11	20000	1	1	1	928.48	1854.94	2	1854.93	0.0197	0	62.82	2.4e-05	K	LAYVALDYEQELETAK	S
1	1	AT5G09810.1	ACT7 actin 7	7661	41709	261	259	11	11	20002	1	1	1	928.48	1854.94	2	1854.93	0.0197	0	61.81	3e-05	K	LAYVALDYEQELETAK	S
1	1	AT5G09810.1	ACT7 actin 7	7661	41709	261	259	11	11	20003	1	1	1	928.48	1854.94	2	1854.93	0.0199	0	60.89	3.7e-05	K	LAYVALDYEQELETAK	S
1	1	AT5G09810.1	ACT7 actin 7	7661	41709	261	259	11	11	20004	1	1	1	928.48	1854.94	2	1854.93	0.0199	0	59.11	5.5e-05	K	LAYVALDYEQELETAK	S
1	1	AT5G09810.1	ACT7 actin 7	7661	41709	261	259	11	11	20005	1	1	1	928.48	1854.95	2	1854.93	0.0201	0	29.94	0.046	K	LAYVALDYEQELETAK	S
1	1	AT5G09810.1	ACT7 actin 7	7661	41709	261	259	11	11	20006	1	1	1	928.48	1854.95	2	1854.93	0.0202	0	32.61	0.025	K	LAYVALDYEQELETAK	S
1	1	AT5G09810.1	ACT7 actin 7	7661	41709	261	259	11	11	20008	1	1	1	928.48	1854.95	2	1854.93	0.0203	0	75.57	1.2e-06	K	LAYVALDYEQELETAK	S
1	1	AT5G09810.1	ACT7 actin 7	7661	41709	261	259	11	11	20009	1	1	1	928.48	1854.95	2	1854.93	0.0203	0	48.82	0.00059	K	LAYVALDYEQELETAK	S
1	1	AT5G09810.1	ACT7 actin 7	7661	41709	261	259	11	11	20013	1	1	1	928.48	1854.95	2	1854.93	0.0205	0	38.14	0.0069	K	LAYVALDYEQELETAK	S
1	1	AT5G09810.1	ACT7 actin 7	7661	41709	261	259	11	11	20014	1	1	1	928.48	1854.95	2	1854.93	0.0205	0	60.56	3.9e-05	K	LAYVALDYEQELETAK	S
1	1	AT5G09810.1	ACT7 actin 7	7661	41709	261	259	11	11	20016	1	1	1	928.48	1854.95	2	1854.93	0.0206	0	43.97	0.0018	K	LAYVALDYEQELETAK	S
1	1	AT5G09810.1	ACT7 actin 7	7661	41709	261	259	11	11	20018	1	1	1	928.48	1854.95	2	1854.93	0.0207	0	77.9	7.3e-07	K	LAYVALDYEQELETAK	S
1	1	AT5G09810.1	ACT7 actin 7	7661	41709	261	259	11	11	20021	1	1	1	928.48	1854.95	2	1854.93	0.0208	0	52.22	0.00027	K	LAYVALDYEQELETAK	S
1	1	AT5G09810.1	ACT7 actin 7	7661	41709	261	259	11	11	20022	1	1	1	928.48	1854.95	2	1854.93	0.0208	0	35.3	0.013	K	LAYVALDYEQELETAK	S
1	1	AT5G09810.1	ACT7 actin 7	7661	41709	261	259	11	11	20023	1	1	1	928.48	1854.95	2	1854.93	0.0208	0	55.95	0.00011	K	LAYVALDYEQELETAK	S
1	1	AT5G09810.1	ACT7 actin 7	7661	41709	261	259	11	11	20024	1	1	1	928.48	1854.95	2	1854.93	0.0208	0	54.8	0.00015	K	LAYVALDYEQELETAK	S
1	1	AT5G09810.1	ACT7 actin 7	7661	41709	261	259	11	11	20025	1	1	1	928.48	1854.95	2	1854.93	0.0209	0	49	0.00057	K	LAYVALDYEQELETAK	S
1	1	AT5G09810.1	ACT7 actin 7	7661	41709	261	259	11	11	20026	1	1	1	928.48	1854.95	2	1854.93	0.0209	0	33.2	0.021	K	LAYVALDYEQELETAK	S
1	1	AT5G09810.1	ACT7 actin 7	7661	41709	261	259	11	11	20029	1	1	1	928.48	1854.95	2	1854.93	0.021	0	52.98	0.00023	K	LAYVALDYEQELETAK	S
1	1	AT5G09810.1	ACT7 actin 7	7661	41709	261	259	11	11	20030	1	1	1	928.48	1854.95	2	1854.93	0.021	0	67.29	8.4e-06	K	LAYVALDYEQELETAK	S
1	1	AT5G09810.1	ACT7 actin 7	7661	41709	261	259	11	11	20031	1	1	1	928.48	1854.95	2	1854.93	0.021	0	67.55	7.9e-06	K	LAYVALDYEQELETAK	S
1	1	AT5G09810.1	ACT7 actin 7	7661	41709	261	259	11	11	20032	1	1	1	928.48	1854.95	2	1854.93	0.0211	0	33.38	0.021	K	LAYVALDYEQELETAK	S
1	1	AT5G09810.1	ACT7 actin 7	7661	41709	261	259	11	11	20038	1	1	1	928.48	1854.95	2	1854.93	0.0213	0	51.51	0.00032	K	LAYVALDYEQELETAK	S
1	1	AT5G09810.1	ACT7 actin 7	7661	41709	261	259	11	11	20039	1	1	1	928.48	1854.95	2	1854.93	0.0213	0	41.26	0.0034	K	LAYVALDYEQELETAK	S
1	1	AT5G09810.1	ACT7 actin 7	7661	41709	261	259	11	11	20040	1	1	1	928.48	1854.95	2	1854.93	0.0213	0	51.54	0.00031	K	LAYVALDYEQELETAK	S
1	1	AT5G09810.1	ACT7 actin 7	7661	41709	261	259	11	11	20043	1	1	1	928.481	1854.95	2	1854.93	0.0214	0	42.32	0.0026	K	LAYVALDYEQELETAK	S
1	1	AT5G09810.1	ACT7 actin 7	7661	41709	261	259	11	11	20044	1	1	1	928.481	1854.95	2	1854.93	0.0214	0	57.22	8.5e-05	K	LAYVALDYEQELETAK	S
1	1	AT5G09810.1	ACT7 actin 7	7661	41709	261	259	11	11	20047	1	1	1	928.481	1854.95	2	1854.93	0.0215	0	52.58	0.00025	K	LAYVALDYEQELETAK	S
1	1	AT5G09810.1	ACT7 actin 7	7661	41709	261	259	11	11	20048	1	1	1	928.481	1854.95	2	1854.93	0.0216	0	62.18	2.7e-05	K	LAYVALDYEQELETAK	S
1	1	AT5G09810.1	ACT7 actin 7	7661	41709	261	259	11	11	20049	1	1	1	928.481	1854.95	2	1854.93	0.0216	0	61.63	6.1e-05	K	LAYVALDYEQELETAK	S
1	1	AT5G09810.1	ACT7 actin 7	7661	41709	261	259	11	11	20050	1	1	1	928.481	1854.95	2	1854.93	0.0216	0	57.87	7.3e-05	K	LAYVALDYEQELETAK	S
1	1	AT5G09810.1	ACT7 actin 7	7661	41709	261	259	11	11	20054	1	1	1	928.481	1854.95	2	1854.93	0.0221	0	53.9	0.00018	K	LAYVALDYEQELETAK	S
1	1	AT5G09810.1	ACT7 actin 7	7661	41709	261	259	11	11	20056	1	1	1	928.481	1854.95	2	1854.93	0.0222	0	53.24	0.00021	K	LAYVALDYEQELETAK	S
1	1	AT5G09810.1	ACT7 actin 7	7661	41709	261	259	11	11	20057	1	1	1	928.481	1854.95	2	1854.93	0.0223	0	33.7	0.019	K	LAYVALDYEQELETAK	S
1	1	AT5G09810.1	ACT7 actin 7	7661	41709	261	259	11	11	20067	1	1	1	928.481	1854.95	2	1854.93	0.0231	0	67.22	1.7e-05	K	LAYVALDYEQELETAK	S
1	1	AT5G09810.1	ACT7 actin 7	7661	41709	261	259	11	11	20073	1	1	1	928.482	1854.95	2	1854.93	0.0243	0	53.41	0.00041	K	LAYVALDYEQELETAK	S
1	1	AT5G09810.1	ACT7 actin 7	7661	41709	261	259	11	11	20074	1	1	1	928.482	1854.95	2	1854.93	0.0246	0	56.71	0.00019	K	LAYVALDYEQELETAK	S
1	1	AT5G09810.1	ACT7 actin 7	7661	41709	261	259	11	11	20076	1	1	1	928.482	1854.95	2	1854.93	0.0253	0	33.62	0.02	K	LAYVALDYEQELETAK	S
1	1	AT5G09810.1	ACT7 actin 7	7661	41709	261	259	11	11	20079	1	1	1	928.484	1854.95	2	1854.93	0.0285	0	64.59	3.1e-05	K	LAYVALDYEQELETAK	S
1	1	AT5G09810.1	ACT7 actin 7	7661	41709	261	259	11	11	20081	1	1	1	928.489	1854.96	2	1854.93	0.0389	0	30.22	0.085	K	LAYVALDYEQELETAK	S
1	1	AT5G09810.1	ACT7 actin 7	7661	41709	261	259	11	11	22369	1	1	1	652.016	1953.03	3	1953.06	-0.0295	0	32.51	0.022	R	VAPEEHPVLLTEAPLNPK	A
1	1	AT5G09810.1	ACT7 actin 7	7661	41709	261	259	11	11	22373	1	1	1	652.017	1953.03	3	1953.06	-0.0289	0	37.11	0.0076	R	VAPEEHPVLLTEAPLNPK	A
1	1	AT5G09810.1	ACT7 actin 7	7661	41709	261	259	11	11	22374	1	1	1	652.017	1953.03	3	1953.06	-0.0275	0	47.16	0.00075	R	VAPEEHPVLLTEAPLNPK	A
1	1	AT5G09810.1	ACT7 actin 7	7661	41709	261	259	11	11	22382	1	1	1	652.018	1953.03	3	1953.06	-0.0252	0	33.25	0.018	R	VAPEEHPVLLTEAPLNPK	A
1	1	AT5G09810.1	ACT7 actin 7	7661	41709	261	259	11	11	22385	1	1	1	652.018	1953.03	3	1953.06	-0.0244	0	42.02	0.0024	R	VAPEEHPVLLTEAPLNPK	A
1	1	AT5G09810.1	ACT7 actin 7	7661	41709	261	259	11	11	22392	1	1	1	652.019	1953.03	3	1953.06	-0.0232	0	33.53	0.017	R	VAPEEHPVLLTEAPLNPK	A
1	1	AT5G09810.1	ACT7 actin 7	7661	41709	261	259	11	11	22394	1	1	1	652.019	1953.03	3	1953.06	-0.0228	0	71.27	2.9e-06	R	VAPEEHPVLLTEAPLNPK	A
1	1	AT5G09810.1	ACT7 actin 7	7661	41709	261	259	11	11	22400	1	1	1	652.019	1953.04	3	1953.06	-0.0209	0	88.04	6.1e-08	R	VAPEEHPVLLTEAPLNPK	A
1	1	AT5G09810.1	ACT7 actin 7	7661	41709	261	259	11	11	22403	1	1	1	652.02	1953.04	3	1953.06	-0.0179	0	63.68	1.6e-05	R	VAPEEHPVLLTEAPLNPK	A
1	1	AT5G09810.1	ACT7 actin 7	7661	41709	261	259	11	11	22404	1	1	1	652.02	1953.04	3	1953.06	-0.0178	0	58.77	5.1e-05	R	VAPEEHPVLLTEAPLNPK	A
1	1	AT5G09810.1	ACT7 actin 7	7661	41709	261	259	11	11	22405	1	1	1	652.02	1953.04	3	1953.06	-0.0178	0	94.47	1.4e-08	R	VAPEEHPVLLTEAPLNPK	A
1	1	AT5G09810.1	ACT7 actin 7	7661	41709	261	259	11	11	22409	1	1	1	977.55	1953.09	2	1953.06	0.0281	0	38.35	0.0051	R	VAPEEHPVLLTEAPLNPK	A
1	1	AT5G09810.1	ACT7 actin 7	7661	41709	261	259	11	11	22410	1	1	1	977.55	1953.09	2	1953.06	0.0281	0	53.21	0.00017	R	VAPEEHPVLLTEAPLNPK	A
1	1	AT5G09810.1	ACT7 actin 7	7661	41709	261	259	11	11	22411	1	1	1	977.55	1953.09	2	1953.06	0.0282	0	70.96	2.8e-06	R	VAPEEHPVLLTEAPLNPK	A
1	1	AT5G09810.1	ACT7 actin 7	7661	41709	261	259	11	11	22412	1	1	1	977.55	1953.09	2	1953.06	0.0283	0	58.66	4.8e-05	R	VAPEEHPVLLTEAPLNPK	A
1	1	AT5G09810.1	ACT7 actin 7	7661	41709	261	259	11	11	22413	1	1	1	977.55	1953.09	2	1953.06	0.0283	0	63.21	1.7e-05	R	VAPEEHPVLLTEAPLNPK	A
1	1	AT5G09810.1	ACT7 actin 7	7661	41709	261	259	11	11	22414	1	1	1	977.55	1953.09	2	1953.06	0.0283	0	67.21	6.6e-06	R	VAPEEHPVLLTEAPLNPK	A
1	1	AT5G09810.1	ACT7 actin 7	7661	41709	261	259	11	11	22415	1	1	1	977.55	1953.09	2	1953.06	0.0283	0	76.87	7.2e-07	R	VAPEEHPVLLTEAPLNPK	A
1	1	AT5G09810.1	ACT7 actin 7	7661	41709	261	259	11	11	22416	1	1	1	977.55	1953.09	2	1953.06	0.0285	0	29.95	0.035	R	VAPEEHPVLLTEAPLNPK	A
1	1	AT5G09810.1	ACT7 actin 7	7661	41709	261	259	11	11	25648	1	1	1	705.023	2112.05	3	2112.06	-0.0165	1	90.26	3.6e-08	K	EKLAYVALDYEQELETAK	S
1	1	AT5G09810.1	ACT7 actin 7	7661	41709	261	259	11	11	25649	1	1	1	705.023	2112.05	3	2112.06	-0.016	1	36.99	0.0077	K	EKLAYVALDYEQELETAK	S
1	1	AT5G09810.1	ACT7 actin 7	7661	41709	261	259	11	11	25658	1	1	1	1057.06	2112.1	2	2112.06	0.035	1	58.93	4.8e-05	K	EKLAYVALDYEQELETAK	S
1	1	AT5G09810.1	ACT7 actin 7	7661	41709	261	259	11	11	27029	1	1	1	733.693	2198.06	3	2198.07	-0.0101	0	95.15	1.1e-08	K	DLYGNIVLSGGSTMFPGIADR	M	Oxidation (M)	0.000000000000010000000.0
1	1	AT5G09810.1	ACT7 actin 7	7661	41709	261	259	11	11	27030	1	1	1	733.693	2198.06	3	2198.07	-0.0091	0	36.14	0.009	K	DLYGNIVLSGGSTMFPGIADR	M	Oxidation (M)	0.000000000000010000000.0
1	1	AT5G09810.1	ACT7 actin 7	7661	41709	261	259	11	11	27032	1	1	1	733.695	2198.06	3	2198.07	-0.0059	0	72.77	2e-06	K	DLYGNIVLSGGSTMFPGIADR	M	Oxidation (M)	0.000000000000010000000.0
1	1	AT5G09810.1	ACT7 actin 7	7661	41709	261	259	11	11	27038	1	1	1	1100.06	2198.11	2	2198.07	0.0421	0	39.21	0.0045	K	DLYGNIVLSGGSTMFPGIADR	M	Oxidation (M)	0.000000000000010000000.0
1	1	AT5G09810.1	ACT7 actin 7	7661	41709	261	259	11	11	27039	1	1	1	1100.06	2198.11	2	2198.07	0.0424	0	86.31	8.7e-08	K	DLYGNIVLSGGSTMFPGIADR	M	Oxidation (M)	0.000000000000010000000.0
1	1	AT5G09810.1	ACT7 actin 7	7661	41709	261	259	11	11	27040	1	1	1	1100.06	2198.11	2	2198.07	0.0424	0	84.3	1.4e-07	K	DLYGNIVLSGGSTMFPGIADR	M	Oxidation (M)	0.000000000000010000000.0
1	1	AT5G09810.1	ACT7 actin 7	7661	41709	261	259	11	11	27041	1	1	1	1100.06	2198.11	2	2198.07	0.0424	0	84.88	1.2e-07	K	DLYGNIVLSGGSTMFPGIADR	M	Oxidation (M)	0.000000000000010000000.0
1	1	AT5G09810.1	ACT7 actin 7	7661	41709	261	259	11	11	27050	1	1	1	1100.11	2198.2	2	2198.07	0.1342	0	39.74	0.0057	K	DLYGNIVLSGGSTMFPGIADR	M	Oxidation (M)	0.000000000000010000000.0
1	1	AT5G09810.1	ACT7 actin 7	7661	41709	261	259	11	11	29134	1	1	1	776.394	2326.16	3	2326.16	-0.0019	1	45.34	0.0011	R	KDLYGNIVLSGGSTMFPGIADR	M	Oxidation (M)	0.0000000000000010000000.0
1	1	AT5G09810.1	ACT7 actin 7	7661	41709	261	259	11	11	12108	1	1	1	776.395	2326.16	3	2326.16	-0.0004	1	69.36	1.3e-05	R	KDLYGNIVLSGGSTMFPGIADR	M	Oxidation (M)	0.0000000000000010000000.0
1	1	AT5G09810.1	ACT7 actin 7	7661	41709	261	259	11	11	35918	1	1	1	526.1	3150.56	6	3150.64	-0.0768	0	37.88	0.0039	R	TTGIVLDSGDGVSHTVPIYEGYALPHAILR	L
1	1	AT5G09810.1	ACT7 actin 7	7661	41709	261	259	11	11	35919	1	1	1	631.126	3150.59	5	3150.64	-0.0435	0	60.38	2.2e-05	R	TTGIVLDSGDGVSHTVPIYEGYALPHAILR	L
1	1	AT5G09810.1	ACT7 actin 7	7661	41709	261	259	11	11	35920	1	1	1	631.126	3150.59	5	3150.64	-0.0434	0	45.33	0.0007	R	TTGIVLDSGDGVSHTVPIYEGYALPHAILR	L
1	1	AT5G09810.1	ACT7 actin 7	7661	41709	261	259	11	11	35921	1	1	1	631.126	3150.59	5	3150.64	-0.0434	0	32.03	0.015	R	TTGIVLDSGDGVSHTVPIYEGYALPHAILR	L
1	1	AT5G09810.1	ACT7 actin 7	7661	41709	261	259	11	11	35922	1	1	1	631.127	3150.6	5	3150.64	-0.0377	0	50.65	0.00021	R	TTGIVLDSGDGVSHTVPIYEGYALPHAILR	L
1	1	AT5G09810.1	ACT7 actin 7	7661	41709	261	259	11	11	35927	1	1	1	788.665	3150.63	4	3150.64	-0.0041	0	52.03	0.00015	R	TTGIVLDSGDGVSHTVPIYEGYALPHAILR	L
1	1	AT5G09810.1	ACT7 actin 7	7661	41709	261	259	11	11	35929	1	1	1	788.665	3150.63	4	3150.64	-0.003	0	32.92	0.012	R	TTGIVLDSGDGVSHTVPIYEGYALPHAILR	L
1	1	AT5G09810.1	ACT7 actin 7	7661	41709	261	259	11	11	35932	1	1	1	788.666	3150.64	4	3150.64	0.0006	0	71.54	1.6e-06	R	TTGIVLDSGDGVSHTVPIYEGYALPHAILR	L
1	1	AT5G09810.1	ACT7 actin 7	7661	41709	261	259	11	11	35933	1	1	1	788.666	3150.64	4	3150.64	0.0012	0	33.63	0.01	R	TTGIVLDSGDGVSHTVPIYEGYALPHAILR	L
1	1	AT5G09810.1	ACT7 actin 7	7661	41709	261	259	11	11	35935	1	1	1	788.666	3150.64	4	3150.64	0.0014	0	76.83	4.9e-07	R	TTGIVLDSGDGVSHTVPIYEGYALPHAILR	L
1	1	AT5G09810.1	ACT7 actin 7	7661	41709	261	259	11	11	35938	1	1	1	788.667	3150.64	4	3150.64	0.0026	0	120.76	2e-11	R	TTGIVLDSGDGVSHTVPIYEGYALPHAILR	L
1	1	AT5G09810.1	ACT7 actin 7	7661	41709	261	259	11	11	35939	1	1	1	788.667	3150.64	4	3150.64	0.0027	0	55.67	6.4e-05	R	TTGIVLDSGDGVSHTVPIYEGYALPHAILR	L
1	1	AT5G09810.1	ACT7 actin 7	7661	41709	261	259	11	11	35941	1	1	1	788.667	3150.64	4	3150.64	0.004	0	50.71	0.0002	R	TTGIVLDSGDGVSHTVPIYEGYALPHAILR	L
1	1	AT5G09810.1	ACT7 actin 7	7661	41709	261	259	11	11	35944	1	1	1	788.669	3150.65	4	3150.64	0.0112	0	32.4	0.013	R	TTGIVLDSGDGVSHTVPIYEGYALPHAILR	L
1	1	AT5G09810.1	ACT7 actin 7	7661	41709	261	259	11	11	25384	1	1	1	1051.23	3150.68	3	3150.64	0.04	0	37.87	0.0053	R	TTGIVLDSGDGVSHTVPIYEGYALPHAILR	L
1	1	AT5G09810.1	ACT7 actin 7	7661	41709	261	259	11	11	35947	1	1	1	1051.23	3150.68	3	3150.64	0.0464	0	46.19	0.00054	R	TTGIVLDSGDGVSHTVPIYEGYALPHAILR	L
1	1	AT5G09810.1	ACT7 actin 7	7661	41709	261	259	11	11	35948	1	1	1	1051.24	3150.68	3	3150.64	0.0499	0	47.22	0.00043	R	TTGIVLDSGDGVSHTVPIYEGYALPHAILR	L
1	1	AT5G09810.1	ACT7 actin 7	7661	41709	261	259	11	11	35949	1	1	1	1051.24	3150.69	3	3150.64	0.0509	0	73.39	1e-06	R	TTGIVLDSGDGVSHTVPIYEGYALPHAILR	L
1	1	AT5G09810.1	ACT7 actin 7	7661	41709	261	259	11	11	35951	1	1	1	1051.24	3150.69	3	3150.64	0.0525	0	127.21	4.3e-12	R	TTGIVLDSGDGVSHTVPIYEGYALPHAILR	L
1	1	AT5G09810.1	ACT7 actin 7	7661	41709	261	259	11	11	35952	1	1	1	1051.24	3150.69	3	3150.64	0.0527	0	78.55	3.2e-07	R	TTGIVLDSGDGVSHTVPIYEGYALPHAILR	L
1	1	AT5G09810.1	ACT7 actin 7	7661	41709	261	259	11	11	35953	2	1	1	1051.24	3150.69	3	3150.64	0.0531	0	35.78	0.006	R	TTGIVLDSGDGVSHTVPIYEGYALPHAILR	L
1	1	AT5G09810.1	ACT7 actin 7	7661	41709	261	259	11	11	25386	1	1	1	1051.24	3150.7	3	3150.64	0.0617	0	53.98	0.00013	R	TTGIVLDSGDGVSHTVPIYEGYALPHAILR	L
1	1	AT5G09810.1	ACT7 actin 7	7661	41709	261	259	11	11	25388	1	1	1	1051.24	3150.7	3	3150.64	0.0677	0	45.79	0.00083	R	TTGIVLDSGDGVSHTVPIYEGYALPHAILR	L
1	1	AT5G09810.1	ACT7 actin 7	7661	41709	261	259	11	11	25389	1	1	1	1051.24	3150.7	3	3150.64	0.0692	0	36.6	0.0069	R	TTGIVLDSGDGVSHTVPIYEGYALPHAILR	L
1	1	AT5G09810.1	ACT7 actin 7	7661	41709	261	259	11	11	36773	1	1	1	575.095	3444.53	6	3444.6	-0.072	1	50.01	0.00017	K	YPIEHGIVSNWDDMEKIWHHTFYNELR	V	Oxidation (M)	0.000000000000010000000000000.0
1	1	AT5G09810.1	ACT7 actin 7	7661	41709	261	259	11	11	36774	1	1	1	575.096	3444.53	6	3444.6	-0.0674	1	52.12	0.0001	K	YPIEHGIVSNWDDMEKIWHHTFYNELR	V	Oxidation (M)	0.000000000000010000000000000.0
1	1	AT5G09810.1	ACT7 actin 7	7661	41709	261	259	11	11	36775	1	1	1	689.921	3444.57	5	3444.6	-0.0303	1	61	1.4e-05	K	YPIEHGIVSNWDDMEKIWHHTFYNELR	V	Oxidation (M)	0.000000000000010000000000000.0
1	1	AT5G09810.1	ACT7 actin 7	7661	41709	261	259	11	11	36776	1	1	1	689.921	3444.57	5	3444.6	-0.03	1	32.96	0.0087	K	YPIEHGIVSNWDDMEKIWHHTFYNELR	V	Oxidation (M)	0.000000000000010000000000000.0
1	1	AT5G09810.1	ACT7 actin 7	7661	41709	261	259	11	11	36777	1	1	1	689.921	3444.57	5	3444.6	-0.0293	1	54.47	6.2e-05	K	YPIEHGIVSNWDDMEKIWHHTFYNELR	V	Oxidation (M)	0.000000000000010000000000000.0
1	1	AT5G09810.1	ACT7 actin 7	7661	41709	261	259	11	11	36778	1	1	1	689.922	3444.57	5	3444.6	-0.0271	1	65.36	5.1e-06	K	YPIEHGIVSNWDDMEKIWHHTFYNELR	V	Oxidation (M)	0.000000000000010000000000000.0
1	1	AT5G09810.1	ACT7 actin 7	7661	41709	261	259	11	11	36779	1	1	1	862.161	3444.62	4	3444.6	0.0172	1	42.95	0.00088	K	YPIEHGIVSNWDDMEKIWHHTFYNELR	V	Oxidation (M)	0.000000000000010000000000000.0
1	1	AT5G09810.1	ACT7 actin 7	7661	41709	261	259	11	11	36780	1	1	1	862.162	3444.62	4	3444.6	0.0193	1	50.6	0.00015	K	YPIEHGIVSNWDDMEKIWHHTFYNELR	V	Oxidation (M)	0.000000000000010000000000000.0
1	1	AT5G09810.1	ACT7 actin 7	7661	41709	261	259	11	11	36781	1	1	1	862.163	3444.62	4	3444.6	0.0226	1	33.91	0.0071	K	YPIEHGIVSNWDDMEKIWHHTFYNELR	V	Oxidation (M)	0.000000000000010000000000000.0
1	1	AT5G09810.1	ACT7 actin 7	7661	41709	261	259	11	11	36782	1	1	1	862.163	3444.62	4	3444.6	0.0226	1	35.59	0.0048	K	YPIEHGIVSNWDDMEKIWHHTFYNELR	V	Oxidation (M)	0.000000000000010000000000000.0
1	1	AT5G09810.1	ACT7 actin 7	7661	41709	261	259	11	11	36787	1	1	1	1149.23	3444.67	3	3444.6	0.0698	1	39.84	0.0018	K	YPIEHGIVSNWDDMEKIWHHTFYNELR	V	Oxidation (M)	0.000000000000010000000000000.0
1	2	AT2G37620.1	ACT1, AAc1 actin 1	2796	41771	96	92	8	8	2975	1	0	1	582.292	1162.57	2	1162.59	-0.0215	0	35.53	0.022	K	EITALAPSSMK	I	Oxidation (M)	0.00000000010.0
1	2	AT2G37620.1	ACT1, AAc1 actin 1	2796	41771	96	92	8	8	3607	1	0	1	400.22	1197.64	3	1197.7	-0.0595	0	60.77	4.9e-05	R	AVFPSIVGRPR	H
1	2	AT2G37620.1	ACT1, AAc1 actin 1	2796	41771	96	92	8	8	3608	1	0	1	400.22	1197.64	3	1197.7	-0.0591	0	53.35	0.00027	R	AVFPSIVGRPR	H
1	2	AT2G37620.1	ACT1, AAc1 actin 1	2796	41771	96	92	8	8	3609	1	0	1	400.22	1197.64	3	1197.7	-0.0591	0	59.89	6e-05	R	AVFPSIVGRPR	H
1	2	AT2G37620.1	ACT1, AAc1 actin 1	2796	41771	96	92	8	8	3610	1	0	1	400.221	1197.64	3	1197.7	-0.0586	0	79.58	6.4e-07	R	AVFPSIVGRPR	H
1	2	AT2G37620.1	ACT1, AAc1 actin 1	2796	41771	96	92	8	8	3611	1	0	1	400.221	1197.64	3	1197.7	-0.0584	0	38.49	0.0082	R	AVFPSIVGRPR	H
1	2	AT2G37620.1	ACT1, AAc1 actin 1	2796	41771	96	92	8	8	3612	1	0	1	400.221	1197.64	3	1197.7	-0.0582	0	64.38	2.1e-05	R	AVFPSIVGRPR	H
1	2	AT2G37620.1	ACT1, AAc1 actin 1	2796	41771	96	92	8	8	3613	1	0	1	400.221	1197.64	3	1197.7	-0.0577	0	69.16	7e-06	R	AVFPSIVGRPR	H
1	2	AT2G37620.1	ACT1, AAc1 actin 1	2796	41771	96	92	8	8	3614	1	0	1	400.221	1197.64	3	1197.7	-0.0577	0	69.02	7.3e-06	R	AVFPSIVGRPR	H
1	2	AT2G37620.1	ACT1, AAc1 actin 1	2796	41771	96	92	8	8	3615	1	0	1	400.221	1197.64	3	1197.7	-0.0576	0	67.65	9.9e-06	R	AVFPSIVGRPR	H
1	2	AT2G37620.1	ACT1, AAc1 actin 1	2796	41771	96	92	8	8	3616	1	0	1	400.221	1197.64	3	1197.7	-0.0575	0	36.99	0.012	R	AVFPSIVGRPR	H
1	2	AT2G37620.1	ACT1, AAc1 actin 1	2796	41771	96	92	8	8	3620	1	0	1	599.846	1197.68	2	1197.7	-0.0211	0	50.91	0.00041	R	AVFPSIVGRPR	H
1	2	AT2G37620.1	ACT1, AAc1 actin 1	2796	41771	96	92	8	8	3621	1	0	1	599.846	1197.68	2	1197.7	-0.0211	0	50.02	0.0005	R	AVFPSIVGRPR	H
1	2	AT2G37620.1	ACT1, AAc1 actin 1	2796	41771	96	92	8	8	3622	1	0	1	599.846	1197.68	2	1197.7	-0.0211	0	41.87	0.0033	R	AVFPSIVGRPR	H
1	2	AT2G37620.1	ACT1, AAc1 actin 1	2796	41771	96	92	8	8	3623	1	0	1	599.846	1197.68	2	1197.7	-0.0211	0	52.42	0.00029	R	AVFPSIVGRPR	H
1	2	AT2G37620.1	ACT1, AAc1 actin 1	2796	41771	96	92	8	8	3624	1	0	1	599.846	1197.68	2	1197.7	-0.0211	0	68.45	7.2e-06	R	AVFPSIVGRPR	H
1	2	AT2G37620.1	ACT1, AAc1 actin 1	2796	41771	96	92	8	8	3625	1	0	1	599.846	1197.68	2	1197.7	-0.0211	0	60.62	4.3e-05	R	AVFPSIVGRPR	H
1	2	AT2G37620.1	ACT1, AAc1 actin 1	2796	41771	96	92	8	8	3626	1	0	1	599.846	1197.68	2	1197.7	-0.0211	0	51.7	0.00034	R	AVFPSIVGRPR	H
1	2	AT2G37620.1	ACT1, AAc1 actin 1	2796	41771	96	92	8	8	3627	1	0	1	599.846	1197.68	2	1197.7	-0.0211	0	55.46	0.00014	R	AVFPSIVGRPR	H
1	2	AT2G37620.1	ACT1, AAc1 actin 1	2796	41771	96	92	8	8	3628	1	0	1	599.846	1197.68	2	1197.7	-0.0211	0	54.53	0.00018	R	AVFPSIVGRPR	H
1	2	AT2G37620.1	ACT1, AAc1 actin 1	2796	41771	96	92	8	8	3629	1	0	1	599.846	1197.68	2	1197.7	-0.0206	0	47.41	0.00091	R	AVFPSIVGRPR	H
1	2	AT2G37620.1	ACT1, AAc1 actin 1	2796	41771	96	92	8	8	3630	1	0	1	599.846	1197.68	2	1197.7	-0.0206	0	52.4	0.00029	R	AVFPSIVGRPR	H
1	2	AT2G37620.1	ACT1, AAc1 actin 1	2796	41771	96	92	8	8	3631	1	0	1	599.846	1197.68	2	1197.7	-0.0205	0	43.21	0.0024	R	AVFPSIVGRPR	H
1	2	AT2G37620.1	ACT1, AAc1 actin 1	2796	41771	96	92	8	8	3632	1	0	1	599.846	1197.68	2	1197.7	-0.0205	0	54.51	0.00018	R	AVFPSIVGRPR	H
1	2	AT2G37620.1	ACT1, AAc1 actin 1	2796	41771	96	92	8	8	3633	1	0	1	599.846	1197.68	2	1197.7	-0.0204	0	46.2	0.0012	R	AVFPSIVGRPR	H
1	2	AT2G37620.1	ACT1, AAc1 actin 1	2796	41771	96	92	8	8	3634	1	0	1	599.846	1197.68	2	1197.7	-0.0204	0	40.76	0.0042	R	AVFPSIVGRPR	H
1	2	AT2G37620.1	ACT1, AAc1 actin 1	2796	41771	96	92	8	8	3636	1	0	1	599.846	1197.68	2	1197.7	-0.0204	0	33.61	0.022	R	AVFPSIVGRPR	H
1	2	AT2G37620.1	ACT1, AAc1 actin 1	2796	41771	96	92	8	8	11551	1	0	1	512.262	1533.77	3	1533.81	-0.0421	1	53.49	0.00027	R	DLTDALMKILTER	G	Oxidation (M)	0.0000001000000.0
1	2	AT2G37620.1	ACT1, AAc1 actin 1	2796	41771	96	92	8	8	11558	1	0	1	767.909	1533.8	2	1533.81	-0.004	1	55.68	0.00016	R	DLTDALMKILTER	G	Oxidation (M)	0.0000001000000.0
1	2	AT2G37620.1	ACT1, AAc1 actin 1	2796	41771	96	92	8	8	11937	1	0	1	516.593	1546.76	3	1546.8	-0.0455	1	44.23	0.0022	R	LDLAGRDLTDALMK	I	Oxidation (M)	0.00000000000010.0
1	2	AT2G37620.1	ACT1, AAc1 actin 1	2796	41771	96	92	8	8	11940	1	0	1	516.593	1546.76	3	1546.8	-0.0449	1	51.93	0.00037	R	LDLAGRDLTDALMK	I	Oxidation (M)	0.00000000000010.0
1	2	AT2G37620.1	ACT1, AAc1 actin 1	2796	41771	96	92	8	8	11941	1	0	1	516.593	1546.76	3	1546.8	-0.0446	1	70.74	4.9e-06	R	LDLAGRDLTDALMK	I	Oxidation (M)	0.00000000000010.0
1	2	AT2G37620.1	ACT1, AAc1 actin 1	2796	41771	96	92	8	8	11942	1	0	1	516.593	1546.76	3	1546.8	-0.0445	1	45.65	0.0016	R	LDLAGRDLTDALMK	I	Oxidation (M)	0.00000000000010.0
1	2	AT2G37620.1	ACT1, AAc1 actin 1	2796	41771	96	92	8	8	11943	1	0	1	516.593	1546.76	3	1546.8	-0.0445	1	63.31	2.7e-05	R	LDLAGRDLTDALMK	I	Oxidation (M)	0.00000000000010.0
1	2	AT2G37620.1	ACT1, AAc1 actin 1	2796	41771	96	92	8	8	11944	1	0	1	516.593	1546.76	3	1546.8	-0.0444	1	69.2	7e-06	R	LDLAGRDLTDALMK	I	Oxidation (M)	0.00000000000010.0
1	2	AT2G37620.1	ACT1, AAc1 actin 1	2796	41771	96	92	8	8	11945	1	0	1	516.593	1546.76	3	1546.8	-0.0441	1	39	0.0073	R	LDLAGRDLTDALMK	I	Oxidation (M)	0.00000000000010.0
1	2	AT2G37620.1	ACT1, AAc1 actin 1	2796	41771	96	92	8	8	11946	1	0	1	516.594	1546.76	3	1546.8	-0.0426	1	29.91	0.059	R	LDLAGRDLTDALMK	I	Oxidation (M)	0.00000000000010.0
1	2	AT2G37620.1	ACT1, AAc1 actin 1	2796	41771	96	92	8	8	11966	1	0	1	774.406	1546.8	2	1546.8	-0.0056	1	40.93	0.0046	R	LDLAGRDLTDALMK	I	Oxidation (M)	0.00000000000010.0
1	2	AT2G37620.1	ACT1, AAc1 actin 1	2796	41771	96	92	8	8	11967	1	0	1	774.406	1546.8	2	1546.8	-0.0056	1	31.33	0.042	R	LDLAGRDLTDALMK	I	Oxidation (M)	0.00000000000010.0
1	2	AT2G37620.1	ACT1, AAc1 actin 1	2796	41771	96	92	8	8	11968	1	0	1	774.406	1546.8	2	1546.8	-0.0056	1	46.85	0.0012	R	LDLAGRDLTDALMK	I	Oxidation (M)	0.00000000000010.0
1	2	AT2G37620.1	ACT1, AAc1 actin 1	2796	41771	96	92	8	8	11969	1	0	1	774.406	1546.8	2	1546.8	-0.0056	1	44.86	0.0019	R	LDLAGRDLTDALMK	I	Oxidation (M)	0.00000000000010.0
1	2	AT2G37620.1	ACT1, AAc1 actin 1	2796	41771	96	92	8	8	11970	1	0	1	774.406	1546.8	2	1546.8	-0.0042	1	46.79	0.0012	R	LDLAGRDLTDALMK	I	Oxidation (M)	0.00000000000010.0
1	2	AT2G37620.1	ACT1, AAc1 actin 1	2796	41771	96	92	8	8	11975	1	0	1	774.408	1546.8	2	1546.8	-0.0019	1	56.39	0.00013	R	LDLAGRDLTDALMK	I	Oxidation (M)	0.00000000000010.0
1	2	AT2G37620.1	ACT1, AAc1 actin 1	2796	41771	96	92	8	8	11976	1	0	1	774.408	1546.8	2	1546.8	-0.0019	1	75.1	1.8e-06	R	LDLAGRDLTDALMK	I	Oxidation (M)	0.00000000000010.0
1	2	AT2G37620.1	ACT1, AAc1 actin 1	2796	41771	96	92	8	8	11977	1	0	1	774.408	1546.8	2	1546.8	-0.0019	1	69.19	6.9e-06	R	LDLAGRDLTDALMK	I	Oxidation (M)	0.00000000000010.0
1	2	AT2G37620.1	ACT1, AAc1 actin 1	2796	41771	96	92	8	8	11978	1	0	1	774.408	1546.8	2	1546.8	-0.0018	1	63.93	2.3e-05	R	LDLAGRDLTDALMK	I	Oxidation (M)	0.00000000000010.0
1	2	AT2G37620.1	ACT1, AAc1 actin 1	2796	41771	96	92	8	8	11979	1	0	1	774.408	1546.8	2	1546.8	-0.0018	1	76.41	1.3e-06	R	LDLAGRDLTDALMK	I	Oxidation (M)	0.00000000000010.0
1	2	AT2G37620.1	ACT1, AAc1 actin 1	2796	41771	96	92	8	8	11980	1	0	1	774.408	1546.8	2	1546.8	-0.0018	1	71.4	4.2e-06	R	LDLAGRDLTDALMK	I	Oxidation (M)	0.00000000000010.0
1	2	AT2G37620.1	ACT1, AAc1 actin 1	2796	41771	96	92	8	8	11981	1	0	1	774.408	1546.8	2	1546.8	-0.0016	1	69.89	5.9e-06	R	LDLAGRDLTDALMK	I	Oxidation (M)	0.00000000000010.0
1	2	AT2G37620.1	ACT1, AAc1 actin 1	2796	41771	96	92	8	8	11982	1	0	1	774.408	1546.8	2	1546.8	-0.0014	1	60.67	4.9e-05	R	LDLAGRDLTDALMK	I	Oxidation (M)	0.00000000000010.0
1	2	AT2G37620.1	ACT1, AAc1 actin 1	2796	41771	96	92	8	8	11983	1	0	1	774.408	1546.8	2	1546.8	-0.0014	1	55.65	0.00016	R	LDLAGRDLTDALMK	I	Oxidation (M)	0.00000000000010.0
1	2	AT2G37620.1	ACT1, AAc1 actin 1	2796	41771	96	92	8	8	11984	1	0	1	774.408	1546.8	2	1546.8	-0.0014	1	66.46	1.3e-05	R	LDLAGRDLTDALMK	I	Oxidation (M)	0.00000000000010.0
1	2	AT2G37620.1	ACT1, AAc1 actin 1	2796	41771	96	92	8	8	11985	1	0	1	774.408	1546.8	2	1546.8	-0.0014	1	73.04	2.9e-06	R	LDLAGRDLTDALMK	I	Oxidation (M)	0.00000000000010.0
1	2	AT2G37620.1	ACT1, AAc1 actin 1	2796	41771	96	92	8	8	11986	1	0	1	774.408	1546.8	2	1546.8	-0.0014	1	60.34	5.3e-05	R	LDLAGRDLTDALMK	I	Oxidation (M)	0.00000000000010.0
1	2	AT2G37620.1	ACT1, AAc1 actin 1	2796	41771	96	92	8	8	11987	1	0	1	774.408	1546.8	2	1546.8	-0.0014	1	72.86	3e-06	R	LDLAGRDLTDALMK	I	Oxidation (M)	0.00000000000010.0
1	2	AT2G37620.1	ACT1, AAc1 actin 1	2796	41771	96	92	8	8	11989	1	0	1	774.408	1546.8	2	1546.8	-0.0009	1	36.16	0.014	R	LDLAGRDLTDALMK	I	Oxidation (M)	0.00000000000010.0
1	2	AT2G37620.1	ACT1, AAc1 actin 1	2796	41771	96	92	8	8	11990	1	0	1	774.408	1546.8	2	1546.8	-0.0004	1	31.98	0.075	R	LDLAGRDLTDALMK	I	Oxidation (M)	0.00000000000010.0
1	2	AT2G37620.1	ACT1, AAc1 actin 1	2796	41771	96	92	8	8	11992	1	0	1	774.408	1546.8	2	1546.8	-0.0003	1	43.33	0.0027	R	LDLAGRDLTDALMK	I	Oxidation (M)	0.00000000000010.0
1	2	AT2G37620.1	ACT1, AAc1 actin 1	2796	41771	96	92	8	8	14168	1	0	1	543.933	1628.78	3	1628.82	-0.0388	1	95.6	1.5e-08	R	GYSFTTTAEREIVR	D
1	2	AT2G37620.1	ACT1, AAc1 actin 1	2796	41771	96	92	8	8	14169	1	0	1	543.933	1628.78	3	1628.82	-0.0388	1	29.65	0.06	R	GYSFTTTAEREIVR	D
1	2	AT2G37620.1	ACT1, AAc1 actin 1	2796	41771	96	92	8	8	14170	1	0	1	543.933	1628.78	3	1628.82	-0.0378	1	29.47	0.063	R	GYSFTTTAEREIVR	D
1	2	AT2G37620.1	ACT1, AAc1 actin 1	2796	41771	96	92	8	8	14189	1	0	1	815.418	1628.82	2	1628.82	0.0051	1	32.26	0.033	R	GYSFTTTAEREIVR	D
1	2	AT2G37620.1	ACT1, AAc1 actin 1	2796	41771	96	92	8	8	14190	1	0	1	815.418	1628.82	2	1628.82	0.0051	1	55.3	0.00017	R	GYSFTTTAEREIVR	D
1	2	AT2G37620.1	ACT1, AAc1 actin 1	2796	41771	96	92	8	8	14191	1	0	1	815.418	1628.82	2	1628.82	0.0051	1	54.93	0.00018	R	GYSFTTTAEREIVR	D
1	2	AT2G37620.1	ACT1, AAc1 actin 1	2796	41771	96	92	8	8	17206	1	0	1	582.289	1743.85	3	1743.88	-0.0337	1	50.75	0.00045	K	ILTERGYSFTTTAER	E
1	2	AT2G37620.1	ACT1, AAc1 actin 1	2796	41771	96	92	8	8	22724	1	0	1	656.691	1967.05	3	1967.07	-0.0231	0	53.48	0.00021	R	VAPEEHPILLTEAPLNPK	A
1	2	AT2G37620.1	ACT1, AAc1 actin 1	2796	41771	96	92	8	8	22726	1	0	1	656.691	1967.05	3	1967.07	-0.0219	0	34.73	0.015	R	VAPEEHPILLTEAPLNPK	A
1	2	AT2G37620.1	ACT1, AAc1 actin 1	2796	41771	96	92	8	8	22727	1	0	1	656.691	1967.05	3	1967.07	-0.0219	0	64.6	1.6e-05	R	VAPEEHPILLTEAPLNPK	A
1	2	AT2G37620.1	ACT1, AAc1 actin 1	2796	41771	96	92	8	8	22728	1	0	1	656.691	1967.05	3	1967.07	-0.0219	0	90.25	4.3e-08	R	VAPEEHPILLTEAPLNPK	A
1	2	AT2G37620.1	ACT1, AAc1 actin 1	2796	41771	96	92	8	8	22729	1	0	1	656.691	1967.05	3	1967.07	-0.0211	0	39.39	0.0053	R	VAPEEHPILLTEAPLNPK	A
1	2	AT2G37620.1	ACT1, AAc1 actin 1	2796	41771	96	92	8	8	22730	1	0	1	656.691	1967.05	3	1967.07	-0.0211	0	38.6	0.0063	R	VAPEEHPILLTEAPLNPK	A
1	2	AT2G37620.1	ACT1, AAc1 actin 1	2796	41771	96	92	8	8	22738	1	0	1	984.557	1967.1	2	1967.07	0.0267	0	70.1	4e-06	R	VAPEEHPILLTEAPLNPK	A
1	2	AT2G37620.1	ACT1, AAc1 actin 1	2796	41771	96	92	8	8	35918	1	0	1	526.1	3150.56	6	3150.64	-0.0768	0	37.88	0.0039	R	TTGIVLDSGDGVSHTVPIYEGYALPHAILR	L
1	2	AT2G37620.1	ACT1, AAc1 actin 1	2796	41771	96	92	8	8	35919	1	0	1	631.126	3150.59	5	3150.64	-0.0435	0	60.38	2.2e-05	R	TTGIVLDSGDGVSHTVPIYEGYALPHAILR	L
1	2	AT2G37620.1	ACT1, AAc1 actin 1	2796	41771	96	92	8	8	35920	1	0	1	631.126	3150.59	5	3150.64	-0.0434	0	45.33	0.0007	R	TTGIVLDSGDGVSHTVPIYEGYALPHAILR	L
1	2	AT2G37620.1	ACT1, AAc1 actin 1	2796	41771	96	92	8	8	35921	1	0	1	631.126	3150.59	5	3150.64	-0.0434	0	32.03	0.015	R	TTGIVLDSGDGVSHTVPIYEGYALPHAILR	L
1	2	AT2G37620.1	ACT1, AAc1 actin 1	2796	41771	96	92	8	8	35922	1	0	1	631.127	3150.6	5	3150.64	-0.0377	0	50.65	0.00021	R	TTGIVLDSGDGVSHTVPIYEGYALPHAILR	L
1	2	AT2G37620.1	ACT1, AAc1 actin 1	2796	41771	96	92	8	8	35927	1	0	1	788.665	3150.63	4	3150.64	-0.0041	0	52.03	0.00015	R	TTGIVLDSGDGVSHTVPIYEGYALPHAILR	L
1	2	AT2G37620.1	ACT1, AAc1 actin 1	2796	41771	96	92	8	8	35929	1	0	1	788.665	3150.63	4	3150.64	-0.003	0	32.92	0.012	R	TTGIVLDSGDGVSHTVPIYEGYALPHAILR	L
1	2	AT2G37620.1	ACT1, AAc1 actin 1	2796	41771	96	92	8	8	35932	1	0	1	788.666	3150.64	4	3150.64	0.0006	0	71.54	1.6e-06	R	TTGIVLDSGDGVSHTVPIYEGYALPHAILR	L
1	2	AT2G37620.1	ACT1, AAc1 actin 1	2796	41771	96	92	8	8	35933	1	0	1	788.666	3150.64	4	3150.64	0.0012	0	33.63	0.01	R	TTGIVLDSGDGVSHTVPIYEGYALPHAILR	L
1	2	AT2G37620.1	ACT1, AAc1 actin 1	2796	41771	96	92	8	8	35935	1	0	1	788.666	3150.64	4	3150.64	0.0014	0	76.83	4.9e-07	R	TTGIVLDSGDGVSHTVPIYEGYALPHAILR	L
1	2	AT2G37620.1	ACT1, AAc1 actin 1	2796	41771	96	92	8	8	35938	1	0	1	788.667	3150.64	4	3150.64	0.0026	0	120.76	2e-11	R	TTGIVLDSGDGVSHTVPIYEGYALPHAILR	L
1	2	AT2G37620.1	ACT1, AAc1 actin 1	2796	41771	96	92	8	8	35939	1	0	1	788.667	3150.64	4	3150.64	0.0027	0	55.67	6.4e-05	R	TTGIVLDSGDGVSHTVPIYEGYALPHAILR	L
1	2	AT2G37620.1	ACT1, AAc1 actin 1	2796	41771	96	92	8	8	35941	1	0	1	788.667	3150.64	4	3150.64	0.004	0	50.71	0.0002	R	TTGIVLDSGDGVSHTVPIYEGYALPHAILR	L
1	2	AT2G37620.1	ACT1, AAc1 actin 1	2796	41771	96	92	8	8	35944	1	0	1	788.669	3150.65	4	3150.64	0.0112	0	32.4	0.013	R	TTGIVLDSGDGVSHTVPIYEGYALPHAILR	L
1	2	AT2G37620.1	ACT1, AAc1 actin 1	2796	41771	96	92	8	8	25384	1	0	1	1051.23	3150.68	3	3150.64	0.04	0	37.87	0.0053	R	TTGIVLDSGDGVSHTVPIYEGYALPHAILR	L
1	2	AT2G37620.1	ACT1, AAc1 actin 1	2796	41771	96	92	8	8	35947	1	0	1	1051.23	3150.68	3	3150.64	0.0464	0	46.19	0.00054	R	TTGIVLDSGDGVSHTVPIYEGYALPHAILR	L
1	2	AT2G37620.1	ACT1, AAc1 actin 1	2796	41771	96	92	8	8	35948	1	0	1	1051.24	3150.68	3	3150.64	0.0499	0	47.22	0.00043	R	TTGIVLDSGDGVSHTVPIYEGYALPHAILR	L
1	2	AT2G37620.1	ACT1, AAc1 actin 1	2796	41771	96	92	8	8	35949	1	0	1	1051.24	3150.69	3	3150.64	0.0509	0	73.39	1e-06	R	TTGIVLDSGDGVSHTVPIYEGYALPHAILR	L
1	2	AT2G37620.1	ACT1, AAc1 actin 1	2796	41771	96	92	8	8	35951	1	0	1	1051.24	3150.69	3	3150.64	0.0525	0	127.21	4.3e-12	R	TTGIVLDSGDGVSHTVPIYEGYALPHAILR	L
1	2	AT2G37620.1	ACT1, AAc1 actin 1	2796	41771	96	92	8	8	35952	1	0	1	1051.24	3150.69	3	3150.64	0.0527	0	78.55	3.2e-07	R	TTGIVLDSGDGVSHTVPIYEGYALPHAILR	L
1	2	AT2G37620.1	ACT1, AAc1 actin 1	2796	41771	96	92	8	8	35953	2	0	1	1051.24	3150.69	3	3150.64	0.0531	0	35.78	0.006	R	TTGIVLDSGDGVSHTVPIYEGYALPHAILR	L
1	2	AT2G37620.1	ACT1, AAc1 actin 1	2796	41771	96	92	8	8	25386	1	0	1	1051.24	3150.7	3	3150.64	0.0617	0	53.98	0.00013	R	TTGIVLDSGDGVSHTVPIYEGYALPHAILR	L
1	2	AT2G37620.1	ACT1, AAc1 actin 1	2796	41771	96	92	8	8	25388	1	0	1	1051.24	3150.7	3	3150.64	0.0677	0	45.79	0.00083	R	TTGIVLDSGDGVSHTVPIYEGYALPHAILR	L
1	2	AT2G37620.1	ACT1, AAc1 actin 1	2796	41771	96	92	8	8	25389	1	0	1	1051.24	3150.7	3	3150.64	0.0692	0	36.6	0.0069	R	TTGIVLDSGDGVSHTVPIYEGYALPHAILR	L
1	3	AT1G49240.1	ACT8 actin 8	575	41836	23	23	3	3	2975	1	0	1	582.292	1162.57	2	1162.59	-0.0215	0	35.53	0.022	K	EITALAPSSMK	I	Oxidation (M)	0.00000000010.0
1	3	AT1G49240.1	ACT8 actin 8	575	41836	23	23	3	3	22724	2	0	1	656.691	1967.05	3	1967.07	-0.0231	0	32.44	0.026	R	IAPEEHPVLLTEAPLNPK	A
1	3	AT1G49240.1	ACT8 actin 8	575	41836	23	23	3	3	22725	1	0	1	656.691	1967.05	3	1967.07	-0.0225	0	37.03	0.0091	R	IAPEEHPVLLTEAPLNPK	A
1	3	AT1G49240.1	ACT8 actin 8	575	41836	23	23	3	3	22727	2	0	1	656.691	1967.05	3	1967.07	-0.0219	0	35.67	0.012	R	IAPEEHPVLLTEAPLNPK	A
1	3	AT1G49240.1	ACT8 actin 8	575	41836	23	23	3	3	35919	1	0	1	631.126	3150.59	5	3150.64	-0.0435	0	60.38	2.2e-05	R	TTGIVLDSGDGVSHTVPIYEGFSLPHAILR	L
1	3	AT1G49240.1	ACT8 actin 8	575	41836	23	23	3	3	35920	2	0	1	631.126	3150.59	5	3150.64	-0.0434	0	38.88	0.0031	R	TTGIVLDSGDGVSHTVPIYEGFSLPHAILR	L
1	3	AT1G49240.1	ACT8 actin 8	575	41836	23	23	3	3	35922	2	0	1	631.127	3150.6	5	3150.64	-0.0377	0	41.48	0.0017	R	TTGIVLDSGDGVSHTVPIYEGFSLPHAILR	L
1	3	AT1G49240.1	ACT8 actin 8	575	41836	23	23	3	3	35927	1	0	1	788.665	3150.63	4	3150.64	-0.0041	0	52.03	0.00015	R	TTGIVLDSGDGVSHTVPIYEGFSLPHAILR	L
1	3	AT1G49240.1	ACT8 actin 8	575	41836	23	23	3	3	35932	2	0	1	788.666	3150.64	4	3150.64	0.0005	0	59.73	2.5e-05	R	TTGIVLDSGDGVSHTVPIYEGFSLPHAILR	L
1	3	AT1G49240.1	ACT8 actin 8	575	41836	23	23	3	3	35933	1	0	1	788.666	3150.64	4	3150.64	0.0012	0	33.63	0.01	R	TTGIVLDSGDGVSHTVPIYEGFSLPHAILR	L
1	3	AT1G49240.1	ACT8 actin 8	575	41836	23	23	3	3	35935	2	0	1	788.666	3150.64	4	3150.64	0.0014	0	64.86	7.7e-06	R	TTGIVLDSGDGVSHTVPIYEGFSLPHAILR	L
1	3	AT1G49240.1	ACT8 actin 8	575	41836	23	23	3	3	35938	2	0	1	788.667	3150.64	4	3150.64	0.0026	0	108.2	3.6e-10	R	TTGIVLDSGDGVSHTVPIYEGFSLPHAILR	L
1	3	AT1G49240.1	ACT8 actin 8	575	41836	23	23	3	3	35939	2	0	1	788.667	3150.64	4	3150.64	0.0027	0	43.15	0.0011	R	TTGIVLDSGDGVSHTVPIYEGFSLPHAILR	L
1	3	AT1G49240.1	ACT8 actin 8	575	41836	23	23	3	3	35941	2	0	1	788.667	3150.64	4	3150.64	0.004	0	38.59	0.0033	R	TTGIVLDSGDGVSHTVPIYEGFSLPHAILR	L
1	3	AT1G49240.1	ACT8 actin 8	575	41836	23	23	3	3	25384	2	0	1	1051.23	3150.68	3	3150.64	0.04	0	32.5	0.018	R	TTGIVLDSGDGVSHTVPIYEGFSLPHAILR	L
1	3	AT1G49240.1	ACT8 actin 8	575	41836	23	23	3	3	35947	2	0	1	1051.23	3150.68	3	3150.64	0.0463	0	37.37	0.0042	R	TTGIVLDSGDGVSHTVPIYEGFSLPHAILR	L
1	3	AT1G49240.1	ACT8 actin 8	575	41836	23	23	3	3	35948	2	0	1	1051.24	3150.68	3	3150.64	0.0499	0	39.18	0.0027	R	TTGIVLDSGDGVSHTVPIYEGFSLPHAILR	L
1	3	AT1G49240.1	ACT8 actin 8	575	41836	23	23	3	3	35949	2	0	1	1051.24	3150.69	3	3150.64	0.0508	0	61.15	1.7e-05	R	TTGIVLDSGDGVSHTVPIYEGFSLPHAILR	L
1	3	AT1G49240.1	ACT8 actin 8	575	41836	23	23	3	3	35951	2	0	1	1051.24	3150.69	3	3150.64	0.0525	0	113.74	9.6e-11	R	TTGIVLDSGDGVSHTVPIYEGFSLPHAILR	L
1	3	AT1G49240.1	ACT8 actin 8	575	41836	23	23	3	3	35952	2	0	1	1051.24	3150.69	3	3150.64	0.0527	0	68	3.6e-06	R	TTGIVLDSGDGVSHTVPIYEGFSLPHAILR	L
1	3	AT1G49240.1	ACT8 actin 8	575	41836	23	23	3	3	35953	1	0	1	1051.24	3150.69	3	3150.64	0.0531	0	36.14	0.0055	R	TTGIVLDSGDGVSHTVPIYEGFSLPHAILR	L
1	3	AT1G49240.1	ACT8 actin 8	575	41836	23	23	3	3	25386	2	0	1	1051.24	3150.7	3	3150.64	0.0617	0	43.93	0.0013	R	TTGIVLDSGDGVSHTVPIYEGFSLPHAILR	L
1	3	AT1G49240.1	ACT8 actin 8	575	41836	23	23	3	3	25388	2	0	1	1051.24	3150.7	3	3150.64	0.0677	0	38.69	0.0043	R	TTGIVLDSGDGVSHTVPIYEGFSLPHAILR	L
2	1	AT5G23860.1	TUB8 tubulin beta 8	2292	50574	69	69	13	13	2617	1	1	1	570.303	1138.59	2	1138.69	-0.0956	0	34.85	0.02	K	LAVNLIPFPR	L
2	1	AT5G23860.1	TUB8 tubulin beta 8	2292	50574	69	69	13	13	2618	1	1	1	570.309	1138.6	2	1138.69	-0.0833	0	37.49	0.011	K	LAVNLIPFPR	L
2	1	AT5G23860.1	TUB8 tubulin beta 8	2292	50574	69	69	13	13	2619	1	1	1	570.315	1138.62	2	1138.69	-0.0702	0	36.29	0.014	K	LAVNLIPFPR	L
2	1	AT5G23860.1	TUB8 tubulin beta 8	2292	50574	69	69	13	13	2621	1	1	1	570.331	1138.65	2	1138.69	-0.0387	0	39.27	0.006	K	LAVNLIPFPR	L
2	1	AT5G23860.1	TUB8 tubulin beta 8	2292	50574	69	69	13	13	2622	1	1	1	570.334	1138.65	2	1138.69	-0.0326	0	34.45	0.041	K	LAVNLIPFPR	L
2	1	AT5G23860.1	TUB8 tubulin beta 8	2292	50574	69	69	13	13	2623	1	1	1	570.334	1138.65	2	1138.69	-0.0323	0	39.75	0.0051	K	LAVNLIPFPR	L
2	1	AT5G23860.1	TUB8 tubulin beta 8	2292	50574	69	69	13	13	2624	1	1	1	570.336	1138.66	2	1138.69	-0.0299	0	36.42	0.025	K	LAVNLIPFPR	L
2	1	AT5G23860.1	TUB8 tubulin beta 8	2292	50574	69	69	13	13	2628	1	1	1	570.337	1138.66	2	1138.69	-0.0262	0	48.15	0.00069	K	LAVNLIPFPR	L
2	1	AT5G23860.1	TUB8 tubulin beta 8	2292	50574	69	69	13	13	2629	1	1	1	570.337	1138.66	2	1138.69	-0.026	0	31.76	0.03	K	LAVNLIPFPR	L
2	1	AT5G23860.1	TUB8 tubulin beta 8	2292	50574	69	69	13	13	2630	1	1	1	570.337	1138.66	2	1138.69	-0.026	0	57.11	8.7e-05	K	LAVNLIPFPR	L
2	1	AT5G23860.1	TUB8 tubulin beta 8	2292	50574	69	69	13	13	2631	1	1	1	570.337	1138.66	2	1138.69	-0.0259	0	57.28	8.4e-05	K	LAVNLIPFPR	L
2	1	AT5G23860.1	TUB8 tubulin beta 8	2292	50574	69	69	13	13	2632	1	1	1	570.338	1138.66	2	1138.69	-0.0251	0	53.31	0.00021	K	LAVNLIPFPR	L
2	1	AT5G23860.1	TUB8 tubulin beta 8	2292	50574	69	69	13	13	2633	1	1	1	570.338	1138.66	2	1138.69	-0.0251	0	57.47	8e-05	K	LAVNLIPFPR	L
2	1	AT5G23860.1	TUB8 tubulin beta 8	2292	50574	69	69	13	13	2634	1	1	1	570.338	1138.66	2	1138.69	-0.025	0	54.11	0.00017	K	LAVNLIPFPR	L
2	1	AT5G23860.1	TUB8 tubulin beta 8	2292	50574	69	69	13	13	2635	1	1	1	570.338	1138.66	2	1138.69	-0.0248	0	31.97	0.028	K	LAVNLIPFPR	L
2	1	AT5G23860.1	TUB8 tubulin beta 8	2292	50574	69	69	13	13	2636	1	1	1	570.338	1138.66	2	1138.69	-0.0243	0	47.79	0.00073	K	LAVNLIPFPR	L
2	1	AT5G23860.1	TUB8 tubulin beta 8	2292	50574	69	69	13	13	2637	1	1	1	570.338	1138.66	2	1138.69	-0.024	0	36.19	0.011	K	LAVNLIPFPR	L
2	1	AT5G23860.1	TUB8 tubulin beta 8	2292	50574	69	69	13	13	2638	1	1	1	570.339	1138.66	2	1138.69	-0.0232	0	43.13	0.0021	K	LAVNLIPFPR	L
2	1	AT5G23860.1	TUB8 tubulin beta 8	2292	50574	69	69	13	13	2639	1	1	1	570.339	1138.66	2	1138.69	-0.023	0	52.42	0.00025	K	LAVNLIPFPR	L
2	1	AT5G23860.1	TUB8 tubulin beta 8	2292	50574	69	69	13	13	2640	1	1	1	570.383	1138.75	2	1138.69	0.0658	0	29.03	0.014	K	LAVNLIPFPR	L
2	1	AT5G23860.1	TUB8 tubulin beta 8	2292	50574	69	69	13	13	2723	1	1	1	573.787	1145.56	2	1145.58	-0.0239	0	57.95	0.00012	R	FPGQLNSDLR	K
2	1	AT5G23860.1	TUB8 tubulin beta 8	2292	50574	69	69	13	13	2724	1	1	1	573.787	1145.56	2	1145.58	-0.0233	0	46.05	0.0018	R	FPGQLNSDLR	K
2	1	AT5G23860.1	TUB8 tubulin beta 8	2292	50574	69	69	13	13	2726	1	1	1	573.788	1145.56	2	1145.58	-0.0224	0	52.92	0.00037	R	FPGQLNSDLR	K
2	1	AT5G23860.1	TUB8 tubulin beta 8	2292	50574	69	69	13	13	2727	1	1	1	573.788	1145.56	2	1145.58	-0.0224	0	41.22	0.0055	R	FPGQLNSDLR	K
2	1	AT5G23860.1	TUB8 tubulin beta 8	2292	50574	69	69	13	13	2728	1	1	1	573.788	1145.56	2	1145.58	-0.022	0	44.5	0.0026	R	FPGQLNSDLR	K
2	1	AT5G23860.1	TUB8 tubulin beta 8	2292	50574	69	69	13	13	4256	1	1	1	616.283	1230.55	2	1230.57	-0.0186	0	43.55	0.0024	R	VSEQFTAMFR	R	Oxidation (M)	0.0000000100.0
2	1	AT5G23860.1	TUB8 tubulin beta 8	2292	50574	69	69	13	13	4257	1	1	1	616.283	1230.55	2	1230.57	-0.0183	0	69	7e-06	R	VSEQFTAMFR	R	Oxidation (M)	0.0000000100.0
2	1	AT5G23860.1	TUB8 tubulin beta 8	2292	50574	69	69	13	13	4258	1	1	1	616.283	1230.55	2	1230.57	-0.0181	0	72.53	3.1e-06	R	VSEQFTAMFR	R	Oxidation (M)	0.0000000100.0
2	1	AT5G23860.1	TUB8 tubulin beta 8	2292	50574	69	69	13	13	4260	1	1	1	616.284	1230.55	2	1230.57	-0.0179	0	61.93	3.7e-05	R	VSEQFTAMFR	R	Oxidation (M)	0.0000000100.0
2	1	AT5G23860.1	TUB8 tubulin beta 8	2292	50574	69	69	13	13	4266	1	1	1	616.287	1230.56	2	1230.57	-0.0109	0	65.06	4.3e-05	R	VSEQFTAMFR	R	Oxidation (M)	0.0000000100.0
2	1	AT5G23860.1	TUB8 tubulin beta 8	2292	50574	69	69	13	13	8456	1	1	1	708.845	1415.68	2	1415.68	-0.0077	0	38.63	0.0081	R	MMLTFSVFPSPK	V	2 Oxidation (M)	0.110000000000.0
2	1	AT5G23860.1	TUB8 tubulin beta 8	2292	50574	69	69	13	13	8458	1	1	1	708.848	1415.68	2	1415.68	-0.0022	0	42.41	0.0034	R	MMLTFSVFPSPK	V	2 Oxidation (M)	0.110000000000.0
2	1	AT5G23860.1	TUB8 tubulin beta 8	2292	50574	69	69	13	13	14413	1	1	1	546.94	1637.8	3	1637.84	-0.0406	0	60.53	4.9e-05	R	LHFFMVGFAPLTSR	G	Oxidation (M)	0.00001000000000.0
2	1	AT5G23860.1	TUB8 tubulin beta 8	2292	50574	69	69	13	13	14414	1	1	1	546.94	1637.8	3	1637.84	-0.0403	0	31.34	0.04	R	LHFFMVGFAPLTSR	G	Oxidation (M)	0.00001000000000.0
2	1	AT5G23860.1	TUB8 tubulin beta 8	2292	50574	69	69	13	13	14426	1	1	1	819.928	1637.84	2	1637.84	0.002	0	62.99	2.7e-05	R	LHFFMVGFAPLTSR	G	Oxidation (M)	0.00001000000000.0
2	1	AT5G23860.1	TUB8 tubulin beta 8	2292	50574	69	69	13	13	15138	1	1	1	555.92	1664.74	3	1664.78	-0.0358	0	33.42	0.021	R	AVLMDLEPGTMDSVR	S	2 Oxidation (M)	0.000100000010000.0
2	1	AT5G23860.1	TUB8 tubulin beta 8	2292	50574	69	69	13	13	15141	1	1	1	833.398	1664.78	2	1664.78	0.0065	0	60.47	4.6e-05	R	AVLMDLEPGTMDSVR	S	2 Oxidation (M)	0.000100000010000.0
2	1	AT5G23860.1	TUB8 tubulin beta 8	2292	50574	69	69	13	13	15142	1	1	1	833.398	1664.78	2	1664.78	0.0068	0	80.59	4.5e-07	R	AVLMDLEPGTMDSVR	S	2 Oxidation (M)	0.000100000010000.0
2	1	AT5G23860.1	TUB8 tubulin beta 8	2292	50574	69	69	13	13	15143	1	1	1	833.398	1664.78	2	1664.78	0.007	0	65.01	1.6e-05	R	AVLMDLEPGTMDSVR	S	2 Oxidation (M)	0.000100000010000.0
2	1	AT5G23860.1	TUB8 tubulin beta 8	2292	50574	69	69	13	13	15145	1	1	1	833.399	1664.78	2	1664.78	0.0081	0	51.48	0.00037	R	AVLMDLEPGTMDSVR	S	2 Oxidation (M)	0.000100000010000.0
2	1	AT5G23860.1	TUB8 tubulin beta 8	2292	50574	69	69	13	13	15146	1	1	1	833.399	1664.78	2	1664.78	0.0081	0	70.27	4.8e-06	R	AVLMDLEPGTMDSVR	S	2 Oxidation (M)	0.000100000010000.0
2	1	AT5G23860.1	TUB8 tubulin beta 8	2292	50574	69	69	13	13	15147	1	1	1	833.399	1664.78	2	1664.78	0.0081	0	68.5	7.3e-06	R	AVLMDLEPGTMDSVR	S	2 Oxidation (M)	0.000100000010000.0
2	1	AT5G23860.1	TUB8 tubulin beta 8	2292	50574	69	69	13	13	15148	1	1	1	833.4	1664.78	2	1664.78	0.01	0	44.73	0.0017	R	AVLMDLEPGTMDSVR	S	2 Oxidation (M)	0.000100000010000.0
2	1	AT5G23860.1	TUB8 tubulin beta 8	2292	50574	69	69	13	13	15907	1	1	1	848.924	1695.83	2	1695.83	0.0071	0	74.92	1.5e-06	K	NSSYFVEWIPNNVK	S
2	1	AT5G23860.1	TUB8 tubulin beta 8	2292	50574	69	69	13	13	15908	1	1	1	848.924	1695.83	2	1695.83	0.0071	0	74.59	1.6e-06	K	NSSYFVEWIPNNVK	S
2	1	AT5G23860.1	TUB8 tubulin beta 8	2292	50574	69	69	13	13	17865	1	1	1	589.294	1764.86	3	1764.89	-0.0324	0	47.64	0.00082	R	EILHIQGGQCGNQIGAK	F
2	1	AT5G23860.1	TUB8 tubulin beta 8	2292	50574	69	69	13	13	22294	1	1	1	976.467	1950.92	2	1950.88	0.0382	0	47.88	0.00079	K	MASTFIGNSTSIQEMFR	R	2 Oxidation (M)	0.10000000000000100.0
2	1	AT5G23860.1	TUB8 tubulin beta 8	2292	50574	69	69	13	13	22846	1	1	1	658.329	1971.97	3	1971.99	-0.0246	0	70.11	4.4e-06	K	GHYTEGAELIDSVLDVVR	K
2	1	AT5G23860.1	TUB8 tubulin beta 8	2292	50574	69	69	13	13	22847	1	1	1	658.329	1971.97	3	1971.99	-0.0244	0	56.69	9.7e-05	K	GHYTEGAELIDSVLDVVR	K
2	1	AT5G23860.1	TUB8 tubulin beta 8	2292	50574	69	69	13	13	22848	1	1	1	658.33	1971.97	3	1971.99	-0.0223	0	40.92	0.0036	K	GHYTEGAELIDSVLDVVR	K
2	1	AT5G23860.1	TUB8 tubulin beta 8	2292	50574	69	69	13	13	22849	1	1	1	658.33	1971.97	3	1971.99	-0.0222	0	113.89	1.8e-10	K	GHYTEGAELIDSVLDVVR	K
2	1	AT5G23860.1	TUB8 tubulin beta 8	2292	50574	69	69	13	13	22854	1	1	1	987.012	1972.01	2	1971.99	0.0192	0	49.21	0.00053	K	GHYTEGAELIDSVLDVVR	K
2	1	AT5G23860.1	TUB8 tubulin beta 8	2292	50574	69	69	13	13	22856	1	1	1	987.012	1972.01	2	1971.99	0.0202	0	33.3	0.021	K	GHYTEGAELIDSVLDVVR	K
2	1	AT5G23860.1	TUB8 tubulin beta 8	2292	50574	69	69	13	13	22859	1	1	1	987.014	1972.01	2	1971.99	0.0237	0	119.7	4.8e-11	K	GHYTEGAELIDSVLDVVR	K
2	1	AT5G23860.1	TUB8 tubulin beta 8	2292	50574	69	69	13	13	22860	1	1	1	987.014	1972.01	2	1971.99	0.024	0	81.52	3.1e-07	K	GHYTEGAELIDSVLDVVR	K
2	1	AT5G23860.1	TUB8 tubulin beta 8	2292	50574	69	69	13	13	22861	1	1	1	987.014	1972.01	2	1971.99	0.024	0	87.42	8.1e-08	K	GHYTEGAELIDSVLDVVR	K
2	1	AT5G23860.1	TUB8 tubulin beta 8	2292	50574	69	69	13	13	22862	1	1	1	987.014	1972.01	2	1971.99	0.024	0	85.74	1.2e-07	K	GHYTEGAELIDSVLDVVR	K
2	1	AT5G23860.1	TUB8 tubulin beta 8	2292	50574	69	69	13	13	22863	1	1	1	987.014	1972.01	2	1971.99	0.024	0	111.43	3.2e-10	K	GHYTEGAELIDSVLDVVR	K
2	1	AT5G23860.1	TUB8 tubulin beta 8	2292	50574	69	69	13	13	24723	1	1	1	518.001	2067.97	4	2068.03	-0.0566	1	54.49	0.00016	-	MREILHIQGGQCGNQIGAK	F	Oxidation (M)	0.1000000000000000000.0
2	1	AT5G23860.1	TUB8 tubulin beta 8	2292	50574	69	69	13	13	25357	1	1	1	526.014	2100.03	4	2100.09	-0.0583	1	70.83	3.7e-06	K	GHYTEGAELIDSVLDVVRK	E
2	1	AT5G23860.1	TUB8 tubulin beta 8	2292	50574	69	69	13	13	25358	1	1	1	526.014	2100.03	4	2100.09	-0.0578	1	64.02	1.8e-05	K	GHYTEGAELIDSVLDVVRK	E
2	1	AT5G23860.1	TUB8 tubulin beta 8	2292	50574	69	69	13	13	25359	1	1	1	526.014	2100.03	4	2100.09	-0.0578	1	95.4	1.3e-08	K	GHYTEGAELIDSVLDVVRK	E
2	1	AT5G23860.1	TUB8 tubulin beta 8	2292	50574	69	69	13	13	25360	1	1	1	526.015	2100.03	4	2100.09	-0.0546	1	70.28	4.2e-06	K	GHYTEGAELIDSVLDVVRK	E
2	1	AT5G23860.1	TUB8 tubulin beta 8	2292	50574	69	69	13	13	25361	1	1	1	526.015	2100.03	4	2100.09	-0.0545	1	40.77	0.0037	K	GHYTEGAELIDSVLDVVRK	E
2	1	AT5G23860.1	TUB8 tubulin beta 8	2292	50574	69	69	13	13	25366	1	1	1	701.031	2100.07	3	2100.09	-0.0146	1	82.16	2.7e-07	K	GHYTEGAELIDSVLDVVRK	E
2	1	AT5G23860.1	TUB8 tubulin beta 8	2292	50574	69	69	13	13	25367	1	1	1	701.031	2100.07	3	2100.09	-0.0146	1	77.56	7.7e-07	K	GHYTEGAELIDSVLDVVRK	E
2	1	AT5G23860.1	TUB8 tubulin beta 8	2292	50574	69	69	13	13	25378	1	1	1	1051.07	2100.12	2	2100.09	0.0337	1	78.3	6.3e-07	K	GHYTEGAELIDSVLDVVRK	E
2	1	AT5G23860.1	TUB8 tubulin beta 8	2292	50574	69	69	13	13	25379	1	1	1	1051.07	2100.12	2	2100.09	0.0345	1	69.02	5.3e-06	K	GHYTEGAELIDSVLDVVRK	E
2	1	AT5G23860.1	TUB8 tubulin beta 8	2292	50574	69	69	13	13	34182	1	1	1	938.793	2813.36	3	2813.33	0.0277	0	49.93	0.00029	R	SGPYGQIFRPDNFVFGQSGAGNNWAK	G
2	2	AT4G20890.1	TUB9 tubulin beta-9 chain	1985	49626	62	62	12	12	2617	1	0	1	570.303	1138.59	2	1138.69	-0.0956	0	34.85	0.02	K	LAVNLIPFPR	L
2	2	AT4G20890.1	TUB9 tubulin beta-9 chain	1985	49626	62	62	12	12	2618	1	0	1	570.309	1138.6	2	1138.69	-0.0833	0	37.49	0.011	K	LAVNLIPFPR	L
2	2	AT4G20890.1	TUB9 tubulin beta-9 chain	1985	49626	62	62	12	12	2619	1	0	1	570.315	1138.62	2	1138.69	-0.0702	0	36.29	0.014	K	LAVNLIPFPR	L
2	2	AT4G20890.1	TUB9 tubulin beta-9 chain	1985	49626	62	62	12	12	2621	1	0	1	570.331	1138.65	2	1138.69	-0.0387	0	39.27	0.006	K	LAVNLIPFPR	L
2	2	AT4G20890.1	TUB9 tubulin beta-9 chain	1985	49626	62	62	12	12	2622	1	0	1	570.334	1138.65	2	1138.69	-0.0326	0	34.45	0.041	K	LAVNLIPFPR	L
2	2	AT4G20890.1	TUB9 tubulin beta-9 chain	1985	49626	62	62	12	12	2623	1	0	1	570.334	1138.65	2	1138.69	-0.0323	0	39.75	0.0051	K	LAVNLIPFPR	L
2	2	AT4G20890.1	TUB9 tubulin beta-9 chain	1985	49626	62	62	12	12	2624	1	0	1	570.336	1138.66	2	1138.69	-0.0299	0	36.42	0.025	K	LAVNLIPFPR	L
2	2	AT4G20890.1	TUB9 tubulin beta-9 chain	1985	49626	62	62	12	12	2628	1	0	1	570.337	1138.66	2	1138.69	-0.0262	0	48.15	0.00069	K	LAVNLIPFPR	L
2	2	AT4G20890.1	TUB9 tubulin beta-9 chain	1985	49626	62	62	12	12	2629	1	0	1	570.337	1138.66	2	1138.69	-0.026	0	31.76	0.03	K	LAVNLIPFPR	L
2	2	AT4G20890.1	TUB9 tubulin beta-9 chain	1985	49626	62	62	12	12	2630	1	0	1	570.337	1138.66	2	1138.69	-0.026	0	57.11	8.7e-05	K	LAVNLIPFPR	L
2	2	AT4G20890.1	TUB9 tubulin beta-9 chain	1985	49626	62	62	12	12	2631	1	0	1	570.337	1138.66	2	1138.69	-0.0259	0	57.28	8.4e-05	K	LAVNLIPFPR	L
2	2	AT4G20890.1	TUB9 tubulin beta-9 chain	1985	49626	62	62	12	12	2632	1	0	1	570.338	1138.66	2	1138.69	-0.0251	0	53.31	0.00021	K	LAVNLIPFPR	L
2	2	AT4G20890.1	TUB9 tubulin beta-9 chain	1985	49626	62	62	12	12	2633	1	0	1	570.338	1138.66	2	1138.69	-0.0251	0	57.47	8e-05	K	LAVNLIPFPR	L
2	2	AT4G20890.1	TUB9 tubulin beta-9 chain	1985	49626	62	62	12	12	2634	1	0	1	570.338	1138.66	2	1138.69	-0.025	0	54.11	0.00017	K	LAVNLIPFPR	L
2	2	AT4G20890.1	TUB9 tubulin beta-9 chain	1985	49626	62	62	12	12	2635	1	0	1	570.338	1138.66	2	1138.69	-0.0248	0	31.97	0.028	K	LAVNLIPFPR	L
2	2	AT4G20890.1	TUB9 tubulin beta-9 chain	1985	49626	62	62	12	12	2636	1	0	1	570.338	1138.66	2	1138.69	-0.0243	0	47.79	0.00073	K	LAVNLIPFPR	L
2	2	AT4G20890.1	TUB9 tubulin beta-9 chain	1985	49626	62	62	12	12	2637	1	0	1	570.338	1138.66	2	1138.69	-0.024	0	36.19	0.011	K	LAVNLIPFPR	L
2	2	AT4G20890.1	TUB9 tubulin beta-9 chain	1985	49626	62	62	12	12	2638	1	0	1	570.339	1138.66	2	1138.69	-0.0232	0	43.13	0.0021	K	LAVNLIPFPR	L
2	2	AT4G20890.1	TUB9 tubulin beta-9 chain	1985	49626	62	62	12	12	2639	1	0	1	570.339	1138.66	2	1138.69	-0.023	0	52.42	0.00025	K	LAVNLIPFPR	L
2	2	AT4G20890.1	TUB9 tubulin beta-9 chain	1985	49626	62	62	12	12	2640	1	0	1	570.383	1138.75	2	1138.69	0.0658	0	29.03	0.014	K	LAVNLIPFPR	L
2	2	AT4G20890.1	TUB9 tubulin beta-9 chain	1985	49626	62	62	12	12	2723	1	0	1	573.787	1145.56	2	1145.58	-0.0239	0	57.95	0.00012	R	FPGQLNSDLR	K
2	2	AT4G20890.1	TUB9 tubulin beta-9 chain	1985	49626	62	62	12	12	2724	1	0	1	573.787	1145.56	2	1145.58	-0.0233	0	46.05	0.0018	R	FPGQLNSDLR	K
2	2	AT4G20890.1	TUB9 tubulin beta-9 chain	1985	49626	62	62	12	12	2726	1	0	1	573.788	1145.56	2	1145.58	-0.0224	0	52.92	0.00037	R	FPGQLNSDLR	K
2	2	AT4G20890.1	TUB9 tubulin beta-9 chain	1985	49626	62	62	12	12	2727	1	0	1	573.788	1145.56	2	1145.58	-0.0224	0	41.22	0.0055	R	FPGQLNSDLR	K
2	2	AT4G20890.1	TUB9 tubulin beta-9 chain	1985	49626	62	62	12	12	2728	1	0	1	573.788	1145.56	2	1145.58	-0.022	0	44.5	0.0026	R	FPGQLNSDLR	K
2	2	AT4G20890.1	TUB9 tubulin beta-9 chain	1985	49626	62	62	12	12	4256	1	0	1	616.283	1230.55	2	1230.57	-0.0186	0	43.55	0.0024	R	VSEQFTAMFR	R	Oxidation (M)	0.0000000100.0
2	2	AT4G20890.1	TUB9 tubulin beta-9 chain	1985	49626	62	62	12	12	4257	1	0	1	616.283	1230.55	2	1230.57	-0.0183	0	69	7e-06	R	VSEQFTAMFR	R	Oxidation (M)	0.0000000100.0
2	2	AT4G20890.1	TUB9 tubulin beta-9 chain	1985	49626	62	62	12	12	4258	1	0	1	616.283	1230.55	2	1230.57	-0.0181	0	72.53	3.1e-06	R	VSEQFTAMFR	R	Oxidation (M)	0.0000000100.0
2	2	AT4G20890.1	TUB9 tubulin beta-9 chain	1985	49626	62	62	12	12	4260	1	0	1	616.284	1230.55	2	1230.57	-0.0179	0	61.93	3.7e-05	R	VSEQFTAMFR	R	Oxidation (M)	0.0000000100.0
2	2	AT4G20890.1	TUB9 tubulin beta-9 chain	1985	49626	62	62	12	12	4266	1	0	1	616.287	1230.56	2	1230.57	-0.0109	0	65.06	4.3e-05	R	VSEQFTAMFR	R	Oxidation (M)	0.0000000100.0
2	2	AT4G20890.1	TUB9 tubulin beta-9 chain	1985	49626	62	62	12	12	14413	1	0	1	546.94	1637.8	3	1637.84	-0.0406	0	60.53	4.9e-05	R	LHFFMVGFAPLTSR	G	Oxidation (M)	0.00001000000000.0
2	2	AT4G20890.1	TUB9 tubulin beta-9 chain	1985	49626	62	62	12	12	14414	1	0	1	546.94	1637.8	3	1637.84	-0.0403	0	31.34	0.04	R	LHFFMVGFAPLTSR	G	Oxidation (M)	0.00001000000000.0
2	2	AT4G20890.1	TUB9 tubulin beta-9 chain	1985	49626	62	62	12	12	14426	1	0	1	819.928	1637.84	2	1637.84	0.002	0	62.99	2.7e-05	R	LHFFMVGFAPLTSR	G	Oxidation (M)	0.00001000000000.0
2	2	AT4G20890.1	TUB9 tubulin beta-9 chain	1985	49626	62	62	12	12	15529	1	0	1	840.406	1678.8	2	1678.79	0.0063	0	44.47	0.0019	R	AVLMDLEPGTMDSLR	S	2 Oxidation (M)	0.000100000010000.0
2	2	AT4G20890.1	TUB9 tubulin beta-9 chain	1985	49626	62	62	12	12	15531	1	0	1	840.406	1678.8	2	1678.79	0.0076	0	43.94	0.0022	R	AVLMDLEPGTMDSLR	S	2 Oxidation (M)	0.000100000010000.0
2	2	AT4G20890.1	TUB9 tubulin beta-9 chain	1985	49626	62	62	12	12	15532	1	0	1	840.406	1678.8	2	1678.79	0.0076	0	33.32	0.025	R	AVLMDLEPGTMDSLR	S	2 Oxidation (M)	0.000100000010000.0
2	2	AT4G20890.1	TUB9 tubulin beta-9 chain	1985	49626	62	62	12	12	15907	1	0	1	848.924	1695.83	2	1695.83	0.0071	0	74.92	1.5e-06	K	NSSYFVEWIPNNVK	S
2	2	AT4G20890.1	TUB9 tubulin beta-9 chain	1985	49626	62	62	12	12	15908	1	0	1	848.924	1695.83	2	1695.83	0.0071	0	74.59	1.6e-06	K	NSSYFVEWIPNNVK	S
2	2	AT4G20890.1	TUB9 tubulin beta-9 chain	1985	49626	62	62	12	12	17865	1	0	1	589.294	1764.86	3	1764.89	-0.0324	0	47.64	0.00082	R	EILHIQGGQCGNQIGAK	F
2	2	AT4G20890.1	TUB9 tubulin beta-9 chain	1985	49626	62	62	12	12	22294	1	0	1	976.467	1950.92	2	1950.88	0.0382	0	47.88	0.00079	K	MASTFIGNSTSIQEMFR	R	2 Oxidation (M)	0.10000000000000100.0
2	2	AT4G20890.1	TUB9 tubulin beta-9 chain	1985	49626	62	62	12	12	22846	1	0	1	658.329	1971.97	3	1971.99	-0.0246	0	70.11	4.4e-06	K	GHYTEGAELIDSVLDVVR	K
2	2	AT4G20890.1	TUB9 tubulin beta-9 chain	1985	49626	62	62	12	12	22847	1	0	1	658.329	1971.97	3	1971.99	-0.0244	0	56.69	9.7e-05	K	GHYTEGAELIDSVLDVVR	K
2	2	AT4G20890.1	TUB9 tubulin beta-9 chain	1985	49626	62	62	12	12	22848	1	0	1	658.33	1971.97	3	1971.99	-0.0223	0	40.92	0.0036	K	GHYTEGAELIDSVLDVVR	K
2	2	AT4G20890.1	TUB9 tubulin beta-9 chain	1985	49626	62	62	12	12	22849	1	0	1	658.33	1971.97	3	1971.99	-0.0222	0	113.89	1.8e-10	K	GHYTEGAELIDSVLDVVR	K
2	2	AT4G20890.1	TUB9 tubulin beta-9 chain	1985	49626	62	62	12	12	22854	1	0	1	987.012	1972.01	2	1971.99	0.0192	0	49.21	0.00053	K	GHYTEGAELIDSVLDVVR	K
2	2	AT4G20890.1	TUB9 tubulin beta-9 chain	1985	49626	62	62	12	12	22856	1	0	1	987.012	1972.01	2	1971.99	0.0202	0	33.3	0.021	K	GHYTEGAELIDSVLDVVR	K
2	2	AT4G20890.1	TUB9 tubulin beta-9 chain	1985	49626	62	62	12	12	22859	1	0	1	987.014	1972.01	2	1971.99	0.0237	0	119.7	4.8e-11	K	GHYTEGAELIDSVLDVVR	K
2	2	AT4G20890.1	TUB9 tubulin beta-9 chain	1985	49626	62	62	12	12	22860	1	0	1	987.014	1972.01	2	1971.99	0.024	0	81.52	3.1e-07	K	GHYTEGAELIDSVLDVVR	K
2	2	AT4G20890.1	TUB9 tubulin beta-9 chain	1985	49626	62	62	12	12	22861	1	0	1	987.014	1972.01	2	1971.99	0.024	0	87.42	8.1e-08	K	GHYTEGAELIDSVLDVVR	K
2	2	AT4G20890.1	TUB9 tubulin beta-9 chain	1985	49626	62	62	12	12	22862	1	0	1	987.014	1972.01	2	1971.99	0.024	0	85.74	1.2e-07	K	GHYTEGAELIDSVLDVVR	K
2	2	AT4G20890.1	TUB9 tubulin beta-9 chain	1985	49626	62	62	12	12	22863	1	0	1	987.014	1972.01	2	1971.99	0.024	0	111.43	3.2e-10	K	GHYTEGAELIDSVLDVVR	K
2	2	AT4G20890.1	TUB9 tubulin beta-9 chain	1985	49626	62	62	12	12	24723	1	0	1	518.001	2067.97	4	2068.03	-0.0566	1	54.49	0.00016	-	MREILHIQGGQCGNQIGAK	F	Oxidation (M)	0.1000000000000000000.0
2	2	AT4G20890.1	TUB9 tubulin beta-9 chain	1985	49626	62	62	12	12	25357	1	0	1	526.014	2100.03	4	2100.09	-0.0583	1	70.83	3.7e-06	K	GHYTEGAELIDSVLDVVRK	E
2	2	AT4G20890.1	TUB9 tubulin beta-9 chain	1985	49626	62	62	12	12	25358	1	0	1	526.014	2100.03	4	2100.09	-0.0578	1	64.02	1.8e-05	K	GHYTEGAELIDSVLDVVRK	E
2	2	AT4G20890.1	TUB9 tubulin beta-9 chain	1985	49626	62	62	12	12	25359	1	0	1	526.014	2100.03	4	2100.09	-0.0578	1	95.4	1.3e-08	K	GHYTEGAELIDSVLDVVRK	E
2	2	AT4G20890.1	TUB9 tubulin beta-9 chain	1985	49626	62	62	12	12	25360	1	0	1	526.015	2100.03	4	2100.09	-0.0546	1	70.28	4.2e-06	K	GHYTEGAELIDSVLDVVRK	E
2	2	AT4G20890.1	TUB9 tubulin beta-9 chain	1985	49626	62	62	12	12	25361	1	0	1	526.015	2100.03	4	2100.09	-0.0545	1	40.77	0.0037	K	GHYTEGAELIDSVLDVVRK	E
2	2	AT4G20890.1	TUB9 tubulin beta-9 chain	1985	49626	62	62	12	12	25366	1	0	1	701.031	2100.07	3	2100.09	-0.0146	1	82.16	2.7e-07	K	GHYTEGAELIDSVLDVVRK	E
2	2	AT4G20890.1	TUB9 tubulin beta-9 chain	1985	49626	62	62	12	12	25367	1	0	1	701.031	2100.07	3	2100.09	-0.0146	1	77.56	7.7e-07	K	GHYTEGAELIDSVLDVVRK	E
2	2	AT4G20890.1	TUB9 tubulin beta-9 chain	1985	49626	62	62	12	12	25378	1	0	1	1051.07	2100.12	2	2100.09	0.0337	1	78.3	6.3e-07	K	GHYTEGAELIDSVLDVVRK	E
2	2	AT4G20890.1	TUB9 tubulin beta-9 chain	1985	49626	62	62	12	12	25379	1	0	1	1051.07	2100.12	2	2100.09	0.0345	1	69.02	5.3e-06	K	GHYTEGAELIDSVLDVVRK	E
2	2	AT4G20890.1	TUB9 tubulin beta-9 chain	1985	49626	62	62	12	12	36058	1	0	1	1058.84	3173.5	3	3173.44	0.0555	1	61.44	1.7e-05	K	EVDEQMMNVQNKNSSYFVEWIPNNVK	S	2 Oxidation (M)	0.00000110000000000000000000.0
2	3	AT5G12250.1	TUB6 beta-6 tubulin	1275	50553	46	46	8	8	2617	1	0	1	570.303	1138.59	2	1138.69	-0.0956	0	34.85	0.02	K	LAVNLIPFPR	L
2	3	AT5G12250.1	TUB6 beta-6 tubulin	1275	50553	46	46	8	8	2618	1	0	1	570.309	1138.6	2	1138.69	-0.0833	0	37.49	0.011	K	LAVNLIPFPR	L
2	3	AT5G12250.1	TUB6 beta-6 tubulin	1275	50553	46	46	8	8	2619	1	0	1	570.315	1138.62	2	1138.69	-0.0702	0	36.29	0.014	K	LAVNLIPFPR	L
2	3	AT5G12250.1	TUB6 beta-6 tubulin	1275	50553	46	46	8	8	2621	1	0	1	570.331	1138.65	2	1138.69	-0.0387	0	39.27	0.006	K	LAVNLIPFPR	L
2	3	AT5G12250.1	TUB6 beta-6 tubulin	1275	50553	46	46	8	8	2622	1	0	1	570.334	1138.65	2	1138.69	-0.0326	0	34.45	0.041	K	LAVNLIPFPR	L
2	3	AT5G12250.1	TUB6 beta-6 tubulin	1275	50553	46	46	8	8	2623	1	0	1	570.334	1138.65	2	1138.69	-0.0323	0	39.75	0.0051	K	LAVNLIPFPR	L
2	3	AT5G12250.1	TUB6 beta-6 tubulin	1275	50553	46	46	8	8	2624	1	0	1	570.336	1138.66	2	1138.69	-0.0299	0	36.42	0.025	K	LAVNLIPFPR	L
2	3	AT5G12250.1	TUB6 beta-6 tubulin	1275	50553	46	46	8	8	2628	1	0	1	570.337	1138.66	2	1138.69	-0.0262	0	48.15	0.00069	K	LAVNLIPFPR	L
2	3	AT5G12250.1	TUB6 beta-6 tubulin	1275	50553	46	46	8	8	2629	1	0	1	570.337	1138.66	2	1138.69	-0.026	0	31.76	0.03	K	LAVNLIPFPR	L
2	3	AT5G12250.1	TUB6 beta-6 tubulin	1275	50553	46	46	8	8	2630	1	0	1	570.337	1138.66	2	1138.69	-0.026	0	57.11	8.7e-05	K	LAVNLIPFPR	L
2	3	AT5G12250.1	TUB6 beta-6 tubulin	1275	50553	46	46	8	8	2631	1	0	1	570.337	1138.66	2	1138.69	-0.0259	0	57.28	8.4e-05	K	LAVNLIPFPR	L
2	3	AT5G12250.1	TUB6 beta-6 tubulin	1275	50553	46	46	8	8	2632	1	0	1	570.338	1138.66	2	1138.69	-0.0251	0	53.31	0.00021	K	LAVNLIPFPR	L
2	3	AT5G12250.1	TUB6 beta-6 tubulin	1275	50553	46	46	8	8	2633	1	0	1	570.338	1138.66	2	1138.69	-0.0251	0	57.47	8e-05	K	LAVNLIPFPR	L
2	3	AT5G12250.1	TUB6 beta-6 tubulin	1275	50553	46	46	8	8	2634	1	0	1	570.338	1138.66	2	1138.69	-0.025	0	54.11	0.00017	K	LAVNLIPFPR	L
2	3	AT5G12250.1	TUB6 beta-6 tubulin	1275	50553	46	46	8	8	2635	1	0	1	570.338	1138.66	2	1138.69	-0.0248	0	31.97	0.028	K	LAVNLIPFPR	L
2	3	AT5G12250.1	TUB6 beta-6 tubulin	1275	50553	46	46	8	8	2636	1	0	1	570.338	1138.66	2	1138.69	-0.0243	0	47.79	0.00073	K	LAVNLIPFPR	L
2	3	AT5G12250.1	TUB6 beta-6 tubulin	1275	50553	46	46	8	8	2637	1	0	1	570.338	1138.66	2	1138.69	-0.024	0	36.19	0.011	K	LAVNLIPFPR	L
2	3	AT5G12250.1	TUB6 beta-6 tubulin	1275	50553	46	46	8	8	2638	1	0	1	570.339	1138.66	2	1138.69	-0.0232	0	43.13	0.0021	K	LAVNLIPFPR	L
2	3	AT5G12250.1	TUB6 beta-6 tubulin	1275	50553	46	46	8	8	2639	1	0	1	570.339	1138.66	2	1138.69	-0.023	0	52.42	0.00025	K	LAVNLIPFPR	L
2	3	AT5G12250.1	TUB6 beta-6 tubulin	1275	50553	46	46	8	8	2640	1	0	1	570.383	1138.75	2	1138.69	0.0658	0	29.03	0.014	K	LAVNLIPFPR	L
2	3	AT5G12250.1	TUB6 beta-6 tubulin	1275	50553	46	46	8	8	2723	1	0	1	573.787	1145.56	2	1145.58	-0.0239	0	57.95	0.00012	R	FPGQLNSDLR	K
2	3	AT5G12250.1	TUB6 beta-6 tubulin	1275	50553	46	46	8	8	2724	1	0	1	573.787	1145.56	2	1145.58	-0.0233	0	46.05	0.0018	R	FPGQLNSDLR	K
2	3	AT5G12250.1	TUB6 beta-6 tubulin	1275	50553	46	46	8	8	2726	1	0	1	573.788	1145.56	2	1145.58	-0.0224	0	52.92	0.00037	R	FPGQLNSDLR	K
2	3	AT5G12250.1	TUB6 beta-6 tubulin	1275	50553	46	46	8	8	2727	1	0	1	573.788	1145.56	2	1145.58	-0.0224	0	41.22	0.0055	R	FPGQLNSDLR	K
2	3	AT5G12250.1	TUB6 beta-6 tubulin	1275	50553	46	46	8	8	2728	1	0	1	573.788	1145.56	2	1145.58	-0.022	0	44.5	0.0026	R	FPGQLNSDLR	K
2	3	AT5G12250.1	TUB6 beta-6 tubulin	1275	50553	46	46	8	8	4256	1	0	1	616.283	1230.55	2	1230.57	-0.0186	0	43.55	0.0024	R	VSEQFTAMFR	R	Oxidation (M)	0.0000000100.0
2	3	AT5G12250.1	TUB6 beta-6 tubulin	1275	50553	46	46	8	8	4257	1	0	1	616.283	1230.55	2	1230.57	-0.0183	0	69	7e-06	R	VSEQFTAMFR	R	Oxidation (M)	0.0000000100.0
2	3	AT5G12250.1	TUB6 beta-6 tubulin	1275	50553	46	46	8	8	4258	1	0	1	616.283	1230.55	2	1230.57	-0.0181	0	72.53	3.1e-06	R	VSEQFTAMFR	R	Oxidation (M)	0.0000000100.0
2	3	AT5G12250.1	TUB6 beta-6 tubulin	1275	50553	46	46	8	8	4260	1	0	1	616.284	1230.55	2	1230.57	-0.0179	0	61.93	3.7e-05	R	VSEQFTAMFR	R	Oxidation (M)	0.0000000100.0
2	3	AT5G12250.1	TUB6 beta-6 tubulin	1275	50553	46	46	8	8	4266	1	0	1	616.287	1230.56	2	1230.57	-0.0109	0	65.06	4.3e-05	R	VSEQFTAMFR	R	Oxidation (M)	0.0000000100.0
2	3	AT5G12250.1	TUB6 beta-6 tubulin	1275	50553	46	46	8	8	8456	1	0	1	708.845	1415.68	2	1415.68	-0.0077	0	38.63	0.0081	R	MMLTFSVFPSPK	V	2 Oxidation (M)	0.110000000000.0
2	3	AT5G12250.1	TUB6 beta-6 tubulin	1275	50553	46	46	8	8	8458	1	0	1	708.848	1415.68	2	1415.68	-0.0022	0	42.41	0.0034	R	MMLTFSVFPSPK	V	2 Oxidation (M)	0.110000000000.0
2	3	AT5G12250.1	TUB6 beta-6 tubulin	1275	50553	46	46	8	8	14413	1	0	1	546.94	1637.8	3	1637.84	-0.0406	0	60.53	4.9e-05	R	LHFFMVGFAPLTSR	G	Oxidation (M)	0.00001000000000.0
2	3	AT5G12250.1	TUB6 beta-6 tubulin	1275	50553	46	46	8	8	14414	1	0	1	546.94	1637.8	3	1637.84	-0.0403	0	31.34	0.04	R	LHFFMVGFAPLTSR	G	Oxidation (M)	0.00001000000000.0
2	3	AT5G12250.1	TUB6 beta-6 tubulin	1275	50553	46	46	8	8	14426	1	0	1	819.928	1637.84	2	1637.84	0.002	0	62.99	2.7e-05	R	LHFFMVGFAPLTSR	G	Oxidation (M)	0.00001000000000.0
2	3	AT5G12250.1	TUB6 beta-6 tubulin	1275	50553	46	46	8	8	15907	1	0	1	848.924	1695.83	2	1695.83	0.0071	0	74.92	1.5e-06	K	NSSYFVEWIPNNVK	S
2	3	AT5G12250.1	TUB6 beta-6 tubulin	1275	50553	46	46	8	8	15908	1	0	1	848.924	1695.83	2	1695.83	0.0071	0	74.59	1.6e-06	K	NSSYFVEWIPNNVK	S
2	3	AT5G12250.1	TUB6 beta-6 tubulin	1275	50553	46	46	8	8	17693	1	0	1	588.283	1761.83	3	1761.86	-0.0333	0	40.43	0.0043	R	ALTVPELTQQMWDSK	N	Oxidation (M)	0.000000000010000.0
2	3	AT5G12250.1	TUB6 beta-6 tubulin	1275	50553	46	46	8	8	17694	1	0	1	588.283	1761.83	3	1761.86	-0.0332	0	69.73	5.1e-06	R	ALTVPELTQQMWDSK	N	Oxidation (M)	0.000000000010000.0
2	3	AT5G12250.1	TUB6 beta-6 tubulin	1275	50553	46	46	8	8	17695	1	0	1	588.283	1761.83	3	1761.86	-0.0326	0	70.32	4.4e-06	R	ALTVPELTQQMWDSK	N	Oxidation (M)	0.000000000010000.0
2	3	AT5G12250.1	TUB6 beta-6 tubulin	1275	50553	46	46	8	8	17716	1	0	1	881.945	1761.88	2	1761.86	0.0147	0	77.53	8.6e-07	R	ALTVPELTQQMWDSK	N	Oxidation (M)	0.000000000010000.0
2	3	AT5G12250.1	TUB6 beta-6 tubulin	1275	50553	46	46	8	8	17717	1	0	1	881.945	1761.88	2	1761.86	0.0147	0	77.85	8e-07	R	ALTVPELTQQMWDSK	N	Oxidation (M)	0.000000000010000.0
2	3	AT5G12250.1	TUB6 beta-6 tubulin	1275	50553	46	46	8	8	17718	1	0	1	881.945	1761.88	2	1761.86	0.0147	0	72.41	2.8e-06	R	ALTVPELTQQMWDSK	N	Oxidation (M)	0.000000000010000.0
2	3	AT5G12250.1	TUB6 beta-6 tubulin	1275	50553	46	46	8	8	17719	1	0	1	881.945	1761.88	2	1761.86	0.0147	0	61.74	3.3e-05	R	ALTVPELTQQMWDSK	N	Oxidation (M)	0.000000000010000.0
2	3	AT5G12250.1	TUB6 beta-6 tubulin	1275	50553	46	46	8	8	17720	1	0	1	881.945	1761.88	2	1761.86	0.0148	0	72.33	2.9e-06	R	ALTVPELTQQMWDSK	N	Oxidation (M)	0.000000000010000.0
2	3	AT5G12250.1	TUB6 beta-6 tubulin	1275	50553	46	46	8	8	20180	1	0	1	620.609	1858.81	3	1858.83	-0.025	0	65.52	1.2e-05	K	FWEVVCDEHGIDPTGR	Y
3	1	AT1G04820.1	TUA4, TOR2 tubulin alpha-4 chain	2217	49509	55	55	10	10	7921	1	1	1	466.241	1395.7	3	1395.75	-0.051	0	43.43	0.0026	R	QLFHPEQLISGK	E
3	1	AT1G04820.1	TUA4, TOR2 tubulin alpha-4 chain	2217	49509	55	55	10	10	7922	1	1	1	466.241	1395.7	3	1395.75	-0.0507	0	57.76	9.7e-05	R	QLFHPEQLISGK	E
3	1	AT1G04820.1	TUA4, TOR2 tubulin alpha-4 chain	2217	49509	55	55	10	10	7924	1	1	1	698.877	1395.74	2	1395.75	-0.0123	0	51.32	0.00042	R	QLFHPEQLISGK	E
3	1	AT1G04820.1	TUA4, TOR2 tubulin alpha-4 chain	2217	49509	55	55	10	10	11727	1	1	1	771.376	1540.74	2	1540.74	-0.0001	0	68.54	7.7e-06	R	TIQFVDWCPTGFK	C
3	1	AT1G04820.1	TUA4, TOR2 tubulin alpha-4 chain	2217	49509	55	55	10	10	11728	1	1	1	771.376	1540.74	2	1540.74	0	0	49.08	0.00068	R	TIQFVDWCPTGFK	C
3	1	AT1G04820.1	TUA4, TOR2 tubulin alpha-4 chain	2217	49509	55	55	10	10	11729	1	1	1	771.376	1540.74	2	1540.74	0.0001	0	41.93	0.0035	R	TIQFVDWCPTGFK	C
3	1	AT1G04820.1	TUA4, TOR2 tubulin alpha-4 chain	2217	49509	55	55	10	10	11730	1	1	1	771.38	1540.75	2	1540.74	0.0077	0	47.71	0.002	R	TIQFVDWCPTGFK	C
3	1	AT1G04820.1	TUA4, TOR2 tubulin alpha-4 chain	2217	49509	55	55	10	10	16038	1	1	1	567.962	1700.86	3	1700.9	-0.036	0	88.26	7.5e-08	R	AVFVDLEPTVIDEVR	T
3	1	AT1G04820.1	TUA4, TOR2 tubulin alpha-4 chain	2217	49509	55	55	10	10	16056	1	1	1	851.457	1700.9	2	1700.9	0.002	0	45.02	0.0015	R	AVFVDLEPTVIDEVR	T
3	1	AT1G04820.1	TUA4, TOR2 tubulin alpha-4 chain	2217	49509	55	55	10	10	16061	1	1	1	851.458	1700.9	2	1700.9	0.0031	0	62.89	2.5e-05	R	AVFVDLEPTVIDEVR	T
3	1	AT1G04820.1	TUA4, TOR2 tubulin alpha-4 chain	2217	49509	55	55	10	10	16062	1	1	1	851.458	1700.9	2	1700.9	0.0039	0	35.67	0.013	R	AVFVDLEPTVIDEVR	T
3	1	AT1G04820.1	TUA4, TOR2 tubulin alpha-4 chain	2217	49509	55	55	10	10	16063	1	1	1	851.459	1700.9	2	1700.9	0.0041	0	42.46	0.0027	R	AVFVDLEPTVIDEVR	T
3	1	AT1G04820.1	TUA4, TOR2 tubulin alpha-4 chain	2217	49509	55	55	10	10	16064	1	1	1	851.459	1700.9	2	1700.9	0.0043	0	38.56	0.0067	R	AVFVDLEPTVIDEVR	T
3	1	AT1G04820.1	TUA4, TOR2 tubulin alpha-4 chain	2217	49509	55	55	10	10	16065	1	1	1	851.459	1700.9	2	1700.9	0.0044	0	41.1	0.0038	R	AVFVDLEPTVIDEVR	T
3	1	AT1G04820.1	TUA4, TOR2 tubulin alpha-4 chain	2217	49509	55	55	10	10	16068	1	1	1	851.459	1700.9	2	1700.9	0.0048	0	45.45	0.0014	R	AVFVDLEPTVIDEVR	T
3	1	AT1G04820.1	TUA4, TOR2 tubulin alpha-4 chain	2217	49509	55	55	10	10	16069	1	1	1	851.459	1700.9	2	1700.9	0.0054	0	47.14	0.00093	R	AVFVDLEPTVIDEVR	T
3	1	AT1G04820.1	TUA4, TOR2 tubulin alpha-4 chain	2217	49509	55	55	10	10	16071	1	1	1	851.46	1700.91	2	1700.9	0.0068	0	81.58	3.3e-07	R	AVFVDLEPTVIDEVR	T
3	1	AT1G04820.1	TUA4, TOR2 tubulin alpha-4 chain	2217	49509	55	55	10	10	16072	1	1	1	851.461	1700.91	2	1700.9	0.009	0	86.05	1.2e-07	R	AVFVDLEPTVIDEVR	T
3	1	AT1G04820.1	TUA4, TOR2 tubulin alpha-4 chain	2217	49509	55	55	10	10	16073	1	1	1	851.461	1700.91	2	1700.9	0.0091	0	77.25	9.1e-07	R	AVFVDLEPTVIDEVR	T
3	1	AT1G04820.1	TUA4, TOR2 tubulin alpha-4 chain	2217	49509	55	55	10	10	16074	1	1	1	851.461	1700.91	2	1700.9	0.0091	0	104.48	1.7e-09	R	AVFVDLEPTVIDEVR	T
3	1	AT1G04820.1	TUA4, TOR2 tubulin alpha-4 chain	2217	49509	55	55	10	10	16075	1	1	1	851.462	1700.91	2	1700.9	0.0108	0	50.52	0.00042	R	AVFVDLEPTVIDEVR	T
3	1	AT1G04820.1	TUA4, TOR2 tubulin alpha-4 chain	2217	49509	55	55	10	10	18821	1	1	1	603.636	1807.89	3	1807.92	-0.0324	0	71.12	3.8e-06	R	IHFMLSSYAPVISAEK	A	Oxidation (M)	0.0001000000000000.0
3	1	AT1G04820.1	TUA4, TOR2 tubulin alpha-4 chain	2217	49509	55	55	10	10	18826	1	1	1	904.974	1807.93	2	1807.92	0.0159	0	90.31	4.5e-08	R	IHFMLSSYAPVISAEK	A	Oxidation (M)	0.0001000000000000.0
3	1	AT1G04820.1	TUA4, TOR2 tubulin alpha-4 chain	2217	49509	55	55	10	10	18827	1	1	1	904.974	1807.93	2	1807.92	0.0159	0	89.69	5.2e-08	R	IHFMLSSYAPVISAEK	A	Oxidation (M)	0.0001000000000000.0
3	1	AT1G04820.1	TUA4, TOR2 tubulin alpha-4 chain	2217	49509	55	55	10	10	19327	1	1	1	611.311	1830.91	3	1830.93	-0.0197	1	62.75	2.5e-05	R	GHYTIGKEIVDLCLDR	I
3	1	AT1G04820.1	TUA4, TOR2 tubulin alpha-4 chain	2217	49509	55	55	10	10	19354	1	1	1	916.483	1830.95	2	1830.93	0.0221	1	44.39	0.0017	R	GHYTIGKEIVDLCLDR	I
3	1	AT1G04820.1	TUA4, TOR2 tubulin alpha-4 chain	2217	49509	55	55	10	10	22943	1	1	1	659.958	1976.85	3	1976.88	-0.022	0	70.52	3.3e-06	K	TVGGGDDAFNTFFSETGAGK	H
3	1	AT1G04820.1	TUA4, TOR2 tubulin alpha-4 chain	2217	49509	55	55	10	10	22944	1	1	1	659.958	1976.85	3	1976.88	-0.0218	0	102.47	2.1e-09	K	TVGGGDDAFNTFFSETGAGK	H
3	1	AT1G04820.1	TUA4, TOR2 tubulin alpha-4 chain	2217	49509	55	55	10	10	22946	1	1	1	989.457	1976.9	2	1976.88	0.025	0	80.51	3.7e-07	K	TVGGGDDAFNTFFSETGAGK	H
3	1	AT1G04820.1	TUA4, TOR2 tubulin alpha-4 chain	2217	49509	55	55	10	10	22947	1	1	1	989.457	1976.9	2	1976.88	0.025	0	90.7	3.6e-08	K	TVGGGDDAFNTFFSETGAGK	H
3	1	AT1G04820.1	TUA4, TOR2 tubulin alpha-4 chain	2217	49509	55	55	10	10	22948	1	1	1	989.457	1976.9	2	1976.88	0.0251	0	96.23	1e-08	K	TVGGGDDAFNTFFSETGAGK	H
3	1	AT1G04820.1	TUA4, TOR2 tubulin alpha-4 chain	2217	49509	55	55	10	10	22949	1	1	1	989.458	1976.9	2	1976.88	0.0269	0	45.93	0.0011	K	TVGGGDDAFNTFFSETGAGK	H
3	1	AT1G04820.1	TUA4, TOR2 tubulin alpha-4 chain	2217	49509	55	55	10	10	22950	1	1	1	989.459	1976.9	2	1976.88	0.0281	0	37.35	0.0078	K	TVGGGDDAFNTFFSETGAGK	H
3	1	AT1G04820.1	TUA4, TOR2 tubulin alpha-4 chain	2217	49509	55	55	10	10	29368	1	1	1	782.69	2345.05	3	2345.01	0.0435	0	56.64	7.6e-05	R	AFVHWYVGEGMEEGEFSEAR	E	Oxidation (M)	0.00000000001000000000.0
3	1	AT1G04820.1	TUA4, TOR2 tubulin alpha-4 chain	2217	49509	55	55	10	10	29857	1	1	1	597.041	2384.14	4	2384.19	-0.0517	1	39.61	0.0037	R	QLFHPEQLISGKEDAANNFAR	G
3	1	AT1G04820.1	TUA4, TOR2 tubulin alpha-4 chain	2217	49509	55	55	10	10	29862	1	1	1	597.042	2384.14	4	2384.19	-0.0471	1	63.24	1.6e-05	R	QLFHPEQLISGKEDAANNFAR	G
3	1	AT1G04820.1	TUA4, TOR2 tubulin alpha-4 chain	2217	49509	55	55	10	10	29864	1	1	1	597.043	2384.14	4	2384.19	-0.0449	1	34.79	0.011	R	QLFHPEQLISGKEDAANNFAR	G
3	1	AT1G04820.1	TUA4, TOR2 tubulin alpha-4 chain	2217	49509	55	55	10	10	29867	1	1	1	597.044	2384.15	4	2384.19	-0.0393	1	54.48	0.00012	R	QLFHPEQLISGKEDAANNFAR	G
3	1	AT1G04820.1	TUA4, TOR2 tubulin alpha-4 chain	2217	49509	55	55	10	10	29868	1	1	1	597.044	2384.15	4	2384.19	-0.0392	1	103.92	1.4e-09	R	QLFHPEQLISGKEDAANNFAR	G
3	1	AT1G04820.1	TUA4, TOR2 tubulin alpha-4 chain	2217	49509	55	55	10	10	29869	1	1	1	597.044	2384.15	4	2384.19	-0.0391	1	121.41	2.5e-11	R	QLFHPEQLISGKEDAANNFAR	G
3	1	AT1G04820.1	TUA4, TOR2 tubulin alpha-4 chain	2217	49509	55	55	10	10	29870	1	1	1	597.044	2384.15	4	2384.19	-0.0391	1	59.54	3.8e-05	R	QLFHPEQLISGKEDAANNFAR	G
3	1	AT1G04820.1	TUA4, TOR2 tubulin alpha-4 chain	2217	49509	55	55	10	10	29873	1	1	1	597.044	2384.15	4	2384.19	-0.0388	1	40.96	0.0027	R	QLFHPEQLISGKEDAANNFAR	G
3	1	AT1G04820.1	TUA4, TOR2 tubulin alpha-4 chain	2217	49509	55	55	10	10	13158	1	1	1	795.736	2384.19	3	2384.19	-0.0005	1	58.16	6.6e-05	R	QLFHPEQLISGKEDAANNFAR	G
3	1	AT1G04820.1	TUA4, TOR2 tubulin alpha-4 chain	2217	49509	55	55	10	10	29878	1	1	1	795.737	2384.19	3	2384.19	0.0011	1	33.65	0.015	R	QLFHPEQLISGKEDAANNFAR	G
3	1	AT1G04820.1	TUA4, TOR2 tubulin alpha-4 chain	2217	49509	55	55	10	10	29879	1	1	1	795.737	2384.19	3	2384.19	0.0011	1	41.28	0.0025	R	QLFHPEQLISGKEDAANNFAR	G
3	1	AT1G04820.1	TUA4, TOR2 tubulin alpha-4 chain	2217	49509	55	55	10	10	29881	1	1	1	795.738	2384.19	3	2384.19	0.005	1	92.43	1.9e-08	R	QLFHPEQLISGKEDAANNFAR	G
3	1	AT1G04820.1	TUA4, TOR2 tubulin alpha-4 chain	2217	49509	55	55	10	10	29882	1	1	1	795.738	2384.19	3	2384.19	0.0051	1	87.46	6.1e-08	R	QLFHPEQLISGKEDAANNFAR	G
3	1	AT1G04820.1	TUA4, TOR2 tubulin alpha-4 chain	2217	49509	55	55	10	10	29883	1	1	1	795.738	2384.19	3	2384.19	0.0052	1	66.86	7e-06	R	QLFHPEQLISGKEDAANNFAR	G
3	1	AT1G04820.1	TUA4, TOR2 tubulin alpha-4 chain	2217	49509	55	55	10	10	29885	1	1	1	1193.13	2384.25	2	2384.19	0.0592	1	40.05	0.0033	R	QLFHPEQLISGKEDAANNFAR	G
3	1	AT1G04820.1	TUA4, TOR2 tubulin alpha-4 chain	2217	49509	55	55	10	10	29886	1	1	1	1193.13	2384.25	2	2384.19	0.0592	1	51.29	0.00025	R	QLFHPEQLISGKEDAANNFAR	G
3	1	AT1G04820.1	TUA4, TOR2 tubulin alpha-4 chain	2217	49509	55	55	10	10	30032	1	1	1	1198.13	2394.24	2	2394.19	0.0537	0	70.55	3.3e-06	R	FDGALNVDVTEFQTNLVPYPR	I
3	1	AT1G04820.1	TUA4, TOR2 tubulin alpha-4 chain	2217	49509	55	55	10	10	30033	1	1	1	1198.13	2394.24	2	2394.19	0.0537	0	82.96	1.9e-07	R	FDGALNVDVTEFQTNLVPYPR	I
3	1	AT1G04820.1	TUA4, TOR2 tubulin alpha-4 chain	2217	49509	55	55	10	10	30996	1	1	1	617.537	2466.12	4	2466.16	-0.0376	1	124.81	9.6e-12	K	TVGGGDDAFNTFFSETGAGKHVPR	A
3	1	AT1G04820.1	TUA4, TOR2 tubulin alpha-4 chain	2217	49509	55	55	10	10	30997	1	1	1	617.537	2466.12	4	2466.16	-0.0375	1	85.56	8.1e-08	K	TVGGGDDAFNTFFSETGAGKHVPR	A
3	1	AT1G04820.1	TUA4, TOR2 tubulin alpha-4 chain	2217	49509	55	55	10	10	30998	1	1	1	823.063	2466.17	3	2466.16	0.0107	1	89.48	3.5e-08	K	TVGGGDDAFNTFFSETGAGKHVPR	A
3	2	AT5G19770.1	TUA3 tubulin alpha-3	1406	49622	40	40	7	7	7921	1	0	1	466.241	1395.7	3	1395.75	-0.051	0	43.43	0.0026	R	QLFHPEQLISGK	E
3	2	AT5G19770.1	TUA3 tubulin alpha-3	1406	49622	40	40	7	7	7922	1	0	1	466.241	1395.7	3	1395.75	-0.0507	0	57.76	9.7e-05	R	QLFHPEQLISGK	E
3	2	AT5G19770.1	TUA3 tubulin alpha-3	1406	49622	40	40	7	7	7924	1	0	1	698.877	1395.74	2	1395.75	-0.0123	0	51.32	0.00042	R	QLFHPEQLISGK	E
3	2	AT5G19770.1	TUA3 tubulin alpha-3	1406	49622	40	40	7	7	11328	1	0	1	764.368	1526.72	2	1526.72	-0.0007	0	51.21	0.00039	R	TVQFVDWCPTGFK	C
3	2	AT5G19770.1	TUA3 tubulin alpha-3	1406	49622	40	40	7	7	15803	1	0	1	564.617	1690.83	3	1690.86	-0.0345	0	52.96	0.00026	R	SLDIERPTYTNLNR	L
3	2	AT5G19770.1	TUA3 tubulin alpha-3	1406	49622	40	40	7	7	15804	1	0	1	564.617	1690.83	3	1690.86	-0.0345	0	88.18	7.7e-08	R	SLDIERPTYTNLNR	L
3	2	AT5G19770.1	TUA3 tubulin alpha-3	1406	49622	40	40	7	7	15812	1	0	1	846.445	1690.88	2	1690.86	0.0123	0	30.96	0.041	R	SLDIERPTYTNLNR	L
3	2	AT5G19770.1	TUA3 tubulin alpha-3	1406	49622	40	40	7	7	15813	1	0	1	846.445	1690.88	2	1690.86	0.0123	0	56.74	0.00011	R	SLDIERPTYTNLNR	L
3	2	AT5G19770.1	TUA3 tubulin alpha-3	1406	49622	40	40	7	7	16038	1	0	1	567.962	1700.86	3	1700.9	-0.036	0	88.26	7.5e-08	R	AVFVDLEPTVIDEVR	T
3	2	AT5G19770.1	TUA3 tubulin alpha-3	1406	49622	40	40	7	7	16056	1	0	1	851.457	1700.9	2	1700.9	0.002	0	45.02	0.0015	R	AVFVDLEPTVIDEVR	T
3	2	AT5G19770.1	TUA3 tubulin alpha-3	1406	49622	40	40	7	7	16061	1	0	1	851.458	1700.9	2	1700.9	0.0031	0	62.89	2.5e-05	R	AVFVDLEPTVIDEVR	T
3	2	AT5G19770.1	TUA3 tubulin alpha-3	1406	49622	40	40	7	7	16062	1	0	1	851.458	1700.9	2	1700.9	0.0039	0	35.67	0.013	R	AVFVDLEPTVIDEVR	T
3	2	AT5G19770.1	TUA3 tubulin alpha-3	1406	49622	40	40	7	7	16063	1	0	1	851.459	1700.9	2	1700.9	0.0041	0	42.46	0.0027	R	AVFVDLEPTVIDEVR	T
3	2	AT5G19770.1	TUA3 tubulin alpha-3	1406	49622	40	40	7	7	16064	1	0	1	851.459	1700.9	2	1700.9	0.0043	0	38.56	0.0067	R	AVFVDLEPTVIDEVR	T
3	2	AT5G19770.1	TUA3 tubulin alpha-3	1406	49622	40	40	7	7	16065	1	0	1	851.459	1700.9	2	1700.9	0.0044	0	41.1	0.0038	R	AVFVDLEPTVIDEVR	T
3	2	AT5G19770.1	TUA3 tubulin alpha-3	1406	49622	40	40	7	7	16068	1	0	1	851.459	1700.9	2	1700.9	0.0048	0	45.45	0.0014	R	AVFVDLEPTVIDEVR	T
3	2	AT5G19770.1	TUA3 tubulin alpha-3	1406	49622	40	40	7	7	16069	1	0	1	851.459	1700.9	2	1700.9	0.0054	0	47.14	0.00093	R	AVFVDLEPTVIDEVR	T
3	2	AT5G19770.1	TUA3 tubulin alpha-3	1406	49622	40	40	7	7	16071	1	0	1	851.46	1700.91	2	1700.9	0.0068	0	81.58	3.3e-07	R	AVFVDLEPTVIDEVR	T
3	2	AT5G19770.1	TUA3 tubulin alpha-3	1406	49622	40	40	7	7	16072	1	0	1	851.461	1700.91	2	1700.9	0.009	0	86.05	1.2e-07	R	AVFVDLEPTVIDEVR	T
3	2	AT5G19770.1	TUA3 tubulin alpha-3	1406	49622	40	40	7	7	16073	1	0	1	851.461	1700.91	2	1700.9	0.0091	0	77.25	9.1e-07	R	AVFVDLEPTVIDEVR	T
3	2	AT5G19770.1	TUA3 tubulin alpha-3	1406	49622	40	40	7	7	16074	1	0	1	851.461	1700.91	2	1700.9	0.0091	0	104.48	1.7e-09	R	AVFVDLEPTVIDEVR	T
3	2	AT5G19770.1	TUA3 tubulin alpha-3	1406	49622	40	40	7	7	16075	1	0	1	851.462	1700.91	2	1700.9	0.0108	0	50.52	0.00042	R	AVFVDLEPTVIDEVR	T
3	2	AT5G19770.1	TUA3 tubulin alpha-3	1406	49622	40	40	7	7	19717	1	0	1	462.73	1846.89	4	1846.96	-0.074	1	42.21	0.0028	R	RSLDIERPTYTNLNR	L
3	2	AT5G19770.1	TUA3 tubulin alpha-3	1406	49622	40	40	7	7	29368	1	0	1	782.69	2345.05	3	2345.01	0.0435	0	56.64	7.6e-05	R	AFVHWYVGEGMEEGEFSEAR	E	Oxidation (M)	0.00000000001000000000.0
3	2	AT5G19770.1	TUA3 tubulin alpha-3	1406	49622	40	40	7	7	29857	1	0	1	597.041	2384.14	4	2384.19	-0.0517	1	39.61	0.0037	R	QLFHPEQLISGKEDAANNFAR	G
3	2	AT5G19770.1	TUA3 tubulin alpha-3	1406	49622	40	40	7	7	29862	1	0	1	597.042	2384.14	4	2384.19	-0.0471	1	63.24	1.6e-05	R	QLFHPEQLISGKEDAANNFAR	G
3	2	AT5G19770.1	TUA3 tubulin alpha-3	1406	49622	40	40	7	7	29864	1	0	1	597.043	2384.14	4	2384.19	-0.0449	1	34.79	0.011	R	QLFHPEQLISGKEDAANNFAR	G
3	2	AT5G19770.1	TUA3 tubulin alpha-3	1406	49622	40	40	7	7	29867	1	0	1	597.044	2384.15	4	2384.19	-0.0393	1	54.48	0.00012	R	QLFHPEQLISGKEDAANNFAR	G
3	2	AT5G19770.1	TUA3 tubulin alpha-3	1406	49622	40	40	7	7	29868	1	0	1	597.044	2384.15	4	2384.19	-0.0392	1	103.92	1.4e-09	R	QLFHPEQLISGKEDAANNFAR	G
3	2	AT5G19770.1	TUA3 tubulin alpha-3	1406	49622	40	40	7	7	29869	1	0	1	597.044	2384.15	4	2384.19	-0.0391	1	121.41	2.5e-11	R	QLFHPEQLISGKEDAANNFAR	G
3	2	AT5G19770.1	TUA3 tubulin alpha-3	1406	49622	40	40	7	7	29870	1	0	1	597.044	2384.15	4	2384.19	-0.0391	1	59.54	3.8e-05	R	QLFHPEQLISGKEDAANNFAR	G
3	2	AT5G19770.1	TUA3 tubulin alpha-3	1406	49622	40	40	7	7	29873	1	0	1	597.044	2384.15	4	2384.19	-0.0388	1	40.96	0.0027	R	QLFHPEQLISGKEDAANNFAR	G
3	2	AT5G19770.1	TUA3 tubulin alpha-3	1406	49622	40	40	7	7	13158	1	0	1	795.736	2384.19	3	2384.19	-0.0005	1	58.16	6.6e-05	R	QLFHPEQLISGKEDAANNFAR	G
3	2	AT5G19770.1	TUA3 tubulin alpha-3	1406	49622	40	40	7	7	29878	1	0	1	795.737	2384.19	3	2384.19	0.0011	1	33.65	0.015	R	QLFHPEQLISGKEDAANNFAR	G
3	2	AT5G19770.1	TUA3 tubulin alpha-3	1406	49622	40	40	7	7	29879	1	0	1	795.737	2384.19	3	2384.19	0.0011	1	41.28	0.0025	R	QLFHPEQLISGKEDAANNFAR	G
3	2	AT5G19770.1	TUA3 tubulin alpha-3	1406	49622	40	40	7	7	29881	1	0	1	795.738	2384.19	3	2384.19	0.005	1	92.43	1.9e-08	R	QLFHPEQLISGKEDAANNFAR	G
3	2	AT5G19770.1	TUA3 tubulin alpha-3	1406	49622	40	40	7	7	29882	1	0	1	795.738	2384.19	3	2384.19	0.0051	1	87.46	6.1e-08	R	QLFHPEQLISGKEDAANNFAR	G
3	2	AT5G19770.1	TUA3 tubulin alpha-3	1406	49622	40	40	7	7	29883	1	0	1	795.738	2384.19	3	2384.19	0.0052	1	66.86	7e-06	R	QLFHPEQLISGKEDAANNFAR	G
3	2	AT5G19770.1	TUA3 tubulin alpha-3	1406	49622	40	40	7	7	29885	1	0	1	1193.13	2384.25	2	2384.19	0.0592	1	40.05	0.0033	R	QLFHPEQLISGKEDAANNFAR	G
3	2	AT5G19770.1	TUA3 tubulin alpha-3	1406	49622	40	40	7	7	29886	1	0	1	1193.13	2384.25	2	2384.19	0.0592	1	51.29	0.00025	R	QLFHPEQLISGKEDAANNFAR	G
3	3	AT1G64740.1	TUA1 alpha-1 tubulin	1391	49768	37	37	6	6	7921	1	0	1	466.241	1395.7	3	1395.75	-0.051	0	43.43	0.0026	R	QLFHPEQLISGK	E
3	3	AT1G64740.1	TUA1 alpha-1 tubulin	1391	49768	37	37	6	6	7922	1	0	1	466.241	1395.7	3	1395.75	-0.0507	0	57.76	9.7e-05	R	QLFHPEQLISGK	E
3	3	AT1G64740.1	TUA1 alpha-1 tubulin	1391	49768	37	37	6	6	7924	1	0	1	698.877	1395.74	2	1395.75	-0.0123	0	51.32	0.00042	R	QLFHPEQLISGK	E
3	3	AT1G64740.1	TUA1 alpha-1 tubulin	1391	49768	37	37	6	6	11727	1	0	1	771.376	1540.74	2	1540.74	-0.0001	0	68.54	7.7e-06	R	TIQFVDWCPTGFK	C
3	3	AT1G64740.1	TUA1 alpha-1 tubulin	1391	49768	37	37	6	6	11728	1	0	1	771.376	1540.74	2	1540.74	0	0	49.08	0.00068	R	TIQFVDWCPTGFK	C
3	3	AT1G64740.1	TUA1 alpha-1 tubulin	1391	49768	37	37	6	6	11729	1	0	1	771.376	1540.74	2	1540.74	0.0001	0	41.93	0.0035	R	TIQFVDWCPTGFK	C
3	3	AT1G64740.1	TUA1 alpha-1 tubulin	1391	49768	37	37	6	6	11730	1	0	1	771.38	1540.75	2	1540.74	0.0077	0	47.71	0.002	R	TIQFVDWCPTGFK	C
3	3	AT1G64740.1	TUA1 alpha-1 tubulin	1391	49768	37	37	6	6	13316	1	0	1	532.956	1595.85	3	1595.89	-0.0411	1	35.81	0.013	R	GDVVPKDVNTAVAAIK	A
3	3	AT1G64740.1	TUA1 alpha-1 tubulin	1391	49768	37	37	6	6	16411	1	0	1	572.633	1714.88	3	1714.91	-0.0357	0	66.94	1e-05	R	AVFLDLEPTVIDEVR	T
3	3	AT1G64740.1	TUA1 alpha-1 tubulin	1391	49768	37	37	6	6	16412	1	0	1	572.633	1714.88	3	1714.91	-0.0357	0	95.05	1.5e-08	R	AVFLDLEPTVIDEVR	T
3	3	AT1G64740.1	TUA1 alpha-1 tubulin	1391	49768	37	37	6	6	16413	1	0	1	572.634	1714.88	3	1714.91	-0.0356	0	48.77	0.00066	R	AVFLDLEPTVIDEVR	T
3	3	AT1G64740.1	TUA1 alpha-1 tubulin	1391	49768	37	37	6	6	16424	1	0	1	858.468	1714.92	2	1714.91	0.0069	0	39.2	0.0056	R	AVFLDLEPTVIDEVR	T
3	3	AT1G64740.1	TUA1 alpha-1 tubulin	1391	49768	37	37	6	6	16425	1	0	1	858.468	1714.92	2	1714.91	0.0078	0	59.57	5.2e-05	R	AVFLDLEPTVIDEVR	T
3	3	AT1G64740.1	TUA1 alpha-1 tubulin	1391	49768	37	37	6	6	16426	1	0	1	858.468	1714.92	2	1714.91	0.0078	0	41.22	0.0035	R	AVFLDLEPTVIDEVR	T
3	3	AT1G64740.1	TUA1 alpha-1 tubulin	1391	49768	37	37	6	6	16427	1	0	1	858.468	1714.92	2	1714.91	0.0083	0	78.73	6.2e-07	R	AVFLDLEPTVIDEVR	T
3	3	AT1G64740.1	TUA1 alpha-1 tubulin	1391	49768	37	37	6	6	16428	1	0	1	858.468	1714.92	2	1714.91	0.0083	0	74.03	1.8e-06	R	AVFLDLEPTVIDEVR	T
3	3	AT1G64740.1	TUA1 alpha-1 tubulin	1391	49768	37	37	6	6	16429	1	0	1	858.469	1714.92	2	1714.91	0.0087	0	86.87	9.6e-08	R	AVFLDLEPTVIDEVR	T
3	3	AT1G64740.1	TUA1 alpha-1 tubulin	1391	49768	37	37	6	6	16430	1	0	1	858.469	1714.92	2	1714.91	0.0089	0	102.22	2.8e-09	R	AVFLDLEPTVIDEVR	T
3	3	AT1G64740.1	TUA1 alpha-1 tubulin	1391	49768	37	37	6	6	16431	1	0	1	858.469	1714.92	2	1714.91	0.0089	0	109	5.9e-10	R	AVFLDLEPTVIDEVR	T
3	3	AT1G64740.1	TUA1 alpha-1 tubulin	1391	49768	37	37	6	6	16435	1	0	1	858.471	1714.93	2	1714.91	0.0127	0	34.85	0.015	R	AVFLDLEPTVIDEVR	T
3	3	AT1G64740.1	TUA1 alpha-1 tubulin	1391	49768	37	37	6	6	29368	1	0	1	782.69	2345.05	3	2345.01	0.0435	0	56.64	7.6e-05	R	AFVHWYVGEGMEEGEFSEAR	E	Oxidation (M)	0.00000000001000000000.0
3	3	AT1G64740.1	TUA1 alpha-1 tubulin	1391	49768	37	37	6	6	29857	1	0	1	597.041	2384.14	4	2384.19	-0.0517	1	39.61	0.0037	R	QLFHPEQLISGKEDAANNFAR	G
3	3	AT1G64740.1	TUA1 alpha-1 tubulin	1391	49768	37	37	6	6	29862	1	0	1	597.042	2384.14	4	2384.19	-0.0471	1	63.24	1.6e-05	R	QLFHPEQLISGKEDAANNFAR	G
3	3	AT1G64740.1	TUA1 alpha-1 tubulin	1391	49768	37	37	6	6	29864	1	0	1	597.043	2384.14	4	2384.19	-0.0449	1	34.79	0.011	R	QLFHPEQLISGKEDAANNFAR	G
3	3	AT1G64740.1	TUA1 alpha-1 tubulin	1391	49768	37	37	6	6	29867	1	0	1	597.044	2384.15	4	2384.19	-0.0393	1	54.48	0.00012	R	QLFHPEQLISGKEDAANNFAR	G
3	3	AT1G64740.1	TUA1 alpha-1 tubulin	1391	49768	37	37	6	6	29868	1	0	1	597.044	2384.15	4	2384.19	-0.0392	1	103.92	1.4e-09	R	QLFHPEQLISGKEDAANNFAR	G
3	3	AT1G64740.1	TUA1 alpha-1 tubulin	1391	49768	37	37	6	6	29869	1	0	1	597.044	2384.15	4	2384.19	-0.0391	1	121.41	2.5e-11	R	QLFHPEQLISGKEDAANNFAR	G
3	3	AT1G64740.1	TUA1 alpha-1 tubulin	1391	49768	37	37	6	6	29870	1	0	1	597.044	2384.15	4	2384.19	-0.0391	1	59.54	3.8e-05	R	QLFHPEQLISGKEDAANNFAR	G
3	3	AT1G64740.1	TUA1 alpha-1 tubulin	1391	49768	37	37	6	6	29873	1	0	1	597.044	2384.15	4	2384.19	-0.0388	1	40.96	0.0027	R	QLFHPEQLISGKEDAANNFAR	G
3	3	AT1G64740.1	TUA1 alpha-1 tubulin	1391	49768	37	37	6	6	13158	1	0	1	795.736	2384.19	3	2384.19	-0.0005	1	58.16	6.6e-05	R	QLFHPEQLISGKEDAANNFAR	G
3	3	AT1G64740.1	TUA1 alpha-1 tubulin	1391	49768	37	37	6	6	29878	1	0	1	795.737	2384.19	3	2384.19	0.0011	1	33.65	0.015	R	QLFHPEQLISGKEDAANNFAR	G
3	3	AT1G64740.1	TUA1 alpha-1 tubulin	1391	49768	37	37	6	6	29879	1	0	1	795.737	2384.19	3	2384.19	0.0011	1	41.28	0.0025	R	QLFHPEQLISGKEDAANNFAR	G
3	3	AT1G64740.1	TUA1 alpha-1 tubulin	1391	49768	37	37	6	6	29881	1	0	1	795.738	2384.19	3	2384.19	0.005	1	92.43	1.9e-08	R	QLFHPEQLISGKEDAANNFAR	G
3	3	AT1G64740.1	TUA1 alpha-1 tubulin	1391	49768	37	37	6	6	29882	1	0	1	795.738	2384.19	3	2384.19	0.0051	1	87.46	6.1e-08	R	QLFHPEQLISGKEDAANNFAR	G
3	3	AT1G64740.1	TUA1 alpha-1 tubulin	1391	49768	37	37	6	6	29883	1	0	1	795.738	2384.19	3	2384.19	0.0052	1	66.86	7e-06	R	QLFHPEQLISGKEDAANNFAR	G
3	3	AT1G64740.1	TUA1 alpha-1 tubulin	1391	49768	37	37	6	6	29885	1	0	1	1193.13	2384.25	2	2384.19	0.0592	1	40.05	0.0033	R	QLFHPEQLISGKEDAANNFAR	G
3	3	AT1G64740.1	TUA1 alpha-1 tubulin	1391	49768	37	37	6	6	29886	1	0	1	1193.13	2384.25	2	2384.19	0.0592	1	51.29	0.00025	R	QLFHPEQLISGKEDAANNFAR	G
4	1	gi1346343	Keratin, type II cytoskeletal 1	1895	65978	41	41	13	13	5736	1	1	1	651.853	1301.69	2	1301.71	-0.0164	0	40.26	0.0064	R	SLDLDSIIAEVK	A
4	1	gi1346343	Keratin, type II cytoskeletal 1	1895	65978	41	41	13	13	5737	1	1	1	651.853	1301.69	2	1301.71	-0.0164	0	58.45	9.7e-05	R	SLDLDSIIAEVK	A
4	1	gi1346343	Keratin, type II cytoskeletal 1	1895	65978	41	41	13	13	9802	1	1	1	490.602	1468.78	3	1468.84	-0.0515	1	65.17	1.6e-05	K	IEISELNRVIQR	L
4	1	gi1346343	Keratin, type II cytoskeletal 1	1895	65978	41	41	13	13	9919	1	1	1	738.377	1474.74	2	1474.74	-0.0028	0	68.56	8.6e-06	K	WELLQQVDTSTR	T
4	1	gi1346343	Keratin, type II cytoskeletal 1	1895	65978	41	41	13	13	9932	1	1	1	738.394	1474.77	2	1474.78	-0.0038	0	70.14	5.8e-06	R	FLEQQNQVLQTK	W
4	1	gi1346343	Keratin, type II cytoskeletal 1	1895	65978	41	41	13	13	14415	1	1	1	546.943	1637.81	3	1637.85	-0.0451	1	57.96	8.8e-05	K	SLNNQFASFIDKVR	F
4	1	gi1346343	Keratin, type II cytoskeletal 1	1895	65978	41	41	13	13	14417	1	1	1	546.944	1637.81	3	1637.85	-0.0428	1	93.75	2.3e-08	K	SLNNQFASFIDKVR	F
4	1	gi1346343	Keratin, type II cytoskeletal 1	1895	65978	41	41	13	13	14418	1	1	1	546.945	1637.81	3	1637.85	-0.0396	1	43.49	0.0025	K	SLNNQFASFIDKVR	F
4	1	gi1346343	Keratin, type II cytoskeletal 1	1895	65978	41	41	13	13	14434	1	1	1	819.934	1637.85	2	1637.85	0.0013	1	48.96	0.00068	K	SLNNQFASFIDKVR	F
4	1	gi1346343	Keratin, type II cytoskeletal 1	1895	65978	41	41	13	13	14435	1	1	1	819.934	1637.85	2	1637.85	0.0015	1	91.42	3.9e-08	K	SLNNQFASFIDKVR	F
4	1	gi1346343	Keratin, type II cytoskeletal 1	1895	65978	41	41	13	13	14436	1	1	1	819.934	1637.85	2	1637.85	0.0015	1	87.32	9.9e-08	K	SLNNQFASFIDKVR	F
4	1	gi1346343	Keratin, type II cytoskeletal 1	1895	65978	41	41	13	13	14437	1	1	1	819.934	1637.85	2	1637.85	0.0015	1	97.6	9.3e-09	K	SLNNQFASFIDKVR	F
4	1	gi1346343	Keratin, type II cytoskeletal 1	1895	65978	41	41	13	13	14438	1	1	1	819.934	1637.85	2	1637.85	0.0018	1	88.23	8e-08	K	SLNNQFASFIDKVR	F
4	1	gi1346343	Keratin, type II cytoskeletal 1	1895	65978	41	41	13	13	14441	1	1	1	819.937	1637.86	2	1637.85	0.0077	1	33.73	0.023	K	SLNNQFASFIDKVR	F
4	1	gi1346343	Keratin, type II cytoskeletal 1	1895	65978	41	41	13	13	14891	1	1	1	829.405	1656.79	2	1656.79	0.0091	0	86.58	1.2e-07	R	SGGGFSSGSAGIINYQR	R
4	1	gi1346343	Keratin, type II cytoskeletal 1	1895	65978	41	41	13	13	16462	1	1	1	858.935	1715.86	2	1715.84	0.0123	0	79.91	5e-07	K	QISNLQQSISDAEQR	G
4	1	gi1346343	Keratin, type II cytoskeletal 1	1895	65978	41	41	13	13	23309	1	1	1	665.324	1992.95	3	1992.97	-0.0197	0	66.81	8.9e-06	R	THNLEPYFESFINNLR	R
4	1	gi1346343	Keratin, type II cytoskeletal 1	1895	65978	41	41	13	13	23310	1	1	1	665.324	1992.95	3	1992.97	-0.0188	0	77.33	7.9e-07	R	THNLEPYFESFINNLR	R
4	1	gi1346343	Keratin, type II cytoskeletal 1	1895	65978	41	41	13	13	23311	1	1	1	665.325	1992.95	3	1992.97	-0.0171	0	40.51	0.0038	R	THNLEPYFESFINNLR	R
4	1	gi1346343	Keratin, type II cytoskeletal 1	1895	65978	41	41	13	13	23312	1	1	1	665.325	1992.95	3	1992.97	-0.0168	0	58.47	6.1e-05	R	THNLEPYFESFINNLR	R
4	1	gi1346343	Keratin, type II cytoskeletal 1	1895	65978	41	41	13	13	23318	1	1	1	997.506	1993	2	1992.97	0.0279	0	62.15	2.6e-05	R	THNLEPYFESFINNLR	R
4	1	gi1346343	Keratin, type II cytoskeletal 1	1895	65978	41	41	13	13	23319	1	1	1	997.506	1993	2	1992.97	0.0279	0	43.67	0.0019	R	THNLEPYFESFINNLR	R
4	1	gi1346343	Keratin, type II cytoskeletal 1	1895	65978	41	41	13	13	23322	1	1	1	997.507	1993	2	1992.97	0.0305	0	31.31	0.032	R	THNLEPYFESFINNLR	R
4	1	gi1346343	Keratin, type II cytoskeletal 1	1895	65978	41	41	13	13	26272	1	1	1	538.261	2149.02	4	2149.07	-0.0544	1	65.74	1e-05	R	THNLEPYFESFINNLRR	R
4	1	gi1346343	Keratin, type II cytoskeletal 1	1895	65978	41	41	13	13	26273	1	1	1	538.262	2149.02	4	2149.07	-0.053	1	55.16	0.00012	R	THNLEPYFESFINNLRR	R
4	1	gi1346343	Keratin, type II cytoskeletal 1	1895	65978	41	41	13	13	26274	1	1	1	538.262	2149.02	4	2149.07	-0.05	1	46.71	0.00081	R	THNLEPYFESFINNLRR	R
4	1	gi1346343	Keratin, type II cytoskeletal 1	1895	65978	41	41	13	13	26279	1	1	1	717.359	2149.05	3	2149.07	-0.0158	1	36.58	0.0085	R	THNLEPYFESFINNLRR	R
4	1	gi1346343	Keratin, type II cytoskeletal 1	1895	65978	41	41	13	13	26280	1	1	1	717.359	2149.05	3	2149.07	-0.0157	1	48.08	0.0006	R	THNLEPYFESFINNLRR	R
4	1	gi1346343	Keratin, type II cytoskeletal 1	1895	65978	41	41	13	13	28473	1	1	1	762.711	2285.11	3	2285.12	-0.0071	1	42.37	0.0022	K	AEAESLYQSKYEELQITAGR	H
4	1	gi1346343	Keratin, type II cytoskeletal 1	1895	65978	41	41	13	13	31560	1	1	1	842.055	2523.14	3	2523.13	0.0089	0	35.57	0.0085	R	MSGECAPNVSVSVSTSHTTISGGGSR	G	Oxidation (M)	0.10000000000000000000000000.0
4	1	gi1346343	Keratin, type II cytoskeletal 1	1895	65978	41	41	13	13	35000	1	1	1	978.19	2931.55	3	2931.51	0.0399	1	68.68	3.6e-06	R	FLEQQNQVLQTKWELLQQVDTSTR	T
4	1	gi1346343	Keratin, type II cytoskeletal 1	1895	65978	41	41	13	13	35001	1	1	1	978.19	2931.55	3	2931.51	0.0399	1	108.31	3.9e-10	R	FLEQQNQVLQTKWELLQQVDTSTR	T
4	1	gi1346343	Keratin, type II cytoskeletal 1	1895	65978	41	41	13	13	35002	1	1	1	978.19	2931.55	3	2931.51	0.0399	1	88.99	3.3e-08	R	FLEQQNQVLQTKWELLQQVDTSTR	T
4	1	gi1346343	Keratin, type II cytoskeletal 1	1895	65978	41	41	13	13	35003	1	1	1	978.19	2931.55	3	2931.51	0.0399	1	92.56	1.5e-08	R	FLEQQNQVLQTKWELLQQVDTSTR	T
4	1	gi1346343	Keratin, type II cytoskeletal 1	1895	65978	41	41	13	13	35004	1	1	1	978.19	2931.55	3	2931.51	0.0399	1	93.83	1.1e-08	R	FLEQQNQVLQTKWELLQQVDTSTR	T
4	1	gi1346343	Keratin, type II cytoskeletal 1	1895	65978	41	41	13	13	35005	1	1	1	978.191	2931.55	3	2931.51	0.0416	1	92.66	1.4e-08	R	FLEQQNQVLQTKWELLQQVDTSTR	T
4	1	gi1346343	Keratin, type II cytoskeletal 1	1895	65978	41	41	13	13	35006	1	1	1	978.192	2931.55	3	2931.51	0.0437	1	57.13	5.1e-05	R	FLEQQNQVLQTKWELLQQVDTSTR	T
4	1	gi1346343	Keratin, type II cytoskeletal 1	1895	65978	41	41	13	13	22444	1	1	1	978.197	2931.57	3	2931.51	0.0585	1	41.05	0.0032	R	FLEQQNQVLQTKWELLQQVDTSTR	T
4	1	gi1346343	Keratin, type II cytoskeletal 1	1895	65978	41	41	13	13	36455	1	1	1	828.838	3311.32	4	3311.3	0.0203	0	79.49	1.3e-07	R	GSYGSGGSSYGSGGGSYGSGGGGGGHGSYGSGSSSGGYR	G
4	1	gi1346343	Keratin, type II cytoskeletal 1	1895	65978	41	41	13	13	36456	1	1	1	828.838	3311.32	4	3311.3	0.0203	0	147.12	2.3e-14	R	GSYGSGGSSYGSGGGSYGSGGGGGGHGSYGSGSSSGGYR	G
4	1	gi1346343	Keratin, type II cytoskeletal 1	1895	65978	41	41	13	13	36457	1	1	1	1104.8	3311.37	3	3311.3	0.0728	0	176.62	3.3e-17	R	GSYGSGGSSYGSGGGSYGSGGGGGGHGSYGSGSSSGGYR	G
4	2	gi547754	Keratin, type II cytoskeletal 2 epidermal	217	65825	5	5	4	4	1917	1	0	1	541.79	1081.57	2	1081.59	-0.0266	1	44.29	0.0024	K	FASFIDKVR	F
4	2	gi547754	Keratin, type II cytoskeletal 2 epidermal	217	65825	5	5	4	4	9802	1	0	1	490.602	1468.78	3	1468.84	-0.0515	1	65.17	1.6e-05	K	IEISELNRVIQR	L
4	2	gi547754	Keratin, type II cytoskeletal 2 epidermal	217	65825	5	5	4	4	9932	1	0	1	738.394	1474.77	2	1474.78	-0.0038	0	70.14	5.8e-06	R	FLEQQNQVLQTK	W
4	2	gi547754	Keratin, type II cytoskeletal 2 epidermal	217	65825	5	5	4	4	30322	1	0	1	806.757	2417.25	3	2417.24	0.0047	1	93.73	1.6e-08	R	NLDLDSIIAEVKAQYEEIAQR	S
4	2	gi547754	Keratin, type II cytoskeletal 2 epidermal	217	65825	5	5	4	4	30326	1	0	1	1209.66	2417.3	2	2417.24	0.0576	1	51.39	0.00025	R	NLDLDSIIAEVKAQYEEIAQR	S
5	1	AT5G08670.1	ATP synthase alpha/beta family protein	1540	59594	51	47	10	10	833	1	1	1	488.268	974.521	2	974.555	-0.0337	0	70.57	8.1e-06	K	IGLFGGAGVGK	T
5	1	AT5G08670.1	ATP synthase alpha/beta family protein	1540	59594	51	47	10	10	834	1	1	1	488.268	974.521	2	974.555	-0.0335	0	63.29	4.3e-05	K	IGLFGGAGVGK	T
5	1	AT5G08670.1	ATP synthase alpha/beta family protein	1540	59594	51	47	10	10	835	1	1	1	488.268	974.521	2	974.555	-0.0334	0	54.94	0.00029	K	IGLFGGAGVGK	T
5	1	AT5G08670.1	ATP synthase alpha/beta family protein	1540	59594	51	47	10	10	836	1	1	1	488.268	974.522	2	974.555	-0.0333	0	46.47	0.0021	K	IGLFGGAGVGK	T
5	1	AT5G08670.1	ATP synthase alpha/beta family protein	1540	59594	51	47	10	10	837	1	1	1	488.268	974.522	2	974.555	-0.0331	0	31.16	0.07	K	IGLFGGAGVGK	T
5	1	AT5G08670.1	ATP synthase alpha/beta family protein	1540	59594	51	47	10	10	839	1	1	1	488.268	974.522	2	974.555	-0.0329	0	63.14	4.5e-05	K	IGLFGGAGVGK	T
5	1	AT5G08670.1	ATP synthase alpha/beta family protein	1540	59594	51	47	10	10	840	1	1	1	488.269	974.523	2	974.555	-0.0323	0	52.99	0.00046	K	IGLFGGAGVGK	T
5	1	AT5G08670.1	ATP synthase alpha/beta family protein	1540	59594	51	47	10	10	841	1	1	1	488.269	974.523	2	974.555	-0.0318	0	40	0.0091	K	IGLFGGAGVGK	T
5	1	AT5G08670.1	ATP synthase alpha/beta family protein	1540	59594	51	47	10	10	842	1	1	1	488.269	974.523	2	974.555	-0.0316	0	52.18	0.00055	K	IGLFGGAGVGK	T
5	1	AT5G08670.1	ATP synthase alpha/beta family protein	1540	59594	51	47	10	10	843	1	1	1	488.281	974.547	2	974.555	-0.0078	0	32.63	0.047	K	IGLFGGAGVGK	T
5	1	AT5G08670.1	ATP synthase alpha/beta family protein	1540	59594	51	47	10	10	3160	1	1	1	587.323	1172.63	2	1172.66	-0.0242	0	37.04	0.014	K	VVDLLAPYQR	G
5	1	AT5G08670.1	ATP synthase alpha/beta family protein	1540	59594	51	47	10	10	3161	1	1	1	587.323	1172.63	2	1172.66	-0.0242	0	53.83	0.0003	K	VVDLLAPYQR	G
5	1	AT5G08670.1	ATP synthase alpha/beta family protein	1540	59594	51	47	10	10	3162	1	1	1	587.323	1172.63	2	1172.66	-0.0232	0	53.7	0.00031	K	VVDLLAPYQR	G
5	1	AT5G08670.1	ATP synthase alpha/beta family protein	1540	59594	51	47	10	10	3163	1	1	1	587.323	1172.63	2	1172.66	-0.0231	0	52.92	0.00037	K	VVDLLAPYQR	G
5	1	AT5G08670.1	ATP synthase alpha/beta family protein	1540	59594	51	47	10	10	3165	1	1	1	587.324	1172.63	2	1172.66	-0.022	0	29.16	0.087	K	VVDLLAPYQR	G
5	1	AT5G08670.1	ATP synthase alpha/beta family protein	1540	59594	51	47	10	10	3167	1	1	1	587.324	1172.63	2	1172.66	-0.0214	0	40.7	0.0061	K	VVDLLAPYQR	G
5	1	AT5G08670.1	ATP synthase alpha/beta family protein	1540	59594	51	47	10	10	7751	1	1	1	464.218	1389.63	3	1389.68	-0.0473	0	42.53	0.0034	K	AHGGFSVFAGVGER	T
5	1	AT5G08670.1	ATP synthase alpha/beta family protein	1540	59594	51	47	10	10	480	1	1	1	464.218	1389.63	3	1389.68	-0.0471	0	32.5	0.083	K	AHGGFSVFAGVGER	T
5	1	AT5G08670.1	ATP synthase alpha/beta family protein	1540	59594	51	47	10	10	7752	1	1	1	464.219	1389.63	3	1389.68	-0.0453	0	35.86	0.016	K	AHGGFSVFAGVGER	T
5	1	AT5G08670.1	ATP synthase alpha/beta family protein	1540	59594	51	47	10	10	9525	1	1	1	729.42	1456.82	2	1456.83	-0.0075	0	61.95	3e-05	K	TVLIMELINNVAK	A
5	1	AT5G08670.1	ATP synthase alpha/beta family protein	1540	59594	51	47	10	10	9526	1	1	1	729.42	1456.82	2	1456.83	-0.0074	0	49.22	0.00057	K	TVLIMELINNVAK	A
5	1	AT5G08670.1	ATP synthase alpha/beta family protein	1540	59594	51	47	10	10	9528	1	1	1	729.42	1456.83	2	1456.83	-0.0067	0	52.65	0.00026	K	TVLIMELINNVAK	A
5	1	AT5G08670.1	ATP synthase alpha/beta family protein	1540	59594	51	47	10	10	9878	1	1	1	737.414	1472.81	2	1472.83	-0.0142	0	29.87	0.058	K	TVLIMELINNVAK	A	Oxidation (M)	0.0000100000000.0
5	1	AT5G08670.1	ATP synthase alpha/beta family protein	1540	59594	51	47	10	10	9881	1	1	1	737.417	1472.82	2	1472.83	-0.0072	0	68.66	7.4e-06	K	TVLIMELINNVAK	A	Oxidation (M)	0.0000100000000.0
5	1	AT5G08670.1	ATP synthase alpha/beta family protein	1540	59594	51	47	10	10	9882	1	1	1	737.417	1472.82	2	1472.83	-0.0069	0	91.58	3.8e-08	K	TVLIMELINNVAK	A	Oxidation (M)	0.0000100000000.0
5	1	AT5G08670.1	ATP synthase alpha/beta family protein	1540	59594	51	47	10	10	9883	1	1	1	737.418	1472.82	2	1472.83	-0.0067	0	60.87	4.5e-05	K	TVLIMELINNVAK	A	Oxidation (M)	0.0000100000000.0
5	1	AT5G08670.1	ATP synthase alpha/beta family protein	1540	59594	51	47	10	10	9884	1	1	1	737.418	1472.82	2	1472.83	-0.0063	0	78.41	7.8e-07	K	TVLIMELINNVAK	A	Oxidation (M)	0.0000100000000.0
5	1	AT5G08670.1	ATP synthase alpha/beta family protein	1540	59594	51	47	10	10	9885	1	1	1	737.418	1472.82	2	1472.83	-0.0063	0	73.41	2.5e-06	K	TVLIMELINNVAK	A	Oxidation (M)	0.0000100000000.0
5	1	AT5G08670.1	ATP synthase alpha/beta family protein	1540	59594	51	47	10	10	9886	1	1	1	737.418	1472.82	2	1472.83	-0.0062	0	63.44	2.5e-05	K	TVLIMELINNVAK	A	Oxidation (M)	0.0000100000000.0
5	1	AT5G08670.1	ATP synthase alpha/beta family protein	1540	59594	51	47	10	10	9887	1	1	1	737.419	1472.82	2	1472.83	-0.0045	0	36.35	0.013	K	TVLIMELINNVAK	A	Oxidation (M)	0.0000100000000.0
5	1	AT5G08670.1	ATP synthase alpha/beta family protein	1540	59594	51	47	10	10	976	1	1	1	498.252	1491.74	3	1491.77	-0.0327	0	35.28	0.052	R	FTQANSEVSALLGR	I
5	1	AT5G08670.1	ATP synthase alpha/beta family protein	1540	59594	51	47	10	10	10425	1	1	1	746.889	1491.76	2	1491.77	-0.0043	0	107.67	1e-09	R	FTQANSEVSALLGR	I
5	1	AT5G08670.1	ATP synthase alpha/beta family protein	1540	59594	51	47	10	10	10426	1	1	1	746.889	1491.76	2	1491.77	-0.0043	0	108.47	8.5e-10	R	FTQANSEVSALLGR	I
5	1	AT5G08670.1	ATP synthase alpha/beta family protein	1540	59594	51	47	10	10	20801	1	1	1	471.716	1882.84	4	1882.9	-0.0625	0	63.94	1.7e-05	R	MLSPHILGEEHYNTAR	G	Oxidation (M)	0.1000000000000000.0
5	1	AT5G08670.1	ATP synthase alpha/beta family protein	1540	59594	51	47	10	10	20802	1	1	1	471.716	1882.84	4	1882.9	-0.0625	0	38.46	0.0058	R	MLSPHILGEEHYNTAR	G	Oxidation (M)	0.1000000000000000.0
5	1	AT5G08670.1	ATP synthase alpha/beta family protein	1540	59594	51	47	10	10	24577	1	1	1	687.682	2060.03	3	2060.04	-0.0175	0	74.07	1.9e-06	R	QISELGIYPAVDPLDSTSR	M
5	1	AT5G08670.1	ATP synthase alpha/beta family protein	1540	59594	51	47	10	10	24582	1	1	1	1031.04	2060.07	2	2060.04	0.0318	0	47.92	0.00078	R	QISELGIYPAVDPLDSTSR	M
5	1	AT5G08670.1	ATP synthase alpha/beta family protein	1540	59594	51	47	10	10	24583	1	1	1	1031.04	2060.08	2	2060.04	0.0325	0	73.03	2.4e-06	R	QISELGIYPAVDPLDSTSR	M
5	1	AT5G08670.1	ATP synthase alpha/beta family protein	1540	59594	51	47	10	10	24584	1	1	1	1031.04	2060.08	2	2060.04	0.0325	0	72.83	2.5e-06	R	QISELGIYPAVDPLDSTSR	M
5	1	AT5G08670.1	ATP synthase alpha/beta family protein	1540	59594	51	47	10	10	26825	1	1	1	729.383	2185.13	3	2185.14	-0.0116	0	42.58	0.0022	R	IPSAVGYQPTLASDLGALQER	I
5	1	AT5G08670.1	ATP synthase alpha/beta family protein	1540	59594	51	47	10	10	26826	1	1	1	729.383	2185.13	3	2185.14	-0.0116	0	47.79	0.00066	R	IPSAVGYQPTLASDLGALQER	I
5	1	AT5G08670.1	ATP synthase alpha/beta family protein	1540	59594	51	47	10	10	26830	1	1	1	1093.6	2185.18	2	2185.14	0.0391	0	31.25	0.028	R	IPSAVGYQPTLASDLGALQER	I
5	1	AT5G08670.1	ATP synthase alpha/beta family protein	1540	59594	51	47	10	10	26831	1	1	1	1093.6	2185.18	2	2185.14	0.0391	0	43.7	0.0016	R	IPSAVGYQPTLASDLGALQER	I
5	1	AT5G08670.1	ATP synthase alpha/beta family protein	1540	59594	51	47	10	10	26832	1	1	1	1093.6	2185.18	2	2185.14	0.0391	0	48.78	0.0005	R	IPSAVGYQPTLASDLGALQER	I
5	1	AT5G08670.1	ATP synthase alpha/beta family protein	1540	59594	51	47	10	10	26834	1	1	1	1093.6	2185.18	2	2185.14	0.0395	0	33.78	0.016	R	IPSAVGYQPTLASDLGALQER	I
5	1	AT5G08670.1	ATP synthase alpha/beta family protein	1540	59594	51	47	10	10	37314	1	1	1	915.739	3658.93	4	3658.9	0.0331	1	35.78	0.0038	R	FTQANSEVSALLGRIPSAVGYQPTLASDLGALQER	I
5	1	AT5G08670.1	ATP synthase alpha/beta family protein	1540	59594	51	47	10	10	37315	1	1	1	1220.67	3658.98	3	3658.9	0.0887	1	41.47	0.001	R	FTQANSEVSALLGRIPSAVGYQPTLASDLGALQER	I
5	1	AT5G08670.1	ATP synthase alpha/beta family protein	1540	59594	51	47	10	10	37594	1	1	1	961.512	3842.02	4	3841.97	0.0437	1	41.72	0.0011	K	KGSITSVQAIYVPADDLTDPAPATTFAHLDATTVLSR	Q
5	1	AT5G08670.1	ATP synthase alpha/beta family protein	1540	59594	51	47	10	10	37596	1	1	1	961.512	3842.02	4	3841.97	0.0445	1	61.86	1e-05	K	KGSITSVQAIYVPADDLTDPAPATTFAHLDATTVLSR	Q
5	1	AT5G08670.1	ATP synthase alpha/beta family protein	1540	59594	51	47	10	10	37597	1	1	1	961.512	3842.02	4	3841.97	0.0448	1	122.12	9.7e-12	K	KGSITSVQAIYVPADDLTDPAPATTFAHLDATTVLSR	Q
5	1	AT5G08670.1	ATP synthase alpha/beta family protein	1540	59594	51	47	10	10	37598	1	1	1	961.513	3842.02	4	3841.97	0.0503	1	36.15	0.0038	K	KGSITSVQAIYVPADDLTDPAPATTFAHLDATTVLSR	Q
6	1	AT4G01850.1	SAM-2, MAT2, SAM2, AtSAM2 S-adenosylmethionine synthetase 2	1369	43228	32	30	6	6	3783	1	1	1	604.292	1206.57	2	1206.66	-0.0912	1	60.22	6.7e-05	K	ATIDYEKIVR	D
6	1	AT4G01850.1	SAM-2, MAT2, SAM2, AtSAM2 S-adenosylmethionine synthetase 2	1369	43228	32	30	6	6	9395	1	1	1	485.24	1452.7	3	1452.75	-0.0506	0	29.35	0.068	R	FVIGGPHGDAGLTGR	K
6	1	AT4G01850.1	SAM-2, MAT2, SAM2, AtSAM2 S-adenosylmethionine synthetase 2	1369	43228	32	30	6	6	9396	1	1	1	485.24	1452.7	3	1452.75	-0.0479	0	50.26	0.00055	R	FVIGGPHGDAGLTGR	K
6	1	AT4G01850.1	SAM-2, MAT2, SAM2, AtSAM2 S-adenosylmethionine synthetase 2	1369	43228	32	30	6	6	9397	1	1	1	485.241	1452.7	3	1452.75	-0.0472	0	92.6	3.3e-08	R	FVIGGPHGDAGLTGR	K
6	1	AT4G01850.1	SAM-2, MAT2, SAM2, AtSAM2 S-adenosylmethionine synthetase 2	1369	43228	32	30	6	6	9399	1	1	1	485.241	1452.7	3	1452.75	-0.0472	0	78.28	8.8e-07	R	FVIGGPHGDAGLTGR	K
6	1	AT4G01850.1	SAM-2, MAT2, SAM2, AtSAM2 S-adenosylmethionine synthetase 2	1369	43228	32	30	6	6	9401	1	1	1	485.241	1452.7	3	1452.75	-0.046	0	62.54	3.3e-05	R	FVIGGPHGDAGLTGR	K
6	1	AT4G01850.1	SAM-2, MAT2, SAM2, AtSAM2 S-adenosylmethionine synthetase 2	1369	43228	32	30	6	6	767	1	1	1	485.244	1452.71	3	1452.75	-0.0377	0	33.39	0.075	R	FVIGGPHGDAGLTGR	K
6	1	AT4G01850.1	SAM-2, MAT2, SAM2, AtSAM2 S-adenosylmethionine synthetase 2	1369	43228	32	30	6	6	9412	1	1	1	727.376	1452.74	2	1452.75	-0.0107	0	42.35	0.0035	R	FVIGGPHGDAGLTGR	K
6	1	AT4G01850.1	SAM-2, MAT2, SAM2, AtSAM2 S-adenosylmethionine synthetase 2	1369	43228	32	30	6	6	9413	1	1	1	727.376	1452.74	2	1452.75	-0.0091	0	35.58	0.017	R	FVIGGPHGDAGLTGR	K
6	1	AT4G01850.1	SAM-2, MAT2, SAM2, AtSAM2 S-adenosylmethionine synthetase 2	1369	43228	32	30	6	6	9414	1	1	1	727.376	1452.74	2	1452.75	-0.0091	0	49.8	0.00063	R	FVIGGPHGDAGLTGR	K
6	1	AT4G01850.1	SAM-2, MAT2, SAM2, AtSAM2 S-adenosylmethionine synthetase 2	1369	43228	32	30	6	6	9415	1	1	1	727.376	1452.74	2	1452.75	-0.0091	0	52.99	0.0003	R	FVIGGPHGDAGLTGR	K
6	1	AT4G01850.1	SAM-2, MAT2, SAM2, AtSAM2 S-adenosylmethionine synthetase 2	1369	43228	32	30	6	6	9422	1	1	1	727.378	1452.74	2	1452.75	-0.0064	0	80.41	5.5e-07	R	FVIGGPHGDAGLTGR	K
6	1	AT4G01850.1	SAM-2, MAT2, SAM2, AtSAM2 S-adenosylmethionine synthetase 2	1369	43228	32	30	6	6	9423	1	1	1	727.378	1452.74	2	1452.75	-0.0064	0	93.61	2.6e-08	R	FVIGGPHGDAGLTGR	K
6	1	AT4G01850.1	SAM-2, MAT2, SAM2, AtSAM2 S-adenosylmethionine synthetase 2	1369	43228	32	30	6	6	9424	1	1	1	727.378	1452.74	2	1452.75	-0.0064	0	92.07	3.8e-08	R	FVIGGPHGDAGLTGR	K
6	1	AT4G01850.1	SAM-2, MAT2, SAM2, AtSAM2 S-adenosylmethionine synthetase 2	1369	43228	32	30	6	6	9425	1	1	1	727.378	1452.74	2	1452.75	-0.0064	0	97.55	1.1e-08	R	FVIGGPHGDAGLTGR	K
6	1	AT4G01850.1	SAM-2, MAT2, SAM2, AtSAM2 S-adenosylmethionine synthetase 2	1369	43228	32	30	6	6	9426	1	1	1	727.378	1452.74	2	1452.75	-0.0064	0	98.09	9.4e-09	R	FVIGGPHGDAGLTGR	K
6	1	AT4G01850.1	SAM-2, MAT2, SAM2, AtSAM2 S-adenosylmethionine synthetase 2	1369	43228	32	30	6	6	9427	1	1	1	727.378	1452.74	2	1452.75	-0.0064	0	104.78	2e-09	R	FVIGGPHGDAGLTGR	K
6	1	AT4G01850.1	SAM-2, MAT2, SAM2, AtSAM2 S-adenosylmethionine synthetase 2	1369	43228	32	30	6	6	10689	1	1	1	751.864	1501.71	2	1501.72	-0.0021	0	56.8	0.00012	K	TNMVMVFGEITTK	A	2 Oxidation (M)	0.0010100000000.0
6	1	AT4G01850.1	SAM-2, MAT2, SAM2, AtSAM2 S-adenosylmethionine synthetase 2	1369	43228	32	30	6	6	10690	1	1	1	751.864	1501.71	2	1501.72	-0.002	0	56.52	0.00013	K	TNMVMVFGEITTK	A	2 Oxidation (M)	0.0010100000000.0
6	1	AT4G01850.1	SAM-2, MAT2, SAM2, AtSAM2 S-adenosylmethionine synthetase 2	1369	43228	32	30	6	6	10691	1	1	1	751.865	1501.71	2	1501.72	-0.0011	0	64.04	2.3e-05	K	TNMVMVFGEITTK	A	2 Oxidation (M)	0.0010100000000.0
6	1	AT4G01850.1	SAM-2, MAT2, SAM2, AtSAM2 S-adenosylmethionine synthetase 2	1369	43228	32	30	6	6	18078	1	1	1	592.617	1774.83	3	1774.9	-0.0699	1	54.45	0.00018	K	YLDDKTIFHLNPSGR	F
6	1	AT4G01850.1	SAM-2, MAT2, SAM2, AtSAM2 S-adenosylmethionine synthetase 2	1369	43228	32	30	6	6	18079	1	1	1	592.617	1774.83	3	1774.9	-0.0695	1	85.66	1.4e-07	K	YLDDKTIFHLNPSGR	F
6	1	AT4G01850.1	SAM-2, MAT2, SAM2, AtSAM2 S-adenosylmethionine synthetase 2	1369	43228	32	30	6	6	18080	1	1	1	592.617	1774.83	3	1774.9	-0.0695	1	87.86	8.3e-08	K	YLDDKTIFHLNPSGR	F
6	1	AT4G01850.1	SAM-2, MAT2, SAM2, AtSAM2 S-adenosylmethionine synthetase 2	1369	43228	32	30	6	6	18081	1	1	1	592.618	1774.83	3	1774.9	-0.0677	1	45.97	0.0013	K	YLDDKTIFHLNPSGR	F
6	1	AT4G01850.1	SAM-2, MAT2, SAM2, AtSAM2 S-adenosylmethionine synthetase 2	1369	43228	32	30	6	6	18082	1	1	1	592.618	1774.83	3	1774.9	-0.0668	1	53.91	0.00021	K	YLDDKTIFHLNPSGR	F
6	1	AT4G01850.1	SAM-2, MAT2, SAM2, AtSAM2 S-adenosylmethionine synthetase 2	1369	43228	32	30	6	6	18090	1	1	1	888.446	1774.88	2	1774.9	-0.0237	1	53.81	0.00021	K	YLDDKTIFHLNPSGR	F
6	1	AT4G01850.1	SAM-2, MAT2, SAM2, AtSAM2 S-adenosylmethionine synthetase 2	1369	43228	32	30	6	6	18091	1	1	1	888.446	1774.88	2	1774.9	-0.0234	1	66.26	1.2e-05	K	YLDDKTIFHLNPSGR	F
6	1	AT4G01850.1	SAM-2, MAT2, SAM2, AtSAM2 S-adenosylmethionine synthetase 2	1369	43228	32	30	6	6	18092	1	1	1	888.45	1774.88	2	1774.9	-0.0153	1	68.99	1.2e-05	K	YLDDKTIFHLNPSGR	F
6	1	AT4G01850.1	SAM-2, MAT2, SAM2, AtSAM2 S-adenosylmethionine synthetase 2	1369	43228	32	30	6	6	30136	1	1	1	602.041	2404.14	4	2404.18	-0.0454	1	44.99	0.0011	K	IIIDTYGGWGAHGGGAFSGKDPTK	V
6	1	AT4G01850.1	SAM-2, MAT2, SAM2, AtSAM2 S-adenosylmethionine synthetase 2	1369	43228	32	30	6	6	30295	1	1	1	484.241	2416.17	5	2416.25	-0.0804	0	72.91	1.7e-06	K	VLVNIEQQSPDIAQGVHGHFTK	R
6	1	AT4G01850.1	SAM-2, MAT2, SAM2, AtSAM2 S-adenosylmethionine synthetase 2	1369	43228	32	30	6	6	30298	1	1	1	605.061	2416.21	4	2416.25	-0.0361	0	81.24	2.5e-07	K	VLVNIEQQSPDIAQGVHGHFTK	R
6	1	AT4G01850.1	SAM-2, MAT2, SAM2, AtSAM2 S-adenosylmethionine synthetase 2	1369	43228	32	30	6	6	30305	1	1	1	806.428	2416.26	3	2416.25	0.011	0	82.43	1.9e-07	K	VLVNIEQQSPDIAQGVHGHFTK	R
6	2	AT3G17390.1	MTO3, SAMS3, MAT4 S-adenosylmethionine synthetase family protein	935	42769	22	20	4	4	3769	1	0	1	603.8	1205.58	2	1205.6	-0.0191	0	59.93	7.4e-05	K	ANVDYEQIVR	K
6	2	AT3G17390.1	MTO3, SAMS3, MAT4 S-adenosylmethionine synthetase family protein	935	42769	22	20	4	4	3770	1	0	1	603.8	1205.58	2	1205.6	-0.0191	0	56.04	0.00018	K	ANVDYEQIVR	K
6	2	AT3G17390.1	MTO3, SAMS3, MAT4 S-adenosylmethionine synthetase family protein	935	42769	22	20	4	4	9395	1	0	1	485.24	1452.7	3	1452.75	-0.0506	0	29.35	0.068	R	FVIGGPHGDAGLTGR	K
6	2	AT3G17390.1	MTO3, SAMS3, MAT4 S-adenosylmethionine synthetase family protein	935	42769	22	20	4	4	9396	1	0	1	485.24	1452.7	3	1452.75	-0.0479	0	50.26	0.00055	R	FVIGGPHGDAGLTGR	K
6	2	AT3G17390.1	MTO3, SAMS3, MAT4 S-adenosylmethionine synthetase family protein	935	42769	22	20	4	4	9397	1	0	1	485.241	1452.7	3	1452.75	-0.0472	0	92.6	3.3e-08	R	FVIGGPHGDAGLTGR	K
6	2	AT3G17390.1	MTO3, SAMS3, MAT4 S-adenosylmethionine synthetase family protein	935	42769	22	20	4	4	9399	1	0	1	485.241	1452.7	3	1452.75	-0.0472	0	78.28	8.8e-07	R	FVIGGPHGDAGLTGR	K
6	2	AT3G17390.1	MTO3, SAMS3, MAT4 S-adenosylmethionine synthetase family protein	935	42769	22	20	4	4	9401	1	0	1	485.241	1452.7	3	1452.75	-0.046	0	62.54	3.3e-05	R	FVIGGPHGDAGLTGR	K
6	2	AT3G17390.1	MTO3, SAMS3, MAT4 S-adenosylmethionine synthetase family protein	935	42769	22	20	4	4	767	1	0	1	485.244	1452.71	3	1452.75	-0.0377	0	33.39	0.075	R	FVIGGPHGDAGLTGR	K
6	2	AT3G17390.1	MTO3, SAMS3, MAT4 S-adenosylmethionine synthetase family protein	935	42769	22	20	4	4	9412	1	0	1	727.376	1452.74	2	1452.75	-0.0107	0	42.35	0.0035	R	FVIGGPHGDAGLTGR	K
6	2	AT3G17390.1	MTO3, SAMS3, MAT4 S-adenosylmethionine synthetase family protein	935	42769	22	20	4	4	9413	1	0	1	727.376	1452.74	2	1452.75	-0.0091	0	35.58	0.017	R	FVIGGPHGDAGLTGR	K
6	2	AT3G17390.1	MTO3, SAMS3, MAT4 S-adenosylmethionine synthetase family protein	935	42769	22	20	4	4	9414	1	0	1	727.376	1452.74	2	1452.75	-0.0091	0	49.8	0.00063	R	FVIGGPHGDAGLTGR	K
6	2	AT3G17390.1	MTO3, SAMS3, MAT4 S-adenosylmethionine synthetase family protein	935	42769	22	20	4	4	9415	1	0	1	727.376	1452.74	2	1452.75	-0.0091	0	52.99	0.0003	R	FVIGGPHGDAGLTGR	K
6	2	AT3G17390.1	MTO3, SAMS3, MAT4 S-adenosylmethionine synthetase family protein	935	42769	22	20	4	4	9422	1	0	1	727.378	1452.74	2	1452.75	-0.0064	0	80.41	5.5e-07	R	FVIGGPHGDAGLTGR	K
6	2	AT3G17390.1	MTO3, SAMS3, MAT4 S-adenosylmethionine synthetase family protein	935	42769	22	20	4	4	9423	1	0	1	727.378	1452.74	2	1452.75	-0.0064	0	93.61	2.6e-08	R	FVIGGPHGDAGLTGR	K
6	2	AT3G17390.1	MTO3, SAMS3, MAT4 S-adenosylmethionine synthetase family protein	935	42769	22	20	4	4	9424	1	0	1	727.378	1452.74	2	1452.75	-0.0064	0	92.07	3.8e-08	R	FVIGGPHGDAGLTGR	K
6	2	AT3G17390.1	MTO3, SAMS3, MAT4 S-adenosylmethionine synthetase family protein	935	42769	22	20	4	4	9425	1	0	1	727.378	1452.74	2	1452.75	-0.0064	0	97.55	1.1e-08	R	FVIGGPHGDAGLTGR	K
6	2	AT3G17390.1	MTO3, SAMS3, MAT4 S-adenosylmethionine synthetase family protein	935	42769	22	20	4	4	9426	1	0	1	727.378	1452.74	2	1452.75	-0.0064	0	98.09	9.4e-09	R	FVIGGPHGDAGLTGR	K
6	2	AT3G17390.1	MTO3, SAMS3, MAT4 S-adenosylmethionine synthetase family protein	935	42769	22	20	4	4	9427	1	0	1	727.378	1452.74	2	1452.75	-0.0064	0	104.78	2e-09	R	FVIGGPHGDAGLTGR	K
6	2	AT3G17390.1	MTO3, SAMS3, MAT4 S-adenosylmethionine synthetase family protein	935	42769	22	20	4	4	10689	1	0	1	751.864	1501.71	2	1501.72	-0.0021	0	56.8	0.00012	K	TNMVMVFGEITTK	A	2 Oxidation (M)	0.0010100000000.0
6	2	AT3G17390.1	MTO3, SAMS3, MAT4 S-adenosylmethionine synthetase family protein	935	42769	22	20	4	4	10690	1	0	1	751.864	1501.71	2	1501.72	-0.002	0	56.52	0.00013	K	TNMVMVFGEITTK	A	2 Oxidation (M)	0.0010100000000.0
6	2	AT3G17390.1	MTO3, SAMS3, MAT4 S-adenosylmethionine synthetase family protein	935	42769	22	20	4	4	10691	1	0	1	751.865	1501.71	2	1501.72	-0.0011	0	64.04	2.3e-05	K	TNMVMVFGEITTK	A	2 Oxidation (M)	0.0010100000000.0
6	2	AT3G17390.1	MTO3, SAMS3, MAT4 S-adenosylmethionine synthetase family protein	935	42769	22	20	4	4	30136	1	0	1	602.041	2404.14	4	2404.18	-0.0454	1	44.99	0.0011	K	IIIDTYGGWGAHGGGAFSGKDPTK	V
6	3	AT2G36880.1	MAT3 methionine adenosyltransferase 3	774	42471	18	16	3	3	9395	1	0	1	485.24	1452.7	3	1452.75	-0.0506	0	29.35	0.068	R	FVIGGPHGDAGLTGR	K
6	3	AT2G36880.1	MAT3 methionine adenosyltransferase 3	774	42471	18	16	3	3	9396	1	0	1	485.24	1452.7	3	1452.75	-0.0479	0	50.26	0.00055	R	FVIGGPHGDAGLTGR	K
6	3	AT2G36880.1	MAT3 methionine adenosyltransferase 3	774	42471	18	16	3	3	9397	1	0	1	485.241	1452.7	3	1452.75	-0.0472	0	92.6	3.3e-08	R	FVIGGPHGDAGLTGR	K
6	3	AT2G36880.1	MAT3 methionine adenosyltransferase 3	774	42471	18	16	3	3	9399	1	0	1	485.241	1452.7	3	1452.75	-0.0472	0	78.28	8.8e-07	R	FVIGGPHGDAGLTGR	K
6	3	AT2G36880.1	MAT3 methionine adenosyltransferase 3	774	42471	18	16	3	3	9401	1	0	1	485.241	1452.7	3	1452.75	-0.046	0	62.54	3.3e-05	R	FVIGGPHGDAGLTGR	K
6	3	AT2G36880.1	MAT3 methionine adenosyltransferase 3	774	42471	18	16	3	3	767	1	0	1	485.244	1452.71	3	1452.75	-0.0377	0	33.39	0.075	R	FVIGGPHGDAGLTGR	K
6	3	AT2G36880.1	MAT3 methionine adenosyltransferase 3	774	42471	18	16	3	3	9412	1	0	1	727.376	1452.74	2	1452.75	-0.0107	0	42.35	0.0035	R	FVIGGPHGDAGLTGR	K
6	3	AT2G36880.1	MAT3 methionine adenosyltransferase 3	774	42471	18	16	3	3	9413	1	0	1	727.376	1452.74	2	1452.75	-0.0091	0	35.58	0.017	R	FVIGGPHGDAGLTGR	K
6	3	AT2G36880.1	MAT3 methionine adenosyltransferase 3	774	42471	18	16	3	3	9414	1	0	1	727.376	1452.74	2	1452.75	-0.0091	0	49.8	0.00063	R	FVIGGPHGDAGLTGR	K
6	3	AT2G36880.1	MAT3 methionine adenosyltransferase 3	774	42471	18	16	3	3	9415	1	0	1	727.376	1452.74	2	1452.75	-0.0091	0	52.99	0.0003	R	FVIGGPHGDAGLTGR	K
6	3	AT2G36880.1	MAT3 methionine adenosyltransferase 3	774	42471	18	16	3	3	9422	1	0	1	727.378	1452.74	2	1452.75	-0.0064	0	80.41	5.5e-07	R	FVIGGPHGDAGLTGR	K
6	3	AT2G36880.1	MAT3 methionine adenosyltransferase 3	774	42471	18	16	3	3	9423	1	0	1	727.378	1452.74	2	1452.75	-0.0064	0	93.61	2.6e-08	R	FVIGGPHGDAGLTGR	K
6	3	AT2G36880.1	MAT3 methionine adenosyltransferase 3	774	42471	18	16	3	3	9424	1	0	1	727.378	1452.74	2	1452.75	-0.0064	0	92.07	3.8e-08	R	FVIGGPHGDAGLTGR	K
6	3	AT2G36880.1	MAT3 methionine adenosyltransferase 3	774	42471	18	16	3	3	9425	1	0	1	727.378	1452.74	2	1452.75	-0.0064	0	97.55	1.1e-08	R	FVIGGPHGDAGLTGR	K
6	3	AT2G36880.1	MAT3 methionine adenosyltransferase 3	774	42471	18	16	3	3	9426	1	0	1	727.378	1452.74	2	1452.75	-0.0064	0	98.09	9.4e-09	R	FVIGGPHGDAGLTGR	K
6	3	AT2G36880.1	MAT3 methionine adenosyltransferase 3	774	42471	18	16	3	3	9427	1	0	1	727.378	1452.74	2	1452.75	-0.0064	0	104.78	2e-09	R	FVIGGPHGDAGLTGR	K
6	3	AT2G36880.1	MAT3 methionine adenosyltransferase 3	774	42471	18	16	3	3	23586	1	0	1	670.003	2006.99	3	2007.01	-0.0217	1	43.53	0.0019	K	TQVTVEYKNDGGAMIPIR	V	Oxidation (M)	0.000000000000010000.0
6	3	AT2G36880.1	MAT3 methionine adenosyltransferase 3	774	42471	18	16	3	3	30136	1	0	1	602.041	2404.14	4	2404.18	-0.0454	1	44.99	0.0011	K	IIIDTYGGWGAHGGGAFSGKDPTK	V
7	1	AT1G26850.1	S-adenosyl-L-methionine-dependent methyltransferases superfamily protein	1156	69579	27	27	3	3	4396	1	1	1	412.912	1235.71	3	1235.77	-0.0578	0	74.42	1.9e-06	R	ILRPEGAVIIR	D
7	1	AT1G26850.1	S-adenosyl-L-methionine-dependent methyltransferases superfamily protein	1156	69579	27	27	3	3	11399	1	1	1	510.569	1528.68	3	1528.73	-0.0425	0	49.47	0.00057	R	DSHEAQVQFALER	G
7	1	AT1G26850.1	S-adenosyl-L-methionine-dependent methyltransferases superfamily protein	1156	69579	27	27	3	3	11400	1	1	1	510.569	1528.69	3	1528.73	-0.0417	0	38.2	0.0076	R	DSHEAQVQFALER	G
7	1	AT1G26850.1	S-adenosyl-L-methionine-dependent methyltransferases superfamily protein	1156	69579	27	27	3	3	11401	1	1	1	510.57	1528.69	3	1528.73	-0.0387	0	43.84	0.0021	R	DSHEAQVQFALER	G
7	1	AT1G26850.1	S-adenosyl-L-methionine-dependent methyltransferases superfamily protein	1156	69579	27	27	3	3	11405	1	1	1	765.37	1528.72	2	1528.73	-0.0021	0	80.32	5.3e-07	R	DSHEAQVQFALER	G
7	1	AT1G26850.1	S-adenosyl-L-methionine-dependent methyltransferases superfamily protein	1156	69579	27	27	3	3	11406	1	1	1	765.37	1528.72	2	1528.73	-0.0021	0	51.26	0.00043	R	DSHEAQVQFALER	G
7	1	AT1G26850.1	S-adenosyl-L-methionine-dependent methyltransferases superfamily protein	1156	69579	27	27	3	3	11407	1	1	1	765.37	1528.72	2	1528.73	-0.0021	0	75.64	1.6e-06	R	DSHEAQVQFALER	G
7	1	AT1G26850.1	S-adenosyl-L-methionine-dependent methyltransferases superfamily protein	1156	69579	27	27	3	3	11408	1	1	1	765.37	1528.72	2	1528.73	-0.0021	0	57	0.00011	R	DSHEAQVQFALER	G
7	1	AT1G26850.1	S-adenosyl-L-methionine-dependent methyltransferases superfamily protein	1156	69579	27	27	3	3	11409	1	1	1	765.37	1528.72	2	1528.73	-0.0021	0	88.5	8e-08	R	DSHEAQVQFALER	G
7	1	AT1G26850.1	S-adenosyl-L-methionine-dependent methyltransferases superfamily protein	1156	69579	27	27	3	3	11410	1	1	1	765.37	1528.72	2	1528.73	-0.0021	0	97.49	1e-08	R	DSHEAQVQFALER	G
7	1	AT1G26850.1	S-adenosyl-L-methionine-dependent methyltransferases superfamily protein	1156	69579	27	27	3	3	11411	1	1	1	765.37	1528.73	2	1528.73	-0.0017	0	90.91	4.6e-08	R	DSHEAQVQFALER	G
7	1	AT1G26850.1	S-adenosyl-L-methionine-dependent methyltransferases superfamily protein	1156	69579	27	27	3	3	11412	1	1	1	765.37	1528.73	2	1528.73	-0.0017	0	57.33	0.00011	R	DSHEAQVQFALER	G
7	1	AT1G26850.1	S-adenosyl-L-methionine-dependent methyltransferases superfamily protein	1156	69579	27	27	3	3	11413	1	1	1	765.37	1528.73	2	1528.73	-0.0017	0	70.2	5.4e-06	R	DSHEAQVQFALER	G
7	1	AT1G26850.1	S-adenosyl-L-methionine-dependent methyltransferases superfamily protein	1156	69579	27	27	3	3	11414	1	1	1	765.37	1528.73	2	1528.73	-0.0015	0	72.98	2.9e-06	R	DSHEAQVQFALER	G
7	1	AT1G26850.1	S-adenosyl-L-methionine-dependent methyltransferases superfamily protein	1156	69579	27	27	3	3	11415	1	1	1	765.37	1528.73	2	1528.73	-0.0015	0	92.17	3.4e-08	R	DSHEAQVQFALER	G
7	1	AT1G26850.1	S-adenosyl-L-methionine-dependent methyltransferases superfamily protein	1156	69579	27	27	3	3	11416	1	1	1	765.37	1528.73	2	1528.73	-0.0011	0	73.29	2.7e-06	R	DSHEAQVQFALER	G
7	1	AT1G26850.1	S-adenosyl-L-methionine-dependent methyltransferases superfamily protein	1156	69579	27	27	3	3	11417	1	1	1	765.37	1528.73	2	1528.73	-0.0011	0	50.09	0.00056	R	DSHEAQVQFALER	G
7	1	AT1G26850.1	S-adenosyl-L-methionine-dependent methyltransferases superfamily protein	1156	69579	27	27	3	3	11418	1	1	1	765.37	1528.73	2	1528.73	-0.0011	0	60.52	5e-05	R	DSHEAQVQFALER	G
7	1	AT1G26850.1	S-adenosyl-L-methionine-dependent methyltransferases superfamily protein	1156	69579	27	27	3	3	11419	1	1	1	765.37	1528.73	2	1528.73	-0.0009	0	102.58	3.1e-09	R	DSHEAQVQFALER	G
7	1	AT1G26850.1	S-adenosyl-L-methionine-dependent methyltransferases superfamily protein	1156	69579	27	27	3	3	11420	1	1	1	765.37	1528.73	2	1528.73	-0.0009	0	84.34	2.1e-07	R	DSHEAQVQFALER	G
7	1	AT1G26850.1	S-adenosyl-L-methionine-dependent methyltransferases superfamily protein	1156	69579	27	27	3	3	11421	1	1	1	765.37	1528.73	2	1528.73	-0.0008	0	96.8	1.2e-08	R	DSHEAQVQFALER	G
7	1	AT1G26850.1	S-adenosyl-L-methionine-dependent methyltransferases superfamily protein	1156	69579	27	27	3	3	11422	1	1	1	765.371	1528.73	2	1528.73	0.0003	0	96.38	1.3e-08	R	DSHEAQVQFALER	G
7	1	AT1G26850.1	S-adenosyl-L-methionine-dependent methyltransferases superfamily protein	1156	69579	27	27	3	3	11423	1	1	1	765.371	1528.73	2	1528.73	0.0003	0	71.04	4.5e-06	R	DSHEAQVQFALER	G
7	1	AT1G26850.1	S-adenosyl-L-methionine-dependent methyltransferases superfamily protein	1156	69579	27	27	3	3	11424	1	1	1	765.371	1528.73	2	1528.73	0.0014	0	45.71	0.0015	R	DSHEAQVQFALER	G
7	1	AT1G26850.1	S-adenosyl-L-methionine-dependent methyltransferases superfamily protein	1156	69579	27	27	3	3	11425	1	1	1	765.374	1528.73	2	1528.73	0.0065	0	31.35	0.042	R	DSHEAQVQFALER	G
7	1	AT1G26850.1	S-adenosyl-L-methionine-dependent methyltransferases superfamily protein	1156	69579	27	27	3	3	25892	1	1	1	709.998	2126.97	3	2126.99	-0.0168	0	40.1	0.0041	R	GLIGIYHDWCEAFSTYPR	T
7	1	AT1G26850.1	S-adenosyl-L-methionine-dependent methyltransferases superfamily protein	1156	69579	27	27	3	3	25894	1	1	1	710	2126.98	3	2126.99	-0.0105	0	35.47	0.012	R	GLIGIYHDWCEAFSTYPR	T
8	1	AT4G38510.1	ATPase, V1 complex, subunit B protein	1142	54271	29	29	8	8	2191	1	1	1	552.776	1103.54	2	1103.56	-0.027	0	31.84	0.05	K	TPVSLDMLGR	I	Oxidation (M)	0.0000001000.0
8	1	AT4G38510.1	ATPase, V1 complex, subunit B protein	1142	54271	29	29	8	8	2192	1	1	1	552.776	1103.54	2	1103.56	-0.0263	0	35.82	0.02	K	TPVSLDMLGR	I	Oxidation (M)	0.0000001000.0
8	1	AT4G38510.1	ATPase, V1 complex, subunit B protein	1142	54271	29	29	8	8	7581	1	1	1	691.909	1381.8	2	1381.82	-0.0153	0	55.61	0.00012	R	TVSGVAGPLVILEK	V
8	1	AT4G38510.1	ATPase, V1 complex, subunit B protein	1142	54271	29	29	8	8	7582	1	1	1	691.91	1381.81	2	1381.82	-0.013	0	40.54	0.0037	R	TVSGVAGPLVILEK	V
8	1	AT4G38510.1	ATPase, V1 complex, subunit B protein	1142	54271	29	29	8	8	7583	1	1	1	691.91	1381.81	2	1381.82	-0.0128	0	62.53	2.4e-05	R	TVSGVAGPLVILEK	V
8	1	AT4G38510.1	ATPase, V1 complex, subunit B protein	1142	54271	29	29	8	8	7584	1	1	1	691.91	1381.81	2	1381.82	-0.0127	0	69.98	4.2e-06	R	TVSGVAGPLVILEK	V
8	1	AT4G38510.1	ATPase, V1 complex, subunit B protein	1142	54271	29	29	8	8	7585	1	1	1	691.91	1381.81	2	1381.82	-0.0124	0	77.32	7.8e-07	R	TVSGVAGPLVILEK	V
8	1	AT4G38510.1	ATPase, V1 complex, subunit B protein	1142	54271	29	29	8	8	7586	1	1	1	691.91	1381.81	2	1381.82	-0.0121	0	36.74	0.009	R	TVSGVAGPLVILEK	V
8	1	AT4G38510.1	ATPase, V1 complex, subunit B protein	1142	54271	29	29	8	8	13320	1	1	1	532.961	1595.86	3	1595.9	-0.043	0	29.24	0.058	R	QIYPPINVLPSLSR	L
8	1	AT4G38510.1	ATPase, V1 complex, subunit B protein	1142	54271	29	29	8	8	13329	1	1	1	798.959	1595.9	2	1595.9	-0.0002	0	61.24	3.1e-05	R	QIYPPINVLPSLSR	L
8	1	AT4G38510.1	ATPase, V1 complex, subunit B protein	1142	54271	29	29	8	8	13330	1	1	1	798.959	1595.9	2	1595.9	0.0006	0	61.34	3e-05	R	QIYPPINVLPSLSR	L
8	1	AT4G38510.1	ATPase, V1 complex, subunit B protein	1142	54271	29	29	8	8	13332	1	1	1	798.96	1595.9	2	1595.9	0.0014	0	41.87	0.0027	R	QIYPPINVLPSLSR	L
8	1	AT4G38510.1	ATPase, V1 complex, subunit B protein	1142	54271	29	29	8	8	13333	1	1	1	798.961	1595.91	2	1595.9	0.0031	0	60.99	3.2e-05	R	QIYPPINVLPSLSR	L
8	1	AT4G38510.1	ATPase, V1 complex, subunit B protein	1142	54271	29	29	8	8	16415	1	1	1	572.637	1714.89	3	1714.93	-0.0366	0	70.93	3.9e-06	R	VTLFLNLANDPTIER	I
8	1	AT4G38510.1	ATPase, V1 complex, subunit B protein	1142	54271	29	29	8	8	16433	1	1	1	858.47	1714.93	2	1714.93	0.0001	0	46.14	0.0011	R	VTLFLNLANDPTIER	I
8	1	AT4G38510.1	ATPase, V1 complex, subunit B protein	1142	54271	29	29	8	8	16437	1	1	1	858.474	1714.93	2	1714.93	0.0076	0	69.36	5.3e-06	R	VTLFLNLANDPTIER	I
8	1	AT4G38510.1	ATPase, V1 complex, subunit B protein	1142	54271	29	29	8	8	16438	1	1	1	858.474	1714.93	2	1714.93	0.0076	0	71.64	3.1e-06	R	VTLFLNLANDPTIER	I
8	1	AT4G38510.1	ATPase, V1 complex, subunit B protein	1142	54271	29	29	8	8	16439	1	1	1	858.474	1714.93	2	1714.93	0.0076	0	66.75	9.7e-06	R	VTLFLNLANDPTIER	I
8	1	AT4G38510.1	ATPase, V1 complex, subunit B protein	1142	54271	29	29	8	8	16440	1	1	1	858.474	1714.93	2	1714.93	0.0076	0	70.97	3.7e-06	R	VTLFLNLANDPTIER	I
8	1	AT4G38510.1	ATPase, V1 complex, subunit B protein	1142	54271	29	29	8	8	16441	1	1	1	858.474	1714.93	2	1714.93	0.0076	0	79.35	5.3e-07	R	VTLFLNLANDPTIER	I
8	1	AT4G38510.1	ATPase, V1 complex, subunit B protein	1142	54271	29	29	8	8	21840	1	1	1	643.621	1927.84	3	1927.87	-0.025	0	61.83	2.6e-05	R	GYPGYMYTDLATIYER	A	Oxidation (M)	0.0000010000000000.0
8	1	AT4G38510.1	ATPase, V1 complex, subunit B protein	1142	54271	29	29	8	8	21843	1	1	1	964.953	1927.89	2	1927.87	0.0247	0	82.13	2.8e-07	R	GYPGYMYTDLATIYER	A	Oxidation (M)	0.0000010000000000.0
8	1	AT4G38510.1	ATPase, V1 complex, subunit B protein	1142	54271	29	29	8	8	21844	1	1	1	964.953	1927.89	2	1927.87	0.0247	0	92.04	2.8e-08	R	GYPGYMYTDLATIYER	A	Oxidation (M)	0.0000010000000000.0
8	1	AT4G38510.1	ATPase, V1 complex, subunit B protein	1142	54271	29	29	8	8	25769	1	1	1	707.707	2120.1	3	2120.12	-0.0205	0	50.77	0.00034	K	IPLFSAAGLPHNEIAAQICR	Q
8	1	AT4G38510.1	ATPase, V1 complex, subunit B protein	1142	54271	29	29	8	8	31330	1	1	1	834.404	2500.19	3	2500.18	0.0083	0	81.97	2e-07	R	TYPEEMIQTGISTIDVMNSIAR	G	2 Oxidation (M)	0.0000010000000000100000.0
8	1	AT4G38510.1	ATPase, V1 complex, subunit B protein	1142	54271	29	29	8	8	33819	1	1	1	693.85	2771.37	4	2771.39	-0.0202	1	85.71	8.2e-08	K	AVVGEEALSSEDLLYLEFLDKFER	K
8	1	AT4G38510.1	ATPase, V1 complex, subunit B protein	1142	54271	29	29	8	8	33823	1	1	1	924.813	2771.42	3	2771.39	0.0277	1	49.88	0.00031	K	AVVGEEALSSEDLLYLEFLDKFER	K
8	1	AT4G38510.1	ATPase, V1 complex, subunit B protein	1142	54271	29	29	8	8	33824	1	1	1	924.814	2771.42	3	2771.39	0.0287	1	37.21	0.0057	K	AVVGEEALSSEDLLYLEFLDKFER	K
8	1	AT4G38510.1	ATPase, V1 complex, subunit B protein	1142	54271	29	29	8	8	33825	1	1	1	924.814	2771.42	3	2771.39	0.0287	1	110.43	2.7e-10	K	AVVGEEALSSEDLLYLEFLDKFER	K
9	1	AT1G15690.1	AVP1, ATAVP3, AVP-3, AtVHP1;1 Inorganic H pyrophosphatase family protein	1088	80768	20	20	6	6	5027	1	1	1	635.347	1268.68	2	1268.7	-0.0181	0	93.4	2.8e-08	K	AAVIGDTIGDPLK	D
9	1	AT1G15690.1	AVP1, ATAVP3, AVP-3, AtVHP1;1 Inorganic H pyrophosphatase family protein	1088	80768	20	20	6	6	5028	1	1	1	635.347	1268.68	2	1268.7	-0.0181	0	64.52	2.1e-05	K	AAVIGDTIGDPLK	D
9	1	AT1G15690.1	AVP1, ATAVP3, AVP-3, AtVHP1;1 Inorganic H pyrophosphatase family protein	1088	80768	20	20	6	6	8407	1	1	1	471.911	1412.71	3	1412.76	-0.0495	1	56.88	0.00012	K	AADVGADLVGKIER	N
9	1	AT1G15690.1	AVP1, ATAVP3, AVP-3, AtVHP1;1 Inorganic H pyrophosphatase family protein	1088	80768	20	20	6	6	10279	1	1	1	745.374	1488.73	2	1488.74	-0.008	0	35.21	0.018	R	TDALDAAGNTTAAIGK	G
9	1	AT1G15690.1	AVP1, ATAVP3, AVP-3, AtVHP1;1 Inorganic H pyrophosphatase family protein	1088	80768	20	20	6	6	10281	1	1	1	745.376	1488.74	2	1488.74	-0.0044	0	60.7	5e-05	R	TDALDAAGNTTAAIGK	G
9	1	AT1G15690.1	AVP1, ATAVP3, AVP-3, AtVHP1;1 Inorganic H pyrophosphatase family protein	1088	80768	20	20	6	6	10282	1	1	1	745.376	1488.74	2	1488.74	-0.0042	0	99.4	6.8e-09	R	TDALDAAGNTTAAIGK	G
9	1	AT1G15690.1	AVP1, ATAVP3, AVP-3, AtVHP1;1 Inorganic H pyrophosphatase family protein	1088	80768	20	20	6	6	10283	1	1	1	745.376	1488.74	2	1488.74	-0.0042	0	146.58	1.3e-13	R	TDALDAAGNTTAAIGK	G
9	1	AT1G15690.1	AVP1, ATAVP3, AVP-3, AtVHP1;1 Inorganic H pyrophosphatase family protein	1088	80768	20	20	6	6	10284	1	1	1	745.376	1488.74	2	1488.74	-0.0042	0	111.25	4.4e-10	R	TDALDAAGNTTAAIGK	G
9	1	AT1G15690.1	AVP1, ATAVP3, AVP-3, AtVHP1;1 Inorganic H pyrophosphatase family protein	1088	80768	20	20	6	6	10287	1	1	1	745.377	1488.74	2	1488.74	-0.0032	0	83.83	2.4e-07	R	TDALDAAGNTTAAIGK	G
9	1	AT1G15690.1	AVP1, ATAVP3, AVP-3, AtVHP1;1 Inorganic H pyrophosphatase family protein	1088	80768	20	20	6	6	10289	1	1	1	745.377	1488.74	2	1488.74	-0.0018	0	37.25	0.011	R	TDALDAAGNTTAAIGK	G
9	1	AT1G15690.1	AVP1, ATAVP3, AVP-3, AtVHP1;1 Inorganic H pyrophosphatase family protein	1088	80768	20	20	6	6	10292	1	1	1	745.378	1488.74	2	1488.74	-0.0009	0	121.68	4e-11	R	TDALDAAGNTTAAIGK	G
9	1	AT1G15690.1	AVP1, ATAVP3, AVP-3, AtVHP1;1 Inorganic H pyrophosphatase family protein	1088	80768	20	20	6	6	13287	1	1	1	798.435	1594.86	2	1594.87	-0.0165	0	39.9	0.011	R	TGAATNVIFGLALGYK	S
9	1	AT1G15690.1	AVP1, ATAVP3, AVP-3, AtVHP1;1 Inorganic H pyrophosphatase family protein	1088	80768	20	20	6	6	18046	1	1	1	592.292	1773.85	3	1773.89	-0.0311	1	64.36	1.8e-05	R	ERTDALDAAGNTTAAIGK	G
9	1	AT1G15690.1	AVP1, ATAVP3, AVP-3, AtVHP1;1 Inorganic H pyrophosphatase family protein	1088	80768	20	20	6	6	18058	1	1	1	887.957	1773.9	2	1773.89	0.0139	1	100.5	4.3e-09	R	ERTDALDAAGNTTAAIGK	G
9	1	AT1G15690.1	AVP1, ATAVP3, AVP-3, AtVHP1;1 Inorganic H pyrophosphatase family protein	1088	80768	20	20	6	6	31408	1	1	1	627.845	2507.35	4	2507.38	-0.0354	1	53.03	0.00016	K	AAVIGDTIGDPLKDTSGPSLNILIK	L
9	1	AT1G15690.1	AVP1, ATAVP3, AVP-3, AtVHP1;1 Inorganic H pyrophosphatase family protein	1088	80768	20	20	6	6	31412	1	1	1	836.805	2507.39	3	2507.38	0.0094	1	62.98	1.5e-05	K	AAVIGDTIGDPLKDTSGPSLNILIK	L
9	1	AT1G15690.1	AVP1, ATAVP3, AVP-3, AtVHP1;1 Inorganic H pyrophosphatase family protein	1088	80768	20	20	6	6	31415	1	1	1	836.806	2507.4	3	2507.38	0.0113	1	97.67	4.9e-09	K	AAVIGDTIGDPLKDTSGPSLNILIK	L
9	1	AT1G15690.1	AVP1, ATAVP3, AVP-3, AtVHP1;1 Inorganic H pyrophosphatase family protein	1088	80768	20	20	6	6	31416	1	1	1	836.806	2507.4	3	2507.38	0.0113	1	118.1	4.5e-11	K	AAVIGDTIGDPLKDTSGPSLNILIK	L
9	1	AT1G15690.1	AVP1, ATAVP3, AVP-3, AtVHP1;1 Inorganic H pyrophosphatase family protein	1088	80768	20	20	6	6	31417	1	1	1	836.806	2507.4	3	2507.38	0.012	1	57.57	5e-05	K	AAVIGDTIGDPLKDTSGPSLNILIK	L
9	1	AT1G15690.1	AVP1, ATAVP3, AVP-3, AtVHP1;1 Inorganic H pyrophosphatase family protein	1088	80768	20	20	6	6	31418	1	1	1	836.806	2507.4	3	2507.38	0.0123	1	78.49	4e-07	K	AAVIGDTIGDPLKDTSGPSLNILIK	L
10	1	AT2G07698.1	ATPase, F1 complex, alpha subunit protein	988	85879	27	27	6	6	1258	1	1	1	513.786	1025.56	2	1025.59	-0.0291	0	37.92	0.0093	K	AVDSLVPIGR	G
10	1	AT2G07698.1	ATPase, F1 complex, alpha subunit protein	988	85879	27	27	6	6	1259	1	1	1	513.787	1025.56	2	1025.59	-0.0285	0	42.14	0.0035	K	AVDSLVPIGR	G
10	1	AT2G07698.1	ATPase, F1 complex, alpha subunit protein	988	85879	27	27	6	6	1260	1	1	1	513.787	1025.56	2	1025.59	-0.0284	0	53.44	0.00026	K	AVDSLVPIGR	G
10	1	AT2G07698.1	ATPase, F1 complex, alpha subunit protein	988	85879	27	27	6	6	1261	1	1	1	513.787	1025.56	2	1025.59	-0.028	0	54.58	0.0002	K	AVDSLVPIGR	G
10	1	AT2G07698.1	ATPase, F1 complex, alpha subunit protein	988	85879	27	27	6	6	1262	1	1	1	513.787	1025.56	2	1025.59	-0.0279	0	62.09	3.6e-05	K	AVDSLVPIGR	G
10	1	AT2G07698.1	ATPase, F1 complex, alpha subunit protein	988	85879	27	27	6	6	1263	1	1	1	513.787	1025.56	2	1025.59	-0.0279	0	49.84	0.0006	K	AVDSLVPIGR	G
10	1	AT2G07698.1	ATPase, F1 complex, alpha subunit protein	988	85879	27	27	6	6	11611	1	1	1	513.238	1536.69	3	1536.74	-0.0448	0	72.75	2.9e-06	R	EAFPGDVFYLHSR	L
10	1	AT2G07698.1	ATPase, F1 complex, alpha subunit protein	988	85879	27	27	6	6	11612	1	1	1	513.238	1536.69	3	1536.74	-0.0429	0	68.38	7.9e-06	R	EAFPGDVFYLHSR	L
10	1	AT2G07698.1	ATPase, F1 complex, alpha subunit protein	988	85879	27	27	6	6	11613	1	1	1	513.238	1536.69	3	1536.74	-0.0428	0	53.5	0.00024	R	EAFPGDVFYLHSR	L
10	1	AT2G07698.1	ATPase, F1 complex, alpha subunit protein	988	85879	27	27	6	6	11614	1	1	1	513.238	1536.69	3	1536.74	-0.0426	0	67.46	9.8e-06	R	EAFPGDVFYLHSR	L
10	1	AT2G07698.1	ATPase, F1 complex, alpha subunit protein	988	85879	27	27	6	6	11616	1	1	1	513.239	1536.7	3	1536.74	-0.0396	0	74.78	1.8e-06	R	EAFPGDVFYLHSR	L
10	1	AT2G07698.1	ATPase, F1 complex, alpha subunit protein	988	85879	27	27	6	6	11618	1	1	1	513.24	1536.7	3	1536.74	-0.0363	0	43.83	0.0023	R	EAFPGDVFYLHSR	L
10	1	AT2G07698.1	ATPase, F1 complex, alpha subunit protein	988	85879	27	27	6	6	11619	1	1	1	513.241	1536.7	3	1536.74	-0.034	0	48.87	0.00072	R	EAFPGDVFYLHSR	L
10	1	AT2G07698.1	ATPase, F1 complex, alpha subunit protein	988	85879	27	27	6	6	1232	1	1	1	513.242	1536.7	3	1536.74	-0.0331	0	43.38	0.0074	R	EAFPGDVFYLHSR	L
10	1	AT2G07698.1	ATPase, F1 complex, alpha subunit protein	988	85879	27	27	6	6	11620	1	1	1	513.242	1536.7	3	1536.74	-0.032	0	43.19	0.0027	R	EAFPGDVFYLHSR	L
10	1	AT2G07698.1	ATPase, F1 complex, alpha subunit protein	988	85879	27	27	6	6	11621	1	1	1	513.245	1536.71	3	1536.74	-0.0239	0	58.04	9e-05	R	EAFPGDVFYLHSR	L
10	1	AT2G07698.1	ATPase, F1 complex, alpha subunit protein	988	85879	27	27	6	6	11625	1	1	1	769.379	1536.74	2	1536.74	0.0081	0	35	0.019	R	EAFPGDVFYLHSR	L
10	1	AT2G07698.1	ATPase, F1 complex, alpha subunit protein	988	85879	27	27	6	6	16543	1	1	1	574.266	1719.78	3	1719.81	-0.0374	0	72.9	2.7e-06	R	DNGMHALIIYDDLSK	Q	Oxidation (M)	0.000100000000000.0
10	1	AT2G07698.1	ATPase, F1 complex, alpha subunit protein	988	85879	27	27	6	6	28759	1	1	1	770.056	2307.15	3	2307.15	-0.0024	0	98.43	5.8e-09	R	EVAAFAQFGSDLDAATQALLNR	G
10	1	AT2G07698.1	ATPase, F1 complex, alpha subunit protein	988	85879	27	27	6	6	28760	1	1	1	770.056	2307.15	3	2307.15	-0.002	0	98.65	5.5e-09	R	EVAAFAQFGSDLDAATQALLNR	G
10	1	AT2G07698.1	ATPase, F1 complex, alpha subunit protein	988	85879	27	27	6	6	28796	1	1	1	1154.61	2307.2	2	2307.15	0.0518	0	36.69	0.0086	R	EVAAFAQFGSDLDAATQALLNR	G
10	1	AT2G07698.1	ATPase, F1 complex, alpha subunit protein	988	85879	27	27	6	6	28797	1	1	1	1154.61	2307.2	2	2307.15	0.0524	0	113.73	1.7e-10	R	EVAAFAQFGSDLDAATQALLNR	G
10	1	AT2G07698.1	ATPase, F1 complex, alpha subunit protein	988	85879	27	27	6	6	28798	1	1	1	1154.61	2307.2	2	2307.15	0.0524	0	112.1	2.5e-10	R	EVAAFAQFGSDLDAATQALLNR	G
10	1	AT2G07698.1	ATPase, F1 complex, alpha subunit protein	988	85879	27	27	6	6	30200	1	1	1	603.043	2408.14	4	2408.18	-0.0364	1	35.95	0.0096	R	DNGMHALIIYDDLSKQAVAYR	Q	Oxidation (M)	0.000100000000000000000.0
10	1	AT2G07698.1	ATPase, F1 complex, alpha subunit protein	988	85879	27	27	6	6	36077	1	1	1	796.163	3180.62	4	3180.62	0.0034	1	38.89	0.0027	K	LELAQYREVAAFAQFGSDLDAATQALLNR	G
10	1	AT2G07698.1	ATPase, F1 complex, alpha subunit protein	988	85879	27	27	6	6	36080	1	1	1	1061.23	3180.68	3	3180.62	0.0612	1	42.08	0.0013	K	LELAQYREVAAFAQFGSDLDAATQALLNR	G
10	1	AT2G07698.1	ATPase, F1 complex, alpha subunit protein	988	85879	27	27	6	6	25770	1	1	1	1061.24	3180.68	3	3180.62	0.063	1	51.91	0.0002	K	LELAQYREVAAFAQFGSDLDAATQALLNR	G
11	1	AT5G28540.1	BIP1 heat shock protein 70 (Hsp 70) family protein	745	73584	24	24	12	12	2854	1	1	1	578.316	1154.62	2	1154.64	-0.0238	0	52.26	0.00034	K	DAGVIAGLNVAR	I
11	1	AT5G28540.1	BIP1 heat shock protein 70 (Hsp 70) family protein	745	73584	24	24	12	12	2855	1	1	1	578.316	1154.62	2	1154.64	-0.0236	0	53.87	0.00024	K	DAGVIAGLNVAR	I
11	1	AT5G28540.1	BIP1 heat shock protein 70 (Hsp 70) family protein	745	73584	24	24	12	12	8707	1	1	1	475.562	1423.66	3	1423.71	-0.0456	1	51.38	0.00042	R	FEELNNDLFRK	T
11	1	AT5G28540.1	BIP1 heat shock protein 70 (Hsp 70) family protein	745	73584	24	24	12	12	11232	1	1	1	508.576	1522.71	3	1522.75	-0.0469	1	50.63	0.00054	R	ARFEELNNDLFR	K
11	1	AT5G28540.1	BIP1 heat shock protein 70 (Hsp 70) family protein	745	73584	24	24	12	12	12860	1	1	1	790.917	1579.82	2	1579.82	0.0023	0	43.01	0.0027	K	VFSPEEISAMILTK	M	Oxidation (M)	0.00000000010000.0
11	1	AT5G28540.1	BIP1 heat shock protein 70 (Hsp 70) family protein	745	73584	24	24	12	12	12968	1	1	1	792.446	1582.88	2	1582.88	-0.002	1	71.98	2.9e-06	R	QATKDAGVIAGLNVAR	I
11	1	AT5G28540.1	BIP1 heat shock protein 70 (Hsp 70) family protein	745	73584	24	24	12	12	14958	1	1	1	553.957	1658.85	3	1658.89	-0.0383	0	57.78	9.2e-05	R	IINEPTAAAIAYGLDK	K
11	1	AT5G28540.1	BIP1 heat shock protein 70 (Hsp 70) family protein	745	73584	24	24	12	12	14972	1	1	1	830.455	1658.89	2	1658.89	0.0068	0	40.88	0.0042	R	IINEPTAAAIAYGLDK	K
11	1	AT5G28540.1	BIP1 heat shock protein 70 (Hsp 70) family protein	745	73584	24	24	12	12	15170	1	1	1	833.419	1664.82	2	1664.82	0.008	0	44.17	0.002	K	DAVVTVPAYFNDAQR	Q
11	1	AT5G28540.1	BIP1 heat shock protein 70 (Hsp 70) family protein	745	73584	24	24	12	12	18399	1	1	1	596.658	1786.95	3	1786.98	-0.0301	1	93.51	2.3e-08	R	IINEPTAAAIAYGLDKK	G
11	1	AT5G28540.1	BIP1 heat shock protein 70 (Hsp 70) family protein	745	73584	24	24	12	12	18403	1	1	1	894.507	1787	2	1786.98	0.017	1	60.26	4.2e-05	R	IINEPTAAAIAYGLDKK	G
11	1	AT5G28540.1	BIP1 heat shock protein 70 (Hsp 70) family protein	745	73584	24	24	12	12	18404	1	1	1	894.507	1787	2	1786.98	0.017	1	112.82	2.3e-10	R	IINEPTAAAIAYGLDKK	G
11	1	AT5G28540.1	BIP1 heat shock protein 70 (Hsp 70) family protein	745	73584	24	24	12	12	21332	1	1	1	636.33	1905.97	3	1905.99	-0.0265	1	58.2	7e-05	K	IKDAVVTVPAYFNDAQR	Q
11	1	AT5G28540.1	BIP1 heat shock protein 70 (Hsp 70) family protein	745	73584	24	24	12	12	21346	1	1	1	954.015	1906.02	2	1905.99	0.0205	1	93.76	1.9e-08	K	IKDAVVTVPAYFNDAQR	Q
11	1	AT5G28540.1	BIP1 heat shock protein 70 (Hsp 70) family protein	745	73584	24	24	12	12	21347	1	1	1	954.015	1906.02	2	1905.99	0.0205	1	40.76	0.0037	K	IKDAVVTVPAYFNDAQR	Q
11	1	AT5G28540.1	BIP1 heat shock protein 70 (Hsp 70) family protein	745	73584	24	24	12	12	24450	1	1	1	685.004	2051.99	3	2052.01	-0.0137	0	49.75	0.00048	R	VEIESLFDGVDFSEPLTR	A
11	1	AT5G28540.1	BIP1 heat shock protein 70 (Hsp 70) family protein	745	73584	24	24	12	12	24455	1	1	1	1027.03	2052.04	2	2052.01	0.0315	0	40.43	0.0041	R	VEIESLFDGVDFSEPLTR	A
11	1	AT5G28540.1	BIP1 heat shock protein 70 (Hsp 70) family protein	745	73584	24	24	12	12	24456	1	1	1	1027.03	2052.04	2	2052.01	0.0315	0	56.92	9.2e-05	R	VEIESLFDGVDFSEPLTR	A
11	1	AT5G28540.1	BIP1 heat shock protein 70 (Hsp 70) family protein	745	73584	24	24	12	12	25600	1	1	1	704.352	2110.03	3	2110.05	-0.0162	1	44.38	0.0014	K	DGETKVFSPEEISAMILTK	M	Oxidation (M)	0.0000000000000010000.0
11	1	AT5G28540.1	BIP1 heat shock protein 70 (Hsp 70) family protein	745	73584	24	24	12	12	25602	1	1	1	704.352	2110.04	3	2110.05	-0.0151	1	60.15	3.7e-05	K	DGETKVFSPEEISAMILTK	M	Oxidation (M)	0.0000000000000010000.0
11	1	AT5G28540.1	BIP1 heat shock protein 70 (Hsp 70) family protein	745	73584	24	24	12	12	25603	1	1	1	704.353	2110.04	3	2110.05	-0.0136	1	60.5	3.4e-05	K	DGETKVFSPEEISAMILTK	M	Oxidation (M)	0.0000000000000010000.0
11	1	AT5G28540.1	BIP1 heat shock protein 70 (Hsp 70) family protein	745	73584	24	24	12	12	35623	1	1	1	765.639	3058.53	4	3058.54	-0.0101	1	30.01	0.024	R	ALSSQHQVRVEIESLFDGVDFSEPLTR	A
11	1	AT5G28540.1	BIP1 heat shock protein 70 (Hsp 70) family protein	745	73584	24	24	12	12	35624	1	1	1	765.639	3058.53	4	3058.54	-0.0097	1	44.9	0.00079	R	ALSSQHQVRVEIESLFDGVDFSEPLTR	A
11	1	AT5G28540.1	BIP1 heat shock protein 70 (Hsp 70) family protein	745	73584	24	24	12	12	24187	1	1	1	1020.53	3058.57	3	3058.54	0.0299	1	41.57	0.0054	R	ALSSQHQVRVEIESLFDGVDFSEPLTR	A
11	2	AT1G16030.1	Hsp70b heat shock protein 70B	610	70870	13	13	5	5	10247	1	0	1	744.353	1486.69	2	1486.69	-0.0027	0	52.21	0.00035	R	TTPSYVAFTDTER	L
11	2	AT1G16030.1	Hsp70b heat shock protein 70B	610	70870	13	13	5	5	10248	1	0	1	744.354	1486.69	2	1486.69	-0.001	0	74.06	2.3e-06	R	TTPSYVAFTDTER	L
11	2	AT1G16030.1	Hsp70b heat shock protein 70B	610	70870	13	13	5	5	10249	1	0	1	744.354	1486.69	2	1486.69	-0.0008	0	74.15	2.2e-06	R	TTPSYVAFTDTER	L
11	2	AT1G16030.1	Hsp70b heat shock protein 70B	610	70870	13	13	5	5	14958	1	0	1	553.957	1658.85	3	1658.89	-0.0383	0	57.78	9.2e-05	R	IINEPTAAAIAYGLDK	K
11	2	AT1G16030.1	Hsp70b heat shock protein 70B	610	70870	13	13	5	5	14972	1	0	1	830.455	1658.89	2	1658.89	0.0068	0	40.88	0.0042	R	IINEPTAAAIAYGLDK	K
11	2	AT1G16030.1	Hsp70b heat shock protein 70B	610	70870	13	13	5	5	15565	1	0	1	840.924	1679.83	2	1679.83	0.007	0	69.41	6.1e-06	K	NAVVTVPAYFNDSQR	Q
11	2	AT1G16030.1	Hsp70b heat shock protein 70B	610	70870	13	13	5	5	15566	1	0	1	840.924	1679.83	2	1679.83	0.007	0	96.38	1.2e-08	K	NAVVTVPAYFNDSQR	Q
11	2	AT1G16030.1	Hsp70b heat shock protein 70B	610	70870	13	13	5	5	18399	1	0	1	596.658	1786.95	3	1786.98	-0.0301	1	93.51	2.3e-08	R	IINEPTAAAIAYGLDKK	G
11	2	AT1G16030.1	Hsp70b heat shock protein 70B	610	70870	13	13	5	5	18403	1	0	1	894.507	1787	2	1786.98	0.017	1	60.26	4.2e-05	R	IINEPTAAAIAYGLDKK	G
11	2	AT1G16030.1	Hsp70b heat shock protein 70B	610	70870	13	13	5	5	18404	1	0	1	894.507	1787	2	1786.98	0.017	1	112.82	2.3e-10	R	IINEPTAAAIAYGLDKK	G
11	2	AT1G16030.1	Hsp70b heat shock protein 70B	610	70870	13	13	5	5	26364	1	0	1	719.363	2155.07	3	2155.08	-0.0113	1	73.62	1.7e-06	R	TTPSYVAFTDTERLIGDAAK	N
11	2	AT1G16030.1	Hsp70b heat shock protein 70B	610	70870	13	13	5	5	26366	1	0	1	719.364	2155.07	3	2155.08	-0.0098	1	44.14	0.0015	R	TTPSYVAFTDTERLIGDAAK	N
11	2	AT1G16030.1	Hsp70b heat shock protein 70B	610	70870	13	13	5	5	26372	1	0	1	1078.57	2155.12	2	2155.08	0.0379	1	47.23	0.00072	R	TTPSYVAFTDTERLIGDAAK	N
11	3	AT3G12580.1	HSP70, ATHSP70 heat shock protein 70	593	71057	13	13	7	7	4609	1	0	1	624.314	1246.61	2	1246.63	-0.0197	0	49.12	0.0009	K	DAGVISGLNVMR	I	Oxidation (M)	0.000000000010.0
11	3	AT3G12580.1	HSP70, ATHSP70 heat shock protein 70	593	71057	13	13	7	7	4610	1	0	1	624.314	1246.61	2	1246.63	-0.0196	0	46.44	0.0017	K	DAGVISGLNVMR	I	Oxidation (M)	0.000000000010.0
11	3	AT3G12580.1	HSP70, ATHSP70 heat shock protein 70	593	71057	13	13	7	7	4611	1	0	1	624.314	1246.61	2	1246.63	-0.0196	0	56.8	0.00015	K	DAGVISGLNVMR	I	Oxidation (M)	0.000000000010.0
11	3	AT3G12580.1	HSP70, ATHSP70 heat shock protein 70	593	71057	13	13	7	7	9027	1	0	1	718.874	1435.73	2	1435.75	-0.0133	0	64.23	2.2e-05	K	VQQLLQDFFNGK	E
11	3	AT3G12580.1	HSP70, ATHSP70 heat shock protein 70	593	71057	13	13	7	7	9861	1	0	1	737.343	1472.67	2	1472.68	-0.0074	0	35.62	0.015	R	TTPSYVAFTDSER	L
11	3	AT3G12580.1	HSP70, ATHSP70 heat shock protein 70	593	71057	13	13	7	7	14958	1	0	1	553.957	1658.85	3	1658.89	-0.0383	0	57.78	9.2e-05	R	IINEPTAAAIAYGLDK	K
11	3	AT3G12580.1	HSP70, ATHSP70 heat shock protein 70	593	71057	13	13	7	7	14972	1	0	1	830.455	1658.89	2	1658.89	0.0068	0	40.88	0.0042	R	IINEPTAAAIAYGLDK	K
11	3	AT3G12580.1	HSP70, ATHSP70 heat shock protein 70	593	71057	13	13	7	7	15151	1	0	1	833.403	1664.79	2	1664.78	0.0077	0	96.91	1.1e-08	K	NQVAMNPTNTVFDAK	R	Oxidation (M)	0.000010000000000.0
11	3	AT3G12580.1	HSP70, ATHSP70 heat shock protein 70	593	71057	13	13	7	7	15565	1	0	1	840.924	1679.83	2	1679.83	0.007	0	69.41	6.1e-06	K	NAVVTVPAYFNDSQR	Q
11	3	AT3G12580.1	HSP70, ATHSP70 heat shock protein 70	593	71057	13	13	7	7	15566	1	0	1	840.924	1679.83	2	1679.83	0.007	0	96.38	1.2e-08	K	NAVVTVPAYFNDSQR	Q
11	3	AT3G12580.1	HSP70, ATHSP70 heat shock protein 70	593	71057	13	13	7	7	18399	1	0	1	596.658	1786.95	3	1786.98	-0.0301	1	93.51	2.3e-08	R	IINEPTAAAIAYGLDKK	A
11	3	AT3G12580.1	HSP70, ATHSP70 heat shock protein 70	593	71057	13	13	7	7	18403	1	0	1	894.507	1787	2	1786.98	0.017	1	60.26	4.2e-05	R	IINEPTAAAIAYGLDKK	A
11	3	AT3G12580.1	HSP70, ATHSP70 heat shock protein 70	593	71057	13	13	7	7	18404	1	0	1	894.507	1787	2	1786.98	0.017	1	112.82	2.3e-10	R	IINEPTAAAIAYGLDKK	A
11	4	AT5G02490.1	Heat shock protein 70 (Hsp 70) family protein	497	71342	11	11	6	6	9027	1	0	1	718.874	1435.73	2	1435.75	-0.0133	0	64.23	2.2e-05	K	VQQLLQDFFNGK	E
11	4	AT5G02490.1	Heat shock protein 70 (Hsp 70) family protein	497	71342	11	11	6	6	9861	1	0	1	737.343	1472.67	2	1472.68	-0.0074	0	35.62	0.015	R	TTPSYVAFTDSER	L
11	4	AT5G02490.1	Heat shock protein 70 (Hsp 70) family protein	497	71342	11	11	6	6	14958	1	0	1	553.957	1658.85	3	1658.89	-0.0383	0	57.78	9.2e-05	R	IINEPTAAAIAYGLDK	K
11	4	AT5G02490.1	Heat shock protein 70 (Hsp 70) family protein	497	71342	11	11	6	6	14972	1	0	1	830.455	1658.89	2	1658.89	0.0068	0	40.88	0.0042	R	IINEPTAAAIAYGLDK	K
11	4	AT5G02490.1	Heat shock protein 70 (Hsp 70) family protein	497	71342	11	11	6	6	15565	1	0	1	840.924	1679.83	2	1679.83	0.007	0	69.41	6.1e-06	K	NAVVTVPAYFNDSQR	Q
11	4	AT5G02490.1	Heat shock protein 70 (Hsp 70) family protein	497	71342	11	11	6	6	15566	1	0	1	840.924	1679.83	2	1679.83	0.007	0	96.38	1.2e-08	K	NAVVTVPAYFNDSQR	Q
11	4	AT5G02490.1	Heat shock protein 70 (Hsp 70) family protein	497	71342	11	11	6	6	18399	1	0	1	596.658	1786.95	3	1786.98	-0.0301	1	93.51	2.3e-08	R	IINEPTAAAIAYGLDKK	A
11	4	AT5G02490.1	Heat shock protein 70 (Hsp 70) family protein	497	71342	11	11	6	6	18403	1	0	1	894.507	1787	2	1786.98	0.017	1	60.26	4.2e-05	R	IINEPTAAAIAYGLDKK	A
11	4	AT5G02490.1	Heat shock protein 70 (Hsp 70) family protein	497	71342	11	11	6	6	18404	1	0	1	894.507	1787	2	1786.98	0.017	1	112.82	2.3e-10	R	IINEPTAAAIAYGLDKK	A
11	4	AT5G02490.1	Heat shock protein 70 (Hsp 70) family protein	497	71342	11	11	6	6	32640	1	0	1	881.435	2641.28	3	2641.27	0.0165	0	49.75	0.00033	K	EQVFSTYSDNQPGVLIQVFEGER	A
11	4	AT5G02490.1	Heat shock protein 70 (Hsp 70) family protein	497	71342	11	11	6	6	32641	1	0	1	881.435	2641.28	3	2641.27	0.0169	0	61.53	2.2e-05	K	EQVFSTYSDNQPGVLIQVFEGER	A
11	5	AT1G09080.1	BIP3 Heat shock protein 70 (Hsp 70) family protein	155	75103	7	7	4	4	8818	1	0	1	477.224	1428.65	3	1428.7	-0.0465	1	66.91	1.2e-05	R	FEELNMDLFKK	T	Oxidation (M)	0.00000100000.0
11	5	AT1G09080.1	BIP3 Heat shock protein 70 (Hsp 70) family protein	155	75103	7	7	4	4	11210	1	0	1	761.88	1521.75	2	1521.75	-0.0003	0	30.14	0.057	R	ITPSWVAFTDTER	L
11	5	AT1G09080.1	BIP3 Heat shock protein 70 (Hsp 70) family protein	155	75103	7	7	4	4	11211	1	0	1	761.881	1521.75	2	1521.75	0.0009	0	35.82	0.015	R	ITPSWVAFTDTER	L
11	5	AT1G09080.1	BIP3 Heat shock protein 70 (Hsp 70) family protein	155	75103	7	7	4	4	12968	2	0	1	792.446	1582.88	2	1582.88	-0.002	1	42.06	0.0028	R	QATKDAGAIAGLNVVR	I
11	5	AT1G09080.1	BIP3 Heat shock protein 70 (Hsp 70) family protein	155	75103	7	7	4	4	24450	1	0	1	685.004	2051.99	3	2052.01	-0.0137	0	49.75	0.00048	R	VEIESLFDGVDFSEPLTR	A
11	5	AT1G09080.1	BIP3 Heat shock protein 70 (Hsp 70) family protein	155	75103	7	7	4	4	24455	1	0	1	1027.03	2052.04	2	2052.01	0.0315	0	40.43	0.0041	R	VEIESLFDGVDFSEPLTR	A
11	5	AT1G09080.1	BIP3 Heat shock protein 70 (Hsp 70) family protein	155	75103	7	7	4	4	24456	1	0	1	1027.03	2052.04	2	2052.01	0.0315	0	56.92	9.2e-05	R	VEIESLFDGVDFSEPLTR	A
12	1	AT1G23410.1	Ribosomal protein S27a / Ubiquitin family protein	745	17660	27	24	4	4	6724	1	1	1	449.569	1345.69	3	1345.74	-0.0492	1	75.46	2e-06	R	LIFAGKQLEDGR	T
12	1	AT1G23410.1	Ribosomal protein S27a / Ubiquitin family protein	745	17660	27	24	4	4	17740	1	1	1	588.624	1762.85	3	1762.88	-0.0346	0	54.63	0.0002	K	TITLEVESSDTIDNVK	A
12	1	AT1G23410.1	Ribosomal protein S27a / Ubiquitin family protein	745	17660	27	24	4	4	17744	1	1	1	588.625	1762.85	3	1762.88	-0.0314	1	62.96	3e-05	K	QLEDGRTLADYNIQK	E
12	1	AT1G23410.1	Ribosomal protein S27a / Ubiquitin family protein	745	17660	27	24	4	4	17745	1	1	1	588.626	1762.86	3	1762.88	-0.0284	0	45.5	0.0017	K	TITLEVESSDTIDNVK	A
12	1	AT1G23410.1	Ribosomal protein S27a / Ubiquitin family protein	745	17660	27	24	4	4	17751	1	1	1	882.449	1762.88	2	1762.88	0.0003	0	32.42	0.034	K	TITLEVESSDTIDNVK	A
12	1	AT1G23410.1	Ribosomal protein S27a / Ubiquitin family protein	745	17660	27	24	4	4	17755	1	1	1	882.453	1762.89	2	1762.88	0.0072	0	32.96	0.03	K	TITLEVESSDTIDNVK	A
12	1	AT1G23410.1	Ribosomal protein S27a / Ubiquitin family protein	745	17660	27	24	4	4	17758	1	1	1	882.453	1762.89	2	1762.88	0.0075	0	61.67	4.1e-05	K	TITLEVESSDTIDNVK	A
12	1	AT1G23410.1	Ribosomal protein S27a / Ubiquitin family protein	745	17660	27	24	4	4	17760	1	1	1	882.454	1762.89	2	1762.88	0.0089	0	49.35	0.0007	K	TITLEVESSDTIDNVK	A
12	1	AT1G23410.1	Ribosomal protein S27a / Ubiquitin family protein	745	17660	27	24	4	4	17763	1	1	1	882.454	1762.89	2	1762.88	0.0095	0	29.67	0.065	K	TITLEVESSDTIDNVK	A
12	1	AT1G23410.1	Ribosomal protein S27a / Ubiquitin family protein	745	17660	27	24	4	4	17764	1	1	1	882.454	1762.89	2	1762.88	0.0099	0	78.77	8e-07	K	TITLEVESSDTIDNVK	A
12	1	AT1G23410.1	Ribosomal protein S27a / Ubiquitin family protein	745	17660	27	24	4	4	17765	1	1	1	882.454	1762.89	2	1762.88	0.01	0	46.72	0.0013	K	TITLEVESSDTIDNVK	A
12	1	AT1G23410.1	Ribosomal protein S27a / Ubiquitin family protein	745	17660	27	24	4	4	17766	1	1	1	882.454	1762.89	2	1762.88	0.0101	0	52.2	0.00036	K	TITLEVESSDTIDNVK	A
12	1	AT1G23410.1	Ribosomal protein S27a / Ubiquitin family protein	745	17660	27	24	4	4	17767	1	1	1	882.454	1762.89	2	1762.88	0.0103	0	39.66	0.0065	K	TITLEVESSDTIDNVK	A
12	1	AT1G23410.1	Ribosomal protein S27a / Ubiquitin family protein	745	17660	27	24	4	4	17768	1	1	1	882.454	1762.89	2	1762.88	0.0107	0	60.91	4.9e-05	K	TITLEVESSDTIDNVK	A
12	1	AT1G23410.1	Ribosomal protein S27a / Ubiquitin family protein	745	17660	27	24	4	4	17769	1	1	1	882.455	1762.89	2	1762.88	0.0111	0	69.15	7.3e-06	K	TITLEVESSDTIDNVK	A
12	1	AT1G23410.1	Ribosomal protein S27a / Ubiquitin family protein	745	17660	27	24	4	4	17770	1	1	1	882.455	1762.9	2	1762.88	0.0115	0	54.45	0.00022	K	TITLEVESSDTIDNVK	A
12	1	AT1G23410.1	Ribosomal protein S27a / Ubiquitin family protein	745	17660	27	24	4	4	17773	1	1	1	882.455	1762.9	2	1762.88	0.0121	0	50.18	0.00058	K	TITLEVESSDTIDNVK	A
12	1	AT1G23410.1	Ribosomal protein S27a / Ubiquitin family protein	745	17660	27	24	4	4	17775	1	1	1	882.455	1762.9	2	1762.88	0.0126	0	51.82	0.0004	K	TITLEVESSDTIDNVK	A
12	1	AT1G23410.1	Ribosomal protein S27a / Ubiquitin family protein	745	17660	27	24	4	4	17779	1	1	1	882.456	1762.9	2	1762.88	0.0129	0	45.5	0.0031	K	TITLEVESSDTIDNVK	A
12	1	AT1G23410.1	Ribosomal protein S27a / Ubiquitin family protein	745	17660	27	24	4	4	17784	1	1	1	882.456	1762.9	2	1762.88	0.0139	0	64.24	2.3e-05	K	TITLEVESSDTIDNVK	A
12	1	AT1G23410.1	Ribosomal protein S27a / Ubiquitin family protein	745	17660	27	24	4	4	17785	1	1	1	882.456	1762.9	2	1762.88	0.0146	0	30.36	0.055	K	TITLEVESSDTIDNVK	A
12	1	AT1G23410.1	Ribosomal protein S27a / Ubiquitin family protein	745	17660	27	24	4	4	17786	1	1	1	882.457	1762.9	2	1762.88	0.0151	0	43.36	0.005	K	TITLEVESSDTIDNVK	A
12	1	AT1G23410.1	Ribosomal protein S27a / Ubiquitin family protein	745	17660	27	24	4	4	17787	1	1	1	882.457	1762.9	2	1762.88	0.0153	0	32.11	0.037	K	TITLEVESSDTIDNVK	A
12	1	AT1G23410.1	Ribosomal protein S27a / Ubiquitin family protein	745	17660	27	24	4	4	17788	1	1	1	882.457	1762.9	2	1762.88	0.0156	0	40.77	0.005	K	TITLEVESSDTIDNVK	A
12	1	AT1G23410.1	Ribosomal protein S27a / Ubiquitin family protein	745	17660	27	24	4	4	17789	1	1	1	882.457	1762.9	2	1762.88	0.0158	0	29.63	0.065	K	TITLEVESSDTIDNVK	A
12	1	AT1G23410.1	Ribosomal protein S27a / Ubiquitin family protein	745	17660	27	24	4	4	17792	1	1	1	882.459	1762.9	2	1762.88	0.0189	0	29.32	0.13	K	TITLEVESSDTIDNVK	A
12	1	AT1G23410.1	Ribosomal protein S27a / Ubiquitin family protein	745	17660	27	24	4	4	25674	1	1	1	705.387	2113.14	3	2113.15	-0.0152	1	108.63	6e-10	R	TLADYNIQKESTLHLVLR	L
13	1	AT3G47950.1	AHA4, HA4 H(+)-ATPase 4	719	105650	14	14	5	5	8833	1	1	1	715.365	1428.72	2	1428.72	-0.0046	0	71.84	4.3e-06	K	ADIGIAVADATDAAR	S
13	1	AT3G47950.1	AHA4, HA4 H(+)-ATPase 4	719	105650	14	14	5	5	12242	1	1	1	519.932	1556.77	3	1556.82	-0.0431	1	56.65	0.00012	K	KADIGIAVADATDAAR	S
13	1	AT3G47950.1	AHA4, HA4 H(+)-ATPase 4	719	105650	14	14	5	5	12250	1	1	1	779.414	1556.81	2	1556.82	-0.0013	1	81.38	4e-07	K	KADIGIAVADATDAAR	S
13	1	AT3G47950.1	AHA4, HA4 H(+)-ATPase 4	719	105650	14	14	5	5	12251	1	1	1	779.414	1556.81	2	1556.82	-0.0013	1	75.05	1.7e-06	K	KADIGIAVADATDAAR	S
13	1	AT3G47950.1	AHA4, HA4 H(+)-ATPase 4	719	105650	14	14	5	5	12252	1	1	1	779.414	1556.81	2	1556.82	-0.0013	1	108.17	8.5e-10	K	KADIGIAVADATDAAR	S
13	1	AT3G47950.1	AHA4, HA4 H(+)-ATPase 4	719	105650	14	14	5	5	12253	1	1	1	779.414	1556.81	2	1556.82	-0.0013	1	97.58	9.7e-09	K	KADIGIAVADATDAAR	S
13	1	AT3G47950.1	AHA4, HA4 H(+)-ATPase 4	719	105650	14	14	5	5	12254	1	1	1	779.414	1556.81	2	1556.82	-0.0013	1	107.92	9e-10	K	KADIGIAVADATDAAR	S
13	1	AT3G47950.1	AHA4, HA4 H(+)-ATPase 4	719	105650	14	14	5	5	22752	1	1	1	492.997	1967.96	4	1968.02	-0.063	1	43.83	0.0018	R	AGIQEVHFLPFNPTDKR	T
13	1	AT3G47950.1	AHA4, HA4 H(+)-ATPase 4	719	105650	14	14	5	5	22765	1	1	1	657.009	1968	3	1968.02	-0.018	1	83.39	2e-07	R	AGIQEVHFLPFNPTDKR	T
13	1	AT3G47950.1	AHA4, HA4 H(+)-ATPase 4	719	105650	14	14	5	5	6484	1	1	1	668.351	2002.03	3	2002.05	-0.0226	0	60.96	0.00011	K	QGEIEAVVIATGVHTFFGK	A
13	1	AT3G47950.1	AHA4, HA4 H(+)-ATPase 4	719	105650	14	14	5	5	23508	1	1	1	668.352	2002.03	3	2002.05	-0.0195	0	65.34	1.2e-05	K	QGEIEAVVIATGVHTFFGK	A
13	1	AT3G47950.1	AHA4, HA4 H(+)-ATPase 4	719	105650	14	14	5	5	23509	1	1	1	668.352	2002.03	3	2002.05	-0.0195	0	86.22	1e-07	K	QGEIEAVVIATGVHTFFGK	A
13	1	AT3G47950.1	AHA4, HA4 H(+)-ATPase 4	719	105650	14	14	5	5	30421	1	1	1	808.78	2423.32	3	2423.32	0.0022	1	51.27	0.00023	R	LLEGDPLKIDQSALTGESLPVTK	S
13	1	AT3G47950.1	AHA4, HA4 H(+)-ATPase 4	719	105650	14	14	5	5	30422	1	1	1	1212.69	2423.37	2	2423.32	0.0571	1	77.46	4.8e-07	R	LLEGDPLKIDQSALTGESLPVTK	S
13	2	AT5G62670.1	AHA11, HA11 H(+)-ATPase 11	648	105056	12	12	4	4	8833	1	0	1	715.365	1428.72	2	1428.72	-0.0046	0	71.84	4.3e-06	K	ADIGIAVADATDAAR	S
13	2	AT5G62670.1	AHA11, HA11 H(+)-ATPase 11	648	105056	12	12	4	4	11132	1	0	1	507.28	1518.82	3	1518.87	-0.0485	1	91.38	4.4e-08	K	LTVDKNLIEVFTK	G
13	2	AT5G62670.1	AHA11, HA11 H(+)-ATPase 11	648	105056	12	12	4	4	11135	1	0	1	760.439	1518.86	2	1518.87	-0.0025	1	45.05	0.0016	K	LTVDKNLIEVFTK	G
13	2	AT5G62670.1	AHA11, HA11 H(+)-ATPase 11	648	105056	12	12	4	4	12242	1	0	1	519.932	1556.77	3	1556.82	-0.0431	1	56.65	0.00012	K	KADIGIAVADATDAAR	S
13	2	AT5G62670.1	AHA11, HA11 H(+)-ATPase 11	648	105056	12	12	4	4	12250	1	0	1	779.414	1556.81	2	1556.82	-0.0013	1	81.38	4e-07	K	KADIGIAVADATDAAR	S
13	2	AT5G62670.1	AHA11, HA11 H(+)-ATPase 11	648	105056	12	12	4	4	12251	1	0	1	779.414	1556.81	2	1556.82	-0.0013	1	75.05	1.7e-06	K	KADIGIAVADATDAAR	S
13	2	AT5G62670.1	AHA11, HA11 H(+)-ATPase 11	648	105056	12	12	4	4	12252	1	0	1	779.414	1556.81	2	1556.82	-0.0013	1	108.17	8.5e-10	K	KADIGIAVADATDAAR	S
13	2	AT5G62670.1	AHA11, HA11 H(+)-ATPase 11	648	105056	12	12	4	4	12253	1	0	1	779.414	1556.81	2	1556.82	-0.0013	1	97.58	9.7e-09	K	KADIGIAVADATDAAR	S
13	2	AT5G62670.1	AHA11, HA11 H(+)-ATPase 11	648	105056	12	12	4	4	12254	1	0	1	779.414	1556.81	2	1556.82	-0.0013	1	107.92	9e-10	K	KADIGIAVADATDAAR	S
13	2	AT5G62670.1	AHA11, HA11 H(+)-ATPase 11	648	105056	12	12	4	4	6484	1	0	1	668.351	2002.03	3	2002.05	-0.0226	0	60.96	0.00011	K	QGELEAVVIATGVHTFFGK	A
13	2	AT5G62670.1	AHA11, HA11 H(+)-ATPase 11	648	105056	12	12	4	4	23508	1	0	1	668.352	2002.03	3	2002.05	-0.0195	0	65.34	1.2e-05	K	QGELEAVVIATGVHTFFGK	A
13	2	AT5G62670.1	AHA11, HA11 H(+)-ATPase 11	648	105056	12	12	4	4	23509	1	0	1	668.352	2002.03	3	2002.05	-0.0195	0	86.22	1e-07	K	QGELEAVVIATGVHTFFGK	A
13	3	AT3G42640.1	AHA8, HA8 H(+)-ATPase 8	590	104065	11	11	4	4	8833	1	0	1	715.365	1428.72	2	1428.72	-0.0046	0	71.84	4.3e-06	K	ADIGIAVADATDAAR	S
13	3	AT3G42640.1	AHA8, HA8 H(+)-ATPase 8	590	104065	11	11	4	4	12242	1	0	1	519.932	1556.77	3	1556.82	-0.0431	1	56.65	0.00012	K	KADIGIAVADATDAAR	S
13	3	AT3G42640.1	AHA8, HA8 H(+)-ATPase 8	590	104065	11	11	4	4	12250	1	0	1	779.414	1556.81	2	1556.82	-0.0013	1	81.38	4e-07	K	KADIGIAVADATDAAR	S
13	3	AT3G42640.1	AHA8, HA8 H(+)-ATPase 8	590	104065	11	11	4	4	12251	1	0	1	779.414	1556.81	2	1556.82	-0.0013	1	75.05	1.7e-06	K	KADIGIAVADATDAAR	S
13	3	AT3G42640.1	AHA8, HA8 H(+)-ATPase 8	590	104065	11	11	4	4	12252	1	0	1	779.414	1556.81	2	1556.82	-0.0013	1	108.17	8.5e-10	K	KADIGIAVADATDAAR	S
13	3	AT3G42640.1	AHA8, HA8 H(+)-ATPase 8	590	104065	11	11	4	4	12253	1	0	1	779.414	1556.81	2	1556.82	-0.0013	1	97.58	9.7e-09	K	KADIGIAVADATDAAR	S
13	3	AT3G42640.1	AHA8, HA8 H(+)-ATPase 8	590	104065	11	11	4	4	12254	1	0	1	779.414	1556.81	2	1556.82	-0.0013	1	107.92	9e-10	K	KADIGIAVADATDAAR	S
13	3	AT3G42640.1	AHA8, HA8 H(+)-ATPase 8	590	104065	11	11	4	4	22103	1	0	1	647.343	1939.01	3	1939.03	-0.0252	1	44.73	0.0014	R	AGITEVHFLPFNPVDKR	T
13	3	AT3G42640.1	AHA8, HA8 H(+)-ATPase 8	590	104065	11	11	4	4	6484	1	0	1	668.351	2002.03	3	2002.05	-0.0226	0	60.96	0.00011	K	QGEIEAVVIATGVHTFFGK	A
13	3	AT3G42640.1	AHA8, HA8 H(+)-ATPase 8	590	104065	11	11	4	4	23508	1	0	1	668.352	2002.03	3	2002.05	-0.0195	0	65.34	1.2e-05	K	QGEIEAVVIATGVHTFFGK	A
13	3	AT3G42640.1	AHA8, HA8 H(+)-ATPase 8	590	104065	11	11	4	4	23509	1	0	1	668.352	2002.03	3	2002.05	-0.0195	0	86.22	1e-07	K	QGEIEAVVIATGVHTFFGK	A
13	4	AT1G17260.1	AHA10 autoinhibited H(+)-ATPase isoform 10	436	104749	8	8	3	3	8833	1	0	1	715.365	1428.72	2	1428.72	-0.0046	0	71.84	4.3e-06	K	ADIGIAVADATDAAR	S
13	4	AT1G17260.1	AHA10 autoinhibited H(+)-ATPase isoform 10	436	104749	8	8	3	3	12242	1	0	1	519.932	1556.77	3	1556.82	-0.0431	1	56.65	0.00012	K	KADIGIAVADATDAAR	S
13	4	AT1G17260.1	AHA10 autoinhibited H(+)-ATPase isoform 10	436	104749	8	8	3	3	12250	1	0	1	779.414	1556.81	2	1556.82	-0.0013	1	81.38	4e-07	K	KADIGIAVADATDAAR	S
13	4	AT1G17260.1	AHA10 autoinhibited H(+)-ATPase isoform 10	436	104749	8	8	3	3	12251	1	0	1	779.414	1556.81	2	1556.82	-0.0013	1	75.05	1.7e-06	K	KADIGIAVADATDAAR	S
13	4	AT1G17260.1	AHA10 autoinhibited H(+)-ATPase isoform 10	436	104749	8	8	3	3	12252	1	0	1	779.414	1556.81	2	1556.82	-0.0013	1	108.17	8.5e-10	K	KADIGIAVADATDAAR	S
13	4	AT1G17260.1	AHA10 autoinhibited H(+)-ATPase isoform 10	436	104749	8	8	3	3	12253	1	0	1	779.414	1556.81	2	1556.82	-0.0013	1	97.58	9.7e-09	K	KADIGIAVADATDAAR	S
13	4	AT1G17260.1	AHA10 autoinhibited H(+)-ATPase isoform 10	436	104749	8	8	3	3	12254	1	0	1	779.414	1556.81	2	1556.82	-0.0013	1	107.92	9e-10	K	KADIGIAVADATDAAR	S
13	4	AT1G17260.1	AHA10 autoinhibited H(+)-ATPase isoform 10	436	104749	8	8	3	3	30855	1	0	1	1226.7	2451.38	2	2451.35	0.0328	1	31.51	0.018	R	LLEGDPLKIDQSVLTGESLPVTK	K
14	1	AT4G17530.1	RAB1C, ATRAB1C, ATRABD2C RAB GTPase homolog 1C	672	22304	23	23	5	5	1756	1	1	1	536.309	1070.6	2	1070.63	-0.0295	0	37.45	0.01	K	LLLIGDSGVGK	S
14	1	AT4G17530.1	RAB1C, ATRAB1C, ATRABD2C RAB GTPase homolog 1C	672	22304	23	23	5	5	1759	1	1	1	536.31	1070.6	2	1070.63	-0.0289	0	54.17	0.00022	K	LLLIGDSGVGK	S
14	1	AT4G17530.1	RAB1C, ATRAB1C, ATRABD2C RAB GTPase homolog 1C	672	22304	23	23	5	5	1760	1	1	1	536.31	1070.61	2	1070.63	-0.0276	0	52.27	0.00035	K	LLLIGDSGVGK	S
14	1	AT4G17530.1	RAB1C, ATRAB1C, ATRABD2C RAB GTPase homolog 1C	672	22304	23	23	5	5	1761	1	1	1	536.31	1070.61	2	1070.63	-0.0276	0	46.19	0.0014	K	LLLIGDSGVGK	S
14	1	AT4G17530.1	RAB1C, ATRAB1C, ATRABD2C RAB GTPase homolog 1C	672	22304	23	23	5	5	1762	1	1	1	536.31	1070.61	2	1070.63	-0.0274	0	63.08	2.9e-05	K	LLLIGDSGVGK	S
14	1	AT4G17530.1	RAB1C, ATRAB1C, ATRABD2C RAB GTPase homolog 1C	672	22304	23	23	5	5	1763	1	1	1	536.31	1070.61	2	1070.63	-0.0273	0	73.73	2.5e-06	K	LLLIGDSGVGK	S
14	1	AT4G17530.1	RAB1C, ATRAB1C, ATRABD2C RAB GTPase homolog 1C	672	22304	23	23	5	5	6038	1	1	1	658.825	1315.64	2	1315.65	-0.0163	0	51.78	0.00046	K	LQIWDTAGQER	F
14	1	AT4G17530.1	RAB1C, ATRAB1C, ATRABD2C RAB GTPase homolog 1C	672	22304	23	23	5	5	6039	1	1	1	658.825	1315.64	2	1315.65	-0.0159	0	48.57	0.00096	K	LQIWDTAGQER	F
14	1	AT4G17530.1	RAB1C, ATRAB1C, ATRABD2C RAB GTPase homolog 1C	672	22304	23	23	5	5	6040	1	1	1	658.826	1315.64	2	1315.65	-0.0154	0	61.75	4.6e-05	K	LQIWDTAGQER	F
14	1	AT4G17530.1	RAB1C, ATRAB1C, ATRABD2C RAB GTPase homolog 1C	672	22304	23	23	5	5	6041	1	1	1	658.826	1315.64	2	1315.65	-0.0151	0	60.38	6.3e-05	K	LQIWDTAGQER	F
14	1	AT4G17530.1	RAB1C, ATRAB1C, ATRABD2C RAB GTPase homolog 1C	672	22304	23	23	5	5	6042	1	1	1	658.826	1315.64	2	1315.65	-0.0146	0	72.07	4.3e-06	K	LQIWDTAGQER	F
14	1	AT4G17530.1	RAB1C, ATRAB1C, ATRABD2C RAB GTPase homolog 1C	672	22304	23	23	5	5	6043	1	1	1	658.826	1315.64	2	1315.65	-0.014	0	61.31	5.1e-05	K	LQIWDTAGQER	F
14	1	AT4G17530.1	RAB1C, ATRAB1C, ATRABD2C RAB GTPase homolog 1C	672	22304	23	23	5	5	6044	1	1	1	658.827	1315.64	2	1315.65	-0.0136	0	48.16	0.0011	K	LQIWDTAGQER	F
14	1	AT4G17530.1	RAB1C, ATRAB1C, ATRABD2C RAB GTPase homolog 1C	672	22304	23	23	5	5	13877	1	1	1	540.601	1618.78	3	1618.82	-0.0395	1	32.01	0.035	K	LQIWDTAGQERFR	T
14	1	AT4G17530.1	RAB1C, ATRAB1C, ATRABD2C RAB GTPase homolog 1C	672	22304	23	23	5	5	16246	1	1	1	570.286	1707.83	3	1707.87	-0.037	0	30.7	0.043	K	AFADELGIPFLETSAK	N
14	1	AT4G17530.1	RAB1C, ATRAB1C, ATRABD2C RAB GTPase homolog 1C	672	22304	23	23	5	5	16252	1	1	1	854.945	1707.88	2	1707.87	0.0043	0	38.46	0.0071	K	AFADELGIPFLETSAK	N
14	1	AT4G17530.1	RAB1C, ATRAB1C, ATRABD2C RAB GTPase homolog 1C	672	22304	23	23	5	5	16254	1	1	1	854.946	1707.88	2	1707.87	0.0058	0	38.78	0.0093	K	AFADELGIPFLETSAK	N
14	1	AT4G17530.1	RAB1C, ATRAB1C, ATRABD2C RAB GTPase homolog 1C	672	22304	23	23	5	5	16256	1	1	1	854.947	1707.88	2	1707.87	0.0069	0	32.67	0.027	K	AFADELGIPFLETSAK	N
14	1	AT4G17530.1	RAB1C, ATRAB1C, ATRABD2C RAB GTPase homolog 1C	672	22304	23	23	5	5	16258	1	1	1	854.947	1707.88	2	1707.87	0.0077	0	75.21	1.5e-06	K	AFADELGIPFLETSAK	N
14	1	AT4G17530.1	RAB1C, ATRAB1C, ATRABD2C RAB GTPase homolog 1C	672	22304	23	23	5	5	16259	1	1	1	854.947	1707.88	2	1707.87	0.0078	0	73.42	2.2e-06	K	AFADELGIPFLETSAK	N
14	1	AT4G17530.1	RAB1C, ATRAB1C, ATRABD2C RAB GTPase homolog 1C	672	22304	23	23	5	5	16260	1	1	1	854.947	1707.88	2	1707.87	0.0079	0	71.07	3.8e-06	K	AFADELGIPFLETSAK	N
14	1	AT4G17530.1	RAB1C, ATRAB1C, ATRABD2C RAB GTPase homolog 1C	672	22304	23	23	5	5	16261	1	1	1	854.947	1707.88	2	1707.87	0.0079	0	71.98	3.1e-06	K	AFADELGIPFLETSAK	N
14	1	AT4G17530.1	RAB1C, ATRAB1C, ATRABD2C RAB GTPase homolog 1C	672	22304	23	23	5	5	22979	1	1	1	660.32	1977.94	3	1977.95	-0.0169	1	51.86	0.00028	K	QWLNEIDRYASENVNK	L
14	2	AT3G46060.1	ARA3, ARA-3, ATRABE1C, ATRAB8A, RAB8A RAB GTPase homolog 8A	527	23820	17	17	5	5	1756	1	0	1	536.309	1070.6	2	1070.63	-0.0295	0	37.45	0.01	K	LLLIGDSGVGK	S
14	2	AT3G46060.1	ARA3, ARA-3, ATRABE1C, ATRAB8A, RAB8A RAB GTPase homolog 8A	527	23820	17	17	5	5	1759	1	0	1	536.31	1070.6	2	1070.63	-0.0289	0	54.17	0.00022	K	LLLIGDSGVGK	S
14	2	AT3G46060.1	ARA3, ARA-3, ATRABE1C, ATRAB8A, RAB8A RAB GTPase homolog 8A	527	23820	17	17	5	5	1760	1	0	1	536.31	1070.61	2	1070.63	-0.0276	0	52.27	0.00035	K	LLLIGDSGVGK	S
14	2	AT3G46060.1	ARA3, ARA-3, ATRABE1C, ATRAB8A, RAB8A RAB GTPase homolog 8A	527	23820	17	17	5	5	1761	1	0	1	536.31	1070.61	2	1070.63	-0.0276	0	46.19	0.0014	K	LLLIGDSGVGK	S
14	2	AT3G46060.1	ARA3, ARA-3, ATRABE1C, ATRAB8A, RAB8A RAB GTPase homolog 8A	527	23820	17	17	5	5	1762	1	0	1	536.31	1070.61	2	1070.63	-0.0274	0	63.08	2.9e-05	K	LLLIGDSGVGK	S
14	2	AT3G46060.1	ARA3, ARA-3, ATRABE1C, ATRAB8A, RAB8A RAB GTPase homolog 8A	527	23820	17	17	5	5	1763	1	0	1	536.31	1070.61	2	1070.63	-0.0273	0	73.73	2.5e-06	K	LLLIGDSGVGK	S
14	2	AT3G46060.1	ARA3, ARA-3, ATRABE1C, ATRAB8A, RAB8A RAB GTPase homolog 8A	527	23820	17	17	5	5	6038	1	0	1	658.825	1315.64	2	1315.65	-0.0163	0	51.78	0.00046	K	LQIWDTAGQER	F
14	2	AT3G46060.1	ARA3, ARA-3, ATRABE1C, ATRAB8A, RAB8A RAB GTPase homolog 8A	527	23820	17	17	5	5	6039	1	0	1	658.825	1315.64	2	1315.65	-0.0159	0	48.57	0.00096	K	LQIWDTAGQER	F
14	2	AT3G46060.1	ARA3, ARA-3, ATRABE1C, ATRAB8A, RAB8A RAB GTPase homolog 8A	527	23820	17	17	5	5	6040	1	0	1	658.826	1315.64	2	1315.65	-0.0154	0	61.75	4.6e-05	K	LQIWDTAGQER	F
14	2	AT3G46060.1	ARA3, ARA-3, ATRABE1C, ATRAB8A, RAB8A RAB GTPase homolog 8A	527	23820	17	17	5	5	6041	1	0	1	658.826	1315.64	2	1315.65	-0.0151	0	60.38	6.3e-05	K	LQIWDTAGQER	F
14	2	AT3G46060.1	ARA3, ARA-3, ATRABE1C, ATRAB8A, RAB8A RAB GTPase homolog 8A	527	23820	17	17	5	5	6042	1	0	1	658.826	1315.64	2	1315.65	-0.0146	0	72.07	4.3e-06	K	LQIWDTAGQER	F
14	2	AT3G46060.1	ARA3, ARA-3, ATRABE1C, ATRAB8A, RAB8A RAB GTPase homolog 8A	527	23820	17	17	5	5	6043	1	0	1	658.826	1315.64	2	1315.65	-0.014	0	61.31	5.1e-05	K	LQIWDTAGQER	F
14	2	AT3G46060.1	ARA3, ARA-3, ATRABE1C, ATRAB8A, RAB8A RAB GTPase homolog 8A	527	23820	17	17	5	5	6044	1	0	1	658.827	1315.64	2	1315.65	-0.0136	0	48.16	0.0011	K	LQIWDTAGQER	F
14	2	AT3G46060.1	ARA3, ARA-3, ATRABE1C, ATRAB8A, RAB8A RAB GTPase homolog 8A	527	23820	17	17	5	5	13877	1	0	1	540.601	1618.78	3	1618.82	-0.0395	1	32.01	0.035	K	LQIWDTAGQERFR	T
14	2	AT3G46060.1	ARA3, ARA-3, ATRABE1C, ATRAB8A, RAB8A RAB GTPase homolog 8A	527	23820	17	17	5	5	22886	1	0	1	658.991	1973.95	3	1973.97	-0.0217	1	50.9	0.00037	K	GQALADEYGIKFFETSAK	T
14	2	AT3G46060.1	ARA3, ARA-3, ATRABE1C, ATRAB8A, RAB8A RAB GTPase homolog 8A	527	23820	17	17	5	5	22892	1	0	1	988.008	1974	2	1973.97	0.0272	1	68.23	6.8e-06	K	GQALADEYGIKFFETSAK	T
14	2	AT3G46060.1	ARA3, ARA-3, ATRABE1C, ATRAB8A, RAB8A RAB GTPase homolog 8A	527	23820	17	17	5	5	23291	1	0	1	665.014	1992.02	3	1992.04	-0.0176	1	65.76	1.1e-05	R	NIEQHASDNVNKILVGNK	A
14	3	AT2G44610.1	RAB6, ATRABH1B, ATRAB6A, RAB6A Ras-related small GTP-binding family protein	320	23116	10	10	3	3	6038	1	0	1	658.825	1315.64	2	1315.65	-0.0163	0	51.78	0.00046	R	LQLWDTAGQER	F
14	3	AT2G44610.1	RAB6, ATRABH1B, ATRAB6A, RAB6A Ras-related small GTP-binding family protein	320	23116	10	10	3	3	6039	1	0	1	658.825	1315.64	2	1315.65	-0.0159	0	48.57	0.00096	R	LQLWDTAGQER	F
14	3	AT2G44610.1	RAB6, ATRABH1B, ATRAB6A, RAB6A Ras-related small GTP-binding family protein	320	23116	10	10	3	3	6040	1	0	1	658.826	1315.64	2	1315.65	-0.0154	0	61.75	4.6e-05	R	LQLWDTAGQER	F
14	3	AT2G44610.1	RAB6, ATRABH1B, ATRAB6A, RAB6A Ras-related small GTP-binding family protein	320	23116	10	10	3	3	6041	1	0	1	658.826	1315.64	2	1315.65	-0.0151	0	60.38	6.3e-05	R	LQLWDTAGQER	F
14	3	AT2G44610.1	RAB6, ATRABH1B, ATRAB6A, RAB6A Ras-related small GTP-binding family protein	320	23116	10	10	3	3	6042	1	0	1	658.826	1315.64	2	1315.65	-0.0146	0	72.07	4.3e-06	R	LQLWDTAGQER	F
14	3	AT2G44610.1	RAB6, ATRABH1B, ATRAB6A, RAB6A Ras-related small GTP-binding family protein	320	23116	10	10	3	3	6043	1	0	1	658.826	1315.64	2	1315.65	-0.014	0	61.31	5.1e-05	R	LQLWDTAGQER	F
14	3	AT2G44610.1	RAB6, ATRABH1B, ATRAB6A, RAB6A Ras-related small GTP-binding family protein	320	23116	10	10	3	3	6044	1	0	1	658.827	1315.64	2	1315.65	-0.0136	0	48.16	0.0011	R	LQLWDTAGQER	F
14	3	AT2G44610.1	RAB6, ATRABH1B, ATRAB6A, RAB6A Ras-related small GTP-binding family protein	320	23116	10	10	3	3	10767	1	0	1	753.395	1504.78	2	1504.78	-0.0041	0	61.23	4.7e-05	K	IAAALPGMETLSSTK	Q	Oxidation (M)	0.000000010000000.0
14	3	AT2G44610.1	RAB6, ATRABH1B, ATRAB6A, RAB6A Ras-related small GTP-binding family protein	320	23116	10	10	3	3	10768	1	0	1	753.397	1504.78	2	1504.78	-0.0017	0	56.59	0.00014	K	IAAALPGMETLSSTK	Q	Oxidation (M)	0.000000010000000.0
14	3	AT2G44610.1	RAB6, ATRABH1B, ATRAB6A, RAB6A Ras-related small GTP-binding family protein	320	23116	10	10	3	3	13877	1	0	1	540.601	1618.78	3	1618.82	-0.0395	1	32.01	0.035	R	LQLWDTAGQERFR	S
15	1	AT1G78900.1	VHA-A vacuolar ATP synthase subunit A	602	68769	13	13	5	5	4776	1	1	1	628.295	1254.58	2	1254.69	-0.1175	0	45.02	0.0016	K	LAADTPLLTGQR	V
15	1	AT1G78900.1	VHA-A vacuolar ATP synthase subunit A	602	68769	13	13	5	5	4793	1	1	1	628.345	1254.68	2	1254.69	-0.0174	0	103.37	2.6e-09	K	LAADTPLLTGQR	V
15	1	AT1G78900.1	VHA-A vacuolar ATP synthase subunit A	602	68769	13	13	5	5	4794	1	1	1	628.345	1254.68	2	1254.69	-0.0172	0	88.66	7.6e-08	K	LAADTPLLTGQR	V
15	1	AT1G78900.1	VHA-A vacuolar ATP synthase subunit A	602	68769	13	13	5	5	4795	1	1	1	628.345	1254.68	2	1254.69	-0.0171	0	96.74	1.2e-08	K	LAADTPLLTGQR	V
15	1	AT1G78900.1	VHA-A vacuolar ATP synthase subunit A	602	68769	13	13	5	5	4796	1	1	1	628.346	1254.68	2	1254.69	-0.0164	0	95.26	1.7e-08	K	LAADTPLLTGQR	V
15	1	AT1G78900.1	VHA-A vacuolar ATP synthase subunit A	602	68769	13	13	5	5	5374	1	1	1	429.88	1286.62	3	1286.67	-0.0554	1	40.17	0.0058	R	WAEALREISGR	L
15	1	AT1G78900.1	VHA-A vacuolar ATP synthase subunit A	602	68769	13	13	5	5	5376	1	1	1	429.88	1286.62	3	1286.67	-0.055	1	41.58	0.0042	R	WAEALREISGR	L
15	1	AT1G78900.1	VHA-A vacuolar ATP synthase subunit A	602	68769	13	13	5	5	5390	1	1	1	644.336	1286.66	2	1286.67	-0.0163	1	30.88	0.051	R	WAEALREISGR	L
15	1	AT1G78900.1	VHA-A vacuolar ATP synthase subunit A	602	68769	13	13	5	5	18914	1	1	1	906.444	1810.87	2	1810.86	0.0168	0	89.75	5.1e-08	R	LAEMPADSGYPAYLAAR	L	Oxidation (M)	0.00010000000000000.0
15	1	AT1G78900.1	VHA-A vacuolar ATP synthase subunit A	602	68769	13	13	5	5	18915	1	1	1	906.444	1810.87	2	1810.86	0.0169	0	92.91	2.5e-08	R	LAEMPADSGYPAYLAAR	L	Oxidation (M)	0.00010000000000000.0
15	1	AT1G78900.1	VHA-A vacuolar ATP synthase subunit A	602	68769	13	13	5	5	18916	1	1	1	906.444	1810.87	2	1810.86	0.0171	0	84.6	1.7e-07	R	LAEMPADSGYPAYLAAR	L	Oxidation (M)	0.00010000000000000.0
15	1	AT1G78900.1	VHA-A vacuolar ATP synthase subunit A	602	68769	13	13	5	5	24518	1	1	1	686.345	2056.01	3	2056.03	-0.0134	1	44.03	0.0017	K	LLREDYLAQNAFTPYDK	F
15	1	AT1G78900.1	VHA-A vacuolar ATP synthase subunit A	602	68769	13	13	5	5	34093	1	1	1	933.876	2798.61	3	2798.58	0.0265	0	46.7	0.00042	R	THKPLSVELGPGILGNIFDGIQRPLK	T
16	1	AT5G13490.1	AAC2 ADP/ATP carrier 2	564	41720	20	20	6	6	59	1	1	1	414.713	827.411	2	827.45	-0.0391	0	65	1.5e-05	K	TAAAPIER	V
16	1	AT5G13490.1	AAC2 ADP/ATP carrier 2	564	41720	20	20	6	6	3300	1	1	1	591.801	1181.59	2	1181.61	-0.0209	0	39.27	0.0076	R	QFNGLVDVYK	K
16	1	AT5G13490.1	AAC2 ADP/ATP carrier 2	564	41720	20	20	6	6	3301	1	1	1	591.801	1181.59	2	1181.61	-0.0209	0	53.41	0.00029	R	QFNGLVDVYK	K
16	1	AT5G13490.1	AAC2 ADP/ATP carrier 2	564	41720	20	20	6	6	3303	1	1	1	591.801	1181.59	2	1181.61	-0.0205	0	59.85	6.7e-05	R	QFNGLVDVYK	K
16	1	AT5G13490.1	AAC2 ADP/ATP carrier 2	564	41720	20	20	6	6	5899	1	1	1	437.557	1309.65	3	1309.7	-0.0548	1	59.91	6.5e-05	R	QFNGLVDVYKK	T
16	1	AT5G13490.1	AAC2 ADP/ATP carrier 2	564	41720	20	20	6	6	5900	1	1	1	437.557	1309.65	3	1309.7	-0.0536	1	55.76	0.00017	R	QFNGLVDVYKK	T
16	1	AT5G13490.1	AAC2 ADP/ATP carrier 2	564	41720	20	20	6	6	5901	1	1	1	437.558	1309.65	3	1309.7	-0.0525	1	52.65	0.00034	R	QFNGLVDVYKK	T
16	1	AT5G13490.1	AAC2 ADP/ATP carrier 2	564	41720	20	20	6	6	5906	1	1	1	655.856	1309.7	2	1309.7	-0.0061	1	31.19	0.048	R	QFNGLVDVYKK	T
16	1	AT5G13490.1	AAC2 ADP/ATP carrier 2	564	41720	20	20	6	6	5907	1	1	1	655.856	1309.7	2	1309.7	-0.0061	1	44.81	0.0021	R	QFNGLVDVYKK	T
16	1	AT5G13490.1	AAC2 ADP/ATP carrier 2	564	41720	20	20	6	6	5908	1	1	1	655.858	1309.7	2	1309.7	-0.0008	1	62.7	3.3e-05	R	QFNGLVDVYKK	T
16	1	AT5G13490.1	AAC2 ADP/ATP carrier 2	564	41720	20	20	6	6	5910	1	1	1	655.858	1309.7	2	1309.7	-0.0008	1	48.57	0.00087	R	QFNGLVDVYKK	T
16	1	AT5G13490.1	AAC2 ADP/ATP carrier 2	564	41720	20	20	6	6	5911	1	1	1	655.858	1309.7	2	1309.7	-0.0008	1	58.71	8.4e-05	R	QFNGLVDVYKK	T
16	1	AT5G13490.1	AAC2 ADP/ATP carrier 2	564	41720	20	20	6	6	5912	1	1	1	655.858	1309.7	2	1309.7	-0.0008	1	51.99	0.00039	R	QFNGLVDVYKK	T
16	1	AT5G13490.1	AAC2 ADP/ATP carrier 2	564	41720	20	20	6	6	5913	1	1	1	655.858	1309.7	2	1309.7	-0.0008	1	50.77	0.00052	R	QFNGLVDVYKK	T
16	1	AT5G13490.1	AAC2 ADP/ATP carrier 2	564	41720	20	20	6	6	5914	1	1	1	655.864	1309.71	2	1309.7	0.0107	1	39.37	0.007	R	QFNGLVDVYKK	T
16	1	AT5G13490.1	AAC2 ADP/ATP carrier 2	564	41720	20	20	6	6	7085	1	1	1	680.855	1359.7	2	1359.71	-0.0109	0	53.27	0.0003	K	LLIQNQDEMLK	A	Oxidation (M)	0.00000000100.0
16	1	AT5G13490.1	AAC2 ADP/ATP carrier 2	564	41720	20	20	6	6	13073	1	1	1	529.95	1586.83	3	1586.87	-0.0417	1	62.54	3e-05	R	VKLLIQNQDEMLK	A	Oxidation (M)	0.0000000000100.0
16	1	AT5G13490.1	AAC2 ADP/ATP carrier 2	564	41720	20	20	6	6	13082	1	1	1	794.442	1586.87	2	1586.87	-0.0014	1	44	0.002	R	VKLLIQNQDEMLK	A	Oxidation (M)	0.0000000000100.0
16	1	AT5G13490.1	AAC2 ADP/ATP carrier 2	564	41720	20	20	6	6	13083	1	1	1	794.442	1586.87	2	1586.87	-0.0014	1	58.29	7.4e-05	R	VKLLIQNQDEMLK	A	Oxidation (M)	0.0000000000100.0
16	1	AT5G13490.1	AAC2 ADP/ATP carrier 2	564	41720	20	20	6	6	23448	1	1	1	667.333	1998.98	3	1998.99	-0.011	1	37.69	0.0079	R	YFPTQALNFAFKDYFK	R
16	2	AT4G28390.1	AAC3, ATAAC3 ADP/ATP carrier 3	273	40692	13	13	5	5	59	1	0	1	414.713	827.411	2	827.45	-0.0391	0	65	1.5e-05	K	TAAAPIER	V
16	2	AT4G28390.1	AAC3, ATAAC3 ADP/ATP carrier 3	273	40692	13	13	5	5	7085	1	0	1	680.855	1359.7	2	1359.71	-0.0109	0	53.27	0.0003	K	LLIQNQDEMIK	A	Oxidation (M)	0.00000000100.0
16	2	AT4G28390.1	AAC3, ATAAC3 ADP/ATP carrier 3	273	40692	13	13	5	5	8952	1	0	1	478.901	1433.68	3	1433.73	-0.051	1	49.29	0.00078	R	TVKDEGMLALWR	G	Oxidation (M)	0.000000100000.0
16	2	AT4G28390.1	AAC3, ATAAC3 ADP/ATP carrier 3	273	40692	13	13	5	5	8953	1	0	1	478.902	1433.68	3	1433.73	-0.0506	1	33.55	0.029	R	TVKDEGMLALWR	G	Oxidation (M)	0.000000100000.0
16	2	AT4G28390.1	AAC3, ATAAC3 ADP/ATP carrier 3	273	40692	13	13	5	5	8954	1	0	1	478.902	1433.68	3	1433.73	-0.0505	1	38.07	0.01	R	TVKDEGMLALWR	G	Oxidation (M)	0.000000100000.0
16	2	AT4G28390.1	AAC3, ATAAC3 ADP/ATP carrier 3	273	40692	13	13	5	5	8955	1	0	1	478.902	1433.68	3	1433.73	-0.0505	1	44.43	0.0024	R	TVKDEGMLALWR	G	Oxidation (M)	0.000000100000.0
16	2	AT4G28390.1	AAC3, ATAAC3 ADP/ATP carrier 3	273	40692	13	13	5	5	8956	1	0	1	478.902	1433.68	3	1433.73	-0.0505	1	44.02	0.0026	R	TVKDEGMLALWR	G	Oxidation (M)	0.000000100000.0
16	2	AT4G28390.1	AAC3, ATAAC3 ADP/ATP carrier 3	273	40692	13	13	5	5	8958	1	0	1	478.902	1433.68	3	1433.73	-0.0502	1	31.6	0.046	R	TVKDEGMLALWR	G	Oxidation (M)	0.000000100000.0
16	2	AT4G28390.1	AAC3, ATAAC3 ADP/ATP carrier 3	273	40692	13	13	5	5	8962	1	0	1	478.903	1433.69	3	1433.73	-0.047	1	41.26	0.005	R	TVKDEGMLALWR	G	Oxidation (M)	0.000000100000.0
16	2	AT4G28390.1	AAC3, ATAAC3 ADP/ATP carrier 3	273	40692	13	13	5	5	13073	1	0	1	529.95	1586.83	3	1586.87	-0.0417	1	62.54	3e-05	R	VKLLIQNQDEMIK	A	Oxidation (M)	0.0000000000100.0
16	2	AT4G28390.1	AAC3, ATAAC3 ADP/ATP carrier 3	273	40692	13	13	5	5	13082	1	0	1	794.442	1586.87	2	1586.87	-0.0014	1	44	0.002	R	VKLLIQNQDEMIK	A	Oxidation (M)	0.0000000000100.0
16	2	AT4G28390.1	AAC3, ATAAC3 ADP/ATP carrier 3	273	40692	13	13	5	5	13083	1	0	1	794.442	1586.87	2	1586.87	-0.0014	1	58.29	7.4e-05	R	VKLLIQNQDEMIK	A	Oxidation (M)	0.0000000000100.0
16	2	AT4G28390.1	AAC3, ATAAC3 ADP/ATP carrier 3	273	40692	13	13	5	5	23448	1	0	1	667.333	1998.98	3	1998.99	-0.011	1	37.69	0.0079	R	YFPTQALNFAFKDYFK	R
17	1	AT1G54270.1	EIF4A-2 eif4a-2	480	46733	12	12	5	5	2316	1	1	1	557.832	1113.65	2	1113.68	-0.0267	0	51.84	0.00034	R	VLITTDLLAR	G
17	1	AT1G54270.1	EIF4A-2 eif4a-2	480	46733	12	12	5	5	2317	1	1	1	557.832	1113.65	2	1113.68	-0.0266	0	71.18	4e-06	R	VLITTDLLAR	G
17	1	AT1G54270.1	EIF4A-2 eif4a-2	480	46733	12	12	5	5	2318	1	1	1	557.832	1113.65	2	1113.68	-0.0264	0	56.93	0.00011	R	VLITTDLLAR	G
17	1	AT1G54270.1	EIF4A-2 eif4a-2	480	46733	12	12	5	5	8098	1	1	1	701.365	1400.72	2	1400.73	-0.0101	0	85.08	2e-07	K	GLDVIQQAQSGTGK	T
17	1	AT1G54270.1	EIF4A-2 eif4a-2	480	46733	12	12	5	5	13042	1	1	1	529.892	1586.65	3	1586.7	-0.041	0	50.25	0.00031	K	MFVLDEADEMLSR	G	2 Oxidation (M)	0.1000000001000.0
17	1	AT1G54270.1	EIF4A-2 eif4a-2	480	46733	12	12	5	5	13043	1	1	1	794.355	1586.7	2	1586.7	0.0002	0	39.35	0.0054	K	MFVLDEADEMLSR	G	2 Oxidation (M)	0.1000000001000.0
17	1	AT1G54270.1	EIF4A-2 eif4a-2	480	46733	12	12	5	5	13044	1	1	1	794.356	1586.7	2	1586.7	0.0015	0	45.22	0.0014	K	MFVLDEADEMLSR	G	2 Oxidation (M)	0.1000000001000.0
17	1	AT1G54270.1	EIF4A-2 eif4a-2	480	46733	12	12	5	5	13045	1	1	1	794.356	1586.7	2	1586.7	0.0015	0	87.52	8.2e-08	K	MFVLDEADEMLSR	G	2 Oxidation (M)	0.1000000001000.0
17	1	AT1G54270.1	EIF4A-2 eif4a-2	480	46733	12	12	5	5	13046	1	1	1	794.356	1586.7	2	1586.7	0.0015	0	87.8	7.7e-08	K	MFVLDEADEMLSR	G	2 Oxidation (M)	0.1000000001000.0
17	1	AT1G54270.1	EIF4A-2 eif4a-2	480	46733	12	12	5	5	19232	1	1	1	609.975	1826.9	3	1826.93	-0.0283	0	35.73	0.013	R	GIYAYGFEKPSAIQQR	G
17	1	AT1G54270.1	EIF4A-2 eif4a-2	480	46733	12	12	5	5	19241	1	1	1	914.481	1826.95	2	1826.93	0.0158	0	77.2	9.3e-07	R	GIYAYGFEKPSAIQQR	G
17	1	AT1G54270.1	EIF4A-2 eif4a-2	480	46733	12	12	5	5	8876	1	1	1	716.034	2145.08	3	2145.13	-0.0458	1	69.16	6.2e-06	R	GIVPFCKGLDVIQQAQSGTGK	T
17	2	AT1G72730.1	DEA(D/H)-box RNA helicase family protein	440	46741	12	12	5	5	2316	1	0	1	557.832	1113.65	2	1113.68	-0.0267	0	51.84	0.00034	R	VLITTDLLAR	G
17	2	AT1G72730.1	DEA(D/H)-box RNA helicase family protein	440	46741	12	12	5	5	2317	1	0	1	557.832	1113.65	2	1113.68	-0.0266	0	71.18	4e-06	R	VLITTDLLAR	G
17	2	AT1G72730.1	DEA(D/H)-box RNA helicase family protein	440	46741	12	12	5	5	2318	1	0	1	557.832	1113.65	2	1113.68	-0.0264	0	56.93	0.00011	R	VLITTDLLAR	G
17	2	AT1G72730.1	DEA(D/H)-box RNA helicase family protein	440	46741	12	12	5	5	8098	1	0	1	701.365	1400.72	2	1400.73	-0.0101	0	85.08	2e-07	K	GLDVIQQAQSGTGK	T
17	2	AT1G72730.1	DEA(D/H)-box RNA helicase family protein	440	46741	12	12	5	5	13042	1	0	1	529.892	1586.65	3	1586.7	-0.041	0	50.25	0.00031	K	MFVLDEADEMLSR	G	2 Oxidation (M)	0.1000000001000.0
17	2	AT1G72730.1	DEA(D/H)-box RNA helicase family protein	440	46741	12	12	5	5	13043	1	0	1	794.355	1586.7	2	1586.7	0.0002	0	39.35	0.0054	K	MFVLDEADEMLSR	G	2 Oxidation (M)	0.1000000001000.0
17	2	AT1G72730.1	DEA(D/H)-box RNA helicase family protein	440	46741	12	12	5	5	13044	1	0	1	794.356	1586.7	2	1586.7	0.0015	0	45.22	0.0014	K	MFVLDEADEMLSR	G	2 Oxidation (M)	0.1000000001000.0
17	2	AT1G72730.1	DEA(D/H)-box RNA helicase family protein	440	46741	12	12	5	5	13045	1	0	1	794.356	1586.7	2	1586.7	0.0015	0	87.52	8.2e-08	K	MFVLDEADEMLSR	G	2 Oxidation (M)	0.1000000001000.0
17	2	AT1G72730.1	DEA(D/H)-box RNA helicase family protein	440	46741	12	12	5	5	13046	1	0	1	794.356	1586.7	2	1586.7	0.0015	0	87.8	7.7e-08	K	MFVLDEADEMLSR	G	2 Oxidation (M)	0.1000000001000.0
17	2	AT1G72730.1	DEA(D/H)-box RNA helicase family protein	440	46741	12	12	5	5	19232	1	0	1	609.975	1826.9	3	1826.93	-0.0283	0	35.73	0.013	R	GIYAYGFEKPSAIQQR	G
17	2	AT1G72730.1	DEA(D/H)-box RNA helicase family protein	440	46741	12	12	5	5	19241	1	0	1	914.481	1826.95	2	1826.93	0.0158	0	77.2	9.3e-07	R	GIYAYGFEKPSAIQQR	G
17	2	AT1G72730.1	DEA(D/H)-box RNA helicase family protein	440	46741	12	12	5	5	21462	1	0	1	956.514	1911.01	2	1911.01	-0.0001	1	38.97	0.0056	R	GFKDQIYDIFQLLPSK	V
18	1	AT2G47650.1	UXS4 UDP-xylose synthase 4	474	49914	11	11	3	3	9251	1	1	1	723.899	1445.78	2	1445.79	-0.008	0	65.09	1.9e-05	K	TNVVGTLNMLGLAK	R	Oxidation (M)	0.00000000100000.0
18	1	AT2G47650.1	UXS4 UDP-xylose synthase 4	474	49914	11	11	3	3	9252	1	1	1	723.899	1445.78	2	1445.79	-0.0078	0	87.03	1.2e-07	K	TNVVGTLNMLGLAK	R	Oxidation (M)	0.00000000100000.0
18	1	AT2G47650.1	UXS4 UDP-xylose synthase 4	474	49914	11	11	3	3	9253	1	1	1	723.899	1445.78	2	1445.79	-0.0075	0	53.74	0.00025	K	TNVVGTLNMLGLAK	R	Oxidation (M)	0.00000000100000.0
18	1	AT2G47650.1	UXS4 UDP-xylose synthase 4	474	49914	11	11	3	3	14529	1	1	1	548.594	1642.76	3	1642.8	-0.0422	0	41.73	0.0033	R	SFQFVSDLVEGLMR	L	Oxidation (M)	0.00000000000010.0
18	1	AT2G47650.1	UXS4 UDP-xylose synthase 4	474	49914	11	11	3	3	14530	1	1	1	548.595	1642.76	3	1642.8	-0.0391	0	48.67	0.00068	R	SFQFVSDLVEGLMR	L	Oxidation (M)	0.00000000000010.0
18	1	AT2G47650.1	UXS4 UDP-xylose synthase 4	474	49914	11	11	3	3	14531	1	1	1	548.596	1642.76	3	1642.8	-0.0379	0	45.07	0.0016	R	SFQFVSDLVEGLMR	L	Oxidation (M)	0.00000000000010.0
18	1	AT2G47650.1	UXS4 UDP-xylose synthase 4	474	49914	11	11	3	3	14537	1	1	1	822.411	1642.81	2	1642.8	0.0051	0	65.56	1.5e-05	R	SFQFVSDLVEGLMR	L	Oxidation (M)	0.00000000000010.0
18	1	AT2G47650.1	UXS4 UDP-xylose synthase 4	474	49914	11	11	3	3	14538	1	1	1	822.412	1642.81	2	1642.8	0.0059	0	72.77	2.8e-06	R	SFQFVSDLVEGLMR	L	Oxidation (M)	0.00000000000010.0
18	1	AT2G47650.1	UXS4 UDP-xylose synthase 4	474	49914	11	11	3	3	14539	1	1	1	822.412	1642.81	2	1642.8	0.0062	0	78.57	7.4e-07	R	SFQFVSDLVEGLMR	L	Oxidation (M)	0.00000000000010.0
18	1	AT2G47650.1	UXS4 UDP-xylose synthase 4	474	49914	11	11	3	3	15295	1	1	1	557.294	1668.86	3	1668.89	-0.035	0	127.25	9.3e-12	R	VVVTGGAGFVGSHLVDR	L
18	1	AT2G47650.1	UXS4 UDP-xylose synthase 4	474	49914	11	11	3	3	15297	1	1	1	835.438	1668.86	2	1668.89	-0.0324	0	35.35	0.014	R	VVVTGGAGFVGSHLVDR	L
19	1	AT3G03780.1	ATMS2, MS2 methionine synthase 2	440	84531	12	12	5	5	3638	1	1	1	600.28	1198.55	2	1198.57	-0.0199	0	42.91	0.0026	K	FALESFWDGK	S
19	1	AT3G03780.1	ATMS2, MS2 methionine synthase 2	440	84531	12	12	5	5	14915	1	1	1	553.602	1657.78	3	1657.82	-0.0375	0	107.79	8.8e-10	K	YGAGIGPGVYDIHSPR	I
19	1	AT3G03780.1	ATMS2, MS2 methionine synthase 2	440	84531	12	12	5	5	14924	1	1	1	829.921	1657.83	2	1657.82	0.0065	0	121.64	3.7e-11	K	YGAGIGPGVYDIHSPR	I
19	1	AT3G03780.1	ATMS2, MS2 methionine synthase 2	440	84531	12	12	5	5	14925	1	1	1	829.921	1657.83	2	1657.82	0.0065	0	125.18	1.6e-11	K	YGAGIGPGVYDIHSPR	I
19	1	AT3G03780.1	ATMS2, MS2 methionine synthase 2	440	84531	12	12	5	5	18793	1	1	1	903.99	1805.97	2	1805.95	0.0156	0	55.57	0.00013	K	GMLTGPVTILNWSFVR	N	Oxidation (M)	0.0100000000000000.0
19	1	AT3G03780.1	ATMS2, MS2 methionine synthase 2	440	84531	12	12	5	5	18794	1	1	1	903.991	1805.97	2	1805.95	0.0184	0	51.28	0.0005	K	GMLTGPVTILNWSFVR	N	Oxidation (M)	0.0100000000000000.0
19	1	AT3G03780.1	ATMS2, MS2 methionine synthase 2	440	84531	12	12	5	5	24780	1	1	1	518.755	2070.99	4	2071.05	-0.0559	1	53.02	0.00022	R	EGVKYGAGIGPGVYDIHSPR	I
19	1	AT3G03780.1	ATMS2, MS2 methionine synthase 2	440	84531	12	12	5	5	24781	1	1	1	518.755	2070.99	4	2071.05	-0.0559	1	32.12	0.027	R	EGVKYGAGIGPGVYDIHSPR	I
19	1	AT3G03780.1	ATMS2, MS2 methionine synthase 2	440	84531	12	12	5	5	24783	1	1	1	691.352	2071.03	3	2071.05	-0.0157	1	37.47	0.0078	R	EGVKYGAGIGPGVYDIHSPR	I
19	1	AT3G03780.1	ATMS2, MS2 methionine synthase 2	440	84531	12	12	5	5	24784	1	1	1	691.352	2071.03	3	2071.05	-0.0157	1	38.65	0.0059	R	EGVKYGAGIGPGVYDIHSPR	I
19	1	AT3G03780.1	ATMS2, MS2 methionine synthase 2	440	84531	12	12	5	5	28842	1	1	1	770.774	2309.3	3	2309.3	0.0015	0	31.84	0.02	K	LNLPILPTTTIGSFPQTVELR	R
19	1	AT3G03780.1	ATMS2, MS2 methionine synthase 2	440	84531	12	12	5	5	28843	1	1	1	1155.68	2309.35	2	2309.3	0.05	0	48.1	0.00035	K	LNLPILPTTTIGSFPQTVELR	R
19	2	AT5G20980.1	ATMS3, MS3 methionine synthase 3	427	90537	9	9	4	4	1452	1	0	1	523.787	1045.56	2	1045.59	-0.033	0	53.75	0.00036	K	LLFAGVVDGR	N
19	2	AT5G20980.1	ATMS3, MS3 methionine synthase 3	427	90537	9	9	4	4	1453	1	0	1	523.787	1045.56	2	1045.59	-0.0328	0	49.23	0.001	K	LLFAGVVDGR	N
19	2	AT5G20980.1	ATMS3, MS3 methionine synthase 3	427	90537	9	9	4	4	1454	1	0	1	523.787	1045.56	2	1045.59	-0.0328	0	52.05	0.00053	K	LLFAGVVDGR	N
19	2	AT5G20980.1	ATMS3, MS3 methionine synthase 3	427	90537	9	9	4	4	3638	1	0	1	600.28	1198.55	2	1198.57	-0.0199	0	42.91	0.0026	K	FALESFWDGK	T
19	2	AT5G20980.1	ATMS3, MS3 methionine synthase 3	427	90537	9	9	4	4	14915	1	0	1	553.602	1657.78	3	1657.82	-0.0375	0	107.79	8.8e-10	K	YGAGIGPGVYDIHSPR	I
19	2	AT5G20980.1	ATMS3, MS3 methionine synthase 3	427	90537	9	9	4	4	14924	1	0	1	829.921	1657.83	2	1657.82	0.0065	0	121.64	3.7e-11	K	YGAGIGPGVYDIHSPR	I
19	2	AT5G20980.1	ATMS3, MS3 methionine synthase 3	427	90537	9	9	4	4	14925	1	0	1	829.921	1657.83	2	1657.82	0.0065	0	125.18	1.6e-11	K	YGAGIGPGVYDIHSPR	I
19	2	AT5G20980.1	ATMS3, MS3 methionine synthase 3	427	90537	9	9	4	4	18793	1	0	1	903.99	1805.97	2	1805.95	0.0156	0	55.57	0.00013	K	GMLTGPVTILNWSFVR	N	Oxidation (M)	0.0100000000000000.0
19	2	AT5G20980.1	ATMS3, MS3 methionine synthase 3	427	90537	9	9	4	4	18794	1	0	1	903.991	1805.97	2	1805.95	0.0184	0	51.28	0.0005	K	GMLTGPVTILNWSFVR	N	Oxidation (M)	0.0100000000000000.0
20	1	AT4G37910.1	mtHsc70-1 mitochondrial heat shock protein 70-1	418	73030	11	11	5	5	4649	1	1	1	624.835	1247.66	2	1247.68	-0.0204	0	46.24	0.0018	K	VQEIVSEIFGK	S
20	1	AT4G37910.1	mtHsc70-1 mitochondrial heat shock protein 70-1	418	73030	11	11	5	5	4650	1	1	1	624.835	1247.66	2	1247.68	-0.0204	0	32.2	0.046	K	VQEIVSEIFGK	S
20	1	AT4G37910.1	mtHsc70-1 mitochondrial heat shock protein 70-1	418	73030	11	11	5	5	9981	1	1	1	739.355	1476.7	2	1476.76	-0.0622	0	39.77	0.0063	R	QAVTNPTNTIFGSK	R
20	1	AT4G37910.1	mtHsc70-1 mitochondrial heat shock protein 70-1	418	73030	11	11	5	5	9982	1	1	1	739.356	1476.7	2	1476.76	-0.0588	0	58.33	8.8e-05	R	QAVTNPTNTIFGSK	R
20	1	AT4G37910.1	mtHsc70-1 mitochondrial heat shock protein 70-1	418	73030	11	11	5	5	19138	1	1	1	608.296	1821.87	3	1821.89	-0.0275	0	30.65	0.041	R	IINEPTAAALSYGMNNK	E	Oxidation (M)	0.00000000000001000.0
20	1	AT4G37910.1	mtHsc70-1 mitochondrial heat shock protein 70-1	418	73030	11	11	5	5	19143	1	1	1	911.961	1821.91	2	1821.89	0.0139	0	80.54	5.8e-07	R	IINEPTAAALSYGMNNK	E	Oxidation (M)	0.00000000000001000.0
20	1	AT4G37910.1	mtHsc70-1 mitochondrial heat shock protein 70-1	418	73030	11	11	5	5	19144	1	1	1	911.962	1821.91	2	1821.89	0.017	0	58.8	6.4e-05	R	IINEPTAAALSYGMNNK	E	Oxidation (M)	0.00000000000001000.0
20	1	AT4G37910.1	mtHsc70-1 mitochondrial heat shock protein 70-1	418	73030	11	11	5	5	22437	1	1	1	978.016	1954.02	2	1953.99	0.0239	0	105.74	1.2e-09	K	GVNPDEAVAMGAAIQGGILR	G	Oxidation (M)	0.00000000010000000000.0
20	1	AT4G37910.1	mtHsc70-1 mitochondrial heat shock protein 70-1	418	73030	11	11	5	5	22438	1	1	1	978.016	1954.02	2	1953.99	0.0239	0	105.77	1.2e-09	K	GVNPDEAVAMGAAIQGGILR	G	Oxidation (M)	0.00000000010000000000.0
20	1	AT4G37910.1	mtHsc70-1 mitochondrial heat shock protein 70-1	418	73030	11	11	5	5	29449	1	1	1	785.409	2353.21	3	2353.21	0.0004	1	36.54	0.008	K	GVNPDEAVAMGAAIQGGILRGDVK	D	Oxidation (M)	0.000000000100000000000000.0
20	1	AT4G37910.1	mtHsc70-1 mitochondrial heat shock protein 70-1	418	73030	11	11	5	5	29451	1	1	1	785.41	2353.21	3	2353.21	0.0027	1	68.03	5.7e-06	K	GVNPDEAVAMGAAIQGGILRGDVK	D	Oxidation (M)	0.000000000100000000000000.0
20	2	AT5G09590.1	MTHSC70-2, HSC70-5 mitochondrial HSO70 2	295	72946	5	5	3	3	22437	1	0	1	978.016	1954.02	2	1953.99	0.0239	0	105.74	1.2e-09	K	GVNPDEAVAMGAALQGGILR	G	Oxidation (M)	0.00000000010000000000.0
20	2	AT5G09590.1	MTHSC70-2, HSC70-5 mitochondrial HSO70 2	295	72946	5	5	3	3	22438	1	0	1	978.016	1954.02	2	1953.99	0.0239	0	105.77	1.2e-09	K	GVNPDEAVAMGAALQGGILR	G	Oxidation (M)	0.00000000010000000000.0
20	2	AT5G09590.1	MTHSC70-2, HSC70-5 mitochondrial HSO70 2	295	72946	5	5	3	3	29449	1	0	1	785.409	2353.21	3	2353.21	0.0004	1	36.54	0.008	K	GVNPDEAVAMGAALQGGILRGDVK	E	Oxidation (M)	0.000000000100000000000000.0
20	2	AT5G09590.1	MTHSC70-2, HSC70-5 mitochondrial HSO70 2	295	72946	5	5	3	3	29451	1	0	1	785.41	2353.21	3	2353.21	0.0027	1	68.03	5.7e-06	K	GVNPDEAVAMGAALQGGILRGDVK	E	Oxidation (M)	0.000000000100000000000000.0
20	2	AT5G09590.1	MTHSC70-2, HSC70-5 mitochondrial HSO70 2	295	72946	5	5	3	3	30896	1	0	1	819.475	2455.4	3	2455.39	0.0098	0	86	6.4e-08	K	ELLLLDVTPLSLGIETLGGVFTR	L
21	1	AT2G13560.1	NAD-ME1 NAD-dependent malic enzyme 1	354	69611	5	5	1	1	26914	1	1	1	731.041	2190.1	3	2190.11	-0.0084	0	72.8	2e-06	R	MFNDDVQGTAGVAIAGLLGAVR	A	Oxidation (M)	0.1000000000000000000000.0
21	1	AT2G13560.1	NAD-ME1 NAD-dependent malic enzyme 1	354	69611	5	5	1	1	26915	1	1	1	731.041	2190.1	3	2190.11	-0.0084	0	31.44	0.027	R	MFNDDVQGTAGVAIAGLLGAVR	A	Oxidation (M)	0.1000000000000000000000.0
21	1	AT2G13560.1	NAD-ME1 NAD-dependent malic enzyme 1	354	69611	5	5	1	1	26923	1	1	1	1096.08	2190.15	2	2190.11	0.0393	0	98.79	4.9e-09	R	MFNDDVQGTAGVAIAGLLGAVR	A	Oxidation (M)	0.1000000000000000000000.0
21	1	AT2G13560.1	NAD-ME1 NAD-dependent malic enzyme 1	354	69611	5	5	1	1	26924	1	1	1	1096.08	2190.15	2	2190.11	0.0396	0	130.34	3.4e-12	R	MFNDDVQGTAGVAIAGLLGAVR	A	Oxidation (M)	0.1000000000000000000000.0
21	1	AT2G13560.1	NAD-ME1 NAD-dependent malic enzyme 1	354	69611	5	5	1	1	26929	1	1	1	1096.08	2190.16	2	2190.11	0.0447	0	124.84	1.2e-11	R	MFNDDVQGTAGVAIAGLLGAVR	A	Oxidation (M)	0.1000000000000000000000.0
22	1	AT2G44590.1	ADL1D, DL1D DYNAMIN-like 1D	346	66712	8	8	1	1	15417	1	1	1	558.965	1673.87	3	1673.91	-0.0373	1	89.24	6.3e-08	K	SSVLESIVGRDFLPR	G
22	1	AT2G44590.1	ADL1D, DL1D DYNAMIN-like 1D	346	66712	8	8	1	1	15418	1	1	1	558.965	1673.87	3	1673.91	-0.0373	1	76.51	1.2e-06	K	SSVLESIVGRDFLPR	G
22	1	AT2G44590.1	ADL1D, DL1D DYNAMIN-like 1D	346	66712	8	8	1	1	15419	1	1	1	558.965	1673.87	3	1673.91	-0.0371	1	52.78	0.00028	K	SSVLESIVGRDFLPR	G
22	1	AT2G44590.1	ADL1D, DL1D DYNAMIN-like 1D	346	66712	8	8	1	1	15422	1	1	1	837.966	1673.92	2	1673.91	0.0079	1	66.69	1e-05	K	SSVLESIVGRDFLPR	G
22	1	AT2G44590.1	ADL1D, DL1D DYNAMIN-like 1D	346	66712	8	8	1	1	15423	1	1	1	837.966	1673.92	2	1673.91	0.0079	1	43.81	0.002	K	SSVLESIVGRDFLPR	G
22	1	AT2G44590.1	ADL1D, DL1D DYNAMIN-like 1D	346	66712	8	8	1	1	15424	1	1	1	837.966	1673.92	2	1673.91	0.0079	1	59.49	5.4e-05	K	SSVLESIVGRDFLPR	G
22	1	AT2G44590.1	ADL1D, DL1D DYNAMIN-like 1D	346	66712	8	8	1	1	15425	1	1	1	837.966	1673.92	2	1673.91	0.0079	1	58.12	7.4e-05	K	SSVLESIVGRDFLPR	G
22	1	AT2G44590.1	ADL1D, DL1D DYNAMIN-like 1D	346	66712	8	8	1	1	15426	1	1	1	837.966	1673.92	2	1673.91	0.0079	1	56.91	9.8e-05	K	SSVLESIVGRDFLPR	G
23	1	AT3G55410.1	2-oxoglutarate dehydrogenase, E1 component	321	115091	6	6	3	3	900	1	1	1	492.285	982.555	2	982.592	-0.037	0	45.85	0.0014	R	LNVLGNVVR	K
23	1	AT3G55410.1	2-oxoglutarate dehydrogenase, E1 component	321	115091	6	6	3	3	17222	1	1	1	873.417	1744.82	2	1744.81	0.0137	0	64.26	2e-05	R	FGHNEIDEPSFTQPK	M
23	1	AT3G55410.1	2-oxoglutarate dehydrogenase, E1 component	321	115091	6	6	3	3	20993	1	1	1	631.278	1890.81	3	1890.84	-0.0253	0	66.67	8.5e-06	K	SNLSEFDDVQGHPGFDK	Q
23	1	AT3G55410.1	2-oxoglutarate dehydrogenase, E1 component	321	115091	6	6	3	3	20994	1	1	1	631.278	1890.81	3	1890.84	-0.0253	0	82.82	2.1e-07	K	SNLSEFDDVQGHPGFDK	Q
23	1	AT3G55410.1	2-oxoglutarate dehydrogenase, E1 component	321	115091	6	6	3	3	20999	1	1	1	946.439	1890.86	2	1890.84	0.025	0	93.63	2e-08	K	SNLSEFDDVQGHPGFDK	Q
23	1	AT3G55410.1	2-oxoglutarate dehydrogenase, E1 component	321	115091	6	6	3	3	21000	1	1	1	946.439	1890.86	2	1890.84	0.025	0	84.86	1.5e-07	K	SNLSEFDDVQGHPGFDK	Q
24	1	AT3G08530.1	Clathrin, heavy chain	310	193148	8	8	6	6	9006	1	1	1	718.37	1434.73	2	1434.74	-0.01	0	43.97	0.0025	R	EGLVSDAIESFIR	A
24	1	AT3G08530.1	Clathrin, heavy chain	310	193148	8	8	6	6	11225	1	1	1	761.924	1521.83	2	1521.84	-0.0043	1	47.3	0.001	K	RGNLPGAENLVVQR	F
24	1	AT3G08530.1	Clathrin, heavy chain	310	193148	8	8	6	6	14131	1	1	1	814.447	1626.88	2	1626.88	-0.0027	0	44.43	0.0017	R	QLIDQVVSTALPESK	S
24	1	AT3G08530.1	Clathrin, heavy chain	310	193148	8	8	6	6	14132	1	1	1	814.449	1626.88	2	1626.88	-0.0002	0	64.19	1.8e-05	R	QLIDQVVSTALPESK	S
24	1	AT3G08530.1	Clathrin, heavy chain	310	193148	8	8	6	6	17131	1	1	1	580.967	1739.88	3	1739.91	-0.0321	1	47.75	0.00083	R	SLLPVEPLVEECEKR	N
24	1	AT3G08530.1	Clathrin, heavy chain	310	193148	8	8	6	6	19692	1	1	1	615.987	1844.94	3	1844.96	-0.0249	1	68.76	7e-06	K	YKEAAELAAESPQGILR	T
24	1	AT3G08530.1	Clathrin, heavy chain	310	193148	8	8	6	6	19700	1	1	1	923.502	1844.99	2	1844.96	0.027	1	94.95	1.6e-08	K	YKEAAELAAESPQGILR	T
24	1	AT3G08530.1	Clathrin, heavy chain	310	193148	8	8	6	6	24188	1	1	1	1020.58	2039.14	2	2039.11	0.0286	0	56.38	8.5e-05	K	QVGYTPDYLFLLQTILR	T
25	1	AT2G41770.1	Protein of unknown function (DUF288)	309	88007	9	9	1	1	8849	1	1	1	477.573	1429.7	3	1429.75	-0.0482	0	55.15	0.00019	R	TVVNPYIHFGQR	S
25	1	AT2G41770.1	Protein of unknown function (DUF288)	309	88007	9	9	1	1	8850	1	1	1	477.573	1429.7	3	1429.75	-0.0482	0	89.14	7.5e-08	R	TVVNPYIHFGQR	S
25	1	AT2G41770.1	Protein of unknown function (DUF288)	309	88007	9	9	1	1	8867	1	1	1	715.877	1429.74	2	1429.75	-0.0074	0	53.66	0.00027	R	TVVNPYIHFGQR	S
25	1	AT2G41770.1	Protein of unknown function (DUF288)	309	88007	9	9	1	1	8868	1	1	1	715.877	1429.74	2	1429.75	-0.0074	0	40.52	0.0055	R	TVVNPYIHFGQR	S
25	1	AT2G41770.1	Protein of unknown function (DUF288)	309	88007	9	9	1	1	8869	1	1	1	715.877	1429.74	2	1429.75	-0.0074	0	54.51	0.00022	R	TVVNPYIHFGQR	S
25	1	AT2G41770.1	Protein of unknown function (DUF288)	309	88007	9	9	1	1	8870	1	1	1	715.877	1429.74	2	1429.75	-0.0072	0	51.63	0.00043	R	TVVNPYIHFGQR	S
25	1	AT2G41770.1	Protein of unknown function (DUF288)	309	88007	9	9	1	1	8871	1	1	1	715.877	1429.74	2	1429.75	-0.0072	0	54.83	0.0002	R	TVVNPYIHFGQR	S
25	1	AT2G41770.1	Protein of unknown function (DUF288)	309	88007	9	9	1	1	8872	1	1	1	715.877	1429.74	2	1429.75	-0.0072	0	79.7	6.6e-07	R	TVVNPYIHFGQR	S
25	1	AT2G41770.1	Protein of unknown function (DUF288)	309	88007	9	9	1	1	8873	1	1	1	715.877	1429.74	2	1429.75	-0.0067	0	32.95	0.031	R	TVVNPYIHFGQR	S
26	1	AT3G23810.1	SAHH2, ATSAHH2 S-adenosyl-l-homocysteine (SAH) hydrolase 2	305	53125	4	4	3	3	9927	1	1	1	492.592	1474.76	3	1474.8	-0.0438	1	93.88	2.5e-08	R	LVGVSEETTTGVKR	L
26	1	AT3G23810.1	SAHH2, ATSAHH2 S-adenosyl-l-homocysteine (SAH) hydrolase 2	305	53125	4	4	3	3	20614	1	1	1	937.503	1872.99	2	1872.97	0.018	0	83.91	2e-07	R	WVFPDTNSGIIVLAEGR	L
26	1	AT3G23810.1	SAHH2, ATSAHH2 S-adenosyl-l-homocysteine (SAH) hydrolase 2	305	53125	4	4	3	3	20615	1	1	1	937.503	1872.99	2	1872.97	0.0186	0	141.62	3.4e-13	R	WVFPDTNSGIIVLAEGR	L
26	1	AT3G23810.1	SAHH2, ATSAHH2 S-adenosyl-l-homocysteine (SAH) hydrolase 2	305	53125	4	4	3	3	34946	1	1	1	976.21	2925.61	3	2925.57	0.0365	1	47.59	0.00044	R	ITIKPQTDRWVFPDTNSGIIVLAEGR	L
27	1	AT1G59610.1	ADL3, CF1, DRP2B, DL3 dynamin-like 3	304	100167	6	6	3	3	3880	1	1	1	404.542	1210.6	3	1210.66	-0.0573	0	58.22	9.5e-05	R	AFVPPQHFIR	L
27	1	AT1G59610.1	ADL3, CF1, DRP2B, DL3 dynamin-like 3	304	100167	6	6	3	3	3881	1	1	1	404.542	1210.6	3	1210.66	-0.0573	0	71.38	4.6e-06	R	AFVPPQHFIR	L
27	1	AT1G59610.1	ADL3, CF1, DRP2B, DL3 dynamin-like 3	304	100167	6	6	3	3	3882	1	1	1	404.542	1210.6	3	1210.66	-0.0572	0	41.59	0.0044	R	AFVPPQHFIR	L
27	1	AT1G59610.1	ADL3, CF1, DRP2B, DL3 dynamin-like 3	304	100167	6	6	3	3	21986	1	1	1	968.02	1934.03	2	1934	0.0228	0	60.69	3.9e-05	R	IVLEADGYQPYLISPEK	G
27	1	AT1G59610.1	ADL3, CF1, DRP2B, DL3 dynamin-like 3	304	100167	6	6	3	3	21987	1	1	1	968.021	1934.03	2	1934	0.0237	0	82.53	2.5e-07	R	IVLEADGYQPYLISPEK	G
27	1	AT1G59610.1	ADL3, CF1, DRP2B, DL3 dynamin-like 3	304	100167	6	6	3	3	27122	1	1	1	735.063	2202.17	3	2202.18	-0.0085	0	112.43	2.2e-10	K	SAVLNSLIGHPVLPTGENGATR	A
28	1	AT1G53240.1	mMDH1 Lactate/malate dehydrogenase family protein	293	35782	10	9	4	4	4037	1	1	1	610.344	1218.67	2	1218.7	-0.0246	0	31.44	0.05	K	LFGVTTLDVVR	A
28	1	AT1G53240.1	mMDH1 Lactate/malate dehydrogenase family protein	293	35782	10	9	4	4	4038	1	1	1	610.344	1218.67	2	1218.7	-0.0236	0	74.55	2.4e-06	K	LFGVTTLDVVR	A
28	1	AT1G53240.1	mMDH1 Lactate/malate dehydrogenase family protein	293	35782	10	9	4	4	4039	1	1	1	610.344	1218.67	2	1218.7	-0.0236	0	60.46	6.3e-05	K	LFGVTTLDVVR	A
28	1	AT1G53240.1	mMDH1 Lactate/malate dehydrogenase family protein	293	35782	10	9	4	4	6116	1	1	1	659.845	1317.68	2	1317.69	-0.0173	0	50.82	0.00061	R	DDLFNINAGIVK	N
28	1	AT1G53240.1	mMDH1 Lactate/malate dehydrogenase family protein	293	35782	10	9	4	4	6117	1	1	1	659.845	1317.68	2	1317.69	-0.0173	0	66.35	1.7e-05	R	DDLFNINAGIVK	N
28	1	AT1G53240.1	mMDH1 Lactate/malate dehydrogenase family protein	293	35782	10	9	4	4	6751	1	1	1	674.361	1346.71	2	1346.79	-0.0838	1	56.58	0.00014	K	KLFGVTTLDVVR	A
28	1	AT1G53240.1	mMDH1 Lactate/malate dehydrogenase family protein	293	35782	10	9	4	4	6752	1	1	1	674.361	1346.71	2	1346.79	-0.0838	1	30.27	0.061	K	KLFGVTTLDVVR	A
28	1	AT1G53240.1	mMDH1 Lactate/malate dehydrogenase family protein	293	35782	10	9	4	4	6757	1	1	1	449.92	1346.74	3	1346.79	-0.0555	1	55.17	0.00019	K	KLFGVTTLDVVR	A
28	1	AT1G53240.1	mMDH1 Lactate/malate dehydrogenase family protein	293	35782	10	9	4	4	23542	1	1	1	502.005	2003.99	4	2004.05	-0.0575	1	52.03	0.00028	R	KPGMTRDDLFNINAGIVK	N	Oxidation (M)	0.000100000000000000.0
28	1	AT1G53240.1	mMDH1 Lactate/malate dehydrogenase family protein	293	35782	10	9	4	4	23552	1	1	1	669.018	2004.03	3	2004.05	-0.0136	1	69.15	5.4e-06	R	KPGMTRDDLFNINAGIVK	N	Oxidation (M)	0.000100000000000000.0
29	1	AT2G43230.1	Protein kinase superfamily protein	264	45338	5	5	3	3	6668	1	1	1	672.351	1342.69	2	1342.7	-0.0126	0	85.78	1.7e-07	R	GQQSLVTWATPR	L
29	1	AT2G43230.1	Protein kinase superfamily protein	264	45338	5	5	3	3	6669	1	1	1	672.351	1342.69	2	1342.7	-0.0126	0	85.68	1.8e-07	R	GQQSLVTWATPR	L
29	1	AT2G43230.1	Protein kinase superfamily protein	264	45338	5	5	3	3	17370	1	1	1	875.421	1748.83	2	1748.82	0.0124	0	71.65	3.4e-06	K	IADFNLSNQAPDMAAR	L	Oxidation (M)	0.0000000000001000.0
29	1	AT2G43230.1	Protein kinase superfamily protein	264	45338	5	5	3	3	17371	1	1	1	875.421	1748.83	2	1748.82	0.0124	0	64.91	1.6e-05	K	IADFNLSNQAPDMAAR	L	Oxidation (M)	0.0000000000001000.0
29	1	AT2G43230.1	Protein kinase superfamily protein	264	45338	5	5	3	3	29152	1	1	1	776.715	2327.12	3	2327.13	-0.0013	0	63.29	1.6e-05	R	VLGTFGYHAPEYAMTGQLTQK	S	Oxidation (M)	0.000000000000010000000.0
30	1	AT3G60770.1	Ribosomal protein S13/S15	246	17085	8	8	3	3	4760	1	1	1	627.375	1252.73	2	1252.75	-0.016	0	55.09	0.00012	K	GLTPSQIGVILR	D
30	1	AT3G60770.1	Ribosomal protein S13/S15	246	17085	8	8	3	3	21551	1	1	1	479.746	1914.95	4	1915.02	-0.0669	0	52.9	0.00022	K	AHGLAPEIPEDLYHLIK	K
30	1	AT3G60770.1	Ribosomal protein S13/S15	246	17085	8	8	3	3	21552	1	1	1	479.746	1914.96	4	1915.02	-0.0649	0	70.87	3.5e-06	K	AHGLAPEIPEDLYHLIK	K
30	1	AT3G60770.1	Ribosomal protein S13/S15	246	17085	8	8	3	3	21559	1	1	1	639.338	1914.99	3	1915.02	-0.0274	0	50.73	0.00036	K	AHGLAPEIPEDLYHLIK	K
30	1	AT3G60770.1	Ribosomal protein S13/S15	246	17085	8	8	3	3	21562	1	1	1	639.34	1915	3	1915.02	-0.0222	0	31.37	0.031	K	AHGLAPEIPEDLYHLIK	K
30	1	AT3G60770.1	Ribosomal protein S13/S15	246	17085	8	8	3	3	24255	1	1	1	511.771	2043.05	4	2043.12	-0.0616	1	60.7	3.8e-05	K	AHGLAPEIPEDLYHLIKK	A
30	1	AT3G60770.1	Ribosomal protein S13/S15	246	17085	8	8	3	3	24260	1	1	1	511.772	2043.06	4	2043.12	-0.0582	1	52.76	0.00023	K	AHGLAPEIPEDLYHLIKK	A
30	1	AT3G60770.1	Ribosomal protein S13/S15	246	17085	8	8	3	3	24270	1	1	1	682.04	2043.1	3	2043.12	-0.0183	1	46.17	0.001	K	AHGLAPEIPEDLYHLIKK	A
31	1	AT4G12650.1	Endomembrane protein 70 protein family	229	74091	16	13	1	1	324	1	1	1	452.747	903.479	2	903.518	-0.0392	0	42.34	0.0055	K	LVVGDVFR	E
31	1	AT4G12650.1	Endomembrane protein 70 protein family	229	74091	16	13	1	1	325	1	1	1	452.747	903.48	2	903.518	-0.0381	0	35.04	0.03	K	LVVGDVFR	E
31	1	AT4G12650.1	Endomembrane protein 70 protein family	229	74091	16	13	1	1	327	1	1	1	452.747	903.48	2	903.518	-0.0381	0	40.76	0.008	K	LVVGDVFR	E
31	1	AT4G12650.1	Endomembrane protein 70 protein family	229	74091	16	13	1	1	328	1	1	1	452.747	903.48	2	903.518	-0.0377	0	44.53	0.0033	K	LVVGDVFR	E
31	1	AT4G12650.1	Endomembrane protein 70 protein family	229	74091	16	13	1	1	329	1	1	1	452.748	903.48	2	903.518	-0.0374	0	50.65	0.00082	K	LVVGDVFR	E
31	1	AT4G12650.1	Endomembrane protein 70 protein family	229	74091	16	13	1	1	330	1	1	1	452.748	903.481	2	903.518	-0.0371	0	46.3	0.0022	K	LVVGDVFR	E
31	1	AT4G12650.1	Endomembrane protein 70 protein family	229	74091	16	13	1	1	331	1	1	1	452.748	903.482	2	903.518	-0.036	0	44.71	0.0049	K	LVVGDVFR	E
31	1	AT4G12650.1	Endomembrane protein 70 protein family	229	74091	16	13	1	1	332	1	1	1	452.748	903.482	2	903.518	-0.036	0	30.62	0.082	K	LVVGDVFR	E
31	1	AT4G12650.1	Endomembrane protein 70 protein family	229	74091	16	13	1	1	333	1	1	1	452.748	903.482	2	903.518	-0.0359	0	66.4	2.2e-05	K	LVVGDVFR	E
31	1	AT4G12650.1	Endomembrane protein 70 protein family	229	74091	16	13	1	1	334	1	1	1	452.748	903.482	2	903.518	-0.0357	0	57.98	0.00015	K	LVVGDVFR	E
31	1	AT4G12650.1	Endomembrane protein 70 protein family	229	74091	16	13	1	1	335	1	1	1	452.748	903.482	2	903.518	-0.0355	0	60.19	9.1e-05	K	LVVGDVFR	E
31	1	AT4G12650.1	Endomembrane protein 70 protein family	229	74091	16	13	1	1	336	1	1	1	452.748	903.482	2	903.518	-0.0355	0	53.26	0.00045	K	LVVGDVFR	E
31	1	AT4G12650.1	Endomembrane protein 70 protein family	229	74091	16	13	1	1	337	1	1	1	452.749	903.483	2	903.518	-0.0351	0	35.54	0.026	K	LVVGDVFR	E
31	1	AT4G12650.1	Endomembrane protein 70 protein family	229	74091	16	13	1	1	339	1	1	1	452.749	903.483	2	903.518	-0.0346	0	33.14	0.046	K	LVVGDVFR	E
31	1	AT4G12650.1	Endomembrane protein 70 protein family	229	74091	16	13	1	1	340	1	1	1	452.749	903.483	2	903.518	-0.0346	0	31.92	0.094	K	LVVGDVFR	E
31	1	AT4G12650.1	Endomembrane protein 70 protein family	229	74091	16	13	1	1	341	1	1	1	452.755	903.496	2	903.518	-0.0218	0	30.67	0.078	K	LVVGDVFR	E
32	1	AT2G36160.1	Ribosomal protein S11 family protein	222	16247	5	5	3	3	9186	1	1	1	722.368	1442.72	2	1442.73	-0.0047	0	30.62	0.054	R	IEDVTPIPTDSTR	R
32	1	AT2G36160.1	Ribosomal protein S11 family protein	222	16247	5	5	3	3	17951	1	1	1	590.641	1768.9	3	1768.93	-0.0302	1	56.61	0.00011	K	IGRIEDVTPIPTDSTR	R
32	1	AT2G36160.1	Ribosomal protein S11 family protein	222	16247	5	5	3	3	17954	1	1	1	885.481	1768.95	2	1768.93	0.0157	1	54.76	0.00016	K	IGRIEDVTPIPTDSTR	R
32	1	AT2G36160.1	Ribosomal protein S11 family protein	222	16247	5	5	3	3	28424	1	1	1	761.022	2280.04	3	2280.04	-0.0007	1	88.52	5.2e-08	K	ADRDESSPYAAMLAAQDVAQR	C	Oxidation (M)	0.000000000001000000000.0
32	1	AT2G36160.1	Ribosomal protein S11 family protein	222	16247	5	5	3	3	28425	1	1	1	761.022	2280.04	3	2280.04	-0.0005	1	81.36	2.7e-07	K	ADRDESSPYAAMLAAQDVAQR	C	Oxidation (M)	0.000000000001000000000.0
33	1	AT3G23990.1	HSP60, HSP60-3B heat shock protein 60	221	61242	5	5	2	2	21812	1	1	1	643.018	1926.03	3	1926.06	-0.025	0	76.13	1e-06	K	AAVEEGILPGGGVALLYAAR	E
33	1	AT3G23990.1	HSP60, HSP60-3B heat shock protein 60	221	61242	5	5	2	2	21815	1	1	1	964.047	1926.08	2	1926.06	0.0216	0	55.67	0.0001	K	AAVEEGILPGGGVALLYAAR	E
33	1	AT3G23990.1	HSP60, HSP60-3B heat shock protein 60	221	61242	5	5	2	2	21816	1	1	1	964.047	1926.08	2	1926.06	0.0217	0	37.76	0.0063	K	AAVEEGILPGGGVALLYAAR	E
33	1	AT3G23990.1	HSP60, HSP60-3B heat shock protein 60	221	61242	5	5	2	2	21817	1	1	1	964.047	1926.08	2	1926.06	0.0217	0	66.33	8.8e-06	K	AAVEEGILPGGGVALLYAAR	E
33	1	AT3G23990.1	HSP60, HSP60-3B heat shock protein 60	221	61242	5	5	2	2	25539	1	1	1	703.672	2107.99	3	2108.01	-0.0124	0	60.14	3.7e-05	R	MISTSEEIAQVGTISANGER	E	Oxidation (M)	0.10000000000000000000.0
34	1	AT2G47510.1	FUM1 fumarase 1	218	52966	3	3	2	2	9379	1	1	1	726.853	1451.69	2	1451.7	-0.0044	0	77.04	1.1e-06	K	VNMEYGLDPTIGK	A	Oxidation (M)	0.0010000000000.0
34	1	AT2G47510.1	FUM1 fumarase 1	218	52966	3	3	2	2	9380	1	1	1	726.853	1451.69	2	1451.7	-0.0044	0	76.42	1.2e-06	K	VNMEYGLDPTIGK	A	Oxidation (M)	0.0010000000000.0
34	1	AT2G47510.1	FUM1 fumarase 1	218	52966	3	3	2	2	18471	1	1	1	896.489	1790.96	2	1790.95	0.0106	0	119.45	5.5e-11	R	LYQLAQGGTAVGTGLNTK	K
35	1	AT4G35830.1	ACO1 aconitase 1	215	98090	10	10	4	4	404	1	1	1	457.769	913.524	2	913.56	-0.0352	0	31.13	0.047	R	ILLESAIR	N
35	1	AT4G35830.1	ACO1 aconitase 1	215	98090	10	10	4	4	405	1	1	1	457.77	913.525	2	913.56	-0.0347	0	43.12	0.003	R	ILLESAIR	N
35	1	AT4G35830.1	ACO1 aconitase 1	215	98090	10	10	4	4	406	1	1	1	457.77	913.525	2	913.56	-0.0343	0	37.41	0.011	R	ILLESAIR	N
35	1	AT4G35830.1	ACO1 aconitase 1	215	98090	10	10	4	4	3683	1	1	1	601.796	1201.58	2	1201.6	-0.0203	0	65.26	2.1e-05	K	ILDWENTSPK	Q
35	1	AT4G35830.1	ACO1 aconitase 1	215	98090	10	10	4	4	3684	1	1	1	601.798	1201.58	2	1201.6	-0.0171	0	50.46	0.00062	K	ILDWENTSPK	Q
35	1	AT4G35830.1	ACO1 aconitase 1	215	98090	10	10	4	4	24324	1	1	1	683.028	2046.06	3	2046.06	-0.002	0	58.98	5.1e-05	R	VLLQDFTGVPAVVDLACMR	D
35	1	AT4G35830.1	ACO1 aconitase 1	215	98090	10	10	4	4	24325	1	1	1	683.028	2046.06	3	2046.06	-0.0019	0	38.7	0.0055	R	VLLQDFTGVPAVVDLACMR	D
35	1	AT4G35830.1	ACO1 aconitase 1	215	98090	10	10	4	4	24338	1	1	1	1024.06	2046.11	2	2046.06	0.0459	0	44.16	0.0014	R	VLLQDFTGVPAVVDLACMR	D
35	1	AT4G35830.1	ACO1 aconitase 1	215	98090	10	10	4	4	24339	1	1	1	1024.06	2046.11	2	2046.06	0.0459	0	53.24	0.00018	R	VLLQDFTGVPAVVDLACMR	D
35	1	AT4G35830.1	ACO1 aconitase 1	215	98090	10	10	4	4	36000	1	1	1	1054.53	3160.56	3	3160.5	0.0577	0	38.6	0.0035	R	ATIANMSPEYGATMGFFPVDHVTLQYLR	L	2 Oxidation (M)	0.0000010000000100000000000000.0
36	1	gi547749	Keratin, type I cytoskeletal 10	211	59483	3	3	2	2	16215	1	1	1	854.396	1706.78	2	1706.76	0.0134	0	113.63	2.2e-10	K	GSLGGGFSSGGFSGGSFSR	G
36	1	gi547749	Keratin, type I cytoskeletal 10	211	59483	3	3	2	2	16216	1	1	1	854.396	1706.78	2	1706.76	0.0134	0	108.35	7.6e-10	K	GSLGGGFSSGGFSGGSFSR	G
36	1	gi547749	Keratin, type I cytoskeletal 10	211	59483	3	3	2	2	34792	1	1	1	968.811	2903.41	3	2903.38	0.0363	0	42.37	0.0016	R	NVSTGDVNVEMNAAPGVDLTQLLNNMR	S	2 Oxidation (M)	0.000000000010000000000000010.0
37	1	AT5G64140.1	RPS28 ribosomal protein S28	203	7336	5	5	2	2	7074	1	1	1	680.845	1359.68	2	1359.69	-0.0118	0	63.17	3e-05	R	EGDVLTLLESER	E
37	1	AT5G64140.1	RPS28 ribosomal protein S28	203	7336	5	5	2	2	7075	1	1	1	680.846	1359.68	2	1359.69	-0.0116	0	35.46	0.018	R	EGDVLTLLESER	E
37	1	AT5G64140.1	RPS28 ribosomal protein S28	203	7336	5	5	2	2	16459	1	1	1	572.951	1715.83	3	1715.87	-0.0366	1	76.79	1e-06	R	EGDVLTLLESEREAR	R
37	1	AT5G64140.1	RPS28 ribosomal protein S28	203	7336	5	5	2	2	16460	1	1	1	572.951	1715.83	3	1715.87	-0.0366	1	62.72	2.6e-05	R	EGDVLTLLESEREAR	R
37	1	AT5G64140.1	RPS28 ribosomal protein S28	203	7336	5	5	2	2	16465	1	1	1	858.948	1715.88	2	1715.87	0.0128	1	54.01	0.0002	R	EGDVLTLLESEREAR	R
38	1	AT3G18820.1	ATRABG3F, ATRAB7B, RAB71, RABG3F, RAB7B RAB GTPase homolog G3F	198	23087	10	10	4	4	1365	1	1	1	518.772	1035.53	2	1035.56	-0.0298	0	47.75	0.0013	K	ATIGADFLTK	E
38	1	AT3G18820.1	ATRABG3F, ATRAB7B, RAB71, RABG3F, RAB7B RAB GTPase homolog G3F	198	23087	10	10	4	4	1366	1	1	1	518.773	1035.53	2	1035.56	-0.0297	0	64.72	2.7e-05	K	ATIGADFLTK	E
38	1	AT3G18820.1	ATRABG3F, ATRAB7B, RAB71, RABG3F, RAB7B RAB GTPase homolog G3F	198	23087	10	10	4	4	1367	1	1	1	518.773	1035.53	2	1035.56	-0.0286	0	58	0.00013	K	ATIGADFLTK	E
38	1	AT3G18820.1	ATRABG3F, ATRAB7B, RAB71, RABG3F, RAB7B RAB GTPase homolog G3F	198	23087	10	10	4	4	1368	1	1	1	518.773	1035.53	2	1035.56	-0.0286	0	48.66	0.0011	K	ATIGADFLTK	E
38	1	AT3G18820.1	ATRABG3F, ATRAB7B, RAB71, RABG3F, RAB7B RAB GTPase homolog G3F	198	23087	10	10	4	4	1538	1	1	1	529.297	1056.58	2	1056.62	-0.0381	0	32.4	0.039	K	VIILGDSGVGK	T
38	1	AT3G18820.1	ATRABG3F, ATRAB7B, RAB71, RABG3F, RAB7B RAB GTPase homolog G3F	198	23087	10	10	4	4	1539	1	1	1	529.301	1056.59	2	1056.62	-0.0314	0	42.89	0.0034	K	VIILGDSGVGK	T
38	1	AT3G18820.1	ATRABG3F, ATRAB7B, RAB71, RABG3F, RAB7B RAB GTPase homolog G3F	198	23087	10	10	4	4	4145	1	1	1	613.797	1225.58	2	1225.6	-0.0192	0	44.77	0.0017	K	GNIPYFETSAK	V
38	1	AT3G18820.1	ATRABG3F, ATRAB7B, RAB71, RABG3F, RAB7B RAB GTPase homolog G3F	198	23087	10	10	4	4	4146	1	1	1	613.797	1225.58	2	1225.6	-0.0192	0	33.23	0.024	K	GNIPYFETSAK	V
38	1	AT3G18820.1	ATRABG3F, ATRAB7B, RAB71, RABG3F, RAB7B RAB GTPase homolog G3F	198	23087	10	10	4	4	4147	1	1	1	613.797	1225.58	2	1225.6	-0.0187	0	34	0.02	K	GNIPYFETSAK	V
38	1	AT3G18820.1	ATRABG3F, ATRAB7B, RAB71, RABG3F, RAB7B RAB GTPase homolog G3F	198	23087	10	10	4	4	32082	1	1	1	861.099	2580.27	3	2580.26	0.014	1	29.64	0.034	K	EVQFEDRLFTLQIWDTAGQER	F
39	1	AT1G31850.1	S-adenosyl-L-methionine-dependent methyltransferases superfamily protein	194	68753	6	6	2	2	12201	1	1	1	519.563	1555.67	3	1555.74	-0.0704	0	30.13	0.04	R	DNHEAQVQFALER	G
39	1	AT1G31850.1	S-adenosyl-L-methionine-dependent methyltransferases superfamily protein	194	68753	6	6	2	2	12203	1	1	1	519.573	1555.7	3	1555.74	-0.0414	0	35.74	0.013	R	DNHEAQVQFALER	G
39	1	AT1G31850.1	S-adenosyl-L-methionine-dependent methyltransferases superfamily protein	194	68753	6	6	2	2	12211	1	1	1	778.878	1555.74	2	1555.74	0.0029	0	71.54	3.9e-06	R	DNHEAQVQFALER	G
39	1	AT1G31850.1	S-adenosyl-L-methionine-dependent methyltransferases superfamily protein	194	68753	6	6	2	2	12212	1	1	1	778.878	1555.74	2	1555.74	0.0029	0	63.96	2.2e-05	R	DNHEAQVQFALER	G
39	1	AT1G31850.1	S-adenosyl-L-methionine-dependent methyltransferases superfamily protein	194	68753	6	6	2	2	12213	1	1	1	778.878	1555.74	2	1555.74	0.0036	0	43.66	0.0024	R	DNHEAQVQFALER	G
39	1	AT1G31850.1	S-adenosyl-L-methionine-dependent methyltransferases superfamily protein	194	68753	6	6	2	2	21328	1	1	1	953.972	1905.93	2	1905.89	0.0406	0	63.9	2.5e-05	R	TAIDTGCGVASWGGDLLDR	G
39	2	AT4G18030.1	S-adenosyl-L-methionine-dependent methyltransferases superfamily protein	181	70292	8	8	2	2	2807	1	0	1	576.286	1150.56	2	1150.58	-0.0222	0	44.77	0.0022	R	NVLTMSFAPR	D	Oxidation (M)	0.0000100000.0
39	2	AT4G18030.1	S-adenosyl-L-methionine-dependent methyltransferases superfamily protein	181	70292	8	8	2	2	2808	1	0	1	576.286	1150.56	2	1150.58	-0.0222	0	40.64	0.0056	R	NVLTMSFAPR	D	Oxidation (M)	0.0000100000.0
39	2	AT4G18030.1	S-adenosyl-L-methionine-dependent methyltransferases superfamily protein	181	70292	8	8	2	2	2810	1	0	1	576.288	1150.56	2	1150.58	-0.0201	0	36.48	0.015	R	NVLTMSFAPR	D	Oxidation (M)	0.0000100000.0
39	2	AT4G18030.1	S-adenosyl-L-methionine-dependent methyltransferases superfamily protein	181	70292	8	8	2	2	12201	1	0	1	519.563	1555.67	3	1555.74	-0.0704	0	30.13	0.04	R	DNHEAQVQFALER	G
39	2	AT4G18030.1	S-adenosyl-L-methionine-dependent methyltransferases superfamily protein	181	70292	8	8	2	2	12203	1	0	1	519.573	1555.7	3	1555.74	-0.0414	0	35.74	0.013	R	DNHEAQVQFALER	G
39	2	AT4G18030.1	S-adenosyl-L-methionine-dependent methyltransferases superfamily protein	181	70292	8	8	2	2	12211	1	0	1	778.878	1555.74	2	1555.74	0.0029	0	71.54	3.9e-06	R	DNHEAQVQFALER	G
39	2	AT4G18030.1	S-adenosyl-L-methionine-dependent methyltransferases superfamily protein	181	70292	8	8	2	2	12212	1	0	1	778.878	1555.74	2	1555.74	0.0029	0	63.96	2.2e-05	R	DNHEAQVQFALER	G
39	2	AT4G18030.1	S-adenosyl-L-methionine-dependent methyltransferases superfamily protein	181	70292	8	8	2	2	12213	1	0	1	778.878	1555.74	2	1555.74	0.0036	0	43.66	0.0024	R	DNHEAQVQFALER	G
40	1	AT5G03340.1	ATPase, AAA-type, CDC48 protein	193	89902	8	8	5	5	1489	1	1	1	526.26	1050.51	2	1050.53	-0.0283	0	40.85	0.0058	K	DFSTAILER	K
40	1	AT5G03340.1	ATPase, AAA-type, CDC48 protein	193	89902	8	8	5	5	1493	1	1	1	526.266	1050.52	2	1050.53	-0.0171	0	31.88	0.046	K	DFSTAILER	K
40	1	AT5G03340.1	ATPase, AAA-type, CDC48 protein	193	89902	8	8	5	5	23433	1	1	1	667.025	1998.05	3	1998.08	-0.0257	1	77.55	7.3e-07	K	NAPSIIFIDEIDSIAPKR	E
40	1	AT5G03340.1	ATPase, AAA-type, CDC48 protein	193	89902	8	8	5	5	27623	1	1	1	558.269	2229.04	4	2229.1	-0.0505	1	46.26	0.00086	R	ELQETVQYPVEHPEKFEK	F
40	1	AT5G03340.1	ATPase, AAA-type, CDC48 protein	193	89902	8	8	5	5	27633	1	1	1	744.038	2229.09	3	2229.1	-0.0033	1	42.79	0.002	R	ELQETVQYPVEHPEKFEK	F
40	1	AT5G03340.1	ATPase, AAA-type, CDC48 protein	193	89902	8	8	5	5	27634	1	1	1	744.038	2229.09	3	2229.1	-0.0033	1	39.43	0.0042	R	ELQETVQYPVEHPEKFEK	F
40	1	AT5G03340.1	ATPase, AAA-type, CDC48 protein	193	89902	8	8	5	5	31036	1	1	1	823.762	2468.26	3	2468.25	0.0094	1	39.79	0.0032	R	ETVVEVPNVSWEDIGGLENVKR	E
40	1	AT5G03340.1	ATPase, AAA-type, CDC48 protein	193	89902	8	8	5	5	32691	1	1	1	883.127	2646.36	3	2646.34	0.0172	1	53.34	0.00013	K	AFEEAEKNAPSIIFIDEIDSIAPK	R
41	1	AT5G66760.1	SDH1-1 succinate dehydrogenase 1-1	191	69612	6	6	3	3	2461	1	1	1	563.821	1125.63	2	1125.55	0.0818	0	35.38	0.016	R	AFGGQSLDFGK	G
41	1	AT5G66760.1	SDH1-1 succinate dehydrogenase 1-1	191	69612	6	6	3	3	2463	1	1	1	563.821	1125.63	2	1125.55	0.082	0	32.64	0.031	R	AFGGQSLDFGK	G
41	1	AT5G66760.1	SDH1-1 succinate dehydrogenase 1-1	191	69612	6	6	3	3	9891	1	1	1	737.422	1472.83	2	1472.84	-0.0062	0	93.43	2.4e-08	R	LGANSLLDIVVFGR	A
41	1	AT5G66760.1	SDH1-1 succinate dehydrogenase 1-1	191	69612	6	6	3	3	13607	1	1	1	536.606	1606.8	3	1606.84	-0.0403	0	33.83	0.023	K	AVIELENYGLPFSR	T
41	1	AT5G66760.1	SDH1-1 succinate dehydrogenase 1-1	191	69612	6	6	3	3	13624	1	1	1	804.424	1606.83	2	1606.84	-0.002	0	55.31	0.00016	K	AVIELENYGLPFSR	T
41	1	AT5G66760.1	SDH1-1 succinate dehydrogenase 1-1	191	69612	6	6	3	3	13625	1	1	1	804.424	1606.83	2	1606.84	-0.0018	0	54.09	0.00021	K	AVIELENYGLPFSR	T
42	1	AT1G07920.1	GTP binding Elongation factor Tu family protein	188	49471	8	8	6	6	827	1	1	1	488.262	974.51	2	974.544	-0.0334	0	41.76	0.0062	R	LPLQDVYK	I
42	1	AT1G07920.1	GTP binding Elongation factor Tu family protein	188	49471	8	8	6	6	1243	1	1	1	513.294	1024.57	2	1024.6	-0.0294	0	47.62	0.0011	K	IGGIGTVPVGR	V
42	1	AT1G07920.1	GTP binding Elongation factor Tu family protein	188	49471	8	8	6	6	28902	1	1	1	771.401	2311.18	3	2311.12	0.0581	0	52	0.00023	K	MTPTKPMVVETFSEYPPLGR	F	2 Oxidation (M)	0.10000010000000000000.0
42	1	AT1G07920.1	GTP binding Elongation factor Tu family protein	188	49471	8	8	6	6	31549	1	1	1	841.42	2521.24	3	2521.23	0.0101	0	30.89	0.027	K	SVEMHHESLLEALPGDNVGFNVK	N
42	1	AT1G07920.1	GTP binding Elongation factor Tu family protein	188	49471	8	8	6	6	31676	1	1	1	635.305	2537.19	4	2537.22	-0.0309	0	43.9	0.0012	K	SVEMHHESLLEALPGDNVGFNVK	N	Oxidation (M)	0.00010000000000000000000.0
42	1	AT1G07920.1	GTP binding Elongation factor Tu family protein	188	49471	8	8	6	6	33225	1	1	1	904.119	2709.33	3	2709.31	0.0228	1	49.91	0.00033	K	VGYNPDKIPFVPISGFEGDNMIER	S	Oxidation (M)	0.000000000000000000001000.0
42	1	AT1G07920.1	GTP binding Elongation factor Tu family protein	188	49471	8	8	6	6	34887	1	1	1	972.815	2915.42	3	2915.39	0.0345	0	62.95	1.4e-05	K	NMITGTSQADCAVLIIDSTTGGFEAGISK	D	Oxidation (M)	0.01000000000000000000000000000.0
42	1	AT1G07920.1	GTP binding Elongation factor Tu family protein	188	49471	8	8	6	6	34892	1	1	1	972.833	2915.48	3	2915.39	0.0873	0	31.56	0.02	K	NMITGTSQADCAVLIIDSTTGGFEAGISK	D	Oxidation (M)	0.01000000000000000000000000000.0
43	1	AT1G15210.1	PDR7, ATPDR7 pleiotropic drug resistance 7	188	162466	4	4	1	1	31	1	1	1	407.538	1219.59	3	1219.66	-0.0671	1	54.51	0.00027	K	TTLMDVLAGRK	T	Oxidation (M)	0.00010000000.0
43	1	AT1G15210.1	PDR7, ATPDR7 pleiotropic drug resistance 7	188	162466	4	4	1	1	4046	1	1	1	407.54	1219.6	3	1219.66	-0.0605	1	98.2	1.2e-08	K	TTLMDVLAGRK	T	Oxidation (M)	0.00010000000.0
43	1	AT1G15210.1	PDR7, ATPDR7 pleiotropic drug resistance 7	188	162466	4	4	1	1	4047	1	1	1	407.541	1219.6	3	1219.66	-0.0592	1	64.82	2.5e-05	K	TTLMDVLAGRK	T	Oxidation (M)	0.00010000000.0
43	1	AT1G15210.1	PDR7, ATPDR7 pleiotropic drug resistance 7	188	162466	4	4	1	1	4048	1	1	1	407.541	1219.6	3	1219.66	-0.0584	1	60.8	6.3e-05	K	TTLMDVLAGRK	T	Oxidation (M)	0.00010000000.0
44	1	AT5G37510.1	EMB1467, CI76 NADH-ubiquinone dehydrogenase, mitochondrial, putative	188	81130	3	3	1	1	20223	1	1	1	621.293	1860.86	3	1860.89	-0.0278	1	52.22	0.00028	R	LNEDINEEWISDKTR	F
44	1	AT5G37510.1	EMB1467, CI76 NADH-ubiquinone dehydrogenase, mitochondrial, putative	188	81130	3	3	1	1	20224	1	1	1	621.293	1860.86	3	1860.89	-0.0278	1	97.67	8e-09	R	LNEDINEEWISDKTR	F
44	1	AT5G37510.1	EMB1467, CI76 NADH-ubiquinone dehydrogenase, mitochondrial, putative	188	81130	3	3	1	1	20229	1	1	1	931.46	1860.91	2	1860.89	0.0205	1	86.95	9.6e-08	R	LNEDINEEWISDKTR	F
45	1	AT2G37270.1	ATRPS5B, RPS5B ribosomal protein 5B	182	22976	3	3	2	2	8162	1	1	1	702.396	1402.78	2	1402.79	-0.0148	0	69.91	5.9e-06	R	VNQAIFLLTTGAR	E
45	1	AT2G37270.1	ATRPS5B, RPS5B ribosomal protein 5B	182	22976	3	3	2	2	8163	1	1	1	702.398	1402.78	2	1402.79	-0.0117	0	68.19	8.8e-06	R	VNQAIFLLTTGAR	E
45	1	AT2G37270.1	ATRPS5B, RPS5B ribosomal protein 5B	182	22976	3	3	2	2	12671	1	1	1	787.909	1573.8	2	1573.8	0.0007	0	87.06	1.2e-07	K	TIAECLADELINAAK	G
46	1	AT1G04750.1	VAMP7B, VAMP721, ATVAMP721, AT VAMP7B vesicle-associated membrane protein 721	180	24749	4	4	1	1	9154	1	1	1	481.595	1441.76	3	1441.81	-0.0499	1	80.48	5.2e-07	K	IELLVDKTENLR	S
46	1	AT1G04750.1	VAMP7B, VAMP721, ATVAMP721, AT VAMP7B vesicle-associated membrane protein 721	180	24749	4	4	1	1	9155	1	1	1	481.595	1441.76	3	1441.81	-0.0499	1	67.23	1.1e-05	K	IELLVDKTENLR	S
46	1	AT1G04750.1	VAMP7B, VAMP721, ATVAMP721, AT VAMP7B vesicle-associated membrane protein 721	180	24749	4	4	1	1	9162	1	1	1	721.893	1441.77	2	1441.81	-0.0419	1	62.75	3e-05	K	IELLVDKTENLR	S
46	1	AT1G04750.1	VAMP7B, VAMP721, ATVAMP721, AT VAMP7B vesicle-associated membrane protein 721	180	24749	4	4	1	1	9163	1	1	1	721.909	1441.8	2	1441.81	-0.0099	1	53.91	0.00021	K	IELLVDKTENLR	S
47	1	AT3G10260.1	Reticulon family protein	179	27894	11	11	1	1	688	1	1	1	480.252	958.49	2	958.524	-0.0341	0	37.92	0.014	K	SADVLLWR	N
47	1	AT3G10260.1	Reticulon family protein	179	27894	11	11	1	1	689	1	1	1	480.252	958.49	2	958.524	-0.0337	0	38.5	0.012	K	SADVLLWR	N
47	1	AT3G10260.1	Reticulon family protein	179	27894	11	11	1	1	690	1	1	1	480.252	958.49	2	958.524	-0.0336	0	45.14	0.0026	K	SADVLLWR	N
47	1	AT3G10260.1	Reticulon family protein	179	27894	11	11	1	1	691	1	1	1	480.253	958.491	2	958.524	-0.0325	0	41.72	0.013	K	SADVLLWR	N
47	1	AT3G10260.1	Reticulon family protein	179	27894	11	11	1	1	692	1	1	1	480.253	958.492	2	958.524	-0.0313	0	44.82	0.0028	K	SADVLLWR	N
47	1	AT3G10260.1	Reticulon family protein	179	27894	11	11	1	1	693	1	1	1	480.253	958.492	2	958.524	-0.0312	0	47.71	0.0014	K	SADVLLWR	N
47	1	AT3G10260.1	Reticulon family protein	179	27894	11	11	1	1	695	1	1	1	480.254	958.493	2	958.524	-0.0309	0	49	0.0011	K	SADVLLWR	N
47	1	AT3G10260.1	Reticulon family protein	179	27894	11	11	1	1	696	1	1	1	480.254	958.493	2	958.524	-0.0308	0	48.29	0.0013	K	SADVLLWR	N
47	1	AT3G10260.1	Reticulon family protein	179	27894	11	11	1	1	697	1	1	1	480.254	958.493	2	958.524	-0.0305	0	46.62	0.0018	K	SADVLLWR	N
47	1	AT3G10260.1	Reticulon family protein	179	27894	11	11	1	1	698	1	1	1	480.254	958.494	2	958.524	-0.0299	0	43.12	0.0041	K	SADVLLWR	N
47	1	AT3G10260.1	Reticulon family protein	179	27894	11	11	1	1	699	1	1	1	480.254	958.494	2	958.524	-0.0293	0	34.54	0.03	K	SADVLLWR	N
48	1	AT2G30490.1	ATC4H, C4H, CYP73A5, REF3 cinnamate-4-hydroxylase	176	57756	9	9	3	3	3915	1	1	1	607.307	1212.6	2	1212.62	-0.0228	0	32.33	0.039	R	IMTVPFFTNK	V	Oxidation (M)	0.0100000000.0
48	1	AT2G30490.1	ATC4H, C4H, CYP73A5, REF3 cinnamate-4-hydroxylase	176	57756	9	9	3	3	3927	1	1	1	607.309	1212.6	2	1212.62	-0.0178	0	42.54	0.0082	R	IMTVPFFTNK	V	Oxidation (M)	0.0100000000.0
48	1	AT2G30490.1	ATC4H, C4H, CYP73A5, REF3 cinnamate-4-hydroxylase	176	57756	9	9	3	3	11231	1	1	1	508.573	1522.7	3	1522.74	-0.0447	1	38.3	0.0089	R	RFESEDDPLFLR	L
48	1	AT2G30490.1	ATC4H, C4H, CYP73A5, REF3 cinnamate-4-hydroxylase	176	57756	9	9	3	3	19321	1	1	1	458.728	1830.88	4	1830.95	-0.0676	0	39.47	0.0053	R	MAIPLLVPHMNLHDAK	L	2 Oxidation (M)	0.1000000001000000.0
48	1	AT2G30490.1	ATC4H, C4H, CYP73A5, REF3 cinnamate-4-hydroxylase	176	57756	9	9	3	3	19322	1	1	1	458.728	1830.88	4	1830.95	-0.0674	0	63.93	1.9e-05	R	MAIPLLVPHMNLHDAK	L	2 Oxidation (M)	0.1000000001000000.0
48	1	AT2G30490.1	ATC4H, C4H, CYP73A5, REF3 cinnamate-4-hydroxylase	176	57756	9	9	3	3	19331	1	1	1	611.314	1830.92	3	1830.95	-0.0293	0	35.23	0.014	R	MAIPLLVPHMNLHDAK	L	2 Oxidation (M)	0.1000000001000000.0
48	1	AT2G30490.1	ATC4H, C4H, CYP73A5, REF3 cinnamate-4-hydroxylase	176	57756	9	9	3	3	19332	1	1	1	611.314	1830.92	3	1830.95	-0.0293	0	29.49	0.053	R	MAIPLLVPHMNLHDAK	L	2 Oxidation (M)	0.1000000001000000.0
48	1	AT2G30490.1	ATC4H, C4H, CYP73A5, REF3 cinnamate-4-hydroxylase	176	57756	9	9	3	3	19333	1	1	1	611.314	1830.92	3	1830.95	-0.0293	0	39.33	0.0055	R	MAIPLLVPHMNLHDAK	L	2 Oxidation (M)	0.1000000001000000.0
48	1	AT2G30490.1	ATC4H, C4H, CYP73A5, REF3 cinnamate-4-hydroxylase	176	57756	9	9	3	3	19334	1	1	1	611.314	1830.92	3	1830.95	-0.0293	0	44.72	0.0016	R	MAIPLLVPHMNLHDAK	L	2 Oxidation (M)	0.1000000001000000.0
49	1	AT5G26860.1	LON_ARA_ARA, LON1 lon protease 1	170	103866	3	3	1	1	23626	1	1	1	670.705	2009.09	3	2009.12	-0.0234	1	85.26	1.2e-07	K	SVGTANPLVLIDEIDKLGR	G
49	1	AT5G26860.1	LON_ARA_ARA, LON1 lon protease 1	170	103866	3	3	1	1	23627	1	1	1	1005.58	2009.14	2	2009.12	0.0248	1	74.24	2.3e-06	K	SVGTANPLVLIDEIDKLGR	G
49	1	AT5G26860.1	LON_ARA_ARA, LON1 lon protease 1	170	103866	3	3	1	1	23628	1	1	1	1005.58	2009.14	2	2009.12	0.0252	1	68.25	5.2e-06	K	SVGTANPLVLIDEIDKLGR	G
50	1	AT5G07340.1	Calreticulin family protein	167	60452	5	5	1	1	22776	1	1	1	493.219	1968.85	4	1968.91	-0.0593	1	48.49	0.00045	K	TIPDPEDKKPEDWDER	A
50	1	AT5G07340.1	Calreticulin family protein	167	60452	5	5	1	1	22778	1	1	1	493.219	1968.85	4	1968.91	-0.059	1	95.14	9.7e-09	K	TIPDPEDKKPEDWDER	A
50	1	AT5G07340.1	Calreticulin family protein	167	60452	5	5	1	1	22782	1	1	1	657.304	1968.89	3	1968.91	-0.0153	1	36.16	0.0088	K	TIPDPEDKKPEDWDER	A
50	1	AT5G07340.1	Calreticulin family protein	167	60452	5	5	1	1	22783	1	1	1	657.304	1968.89	3	1968.91	-0.0153	1	36.87	0.0075	K	TIPDPEDKKPEDWDER	A
50	1	AT5G07340.1	Calreticulin family protein	167	60452	5	5	1	1	22786	1	1	1	985.476	1968.94	2	1968.91	0.0307	1	61.51	2.7e-05	K	TIPDPEDKKPEDWDER	A
51	1	AT2G40010.1	Ribosomal protein L10 family protein	166	33646	4	4	2	2	8364	1	1	1	706.42	1410.83	2	1410.83	-0.0083	0	51.85	0.00027	K	GTVEIITPVELIK	K
51	1	AT2G40010.1	Ribosomal protein L10 family protein	166	33646	4	4	2	2	17895	1	1	1	589.681	1766.02	3	1766.06	-0.0344	1	38.55	0.0045	K	INKGTVEIITPVELIK	K
51	1	AT2G40010.1	Ribosomal protein L10 family protein	166	33646	4	4	2	2	17896	1	1	1	884.041	1766.07	2	1766.06	0.0125	1	70.76	1.7e-06	K	INKGTVEIITPVELIK	K
51	1	AT2G40010.1	Ribosomal protein L10 family protein	166	33646	4	4	2	2	17897	1	1	1	884.041	1766.07	2	1766.06	0.0125	1	67.52	3.6e-06	K	INKGTVEIITPVELIK	K
52	1	AT2G47470.1	ATPDIL2-1, UNE5, MEE30, PDI11, ATPDI11 thioredoxin family protein	166	39472	4	4	1	1	1722	1	1	1	534.776	1067.54	2	1067.57	-0.0284	0	55.29	0.0002	K	YGVSGFPTLK	F
52	1	AT2G47470.1	ATPDIL2-1, UNE5, MEE30, PDI11, ATPDI11 thioredoxin family protein	166	39472	4	4	1	1	1723	1	1	1	534.776	1067.54	2	1067.57	-0.0283	0	69.89	6.9e-06	K	YGVSGFPTLK	F
52	1	AT2G47470.1	ATPDIL2-1, UNE5, MEE30, PDI11, ATPDI11 thioredoxin family protein	166	39472	4	4	1	1	1724	1	1	1	534.776	1067.54	2	1067.57	-0.0283	0	64.91	2.2e-05	K	YGVSGFPTLK	F
52	1	AT2G47470.1	ATPDIL2-1, UNE5, MEE30, PDI11, ATPDI11 thioredoxin family protein	166	39472	4	4	1	1	1725	1	1	1	534.776	1067.54	2	1067.57	-0.0278	0	59.86	7e-05	K	YGVSGFPTLK	F
53	1	AT5G58290.1	RPT3 regulatory particle triple-A ATPase 3	166	45723	4	4	2	2	2902	1	1	1	579.815	1157.62	2	1157.64	-0.0293	0	31.03	0.057	R	GVLLYGPPGTGK	T
53	1	AT5G58290.1	RPT3 regulatory particle triple-A ATPase 3	166	45723	4	4	2	2	23935	1	1	1	677.019	2028.03	3	2028.05	-0.0191	0	85.04	1.4e-07	K	ENAPAIIFIDEVDAIATAR	F
53	1	AT5G58290.1	RPT3 regulatory particle triple-A ATPase 3	166	45723	4	4	2	2	23936	1	1	1	677.019	2028.03	3	2028.05	-0.0183	0	78.49	6.1e-07	K	ENAPAIIFIDEVDAIATAR	F
53	1	AT5G58290.1	RPT3 regulatory particle triple-A ATPase 3	166	45723	4	4	2	2	23938	1	1	1	1015.05	2028.08	2	2028.05	0.0287	0	39.31	0.0048	K	ENAPAIIFIDEVDAIATAR	F
53	2	AT1G45000.1	AAA-type ATPase family protein	118	44727	3	3	3	3	2902	1	0	1	579.815	1157.62	2	1157.64	-0.0293	0	31.03	0.057	K	GVLLYGPPGTGK	T
53	2	AT1G45000.1	AAA-type ATPase family protein	118	44727	3	3	3	3	8723	1	0	1	712.868	1423.72	2	1423.74	-0.0208	0	44.32	0.0023	R	VVLDMTTLTIMR	A	2 Oxidation (M)	0.000010000010.0
53	2	AT1G45000.1	AAA-type ATPase family protein	118	44727	3	3	3	3	16240	1	0	1	569.97	1706.89	3	1706.92	-0.0331	1	79.58	6.1e-07	K	VVSSAIIDKYIGESAR	L
53	3	AT1G09100.1	RPT5B 26S proteasome AAA-ATPase subunit RPT5B	100	47008	4	4	3	3	2902	1	0	1	579.815	1157.62	2	1157.64	-0.0293	0	31.03	0.057	K	GVLLYGPPGTGK	T
53	3	AT1G09100.1	RPT5B 26S proteasome AAA-ATPase subunit RPT5B	100	47008	4	4	3	3	2235	1	0	1	554.28	1659.82	3	1659.87	-0.0461	0	40.82	0.014	K	LAGPQLVQMFIGDGAK	L	Oxidation (M)	0.0000000010000000.0
53	3	AT1G09100.1	RPT5B 26S proteasome AAA-ATPase subunit RPT5B	100	47008	4	4	3	3	14999	1	0	1	830.943	1659.87	2	1659.87	0.0053	0	34.56	0.018	K	LAGPQLVQMFIGDGAK	L	Oxidation (M)	0.0000000010000000.0
53	3	AT1G09100.1	RPT5B 26S proteasome AAA-ATPase subunit RPT5B	100	47008	4	4	3	3	28197	1	0	1	757.01	2268.01	3	2268.01	-0.0024	0	64.12	1.3e-05	K	AMEVDEKPTEDYNDIGGLEK	Q	Oxidation (M)	0.01000000000000000000.0
54	1	AT3G25140.1	GAUT8, QUA1 Nucleotide-diphospho-sugar transferases superfamily protein	160	64327	7	7	4	4	3697	1	1	1	602.281	1202.55	2	1202.57	-0.0212	0	37.92	0.0097	R	FYLPEMYPK	L	Oxidation (M)	0.000001000.0
54	1	AT3G25140.1	GAUT8, QUA1 Nucleotide-diphospho-sugar transferases superfamily protein	160	64327	7	7	4	4	3698	1	1	1	602.281	1202.55	2	1202.57	-0.0211	0	40.39	0.0055	R	FYLPEMYPK	L	Oxidation (M)	0.000001000.0
54	1	AT3G25140.1	GAUT8, QUA1 Nucleotide-diphospho-sugar transferases superfamily protein	160	64327	7	7	4	4	8156	1	1	1	702.386	1402.76	2	1402.77	-0.014	0	49.9	0.00063	R	ILFLDDDVVVQK	D
54	1	AT3G25140.1	GAUT8, QUA1 Nucleotide-diphospho-sugar transferases superfamily protein	160	64327	7	7	4	4	8157	1	1	1	702.386	1402.76	2	1402.77	-0.014	0	43.25	0.0029	R	ILFLDDDVVVQK	D
54	1	AT3G25140.1	GAUT8, QUA1 Nucleotide-diphospho-sugar transferases superfamily protein	160	64327	7	7	4	4	16519	1	1	1	573.957	1718.85	3	1718.88	-0.0335	1	34.29	0.019	R	QVIAEAKESFDNQLK	I
54	1	AT3G25140.1	GAUT8, QUA1 Nucleotide-diphospho-sugar transferases superfamily protein	160	64327	7	7	4	4	26891	1	1	1	730.691	2189.05	3	2189.06	-0.0063	0	53.37	0.00017	K	SWHVLGLGYNPSISMDEIR	N	Oxidation (M)	0.0000000000000010000.0
54	1	AT3G25140.1	GAUT8, QUA1 Nucleotide-diphospho-sugar transferases superfamily protein	160	64327	7	7	4	4	26901	1	1	1	1095.56	2189.1	2	2189.06	0.0473	0	41.04	0.0029	K	SWHVLGLGYNPSISMDEIR	N	Oxidation (M)	0.0000000000000010000.0
54	2	AT3G02350.1	GAUT9 galacturonosyltransferase 9	119	64119	5	5	3	3	3697	1	0	1	602.281	1202.55	2	1202.57	-0.0212	0	37.92	0.0097	R	FYLPEMYPK	L	Oxidation (M)	0.000001000.0
54	2	AT3G02350.1	GAUT9 galacturonosyltransferase 9	119	64119	5	5	3	3	3698	1	0	1	602.281	1202.55	2	1202.57	-0.0211	0	40.39	0.0055	R	FYLPEMYPK	L	Oxidation (M)	0.000001000.0
54	2	AT3G02350.1	GAUT9 galacturonosyltransferase 9	119	64119	5	5	3	3	8156	1	0	1	702.386	1402.76	2	1402.77	-0.014	0	49.9	0.00063	K	ILFLDDDVVVQK	D
54	2	AT3G02350.1	GAUT9 galacturonosyltransferase 9	119	64119	5	5	3	3	8157	1	0	1	702.386	1402.76	2	1402.77	-0.014	0	43.25	0.0029	K	ILFLDDDVVVQK	D
54	2	AT3G02350.1	GAUT9 galacturonosyltransferase 9	119	64119	5	5	3	3	14305	1	0	1	817.452	1632.89	2	1632.91	-0.0193	1	40.85	0.0041	K	LKDTIFAVQEQLTK	A
55	1	AT4G13930.1	SHM4 serine hydroxymethyltransferase 4	158	51685	4	4	3	3	13862	1	1	1	540.269	1617.79	3	1617.83	-0.0427	0	51.03	0.0004	K	ISATSIYFESLPYK	V
55	1	AT4G13930.1	SHM4 serine hydroxymethyltransferase 4	158	51685	4	4	3	3	13868	1	1	1	809.922	1617.83	2	1617.83	0.001	0	85.05	1.6e-07	K	ISATSIYFESLPYK	V
55	1	AT4G13930.1	SHM4 serine hydroxymethyltransferase 4	158	51685	4	4	3	3	28365	1	1	1	570.018	2276.04	4	2276.09	-0.0456	0	53.87	0.00015	R	IMGLDLPSGGHLTHGYYTSGGK	K	Oxidation (M)	0.0100000000000000000000.0
55	1	AT4G13930.1	SHM4 serine hydroxymethyltransferase 4	158	51685	4	4	3	3	30140	1	1	1	602.043	2404.14	4	2404.18	-0.0396	1	40.51	0.0031	R	IMGLDLPSGGHLTHGYYTSGGKK	I	Oxidation (M)	0.01000000000000000000000.0
56	1	AT5G52640.1	HSP81-1, ATHS83, HSP81.1, HSP83, ATHSP90.1, AtHsp90-1, HSP90.1 heat shock protein 90.1	150	81129	3	3	2	2	10624	1	1	1	750.385	1498.75	2	1498.76	-0.0083	0	73.14	5.9e-06	K	GVVDSDDLPLNISR	E
56	1	AT5G52640.1	HSP81-1, ATHS83, HSP81.1, HSP83, ATHSP90.1, AtHsp90-1, HSP90.1 heat shock protein 90.1	150	81129	3	3	2	2	12342	1	1	1	520.932	1559.77	3	1559.82	-0.0408	1	31.06	0.045	R	ELISNSSDALDKIR	F
56	1	AT5G52640.1	HSP81-1, ATHS83, HSP81.1, HSP83, ATHSP90.1, AtHsp90-1, HSP90.1 heat shock protein 90.1	150	81129	3	3	2	2	12347	1	1	1	780.916	1559.82	2	1559.82	0.0017	1	94.81	1.8e-08	R	ELISNSSDALDKIR	F
56	2	AT5G56000.1	Hsp81.4, AtHsp90.4 HEAT SHOCK PROTEIN 81.4	125	80091	3	3	2	2	1505	1	0	1	527.253	1052.49	2	1052.52	-0.0256	0	52.22	0.0009	R	APFDLFDTK	K
56	2	AT5G56000.1	Hsp81.4, AtHsp90.4 HEAT SHOCK PROTEIN 81.4	125	80091	3	3	2	2	12342	1	0	1	520.932	1559.77	3	1559.82	-0.0408	1	31.06	0.045	R	ELISNSSDALDKIR	F
56	2	AT5G56000.1	Hsp81.4, AtHsp90.4 HEAT SHOCK PROTEIN 81.4	125	80091	3	3	2	2	12347	1	0	1	780.916	1559.82	2	1559.82	0.0017	1	94.81	1.8e-08	R	ELISNSSDALDKIR	F
57	1	AT3G07770.1	Hsp89.1, AtHsp90.6, AtHsp90-6 HEAT SHOCK PROTEIN 89.1	148	90510	3	3	2	2	11842	1	1	1	515.599	1543.77	3	1543.82	-0.0458	1	43.43	0.0024	R	ELISNASDALDKLR	Y
57	1	AT3G07770.1	Hsp89.1, AtHsp90.6, AtHsp90-6 HEAT SHOCK PROTEIN 89.1	148	90510	3	3	2	2	11844	1	1	1	772.9	1543.78	2	1543.82	-0.0356	1	55.28	0.00016	R	ELISNASDALDKLR	Y
57	1	AT3G07770.1	Hsp89.1, AtHsp90.6, AtHsp90-6 HEAT SHOCK PROTEIN 89.1	148	90510	3	3	2	2	14865	1	1	1	828.902	1655.79	2	1655.78	0.0064	0	97.54	9.2e-09	R	VFISDDFDGELFPR	Y
58	1	AT3G48890.1	ATMP2, ATMAPR3, MSBP2, MAPR3 membrane-associated progesterone binding protein 3	144	25367	4	4	2	2	13177	1	1	1	796.383	1590.75	2	1590.75	-0.0021	0	66.11	1.4e-05	R	MFYGPGGPYALFAGK	D	Oxidation (M)	0.100000000000000.0
58	1	AT3G48890.1	ATMP2, ATMAPR3, MSBP2, MAPR3 membrane-associated progesterone binding protein 3	144	25367	4	4	2	2	13178	1	1	1	796.384	1590.75	2	1590.75	-0.0013	0	69.45	6.5e-06	R	MFYGPGGPYALFAGK	D	Oxidation (M)	0.100000000000000.0
58	1	AT3G48890.1	ATMP2, ATMAPR3, MSBP2, MAPR3 membrane-associated progesterone binding protein 3	144	25367	4	4	2	2	13179	1	1	1	796.384	1590.75	2	1590.75	-0.0007	0	36.56	0.013	R	MFYGPGGPYALFAGK	D	Oxidation (M)	0.100000000000000.0
58	1	AT3G48890.1	ATMP2, ATMAPR3, MSBP2, MAPR3 membrane-associated progesterone binding protein 3	144	25367	4	4	2	2	23781	1	1	1	674.318	2019.93	3	2019.95	-0.0202	1	51.37	0.00031	R	MFYGPGGPYALFAGKDASR	A	Oxidation (M)	0.1000000000000000000.0
59	1	AT5G41520.1	RNA binding Plectin/S10 domain-containing protein	144	19721	4	4	2	2	14932	1	1	1	829.974	1657.93	2	1657.93	0.0043	0	60.46	3.8e-05	R	TYLNLPSEIVPATLK	K
59	1	AT5G41520.1	RNA binding Plectin/S10 domain-containing protein	144	19721	4	4	2	2	14933	1	1	1	829.974	1657.93	2	1657.93	0.0046	0	41.97	0.0027	R	TYLNLPSEIVPATLK	K
59	1	AT5G41520.1	RNA binding Plectin/S10 domain-containing protein	144	19721	4	4	2	2	18381	1	1	1	596.337	1785.99	3	1786.02	-0.0352	1	70.64	3.8e-06	R	TYLNLPSEIVPATLKK	Q
59	1	AT5G41520.1	RNA binding Plectin/S10 domain-containing protein	144	19721	4	4	2	2	18383	1	1	1	894.027	1786.04	2	1786.02	0.016	1	58.61	8.7e-05	R	TYLNLPSEIVPATLKK	Q
60	1	AT4G18430.1	AtRABA1e, RABA1e RAB GTPase homolog A1E	138	24315	6	6	4	4	1539	3	0	1	529.301	1056.59	2	1056.62	-0.0314	0	32.95	0.033	K	LVLIGDSGVGK	S
60	1	AT4G18430.1	AtRABA1e, RABA1e RAB GTPase homolog A1E	138	24315	6	6	4	4	1846	1	1	1	540.775	1079.54	2	1079.56	-0.0252	0	39.28	0.0086	K	STIGVEFATR	S
60	1	AT4G18430.1	AtRABA1e, RABA1e RAB GTPase homolog A1E	138	24315	6	6	4	4	1847	1	1	1	540.775	1079.54	2	1079.56	-0.0251	0	34.96	0.023	K	STIGVEFATR	S
60	1	AT4G18430.1	AtRABA1e, RABA1e RAB GTPase homolog A1E	138	24315	6	6	4	4	4921	1	1	1	632.764	1263.51	2	1263.53	-0.0161	0	38.47	0.0058	R	ADDDYDYLFK	L
60	1	AT4G18430.1	AtRABA1e, RABA1e RAB GTPase homolog A1E	138	24315	6	6	4	4	6759	1	1	1	674.378	1346.74	2	1346.76	-0.0143	0	54.99	0.00019	R	GAVGALLVYDITR	H
60	1	AT4G18430.1	AtRABA1e, RABA1e RAB GTPase homolog A1E	138	24315	6	6	4	4	6760	1	1	1	674.378	1346.74	2	1346.76	-0.0141	0	71.81	4e-06	R	GAVGALLVYDITR	H
60	2	AT4G18800.1	ATHSGBP, ATRAB11B, ATRABA1D, RABA1d RAB GTPase homolog A1D	100	23855	5	5	3	3	1846	1	0	1	540.775	1079.54	2	1079.56	-0.0252	0	39.28	0.0086	K	STIGVEFATR	S
60	2	AT4G18800.1	ATHSGBP, ATRAB11B, ATRABA1D, RABA1d RAB GTPase homolog A1D	100	23855	5	5	3	3	1847	1	0	1	540.775	1079.54	2	1079.56	-0.0251	0	34.96	0.023	K	STIGVEFATR	S
60	2	AT4G18800.1	ATHSGBP, ATRAB11B, ATRABA1D, RABA1d RAB GTPase homolog A1D	100	23855	5	5	3	3	4921	1	0	1	632.764	1263.51	2	1263.53	-0.0161	0	38.47	0.0058	R	ADDDYDYLFK	V
60	2	AT4G18800.1	ATHSGBP, ATRAB11B, ATRABA1D, RABA1d RAB GTPase homolog A1D	100	23855	5	5	3	3	6443	1	0	1	667.363	1332.71	2	1332.74	-0.0281	0	47.99	0.0011	R	GAVGALLVYDVTR	H
60	2	AT4G18800.1	ATHSGBP, ATRAB11B, ATRABA1D, RABA1d RAB GTPase homolog A1D	100	23855	5	5	3	3	6445	1	0	1	667.366	1332.72	2	1332.74	-0.0235	0	31.47	0.047	R	GAVGALLVYDVTR	H
60	3	AT1G07410.1	ATRABA2B, RAB-A2B, ATRAB-A2B, RABA2b RAB GTPase homolog A2B	81	23674	4	4	3	3	1539	3	0	1	529.301	1056.59	2	1056.62	-0.0314	0	32.95	0.033	K	IVLIGDSGVGK	S
60	3	AT1G07410.1	ATRABA2B, RAB-A2B, ATRAB-A2B, RABA2b RAB GTPase homolog A2B	81	23674	4	4	3	3	1846	1	0	1	540.775	1079.54	2	1079.56	-0.0252	0	39.28	0.0086	K	STIGVEFATR	T
60	3	AT1G07410.1	ATRABA2B, RAB-A2B, ATRAB-A2B, RABA2b RAB GTPase homolog A2B	81	23674	4	4	3	3	1847	1	0	1	540.775	1079.54	2	1079.56	-0.0251	0	34.96	0.023	K	STIGVEFATR	T
60	3	AT1G07410.1	ATRABA2B, RAB-A2B, ATRAB-A2B, RABA2b RAB GTPase homolog A2B	81	23674	4	4	3	3	6146	1	0	1	660.376	1318.74	2	1318.75	-0.0123	0	43.74	0.0025	R	GAVGALLVYDITK	R
61	1	AT5G50850.1	MAB1 Transketolase family protein	136	39151	5	5	1	1	16567	1	1	1	574.579	1720.71	3	1720.75	-0.0318	0	40.35	0.0033	R	DALNSAIDEEMSADPK	V	Oxidation (M)	0.0000000000100000.0
61	1	AT5G50850.1	MAB1 Transketolase family protein	136	39151	5	5	1	1	16568	1	1	1	861.386	1720.76	2	1720.75	0.012	0	44.7	0.0015	R	DALNSAIDEEMSADPK	V	Oxidation (M)	0.0000000000100000.0
61	1	AT5G50850.1	MAB1 Transketolase family protein	136	39151	5	5	1	1	16569	1	1	1	861.386	1720.76	2	1720.75	0.012	0	52.8	0.00023	R	DALNSAIDEEMSADPK	V	Oxidation (M)	0.0000000000100000.0
61	1	AT5G50850.1	MAB1 Transketolase family protein	136	39151	5	5	1	1	16570	1	1	1	861.386	1720.76	2	1720.75	0.012	0	35.8	0.011	R	DALNSAIDEEMSADPK	V	Oxidation (M)	0.0000000000100000.0
61	1	AT5G50850.1	MAB1 Transketolase family protein	136	39151	5	5	1	1	16571	1	1	1	861.387	1720.76	2	1720.75	0.0138	0	68.18	6.6e-06	R	DALNSAIDEEMSADPK	V	Oxidation (M)	0.0000000000100000.0
62	1	AT2G42740.1	RPL16A ribosomal protein large subunit 16A	134	20818	2	2	1	1	11511	1	1	1	766.918	1531.82	2	1531.82	-0.0033	0	68.37	7.5e-06	K	VLEQLSGQTPVFSK	A
62	1	AT2G42740.1	RPL16A ribosomal protein large subunit 16A	134	20818	2	2	1	1	11512	1	1	1	766.918	1531.82	2	1531.82	-0.0033	0	91.09	4e-08	K	VLEQLSGQTPVFSK	A
63	1	AT3G05590.1	RPL18 ribosomal protein L18	133	20913	3	3	1	1	3287	1	1	1	591.343	1180.67	2	1180.69	-0.0217	0	48.32	0.00082	R	APLGQNTVLLR	G
63	1	AT3G05590.1	RPL18 ribosomal protein L18	133	20913	3	3	1	1	3288	1	1	1	591.343	1180.67	2	1180.69	-0.0216	0	66.18	1.3e-05	R	APLGQNTVLLR	G
63	1	AT3G05590.1	RPL18 ribosomal protein L18	133	20913	3	3	1	1	3289	1	1	1	591.343	1180.67	2	1180.69	-0.0213	0	61.5	3.9e-05	R	APLGQNTVLLR	G
64	1	AT1G04710.1	KAT1, PKT4 peroxisomal 3-ketoacyl-CoA thiolase 4	132	46582	4	4	2	2	793	1	1	1	486.289	970.563	2	970.596	-0.033	0	42.57	0.0033	K	GLPILGVFR	T
64	1	AT1G04710.1	KAT1, PKT4 peroxisomal 3-ketoacyl-CoA thiolase 4	132	46582	4	4	2	2	794	1	1	1	486.289	970.564	2	970.596	-0.0328	0	34.46	0.021	K	GLPILGVFR	T
64	1	AT1G04710.1	KAT1, PKT4 peroxisomal 3-ketoacyl-CoA thiolase 4	132	46582	4	4	2	2	29455	1	1	1	785.431	2353.27	3	2353.27	-0.0014	0	75.28	1e-06	R	TFSAVGVDPAIMGVGPAVAIPAAVK	A	Oxidation (M)	0.0000000000010000000000000.0
64	1	AT1G04710.1	KAT1, PKT4 peroxisomal 3-ketoacyl-CoA thiolase 4	132	46582	4	4	2	2	29458	1	1	1	1177.67	2353.32	2	2353.27	0.0513	0	59.48	3.2e-05	R	TFSAVGVDPAIMGVGPAVAIPAAVK	A	Oxidation (M)	0.0000000000010000000000000.0
65	1	AT3G48000.1	ALDH2B4, ALDH2, ALDH2A aldehyde dehydrogenase 2B4	132	58552	5	5	1	1	1245	1	1	1	513.772	1025.53	2	1025.55	-0.0245	0	50.9	0.00048	K	YGLAAGVFTK	N
65	1	AT3G48000.1	ALDH2B4, ALDH2, ALDH2A aldehyde dehydrogenase 2B4	132	58552	5	5	1	1	1246	1	1	1	513.772	1025.53	2	1025.55	-0.0245	0	53.07	0.00029	K	YGLAAGVFTK	N
65	1	AT3G48000.1	ALDH2B4, ALDH2, ALDH2A aldehyde dehydrogenase 2B4	132	58552	5	5	1	1	1247	1	1	1	513.772	1025.53	2	1025.55	-0.0245	0	50.09	0.00058	K	YGLAAGVFTK	N
65	1	AT3G48000.1	ALDH2B4, ALDH2, ALDH2A aldehyde dehydrogenase 2B4	132	58552	5	5	1	1	1248	1	1	1	513.773	1025.53	2	1025.55	-0.0239	0	31.24	0.045	K	YGLAAGVFTK	N
65	1	AT3G48000.1	ALDH2B4, ALDH2, ALDH2A aldehyde dehydrogenase 2B4	132	58552	5	5	1	1	1249	1	1	1	513.773	1025.53	2	1025.55	-0.0239	0	49.23	0.00071	K	YGLAAGVFTK	N
66	1	AT5G59240.1	Ribosomal protein S8e family protein	131	23759	2	2	2	2	14456	1	1	1	820.393	1638.77	2	1638.76	0.0075	0	115.1	1.5e-10	R	LDTGNFSWGSEAVTR	K
66	1	AT5G59240.1	Ribosomal protein S8e family protein	131	23759	2	2	2	2	23007	1	1	1	660.663	1978.97	3	1978.99	-0.0174	1	43.55	0.0019	R	ALRLDTGNFSWGSEAVTR	K
67	1	AT1G10630.1	ATARFA1F, ARFA1F ADP-ribosylation factor A1F	129	20610	5	4	3	3	12452	1	1	1	783.388	1564.76	2	1564.75	0.0087	0	46.8	0.0013	K	NISFTVWDVGGQDK	I
67	1	AT1G10630.1	ATARFA1F, ARFA1F ADP-ribosylation factor A1F	129	20610	5	4	3	3	12453	1	1	1	783.389	1564.76	2	1564.75	0.0102	0	54.39	0.00022	K	NISFTVWDVGGQDK	I
67	1	AT1G10630.1	ATARFA1F, ARFA1F ADP-ribosylation factor A1F	129	20610	5	4	3	3	14635	1	1	1	823.89	1645.77	2	1645.76	0.0039	0	65.83	1.4e-05	K	QDLPNAMNAAEITDK	L	Oxidation (M)	0.000000100000000.0
67	1	AT1G10630.1	ATARFA1F, ARFA1F ADP-ribosylation factor A1F	129	20610	5	4	3	3	25486	1	1	1	527.265	2105.03	4	2105.08	-0.0514	1	32.79	0.02	R	MLNEDELRDAVLLVFANK	Q	Oxidation (M)	0.100000000000000000.0
67	1	AT1G10630.1	ATARFA1F, ARFA1F ADP-ribosylation factor A1F	129	20610	5	4	3	3	25493	1	1	1	1053.57	2105.12	2	2105.08	0.0354	1	29.09	0.083	R	MLNEDELRDAVLLVFANK	Q	Oxidation (M)	0.100000000000000000.0
68	1	AT3G43190.1	SUS4, ATSUS4 sucrose synthase 4	128	92944	8	7	2	2	4125	1	1	1	409.204	1224.59	3	1224.65	-0.0595	0	36.17	0.015	R	VVHGIDVFDPK	F
68	1	AT3G43190.1	SUS4, ATSUS4 sucrose synthase 4	128	92944	8	7	2	2	4126	1	1	1	409.204	1224.59	3	1224.65	-0.0595	0	41.27	0.0047	R	VVHGIDVFDPK	F
68	1	AT3G43190.1	SUS4, ATSUS4 sucrose synthase 4	128	92944	8	7	2	2	4127	1	1	1	409.204	1224.59	3	1224.65	-0.0595	0	36.32	0.015	R	VVHGIDVFDPK	F
68	1	AT3G43190.1	SUS4, ATSUS4 sucrose synthase 4	128	92944	8	7	2	2	4128	1	1	1	409.204	1224.59	3	1224.65	-0.0595	0	42.63	0.0035	R	VVHGIDVFDPK	F
68	1	AT3G43190.1	SUS4, ATSUS4 sucrose synthase 4	128	92944	8	7	2	2	4131	1	1	1	409.205	1224.59	3	1224.65	-0.057	0	35.67	0.017	R	VVHGIDVFDPK	F
68	1	AT3G43190.1	SUS4, ATSUS4 sucrose synthase 4	128	92944	8	7	2	2	4132	1	1	1	409.205	1224.59	3	1224.65	-0.0562	0	36.08	0.016	R	VVHGIDVFDPK	F
68	1	AT3G43190.1	SUS4, ATSUS4 sucrose synthase 4	128	92944	8	7	2	2	34	1	1	1	409.206	1224.6	3	1224.65	-0.0548	0	30.42	0.18	R	VVHGIDVFDPK	F
68	1	AT3G43190.1	SUS4, ATSUS4 sucrose synthase 4	128	92944	8	7	2	2	8442	1	1	1	472.551	1414.63	3	1414.68	-0.0458	1	38.88	0.0068	K	TKYPDSDIYWK	K
68	2	AT5G49190.1	SUS2, SSA, ATSUS2 sucrose synthase 2	122	92006	8	7	2	2	3824	1	0	1	605.29	1208.56	2	1208.58	-0.0138	0	42.29	0.0037	R	YLEMFYSLK	F	Oxidation (M)	0.000100000.0
68	2	AT5G49190.1	SUS2, SSA, ATSUS2 sucrose synthase 2	122	92006	8	7	2	2	4125	1	0	1	409.204	1224.59	3	1224.65	-0.0595	0	36.17	0.015	R	VVHGIDVFDPK	F
68	2	AT5G49190.1	SUS2, SSA, ATSUS2 sucrose synthase 2	122	92006	8	7	2	2	4126	1	0	1	409.204	1224.59	3	1224.65	-0.0595	0	41.27	0.0047	R	VVHGIDVFDPK	F
68	2	AT5G49190.1	SUS2, SSA, ATSUS2 sucrose synthase 2	122	92006	8	7	2	2	4127	1	0	1	409.204	1224.59	3	1224.65	-0.0595	0	36.32	0.015	R	VVHGIDVFDPK	F
68	2	AT5G49190.1	SUS2, SSA, ATSUS2 sucrose synthase 2	122	92006	8	7	2	2	4128	1	0	1	409.204	1224.59	3	1224.65	-0.0595	0	42.63	0.0035	R	VVHGIDVFDPK	F
68	2	AT5G49190.1	SUS2, SSA, ATSUS2 sucrose synthase 2	122	92006	8	7	2	2	4131	1	0	1	409.205	1224.59	3	1224.65	-0.057	0	35.67	0.017	R	VVHGIDVFDPK	F
68	2	AT5G49190.1	SUS2, SSA, ATSUS2 sucrose synthase 2	122	92006	8	7	2	2	4132	1	0	1	409.205	1224.59	3	1224.65	-0.0562	0	36.08	0.016	R	VVHGIDVFDPK	F
68	2	AT5G49190.1	SUS2, SSA, ATSUS2 sucrose synthase 2	122	92006	8	7	2	2	34	1	0	1	409.206	1224.6	3	1224.65	-0.0548	0	30.42	0.18	R	VVHGIDVFDPK	F
69	1	AT1G03860.2	ATPHB2, PHB2 prohibitin 2	127	24881	2	2	2	2	82	1	1	1	417.235	1248.68	3	1248.74	-0.0609	0	39.72	0.021	R	VLPSIIHETLK	A
69	1	AT1G03860.2	ATPHB2, PHB2 prohibitin 2	127	24881	2	2	2	2	15030	1	1	1	831.452	1660.89	2	1660.89	-0.0008	0	110.25	4.8e-10	K	AVVAQYNASQLITQR	E
70	1	AT1G56070.1	LOS1 Ribosomal protein S5/Elongation factor G/III/V family protein	125	93830	2	2	1	1	28050	1	1	1	753.07	2256.19	3	2256.2	-0.0069	0	71.54	2.6e-06	K	STLTDSLVAAAGIIAQEVAGDVR	M
70	1	AT1G56070.1	LOS1 Ribosomal protein S5/Elongation factor G/III/V family protein	125	93830	2	2	1	1	28052	1	1	1	753.071	2256.19	3	2256.2	-0.0062	0	81.08	2.9e-07	K	STLTDSLVAAAGIIAQEVAGDVR	M
71	1	AT1G66410.1	CAM4, ACAM-4 calmodulin 4	124	16851	2	2	1	1	18839	1	1	1	603.966	1808.88	3	1808.91	-0.0282	1	77.39	8.6e-07	R	VFDKDQNGFISAAELR	H
71	1	AT1G66410.1	CAM4, ACAM-4 calmodulin 4	124	16851	2	2	1	1	18850	1	1	1	905.469	1808.92	2	1808.91	0.018	1	68.94	5.9e-06	R	VFDKDQNGFISAAELR	H
72	1	AT4G16143.1	IMPA-2 importin alpha isoform 2	121	58870	2	2	1	1	12791	1	1	1	789.427	1576.84	2	1576.85	-0.0059	0	57.46	0.0002	R	SPPIEEVIDAGVVPR	F
72	1	AT4G16143.1	IMPA-2 importin alpha isoform 2	121	58870	2	2	1	1	12792	1	1	1	789.432	1576.85	2	1576.85	0.0034	0	87.68	9.7e-08	R	SPPIEEVIDAGVVPR	F
73	1	gi13432173	Keratin, type I cytoskeletal 14	120	51589	4	4	3	3	1300	1	1	1	515.286	1028.56	2	1028.59	-0.0295	0	57.3	0.00014	R	VLDELTLAR	A
73	1	gi13432173	Keratin, type I cytoskeletal 14	120	51589	4	4	3	3	1301	1	1	1	515.286	1028.56	2	1028.59	-0.0293	0	44.95	0.0023	R	VLDELTLAR	A
73	1	gi13432173	Keratin, type I cytoskeletal 14	120	51589	4	4	3	3	25436	1	1	1	702.014	2103.02	3	2103.04	-0.0227	1	29.08	0.051	K	TEELNREVATNSELVQSGK	S
73	1	gi13432173	Keratin, type I cytoskeletal 14	120	51589	4	4	3	3	11678	1	1	1	770.363	2308.07	3	2308.06	0.0115	0	61.9	7.3e-05	R	LLEGEDAHLSSSQFSSGSQSSR	D
74	1	AT2G45750.1	S-adenosyl-L-methionine-dependent methyltransferases superfamily protein	120	72056	3	3	2	2	11792	1	1	1	515.241	1542.7	3	1542.74	-0.0419	0	46.2	0.0013	R	DTHEAQVQFALER	G
74	1	AT2G45750.1	S-adenosyl-L-methionine-dependent methyltransferases superfamily protein	120	72056	3	3	2	2	11807	1	1	1	772.38	1542.75	2	1542.74	0.0035	0	59.86	6.2e-05	R	DTHEAQVQFALER	G
74	1	AT2G45750.1	S-adenosyl-L-methionine-dependent methyltransferases superfamily protein	120	72056	3	3	2	2	25480	1	1	1	702.658	2104.95	3	2104.93	0.0169	0	57.33	6.6e-05	R	GLIGTYQNWCEAMSTYPR	T	Oxidation (M)	0.000000000000100000.0
75	1	AT2G39460.1	ATRPL23A, RPL23A, RPL23AA ribosomal protein L23AA	120	17430	2	2	2	2	8966	1	1	1	717.857	1433.7	2	1433.7	-0.0052	0	90.02	6.7e-08	R	LTPDYDALDVANK	I
75	1	AT2G39460.1	ATRPL23A, RPL23A, RPL23AA ribosomal protein L23AA	120	17430	2	2	2	2	19311	1	1	1	916.004	1829.99	2	1829.98	0.0151	1	54.33	0.00017	R	LTPDYDALDVANKIGII	-
76	1	AT5G35530.1	Ribosomal protein S3 family protein	119	27441	3	3	2	2	4017	1	1	1	406.858	1217.55	3	1217.61	-0.0577	1	51.73	0.00041	K	IMLDWDPKGK	Q	Oxidation (M)	0.0100000000.0
76	1	AT5G35530.1	Ribosomal protein S3 family protein	119	27441	3	3	2	2	4018	1	1	1	406.859	1217.55	3	1217.61	-0.0575	1	31.95	0.039	K	IMLDWDPKGK	Q	Oxidation (M)	0.0100000000.0
76	1	AT5G35530.1	Ribosomal protein S3 family protein	119	27441	3	3	2	2	8667	1	1	1	712.335	1422.66	2	1422.66	-0.007	0	89.1	7.8e-08	R	ELAEDGYSGVEVR	V
77	1	AT1G36240.1	Ribosomal protein L7Ae/L30e/S12e/Gadd45 family protein	119	12310	3	3	1	1	6425	1	1	1	667.314	1332.61	2	1332.63	-0.0132	0	55.87	0.00016	R	SEIEYYAMLAK	V	Oxidation (M)	0.00000001000.0
77	1	AT1G36240.1	Ribosomal protein L7Ae/L30e/S12e/Gadd45 family protein	119	12310	3	3	1	1	6426	1	1	1	667.314	1332.61	2	1332.63	-0.0132	0	49.69	0.00068	R	SEIEYYAMLAK	V	Oxidation (M)	0.00000001000.0
77	1	AT1G36240.1	Ribosomal protein L7Ae/L30e/S12e/Gadd45 family protein	119	12310	3	3	1	1	6430	1	1	1	667.319	1332.62	2	1332.63	-0.0031	0	48.61	0.0019	R	SEIEYYAMLAK	V	Oxidation (M)	0.00000001000.0
78	1	AT1G04410.1	Lactate/malate dehydrogenase family protein	117	35548	3	3	2	2	7432	1	1	1	688.872	1375.73	2	1375.74	-0.0125	0	57.82	0.0001	K	MELIDAAFPLLK	G	Oxidation (M)	0.100000000000.0
78	1	AT1G04410.1	Lactate/malate dehydrogenase family protein	117	35548	3	3	2	2	7433	1	1	1	688.872	1375.73	2	1375.74	-0.0125	0	58.89	8e-05	K	MELIDAAFPLLK	G	Oxidation (M)	0.100000000000.0
78	1	AT1G04410.1	Lactate/malate dehydrogenase family protein	117	35548	3	3	2	2	14721	1	1	1	825.505	1648.99	2	1648.99	0.0073	0	47.4	0.00049	K	VLVVANPANTNALILK	E
79	1	AT4G17170.1	AT-RAB2, ATRABB1C, ATRAB2A, RAB2A, RABB1C, ATRAB-B1B, RAB-B1B RAB GTPase homolog B1C	116	23150	4	4	4	4	2556	1	1	1	568.309	1134.6	2	1134.63	-0.0253	0	31.57	0.054	K	YIIIGDTGVGK	S
79	1	AT4G17170.1	AT-RAB2, ATRABB1C, ATRAB2A, RAB2A, RABB1C, ATRAB-B1B, RAB-B1B RAB GTPase homolog B1C	116	23150	4	4	4	4	9933	1	1	1	492.6	1474.78	3	1474.83	-0.0481	1	57.44	0.00011	R	GAAGALLVYDITRR	E
79	1	AT4G17170.1	AT-RAB2, ATRABB1C, ATRAB2A, RAB2A, RABB1C, ATRAB-B1B, RAB-B1B RAB GTPase homolog B1C	116	23150	4	4	4	4	12085	1	1	1	775.883	1549.75	2	1549.75	-0.0004	0	39.95	0.006	K	LQIWDTAGQESFR	S
79	1	AT4G17170.1	AT-RAB2, ATRABB1C, ATRAB2A, RAB2A, RABB1C, ATRAB-B1B, RAB-B1B RAB GTPase homolog B1C	116	23150	4	4	4	4	32469	1	1	1	657.061	2624.22	4	2624.24	-0.0266	1	67.64	5.3e-06	R	AVSTEEGEQFAKEHGLIFMEASAK	T	Oxidation (M)	0.000000000000000000100000.0
80	1	AT1G55130.1	TMN6, AtTMN6 Endomembrane protein 70 protein family	116	73575	2	2	1	1	31305	1	1	1	833.372	2497.09	3	2497.09	0.006	0	55.32	8.2e-05	K	DISNYNQLETQDEAQEETGWK	L
80	1	AT1G55130.1	TMN6, AtTMN6 Endomembrane protein 70 protein family	116	73575	2	2	1	1	31306	1	1	1	1249.58	2497.15	2	2497.09	0.0601	0	81.97	2e-07	K	DISNYNQLETQDEAQEETGWK	L
81	1	AT4G27270.1	Quinone reductase family protein	116	21778	2	2	1	1	3775	1	1	1	603.807	1205.6	2	1205.62	-0.0205	0	80.1	7.1e-07	K	AFLDATGGLWR	T
81	1	AT4G27270.1	Quinone reductase family protein	116	21778	2	2	1	1	3777	1	1	1	603.807	1205.6	2	1205.62	-0.0203	0	66.56	1.6e-05	K	AFLDATGGLWR	T
82	1	AT1G19910.1	AVA-P2, AVA-2PE, ATVHA-C2 ATPase, F0/V0 complex, subunit C protein	115	16632	4	4	1	1	21084	1	1	1	474.724	1894.87	4	1894.93	-0.063	0	37.42	0.0084	K	SGVGVASMGVMRPELVMK	S	3 Oxidation (M)	0.000000010010000010.0
82	1	AT1G19910.1	AVA-P2, AVA-2PE, ATVHA-C2 ATPase, F0/V0 complex, subunit C protein	115	16632	4	4	1	1	21089	1	1	1	632.643	1894.91	3	1894.93	-0.0251	0	80.67	4.1e-07	K	SGVGVASMGVMRPELVMK	S	3 Oxidation (M)	0.000000010010000010.0
82	1	AT1G19910.1	AVA-P2, AVA-2PE, ATVHA-C2 ATPase, F0/V0 complex, subunit C protein	115	16632	4	4	1	1	21100	1	1	1	948.484	1894.95	2	1894.93	0.0219	0	36.26	0.011	K	SGVGVASMGVMRPELVMK	S	3 Oxidation (M)	0.000000010010000010.0
82	1	AT1G19910.1	AVA-P2, AVA-2PE, ATVHA-C2 ATPase, F0/V0 complex, subunit C protein	115	16632	4	4	1	1	21101	1	1	1	948.484	1894.95	2	1894.93	0.0219	0	29.7	0.051	K	SGVGVASMGVMRPELVMK	S	3 Oxidation (M)	0.000000010010000010.0
83	1	AT4G39200.1	Ribosomal protein S25 family protein	115	12046	4	4	2	2	2314	1	1	1	557.816	1113.62	2	1113.64	-0.0225	0	46.84	0.0013	K	LITPSILSDR	M
83	1	AT4G39200.1	Ribosomal protein S25 family protein	115	12046	4	4	2	2	30468	1	1	1	809.415	2425.22	3	2425.22	0.0048	1	50.37	0.00032	K	VNNMVLFDQATYDKLLTEAPK	F	Oxidation (M)	0.000100000000000000000.0
83	1	AT4G39200.1	Ribosomal protein S25 family protein	115	12046	4	4	2	2	30469	1	1	1	809.415	2425.22	3	2425.22	0.0048	1	33.27	0.017	K	VNNMVLFDQATYDKLLTEAPK	F	Oxidation (M)	0.000100000000000000000.0
83	1	AT4G39200.1	Ribosomal protein S25 family protein	115	12046	4	4	2	2	30473	1	1	1	1213.65	2425.28	2	2425.22	0.0593	1	61.61	2.3e-05	K	VNNMVLFDQATYDKLLTEAPK	F	Oxidation (M)	0.000100000000000000000.0
83	2	AT2G16360.1	Ribosomal protein S25 family protein	80	14299	3	3	2	2	2314	1	0	1	557.816	1113.62	2	1113.64	-0.0225	0	46.84	0.0013	K	LITPSILSDR	L
83	2	AT2G16360.1	Ribosomal protein S25 family protein	80	14299	3	3	2	2	7607	1	0	1	461.931	1382.77	3	1382.82	-0.0527	1	31.31	0.04	K	LITPSILSDRLR	I
83	2	AT2G16360.1	Ribosomal protein S25 family protein	80	14299	3	3	2	2	7608	1	0	1	461.931	1382.77	3	1382.82	-0.0527	1	59.01	6.8e-05	K	LITPSILSDRLR	I
84	1	AT1G04270.1	RPS15 cytosolic ribosomal protein S15	114	17118	3	3	1	1	24940	1	1	1	694.023	2079.05	3	2079.07	-0.0272	0	41.17	0.0032	R	NMIIVPEMIGSIIGVYNGK	T	2 Oxidation (M)	0.0100000100000000000.0
84	1	AT1G04270.1	RPS15 cytosolic ribosomal protein S15	114	17118	3	3	1	1	24956	1	1	1	1040.56	2079.1	2	2079.07	0.0304	0	63.66	1.8e-05	R	NMIIVPEMIGSIIGVYNGK	T	2 Oxidation (M)	0.0100000100000000000.0
84	1	AT1G04270.1	RPS15 cytosolic ribosomal protein S15	114	17118	3	3	1	1	24957	1	1	1	1040.56	2079.11	2	2079.07	0.0325	0	59.47	4.6e-05	R	NMIIVPEMIGSIIGVYNGK	T	2 Oxidation (M)	0.0100000100000000000.0
85	1	AT1G13440.1	GAPC-2, GAPC2 glyceraldehyde-3-phosphate dehydrogenase C2	112	36890	2	2	2	2	17666	1	1	1	881.404	1760.79	2	1760.78	0.015	0	62.97	2.4e-05	K	LVSWYDNEWGYSSR	V
85	1	AT1G13440.1	GAPC-2, GAPC2 glyceraldehyde-3-phosphate dehydrogenase C2	112	36890	2	2	2	2	24359	1	1	1	683.685	2048.03	3	2048.06	-0.0276	0	78.5	5.9e-07	R	FGIVEGLMTTVHSITATQK	T	Oxidation (M)	0.0000000100000000000.0
86	1	AT4G39980.1	DHS1 3-deoxy-D-arabino-heptulosonate 7-phosphate synthase 1	112	57942	2	2	1	1	13851	1	1	1	809.437	1616.86	2	1616.86	0.0029	0	53.03	0.00025	K	TIEAFPPIVFAGEAR	N
86	1	AT4G39980.1	DHS1 3-deoxy-D-arabino-heptulosonate 7-phosphate synthase 1	112	57942	2	2	1	1	13852	1	1	1	809.437	1616.86	2	1616.86	0.0029	0	76.32	1.2e-06	K	TIEAFPPIVFAGEAR	N
87	1	AT1G29470.1	S-adenosyl-L-methionine-dependent methyltransferases superfamily protein	112	87149	4	3	2	2	182	1	1	1	435.754	869.493	2	869.533	-0.0407	0	30.89	0.048	K	LLLELNR	A
87	1	AT1G29470.1	S-adenosyl-L-methionine-dependent methyltransferases superfamily protein	112	87149	4	3	2	2	183	1	1	1	435.755	869.495	2	869.533	-0.0382	0	31.97	0.036	K	LLLELNR	A
87	1	AT1G29470.1	S-adenosyl-L-methionine-dependent methyltransferases superfamily protein	112	87149	4	3	2	2	185	1	1	1	435.756	869.497	2	869.533	-0.0366	0	29.55	0.063	K	LLLELNR	A
87	1	AT1G29470.1	S-adenosyl-L-methionine-dependent methyltransferases superfamily protein	112	87149	4	3	2	2	26702	1	1	1	726.66	2176.96	3	2176.97	-0.0102	0	107.55	5.8e-10	R	GLFGIYHDWCESFSTYPR	T
88	1	AT1G23800.1	ALDH2B7, ALDH2B aldehyde dehydrogenase 2B7	111	58116	2	2	1	1	8359	1	1	1	706.377	1410.74	2	1410.75	-0.0104	0	77.38	1.1e-06	K	GIYSLNNYLQVK	A
88	1	AT1G23800.1	ALDH2B7, ALDH2B aldehyde dehydrogenase 2B7	111	58116	2	2	1	1	8360	1	1	1	706.377	1410.74	2	1410.75	-0.0104	0	63.6	2.7e-05	K	GIYSLNNYLQVK	A
89	1	AT2G26080.1	AtGLDP2, GLDP2 glycine decarboxylase P-protein 2	109	113703	3	3	1	1	31315	1	1	1	625.799	2499.17	4	2499.2	-0.0349	1	54.96	0.00011	R	FGVPMGYGGPHAAFLATSQEYKR	M	Oxidation (M)	0.00001000000000000000000.0
89	1	AT2G26080.1	AtGLDP2, GLDP2 glycine decarboxylase P-protein 2	109	113703	3	3	1	1	31316	1	1	1	625.799	2499.17	4	2499.2	-0.0338	1	45.99	0.00084	R	FGVPMGYGGPHAAFLATSQEYKR	M	Oxidation (M)	0.00001000000000000000000.0
89	1	AT2G26080.1	AtGLDP2, GLDP2 glycine decarboxylase P-protein 2	109	113703	3	3	1	1	31317	1	1	1	625.799	2499.17	4	2499.2	-0.0338	1	56.3	7.8e-05	R	FGVPMGYGGPHAAFLATSQEYKR	M	Oxidation (M)	0.00001000000000000000000.0
90	1	AT5G17420.1	IRX3, CESA7, ATCESA7, MUR10 Cellulose synthase family protein	109	115723	5	5	2	2	4543	1	1	1	622.793	1243.57	2	1243.59	-0.0203	0	44.57	0.002	R	NTVFFDINMK	G	Oxidation (M)	0.0000000010.0
90	1	AT5G17420.1	IRX3, CESA7, ATCESA7, MUR10 Cellulose synthase family protein	109	115723	5	5	2	2	4544	1	1	1	622.793	1243.57	2	1243.59	-0.0202	0	35.27	0.017	R	NTVFFDINMK	G	Oxidation (M)	0.0000000010.0
90	1	AT5G17420.1	IRX3, CESA7, ATCESA7, MUR10 Cellulose synthase family protein	109	115723	5	5	2	2	4546	1	1	1	622.793	1243.57	2	1243.59	-0.0202	0	40.31	0.0054	R	NTVFFDINMK	G	Oxidation (M)	0.0000000010.0
90	1	AT5G17420.1	IRX3, CESA7, ATCESA7, MUR10 Cellulose synthase family protein	109	115723	5	5	2	2	4547	1	1	1	622.794	1243.57	2	1243.59	-0.0179	0	37.25	0.011	R	NTVFFDINMK	G	Oxidation (M)	0.0000000010.0
90	1	AT5G17420.1	IRX3, CESA7, ATCESA7, MUR10 Cellulose synthase family protein	109	115723	5	5	2	2	8353	1	1	1	706.35	1410.69	2	1410.73	-0.0443	0	39.02	0.0077	R	WALGSVEIFFSR	H
90	2	AT5G44030.1	CESA4, IRX5, NWS2 cellulose synthase A4	78	119522	2	2	2	2	8353	1	0	1	706.35	1410.69	2	1410.73	-0.0443	0	39.02	0.0077	R	WALGSVEIFFSR	H
90	2	AT5G44030.1	CESA4, IRX5, NWS2 cellulose synthase A4	78	119522	2	2	2	2	18094	1	0	1	444.734	1774.91	4	1774.98	-0.0727	1	60.37	4.7e-05	K	GSAPINLSDRLHQVLR	W
91	1	AT3G02530.1	TCP-1/cpn60 chaperonin family protein	108	58913	2	2	2	2	14666	1	1	1	824.417	1646.82	2	1646.81	0.0083	0	57.88	9.1e-05	K	EMQIQNPTAIMIAR	T	2 Oxidation (M)	0.01000000001000.0
91	1	AT3G02530.1	TCP-1/cpn60 chaperonin family protein	108	58913	2	2	2	2	28381	1	1	1	1139.18	2276.35	2	2276.31	0.0424	0	74.39	1.7e-06	R	QLINSGPVIASQLLLVDEVIR	A
92	1	AT5G61840.1	GUT1 Exostosin family protein	108	47164	4	3	2	2	420	1	1	1	459.757	917.499	2	917.533	-0.0343	0	37.81	0.015	R	FLLSSPVR	T
92	1	AT5G61840.1	GUT1 Exostosin family protein	108	47164	4	3	2	2	421	1	1	1	459.757	917.499	2	917.533	-0.0343	0	29.15	0.11	R	FLLSSPVR	T
92	1	AT5G61840.1	GUT1 Exostosin family protein	108	47164	4	3	2	2	21033	1	1	1	946.937	1891.86	2	1891.84	0.0221	0	46.03	0.0011	R	GLFYDVGNDPEGGYYAR	G
92	1	AT5G61840.1	GUT1 Exostosin family protein	108	47164	4	3	2	2	21034	1	1	1	946.937	1891.86	2	1891.84	0.0221	0	75.68	1.2e-06	R	GLFYDVGNDPEGGYYAR	G
93	1	AT4G12590.1	Protein of unknown function DUF106, transmembrane	108	27896	1	1	1	1	26845	1	1	1	1094.05	2186.09	2	2186.05	0.037	0	108.02	6e-10	R	SMLQNGIDLSTVDVSYVSSR	S	Oxidation (M)	0.01000000000000000000.0
94	1	AT1G55490.1	CPN60B, LEN1 chaperonin 60 beta	103	63770	4	4	3	3	3319	1	1	1	591.848	1181.68	2	1181.7	-0.0198	0	31.74	0.033	K	LADLVGVTLGPK	G
94	1	AT1G55490.1	CPN60B, LEN1 chaperonin 60 beta	103	63770	4	4	3	3	3320	1	1	1	591.848	1181.68	2	1181.7	-0.0196	0	37.49	0.0087	K	LADLVGVTLGPK	G
94	1	AT1G55490.1	CPN60B, LEN1 chaperonin 60 beta	103	63770	4	4	3	3	11737	1	1	1	771.389	1540.76	2	1540.76	0.0005	0	34.31	0.021	R	EVELEDPVENIGAK	L
94	1	AT1G55490.1	CPN60B, LEN1 chaperonin 60 beta	103	63770	4	4	3	3	30944	1	1	1	821.403	2461.19	3	2461.18	0.0046	1	59.74	3.5e-05	K	FGYNAATGKYEDLMAAGIIDPTK	V	Oxidation (M)	0.00000000000001000000000.0
95	1	AT4G11380.1	Adaptin family protein	102	99309	2	2	2	2	13789	1	1	1	808.455	1614.9	2	1614.9	-0.0027	0	53.49	0.00022	K	SQPDLAILAVNTFVK	D
95	1	AT4G11380.1	Adaptin family protein	102	99309	2	2	2	2	29138	1	1	1	776.428	2326.26	3	2326.26	0.0005	0	72.56	1.9e-06	K	MAPPLVTLLSAEPEIQYVALR	N	Oxidation (M)	0.100000000000000000000.0
96	1	AT1G24180.1	IAR4 Thiamin diphosphate-binding fold (THDP-binding) superfamily protein	101	43331	2	2	1	1	9040	1	1	1	719.352	1436.69	2	1436.7	-0.0064	0	83.97	2.4e-07	K	NGPIILEMDTYR	Y	Oxidation (M)	0.000000010000.0
96	1	AT1G24180.1	IAR4 Thiamin diphosphate-binding fold (THDP-binding) superfamily protein	101	43331	2	2	1	1	9041	1	1	1	719.353	1436.69	2	1436.7	-0.0048	0	38.09	0.0093	K	NGPIILEMDTYR	Y	Oxidation (M)	0.000000010000.0
97	1	ATMG00070.1	NAD9 NADH dehydrogenase subunit 9	99	22673	2	2	2	2	6601	1	1	1	670.856	1339.7	2	1339.71	-0.0168	0	46.73	0.0013	R	FEVVYNLLSTR	Y
97	1	ATMG00070.1	NAD9 NADH dehydrogenase subunit 9	99	22673	2	2	2	2	12851	1	1	1	790.886	1579.76	2	1579.76	0.002	0	69.59	6e-06	R	VVSEPIEMTQEFR	Y	Oxidation (M)	0.0000000100000.0
98	1	AT4G14240.1	CBS domain-containing protein with a domain of unknown function (DUF21)	97	53548	4	4	1	1	21372	2	1	1	636.978	1907.91	3	1907.93	-0.0217	0	38.53	0.0066	R	VPADMPLYDILNEFQK	G	Oxidation (M)	0.0000100000000000.0
98	1	AT4G14240.1	CBS domain-containing protein with a domain of unknown function (DUF21)	97	53548	4	4	1	1	21376	1	1	1	954.985	1907.95	2	1907.93	0.0206	0	35.75	0.013	R	VPADMPLYDILNEFQK	G	Oxidation (M)	0.0000100000000000.0
98	1	AT4G14240.1	CBS domain-containing protein with a domain of unknown function (DUF21)	97	53548	4	4	1	1	21378	1	1	1	954.986	1907.96	2	1907.93	0.0225	0	47.03	0.00094	R	VPADMPLYDILNEFQK	G	Oxidation (M)	0.0000100000000000.0
98	1	AT4G14240.1	CBS domain-containing protein with a domain of unknown function (DUF21)	97	53548	4	4	1	1	21379	1	1	1	954.986	1907.96	2	1907.93	0.0225	0	53.46	0.00021	R	VPADMPLYDILNEFQK	G	Oxidation (M)	0.0000100000000000.0
99	1	AT2G44120.1	Ribosomal protein L30/L7 family protein	97	27922	3	3	2	2	1697	1	1	1	533.294	1064.57	2	1064.6	-0.0291	0	34.63	0.025	R	QIFNGVFLK	V
99	1	AT2G44120.1	Ribosomal protein L30/L7 family protein	97	27922	3	3	2	2	11773	1	1	1	771.895	1541.78	2	1541.78	-0.0004	0	53.93	0.00022	R	VEPYVTYGYPNLK	S
99	1	AT2G44120.1	Ribosomal protein L30/L7 family protein	97	27922	3	3	2	2	11774	1	1	1	771.895	1541.78	2	1541.78	-0.0004	0	54.7	0.00018	R	VEPYVTYGYPNLK	S
100	1	ATMG00510.1	NAD7 NADH dehydrogenase subunit 7	95	44549	2	2	2	2	8142	1	1	1	702.358	1402.7	2	1402.71	-0.0109	0	50.63	0.00055	R	LVLEMNGEVVER	A	Oxidation (M)	0.000010000000.0
100	1	ATMG00510.1	NAD7 NADH dehydrogenase subunit 7	95	44549	2	2	2	2	31406	1	1	1	836.787	2507.34	3	2507.28	0.0555	1	64.67	1.1e-05	R	LVDIGTVTAQQAKDWGFSGVMLR	G	Oxidation (M)	0.00000000000000000000100.0
101	1	AT1G14320.1	SAC52, RPL10, RPL10A Ribosomal protein L16p/L10e family protein	95	24901	2	2	1	1	2845	1	1	1	577.854	1153.69	2	1153.72	-0.0248	0	57.77	5.8e-05	R	VAIGQVLLSVR	C
101	1	AT1G14320.1	SAC52, RPL10, RPL10A Ribosomal protein L16p/L10e family protein	95	24901	2	2	1	1	2846	1	1	1	577.854	1153.69	2	1153.72	-0.0244	0	65.28	1e-05	R	VAIGQVLLSVR	C
102	1	AT1G53500.1	MUM4, RHM2, ATRHM2, ATMUM4 NAD-dependent epimerase/dehydratase family protein	94	75178	2	2	2	2	5687	1	1	1	650.798	1299.58	2	1299.6	-0.0132	0	53.89	0.00021	K	AGAEMLVMAYGR	S	2 Oxidation (M)	0.000010010000.0
102	1	AT1G53500.1	MUM4, RHM2, ATRHM2, ATMUM4 NAD-dependent epimerase/dehydratase family protein	94	75178	2	2	2	2	19181	1	1	1	608.997	1823.97	3	1824	-0.0327	0	58.95	5.7e-05	K	NILITGAAGFIASHVANR	L
103	1	AT1G26570.1	UGD1, ATUGD1 UDP-glucose dehydrogenase 1	93	52938	2	2	1	1	6889	1	1	1	677.319	1352.62	2	1352.64	-0.0123	0	67.71	9.3e-06	K	AADLTYWESAAR	M
103	1	AT1G26570.1	UGD1, ATUGD1 UDP-glucose dehydrogenase 1	93	52938	2	2	1	1	6890	1	1	1	677.319	1352.62	2	1352.64	-0.0121	0	51.85	0.00036	K	AADLTYWESAAR	M
104	1	AT1G16890.2	UBC36, UBC13B ubiquitin-conjugating enzyme 36	93	17209	2	2	1	1	23470	1	1	1	667.651	1999.93	3	1999.95	-0.0218	0	48.97	0.00053	R	LLSEPAPGISASPSEENMR	Y	Oxidation (M)	0.0000000000000000010.0
104	1	AT1G16890.2	UBC36, UBC13B ubiquitin-conjugating enzyme 36	93	17209	2	2	1	1	23477	1	1	1	1001	1999.98	2	1999.95	0.03	0	72.94	2.2e-06	R	LLSEPAPGISASPSEENMR	Y	Oxidation (M)	0.0000000000000000010.0
105	1	AT2G20140.1	AAA-type ATPase family protein	93	49316	2	2	2	2	27135	1	1	1	735.379	2203.12	3	2203.13	-0.0102	0	33.25	0.018	R	VADDLSPSIVFIDEIDAVGTK	R
105	1	AT2G20140.1	AAA-type ATPase family protein	93	49316	2	2	2	2	29542	1	1	1	787.421	2359.24	3	2359.23	0.0152	1	84.42	1.3e-07	R	VADDLSPSIVFIDEIDAVGTKR	Y
106	1	AT4G34450.1	coatomer gamma-2 subunit, putative / gamma-2 coat protein, putative / gamma-2 COP, putative	93	98429	2	2	1	1	4558	1	1	1	622.884	1243.75	2	1243.78	-0.0214	0	44.16	0.0016	R	SIATLAITTLLK	T
106	1	AT4G34450.1	coatomer gamma-2 subunit, putative / gamma-2 coat protein, putative / gamma-2 COP, putative	93	98429	2	2	1	1	4559	1	1	1	622.884	1243.75	2	1243.78	-0.0214	0	70.85	3.3e-06	R	SIATLAITTLLK	T
107	1	AT4G02500.1	ATXT2, XXT2, XT2 UDP-xylosyltransferase 2	88	53061	1	1	1	1	25642	1	1	1	705.017	2112.03	3	2112.04	-0.0144	0	88.17	5.9e-08	R	AFNFGDNQILQIYGFTHK	S
108	1	AT2G40890.1	CYP98A3 cytochrome P450, family 98, subfamily A, polypeptide 3	88	57890	2	2	1	1	20649	1	1	1	938.465	1874.92	2	1874.9	0.0204	0	63.74	2e-05	R	NGQDLIWADYGPHYVK	V
108	1	AT2G40890.1	CYP98A3 cytochrome P450, family 98, subfamily A, polypeptide 3	88	57890	2	2	1	1	20650	1	1	1	938.465	1874.92	2	1874.9	0.0204	0	46.77	0.001	R	NGQDLIWADYGPHYVK	V
109	1	AT4G26530.1	Aldolase superfamily protein	88	38270	2	2	1	1	34763	1	1	1	580.695	2898.44	5	2898.49	-0.0542	0	50.87	0.00022	K	ALNDHHVLLEGTLLKPNMVTPGSDSPK	V	Oxidation (M)	0.000000000000000001000000000.0
109	1	AT4G26530.1	Aldolase superfamily protein	88	38270	2	2	1	1	34765	1	1	1	580.695	2898.44	5	2898.49	-0.0537	0	63.63	1.2e-05	K	ALNDHHVLLEGTLLKPNMVTPGSDSPK	V	Oxidation (M)	0.000000000000000001000000000.0
110	1	AT1G26880.1	Ribosomal protein L34e superfamily protein	87	13697	2	2	1	1	5755	1	1	1	435.24	1302.7	3	1302.75	-0.0551	1	36.5	0.015	R	AFLVEEQKIVK	K
110	1	AT1G26880.1	Ribosomal protein L34e superfamily protein	87	13697	2	2	1	1	5756	1	1	1	435.24	1302.7	3	1302.75	-0.055	1	71.45	4.8e-06	R	AFLVEEQKIVK	K
111	1	AT2G06850.1	EXGT-A1, EXT, XTH4 xyloglucan endotransglucosylase/hydrolase 4	86	34269	1	1	1	1	15929	1	1	1	849.409	1696.8	2	1696.78	0.0191	0	86.43	1.1e-07	K	LYSSLWNADDWATR	G
112	1	AT5G47880.1	ERF1-1 eukaryotic release factor 1-1	86	48693	1	1	1	1	7028	1	1	1	679.865	1357.72	2	1357.73	-0.016	0	85.55	1.7e-07	R	QSVLGAITSAQQR	L
113	1	AT1G29310.1	SecY protein transport family protein	84	52035	3	3	1	1	816	1	1	1	487.717	973.42	2	973.455	-0.0342	0	45.53	0.0013	K	ASELGFFGF	-
113	1	AT1G29310.1	SecY protein transport family protein	84	52035	3	3	1	1	817	1	1	1	487.717	973.42	2	973.455	-0.0342	0	48.36	0.00069	K	ASELGFFGF	-
113	1	AT1G29310.1	SecY protein transport family protein	84	52035	3	3	1	1	818	1	1	1	487.717	973.42	2	973.455	-0.0342	0	34.01	0.019	K	ASELGFFGF	-
114	1	AT4G31700.1	RPS6, RPS6A ribosomal protein S6	84	28350	3	3	1	1	1389	1	1	1	520.812	1039.61	2	1039.64	-0.03	0	45.39	0.0012	R	LVTPLTLQR	K
114	1	AT4G31700.1	RPS6, RPS6A ribosomal protein S6	84	28350	3	3	1	1	1390	1	1	1	520.812	1039.61	2	1039.64	-0.0299	0	42.36	0.0025	R	LVTPLTLQR	K
114	1	AT4G31700.1	RPS6, RPS6A ribosomal protein S6	84	28350	3	3	1	1	1391	1	1	1	520.812	1039.61	2	1039.64	-0.0299	0	45.11	0.0013	R	LVTPLTLQR	K
115	1	AT5G20010.1	RAN-1, RAN1, ATRAN1 RAS-related nuclear protein-1	82	25260	3	3	2	2	4176	1	1	1	614.805	1227.59	2	1227.61	-0.0188	0	38.82	0.0084	K	NLQYYEISAK	S
115	1	AT5G20010.1	RAN-1, RAN1, ATRAN1 RAS-related nuclear protein-1	82	25260	3	3	2	2	4193	1	1	1	410.219	1227.64	3	1227.61	0.0226	0	33.12	0.034	K	NLQYYEISAK	S
115	1	AT5G20010.1	RAN-1, RAN1, ATRAN1 RAS-related nuclear protein-1	82	25260	3	3	2	2	17684	1	1	1	881.453	1760.89	2	1760.89	0.0037	0	61.8	6.7e-05	K	SNYNFEKPFLYLAR	K
116	1	AT1G01620.1	PIP1C, TMP-B, PIP1;3 plasma membrane intrinsic protein 1C	82	30613	2	2	1	1	37248	1	1	1	724.415	3617.04	5	3617.05	-0.0102	0	48.73	0.00017	R	DSHVPILAPLPIGFAVFLVHLATIPITGTGINPAR	S
116	1	AT1G01620.1	PIP1C, TMP-B, PIP1;3 plasma membrane intrinsic protein 1C	82	30613	2	2	1	1	37249	1	1	1	905.279	3617.09	4	3617.05	0.0367	0	52.65	5.9e-05	R	DSHVPILAPLPIGFAVFLVHLATIPITGTGINPAR	S
117	1	AT1G04690.1	KAB1, KV-BETA1 potassium channel beta subunit 1	82	36516	3	3	1	1	3390	1	1	1	594.285	1186.56	2	1186.58	-0.022	0	38.46	0.0094	K	IFWGGPGPNDK	G
117	1	AT1G04690.1	KAB1, KV-BETA1 potassium channel beta subunit 1	82	36516	3	3	1	1	3391	1	1	1	594.285	1186.56	2	1186.58	-0.0219	0	42.21	0.004	K	IFWGGPGPNDK	G
117	1	AT1G04690.1	KAB1, KV-BETA1 potassium channel beta subunit 1	82	36516	3	3	1	1	3392	1	1	1	594.285	1186.56	2	1186.58	-0.0217	0	53.04	0.00033	K	IFWGGPGPNDK	G
118	1	AT5G27770.1	Ribosomal L22e protein family	80	14038	2	2	1	1	12625	1	1	1	786.82	1571.63	2	1571.63	-0.0005	0	77.78	4.3e-07	R	YFNIAENEAEEED	-
118	1	AT5G27770.1	Ribosomal L22e protein family	80	14038	2	2	1	1	12626	1	1	1	786.82	1571.63	2	1571.63	-0.0005	0	29.36	0.03	R	YFNIAENEAEEED	-
119	1	AT1G09180.1	ATSAR1, ATSARA1A, SARA1A secretion-associated RAS super family 1	80	21952	3	3	1	1	2935	1	1	1	580.824	1159.63	2	1159.66	-0.0259	0	41.08	0.0056	K	ILFLGLDNAGK	T
119	1	AT1G09180.1	ATSAR1, ATSARA1A, SARA1A secretion-associated RAS super family 1	80	21952	3	3	1	1	2936	1	1	1	580.824	1159.63	2	1159.66	-0.0259	0	54.47	0.00025	K	ILFLGLDNAGK	T
119	1	AT1G09180.1	ATSAR1, ATSARA1A, SARA1A secretion-associated RAS super family 1	80	21952	3	3	1	1	2937	1	1	1	580.824	1159.63	2	1159.66	-0.0257	0	43.56	0.0031	K	ILFLGLDNAGK	T
120	1	AT1G20630.1	CAT1 catalase 1	79	56726	1	1	1	1	22804	1	1	1	986.004	1969.99	2	1969.97	0.0238	0	79.29	4.7e-07	R	EGNFDLVGNNFPVFFVR	D
121	1	AT1G22780.1	PFL, RPS18A, PFL1 Ribosomal protein S13/S18 family	78	17534	2	2	2	2	1570	1	1	1	530.768	1059.52	2	1059.55	-0.0292	0	55.27	0.00024	K	IPDWFLNR	Q
121	1	AT1G22780.1	PFL, RPS18A, PFL1 Ribosomal protein S13/S18 family	78	17534	2	2	2	2	9670	1	1	1	488.582	1462.73	3	1462.77	-0.0468	1	51.46	0.00048	R	QFKIPDWFLNR	Q
122	1	AT2G21410.1	VHA-A2 vacuolar proton ATPase A2	77	93045	3	3	2	2	17623	1	1	1	880.453	1758.89	2	1758.88	0.0085	0	46.2	0.0011	K	FTTAFQEIVDAYGVAK	Y
122	1	AT2G21410.1	VHA-A2 vacuolar proton ATPase A2	77	93045	3	3	2	2	25421	1	1	1	701.692	2102.05	3	2102.07	-0.0143	1	36.93	0.009	R	TNKFTTAFQEIVDAYGVAK	Y
122	1	AT2G21410.1	VHA-A2 vacuolar proton ATPase A2	77	93045	3	3	2	2	25422	1	1	1	701.692	2102.05	3	2102.07	-0.0142	1	51.48	0.00032	R	TNKFTTAFQEIVDAYGVAK	Y
123	1	AT1G68020.1	ATTPS6, TPS6 UDP-Glycosyltransferase / trehalose-phosphatase family protein	76	80018	1	1	1	1	3268	1	1	1	590.35	1178.68	2	1178.71	-0.029	0	75.63	1.6e-06	K	VVLVQIANPAR	G
124	1	AT2G44060.1	Late embryogenesis abundant protein, group 2	76	36014	2	2	1	1	6278	1	1	1	663.804	1325.59	2	1325.61	-0.0133	0	40.5	0.0045	K	DFGSALWDMIR	G	Oxidation (M)	0.00000000100.0
124	1	AT2G44060.1	Late embryogenesis abundant protein, group 2	76	36014	2	2	1	1	6279	1	1	1	663.805	1325.6	2	1325.61	-0.0116	0	54.53	0.00018	K	DFGSALWDMIR	G	Oxidation (M)	0.00000000100.0
125	1	AT4G35230.1	BSK1 BR-signaling kinase 1	74	56782	1	1	1	1	18050	1	1	1	887.942	1773.87	2	1773.86	0.0127	0	73.71	2e-06	K	SYSTNLAYTPPEYLR	N
126	1	AT2G42790.1	CSY3 citrate synthase 3	73	56140	1	1	1	1	10022	1	1	1	739.884	1477.75	2	1477.76	-0.0026	0	72.9	3.2e-06	K	LYDPGYLNTAPVR	S
127	1	AT1G23290.1	RPL27A, RPL27AB Ribosomal protein L18e/L15 superfamily protein	73	16282	2	2	1	1	12973	1	1	1	528.932	1583.78	3	1583.81	-0.0386	1	34.67	0.019	R	ILFDKYHPGYFGK	V
127	1	AT1G23290.1	RPL27A, RPL27AB Ribosomal protein L18e/L15 superfamily protein	73	16282	2	2	1	1	12974	1	1	1	528.932	1583.78	3	1583.81	-0.0385	1	63.67	2.4e-05	R	ILFDKYHPGYFGK	V
128	1	AT5G54750.1	Transport protein particle (TRAPP) component	72	20746	1	1	1	1	15229	1	1	1	833.959	1665.9	2	1665.91	-0.0058	0	71.92	3.1e-06	R	VNAELFTLTYGAIVR	Q
129	1	AT4G29340.1	PRF4 profilin 4	71	14409	2	2	1	1	9297	1	1	1	724.879	1447.74	2	1447.75	-0.0069	0	47.03	0.0013	K	YMVIQGEPGAVIR	G	Oxidation (M)	0.0100000000000.0
129	1	AT4G29340.1	PRF4 profilin 4	71	14409	2	2	1	1	9298	1	1	1	724.879	1447.74	2	1447.75	-0.0069	0	50.63	0.00057	K	YMVIQGEPGAVIR	G	Oxidation (M)	0.0100000000000.0
130	1	AT4G00570.1	NAD-ME2 NAD-dependent malic enzyme 2	69	66598	1	1	1	1	11552	1	1	1	767.891	1533.77	2	1533.76	0.0058	0	69.45	6.9e-06	K	LDMYVAAAGINPQR	V	Oxidation (M)	0.00100000000000.0
131	1	AT1G34130.1	STT3B staurosporin and temperature sensitive 3-like b	68	82926	3	3	2	2	910	1	1	1	493.79	985.565	2	985.596	-0.0314	0	40.06	0.006	R	IGGGVFPVIK	E
131	1	AT1G34130.1	STT3B staurosporin and temperature sensitive 3-like b	68	82926	3	3	2	2	911	1	1	1	493.79	985.565	2	985.596	-0.0314	0	33.03	0.03	R	IGGGVFPVIK	E
131	1	AT1G34130.1	STT3B staurosporin and temperature sensitive 3-like b	68	82926	3	3	2	2	6078	1	1	1	659.333	1316.65	2	1316.67	-0.0138	0	41.83	0.0045	R	FYSLLDPTYAK	D
132	1	AT4G32410.1	CESA1, RSW1, AtCESA1 cellulose synthase 1	68	122159	2	2	1	1	2140	1	1	1	550.761	1099.51	2	1099.53	-0.0264	0	43.4	0.0025	R	APEFYFAQK	I
132	1	AT4G32410.1	CESA1, RSW1, AtCESA1 cellulose synthase 1	68	122159	2	2	1	1	2144	1	1	1	550.766	1099.52	2	1099.53	-0.0164	0	43.09	0.0029	R	APEFYFAQK	I
133	1	AT5G05170.1	CESA3, IXR1, ATCESA3, ATH-B, CEV1 Cellulose synthase family protein	68	119606	2	2	1	1	28290	1	1	1	1137.52	2273.03	2	2272.96	0.0628	0	49.93	0.00034	K	CPEEGWVMQDGTPWPGNNTR	D
133	1	AT5G05170.1	CESA3, IXR1, ATCESA3, ATH-B, CEV1 Cellulose synthase family protein	68	119606	2	2	1	1	28291	1	1	1	1137.52	2273.03	2	2272.96	0.0628	0	40.16	0.0032	K	CPEEGWVMQDGTPWPGNNTR	D
134	1	AT4G02930.1	GTP binding Elongation factor Tu family protein	67	49379	2	2	1	1	27458	1	1	1	740.728	2219.16	3	2219.17	-0.0049	0	50.06	0.00035	R	VLDKPFLMPIEDVFSIQGR	G	Oxidation (M)	0.0000000100000000000.0
134	1	AT4G02930.1	GTP binding Elongation factor Tu family protein	67	49379	2	2	1	1	27462	1	1	1	1110.61	2219.21	2	2219.17	0.0447	0	45.39	0.00095	R	VLDKPFLMPIEDVFSIQGR	G	Oxidation (M)	0.0000000100000000000.0
135	1	AT1G03270.1	CBS domain-containing protein with a domain of unknown function (DUF21)	67	54627	3	3	1	1	21372	1	0	1	636.978	1907.91	3	1907.93	-0.0217	0	40.99	0.0037	R	VPSDMPLYDILNEFQK	G
135	1	AT1G03270.1	CBS domain-containing protein with a domain of unknown function (DUF21)	67	54627	3	3	1	1	21378	2	0	1	954.986	1907.96	2	1907.93	0.0225	0	34.17	0.018	R	VPSDMPLYDILNEFQK	G
135	1	AT1G03270.1	CBS domain-containing protein with a domain of unknown function (DUF21)	67	54627	3	3	1	1	21379	2	0	1	954.986	1907.96	2	1907.93	0.0225	0	41.72	0.0032	R	VPSDMPLYDILNEFQK	G
136	1	AT3G48870.1	ATCLPC, ATHSP93-III, HSP93-III Clp ATPase	66	105674	1	1	1	1	28147	1	1	1	755.39	2263.15	3	2263.15	-0.0014	0	66.39	1e-05	K	LIGSPPGYVGYTEGGQLTEAVR	R
137	1	AT5G12860.1	DiT1 dicarboxylate transporter 1	66	59175	2	2	1	1	1144	1	1	1	507.805	1013.6	2	1013.63	-0.0318	0	45.14	0.0016	R	AGGIFLPLVK	S
137	1	AT5G12860.1	DiT1 dicarboxylate transporter 1	66	59175	2	2	1	1	1147	1	1	1	507.805	1013.6	2	1013.63	-0.0315	0	51.08	0.00041	R	AGGIFLPLVK	S
138	1	AT2G47610.1	Ribosomal protein L7Ae/L30e/S12e/Gadd45 family protein	66	29111	1	1	1	1	6960	1	1	1	452.588	1354.74	3	1354.8	-0.0549	1	65.58	1.5e-05	R	LKVPPALNQFTK	T
139	1	AT4G26910.1	Dihydrolipoamide succinyltransferase	65	50028	5	5	1	1	124	1	1	1	426.767	851.52	2	851.559	-0.0391	0	34.83	0.013	K	GLVVPVIR	G
139	1	AT4G26910.1	Dihydrolipoamide succinyltransferase	65	50028	5	5	1	1	126	1	1	1	426.768	851.521	2	851.559	-0.0381	0	44.94	0.0012	K	GLVVPVIR	G
139	1	AT4G26910.1	Dihydrolipoamide succinyltransferase	65	50028	5	5	1	1	127	1	1	1	426.768	851.521	2	851.559	-0.038	0	30.1	0.038	K	GLVVPVIR	G
139	1	AT4G26910.1	Dihydrolipoamide succinyltransferase	65	50028	5	5	1	1	128	1	1	1	426.768	851.521	2	851.559	-0.0378	0	35.04	0.012	K	GLVVPVIR	G
139	1	AT4G26910.1	Dihydrolipoamide succinyltransferase	65	50028	5	5	1	1	129	1	1	1	426.768	851.521	2	851.559	-0.0377	0	29.14	0.047	K	GLVVPVIR	G
140	1	AT2G17420.1	NTRA, ATNTRA, NTR2 NADPH-dependent thioredoxin reductase A	65	39989	1	1	1	1	28715	1	1	1	769.385	2305.13	3	2305.16	-0.028	0	64.99	1.2e-05	R	NKPLVVIGGGDSAMEEANFLTK	Y	Oxidation (M)	0.0000000000000100000000.0
141	1	AT2G45710.1	Zinc-binding ribosomal protein family protein	65	9399	1	1	1	1	11332	1	1	1	764.378	1526.74	2	1526.74	-0.0026	0	64.68	1.8e-05	R	LVQSPNSFFMDVK	C	Oxidation (M)	0.0000000001000.0
142	1	AT1G23480.1	ATCSLA03, CSLA03, ATCSLA3, CSLA3 cellulose synthase-like A3	64	64359	2	2	2	2	2754	1	1	1	574.314	1146.61	2	1146.64	-0.0269	0	52.88	0.0004	K	ATFIGLLEAGR	V
142	1	AT1G23480.1	ATCSLA03, CSLA03, ATCSLA3, CSLA3 cellulose synthase-like A3	64	64359	2	2	2	2	27670	1	1	1	744.737	2231.19	3	2231.2	-0.007	1	34.99	0.012	K	ATFIGLLEAGRVNEWVVTEK	L
143	1	AT1G04430.1	S-adenosyl-L-methionine-dependent methyltransferases superfamily protein	64	70463	2	2	1	1	2870	1	1	1	578.821	1155.63	2	1155.65	-0.0234	0	53.08	0.00031	R	DGLLLLELDR	V
143	1	AT1G04430.1	S-adenosyl-L-methionine-dependent methyltransferases superfamily protein	64	70463	2	2	1	1	2871	1	1	1	578.821	1155.63	2	1155.65	-0.0229	0	41.24	0.0047	R	DGLLLLELDR	V
144	1	AT4G31480.1	Coatomer, beta subunit	64	106077	1	1	1	1	3072	1	1	1	584.81	1167.61	2	1167.63	-0.0229	0	63.86	2.7e-05	R	LLDTFYQIR	A
145	1	AT1G52360.1	Coatomer, beta~ subunit	64	104401	1	1	1	1	3203	1	1	1	588.803	1175.59	2	1175.62	-0.0265	0	63.83	3.4e-05	K	SFEVTELPVR	S
146	1	AT3G27240.1	Cytochrome C1 family	64	33629	2	2	1	1	15108	1	1	1	832.442	1662.87	2	1662.86	0.007	0	45.26	0.0016	R	FANGGAYPPDLSLITK	A
146	1	AT3G27240.1	Cytochrome C1 family	64	33629	2	2	1	1	15109	1	1	1	832.442	1662.87	2	1662.86	0.0076	0	48.3	0.00082	R	FANGGAYPPDLSLITK	A
147	1	AT3G03250.1	UGP, UGP1, AtUGP1 UDP-GLUCOSE PYROPHOSPHORYLASE 1	63	51706	1	1	1	1	5708	1	1	1	650.864	1299.71	2	1299.73	-0.0145	0	62.83	3.1e-05	K	SIPSIVELDSLK	V
148	1	AT2G16640.1	ATTOC132, TOC132 multimeric translocon complex in the outer envelope membrane 132	63	132196	1	1	1	1	6217	1	1	1	662.334	1322.65	2	1322.67	-0.0184	0	62.56	3.5e-05	K	SATINSIFDEVK	F
149	1	AT4G00900.1	ECA2, ATECA2 ER-type Ca2+-ATPase 2	62	115755	1	1	1	1	15454	1	1	1	838.453	1674.89	2	1674.89	0.0047	0	62.29	3e-05	K	LADIGIAMGITGTEVAK	E	Oxidation (M)	0.00000001000000000.0
150	1	AT1G04810.1	26S proteasome regulatory complex, non-ATPase subcomplex, Rpn2/Psmd1 subunit	62	108798	2	2	2	2	4182	1	1	1	410.207	1227.6	3	1227.67	-0.0721	0	34.38	0.024	K	FSATAGLGVIHR	G
150	1	AT1G04810.1	26S proteasome regulatory complex, non-ATPase subcomplex, Rpn2/Psmd1 subunit	62	108798	2	2	2	2	8489	1	1	1	709.375	1416.73	2	1416.74	-0.0051	0	58.71	8.9e-05	K	MGAILASGILDAGGR	N	Oxidation (M)	0.100000000000000.0
151	1	AT3G54110.1	ATPUMP1, UCP, PUMP1, ATUCP1, UCP1 plant uncoupling mitochondrial protein 1	62	32641	1	1	1	1	4771	1	1	1	627.841	1253.67	2	1253.69	-0.0202	0	61.82	3.8e-05	R	ALWTGLGPNVAR	N
152	1	AT4G30600.1	signal recognition particle receptor alpha subunit family protein	61	69530	1	1	1	1	5243	1	1	1	640.346	1278.68	2	1278.7	-0.0231	0	61.15	5.1e-05	-	MLEQLLIFTR	G	Oxidation (M)	0.1000000000.0
153	1	AT1G04160.1	XIB, ATXIB, XI-8, XI-B myosin XI B	61	169386	1	1	1	1	26653	1	1	1	725.039	2172.09	3	2172.14	-0.0477	1	60.95	3.1e-05	R	TVEQKVLESNPVLEAFGNAK	T
154	1	AT1G01740.1	Protein kinase protein with tetratricopeptide repeat domain	61	54004	1	1	1	1	17589	1	1	1	879.944	1757.87	2	1757.86	0.0113	0	60.94	4.1e-05	K	SYSTNLAFTPPEYLR	T
155	1	AT5G19690.1	STT3A staurosporin and temperature sensitive 3-like A	61	86058	2	2	1	1	5561	1	1	1	647.839	1293.66	2	1293.68	-0.0188	0	37.42	0.012	R	SLSLLDPTYASK	Y
155	1	AT5G19690.1	STT3A staurosporin and temperature sensitive 3-like A	61	86058	2	2	1	1	5562	1	1	1	647.839	1293.66	2	1293.68	-0.0188	0	47.84	0.0011	R	SLSLLDPTYASK	Y
156	1	AT5G26780.1	SHM2 serine hydroxymethyltransferase 2	60	57305	3	3	2	2	1702	1	1	1	533.769	1065.52	2	1065.55	-0.0266	0	41.53	0.0051	K	QFPTIGFEK	E
156	1	AT5G26780.1	SHM2 serine hydroxymethyltransferase 2	60	57305	3	3	2	2	1704	1	1	1	533.769	1065.52	2	1065.55	-0.0264	0	36.68	0.016	K	QFPTIGFEK	E
156	1	AT5G26780.1	SHM2 serine hydroxymethyltransferase 2	60	57305	3	3	2	2	30596	1	1	1	609.55	2434.17	4	2434.21	-0.0341	1	35.58	0.009	R	IMALDLPHGGHLSHGYQTDTKK	I	Oxidation (M)	0.0100000000000000000000.0
157	1	AT5G46630.1	Clathrin adaptor complexes medium subunit family protein	60	49291	2	2	1	1	2708	1	1	1	573.306	1144.6	2	1144.62	-0.027	0	39.63	0.017	R	ITEGVNLPFR	V
157	1	AT5G46630.1	Clathrin adaptor complexes medium subunit family protein	60	49291	2	2	1	1	2715	1	1	1	573.308	1144.6	2	1144.62	-0.022	0	45	0.0023	R	ITEGVNLPFR	V
158	1	AT5G23250.1	Succinyl-CoA ligase, alpha subunit	59	35294	2	2	2	2	19531	1	1	1	613.981	1838.92	3	1838.95	-0.0325	0	42.31	0.0027	K	GGTEHLGLPVFNTVAEAK	A
158	1	AT5G23250.1	Succinyl-CoA ligase, alpha subunit	59	35294	2	2	2	2	22720	1	1	1	656.68	1967.02	3	1967.05	-0.029	1	38.92	0.006	K	KGGTEHLGLPVFNTVAEAK	A
159	1	AT3G63150.1	MIRO2, ATCBG MIRO-related GTP-ase 2	59	71363	1	1	1	1	4915	1	1	1	632.329	1262.64	2	1262.67	-0.0216	0	59.12	8.8e-05	R	LSSYWLPELR	R
160	1	AT4G17730.1	SYP23, ATSYP23 syntaxin of plants 23	57	28587	1	1	1	1	6875	1	1	1	451.56	1351.66	3	1351.71	-0.0562	1	57.44	0.00011	K	DFQAVLKEFQK	A
161	1	AT1G09200.1	Histone superfamily protein	57	15259	1	1	1	1	6462	1	1	1	445.884	1334.63	3	1334.68	-0.0524	1	56.66	0.00014	R	EIAQDFKTDLR	F
162	1	AT5G15200.1	Ribosomal protein S4	56	23022	3	3	2	2	1463	1	1	1	524.281	1046.55	2	1046.58	-0.0281	0	37.58	0.014	R	IFEGEALLR	R
162	1	AT5G15200.1	Ribosomal protein S4	56	23022	3	3	2	2	3733	1	1	1	401.88	1202.62	3	1202.68	-0.0593	1	32.93	0.036	R	RIFEGEALLR	R
162	1	AT5G15200.1	Ribosomal protein S4	56	23022	3	3	2	2	3735	1	1	1	401.88	1202.62	3	1202.68	-0.059	1	43.01	0.0036	R	RIFEGEALLR	R
163	1	AT1G07810.1	ECA1, ATECA1, ACA3 ER-type Ca2+-ATPase 1	55	116291	1	1	1	1	29638	1	1	1	1184.09	2366.16	2	2366.11	0.0546	0	54.87	0.00013	K	EASDMVLADDNFSTIVAAVGEGR	S
164	1	AT2G17630.1	Pyridoxal phosphate (PLP)-dependent transferases superfamily protein	55	46604	1	1	1	1	10048	1	1	1	740.378	1478.74	2	1478.74	-0.003	0	54.58	0.0002	R	ASIYNAMPLAGVEK	L	Oxidation (M)	0.00000010000000.0
165	1	AT3G16640.1	TCTP translationally controlled tumor protein	54	18898	1	1	1	1	1603	1	1	1	532.278	1062.54	2	1062.57	-0.0294	0	54.46	0.00028	K	VVDIVDTFR	L
166	1	AT3G21650.1	Protein phosphatase 2A regulatory B subunit family protein	54	61692	1	1	1	1	31812	1	1	1	852.421	2554.24	3	2554.23	0.0155	0	54.19	0.00012	K	EVMFLGELEEVLEATQAAEFQR	C	Oxidation (M)	0.0010000000000000000000.0
167	1	AT1G04480.1	Ribosomal protein L14p/L23e family protein	54	15017	2	2	2	2	634	1	1	1	475.272	948.529	2	948.564	-0.0359	0	33.78	0.035	K	NLYIISVK	G
167	1	AT1G04480.1	Ribosomal protein L14p/L23e family protein	54	15017	2	2	2	2	22255	1	1	1	974.986	1947.96	2	1947.94	0.018	0	47.23	0.00087	R	MSLGLPVAATVNCADNTGAK	N	Oxidation (M)	0.10000000000000000000.0
168	1	AT2G04750.1	Actin binding Calponin homology (CH) domain-containing protein	54	73397	1	1	1	1	8340	1	1	1	705.879	1409.74	2	1409.79	-0.0444	0	53.66	0.00024	K	LINIAVPGTIDER	A
169	1	AT5G03290.1	IDH-V isocitrate dehydrogenase V	54	40599	1	1	1	1	19702	1	1	1	616.283	1845.83	3	1845.85	-0.0209	0	53.65	0.00019	R	ENTEGEYSGLEHQVVR	G
170	1	AT3G02360.1	6-phosphogluconate dehydrogenase family protein	53	53544	1	1	1	1	31715	1	1	1	847.745	2540.21	3	2540.19	0.019	0	53.45	0.00014	K	MVHNGIEYGDMQLIAEAYDVLK	S	2 Oxidation (M)	0.1000000000100000000000.0
171	1	AT1G04170.1	EIF2 GAMMA eukaryotic translation initiation factor 2 gamma subunit	52	50821	1	1	1	1	13801	1	1	1	404.958	1615.8	4	1615.88	-0.0761	0	51.68	0.0004	R	QATINIGTIGHVAHGK	S
172	1	AT4G38040.1	Exostosin family protein	51	48932	1	1	1	1	10468	1	1	1	747.861	1493.71	2	1493.69	0.0125	0	50.98	0.00047	K	YASEGYFFQNIR	E
173	1	AT2G28760.1	UXS6 UDP-XYL synthase 6	51	38597	3	3	2	2	9611	1	1	1	730.906	1459.8	2	1459.81	-0.0093	0	32.11	0.036	K	TNVIGTLNMLGLAK	R	Oxidation (M)	0.00000000100000.0
173	1	AT2G28760.1	UXS6 UDP-XYL synthase 6	51	38597	3	3	2	2	9612	1	1	1	730.906	1459.8	2	1459.81	-0.0091	0	30.75	0.05	K	TNVIGTLNMLGLAK	R	Oxidation (M)	0.00000000100000.0
173	1	AT2G28760.1	UXS6 UDP-XYL synthase 6	51	38597	3	3	2	2	27649	1	1	1	447.009	2230.01	5	2230.1	-0.086	1	32.49	0.021	R	VAETLMFDYHRQHGIEIR	I	Oxidation (M)	0.000001000000000000.0
174	1	AT3G55360.1	CER10, ECR, ATTSC13, TSC13 3-oxo-5-alpha-steroid 4-dehydrogenase family protein	50	35700	1	1	1	1	903	1	1	1	492.782	983.549	2	983.584	-0.0349	0	50.31	0.00048	R	WVILPPFL	-
175	1	AT2G29960.1	CYP5, ATCYP5, CYP19-4 cyclophilin 5	50	21520	2	2	1	1	80	1	1	1	416.747	831.48	2	831.522	-0.0417	0	33.52	0.044	R	VVIGLFGK	A
175	1	AT2G29960.1	CYP5, ATCYP5, CYP19-4 cyclophilin 5	50	21520	2	2	1	1	81	1	1	1	416.749	831.483	2	831.522	-0.0386	0	38.06	0.015	R	VVIGLFGK	A
176	1	AT4G11010.1	NDPK3 nucleoside diphosphate kinase 3	50	25718	1	1	1	1	6691	1	1	1	448.908	1343.7	3	1343.76	-0.055	0	50.05	0.00069	R	TFIAIKPDGVQR	G
177	1	AT2G38020.1	VCL1, MAN, EMB258 vacuoleless1 (VCL1)	50	96570	1	1	1	1	27414	1	1	1	555.273	2217.06	4	2217.12	-0.0535	1	49.52	0.00041	K	IGSTSPAALLYDALDHFDRR	S
178	1	AT2G27530.1	PGY1 Ribosomal protein L1p/L10e family	49	24409	1	1	1	1	19580	1	1	1	461.232	1840.9	4	1840.97	-0.0687	1	49.32	0.00052	K	AGKFPTLVSHQESLEAK	V
179	1	AT2G34850.1	MEE25 NAD(P)-binding Rossmann-fold superfamily protein	49	26092	1	1	1	1	6891	1	1	1	677.323	1352.63	2	1352.64	-0.0053	0	48.82	0.00073	R	YFNVIGSDPEGR	L
180	1	AT3G49860.1	ATARLA1B, ARLA1B ADP-ribosylation factor-like A1B	49	19476	2	2	1	1	1398	1	1	1	521.266	1040.52	2	1040.54	-0.0227	0	35.15	0.018	R	LWDLGGQPR	F
180	1	AT3G49860.1	ATARLA1B, ARLA1B ADP-ribosylation factor-like A1B	49	19476	2	2	1	1	1402	1	1	1	521.269	1040.52	2	1040.54	-0.0178	0	37.99	0.0098	R	LWDLGGQPR	F
181	1	AT1G16700.1	Alpha-helical ferredoxin	48	25361	1	1	1	1	24524	1	1	1	686.673	2057	3	2057.02	-0.0213	1	48.28	0.00063	K	LLENGDRWETEIAENLR	S
182	1	AT4G23850.1	LACS4 AMP-dependent synthetase and ligase family protein	48	74460	2	2	1	1	31057	1	1	1	618.561	2470.21	4	2470.26	-0.0437	1	34.03	0.013	K	AIHLDPVPFDMERDLLTPTFK	K	Oxidation (M)	0.000000000010000000000.0
182	1	AT4G23850.1	LACS4 AMP-dependent synthetase and ligase family protein	48	74460	2	2	1	1	31062	1	1	1	1236.16	2470.31	2	2470.26	0.0511	1	36.13	0.0076	K	AIHLDPVPFDMERDLLTPTFK	K	Oxidation (M)	0.000000000010000000000.0
183	1	AT3G04840.1	Ribosomal protein S3Ae	48	29832	2	2	1	1	24802	1	1	1	692.001	2072.98	3	2072.98	0.0014	1	33.05	0.02	R	NVLCQFWGMDFTTDKLR	S
183	1	AT3G04840.1	Ribosomal protein S3Ae	48	29832	2	2	1	1	24803	1	1	1	692.001	2072.98	3	2072.98	0.0014	1	43.74	0.0017	R	NVLCQFWGMDFTTDKLR	S
184	1	AT1G01750.1	ADF11 actin depolymerizing factor 11	48	16331	1	1	1	1	9080	1	1	1	720.365	1438.72	2	1438.72	-0.0087	0	47.71	0.0022	K	IFFIAWSPDTSR	V
185	1	AT3G51850.1	CPK13 calcium-dependent protein kinase 13	48	59338	1	1	1	1	25394	1	1	1	701.354	2101.04	3	2101.06	-0.0165	1	47.71	0.00068	K	FSEIVGSPYYMAPEVLKR	N	Oxidation (M)	0.000000000010000000.0
186	1	AT3G17820.1	ATGSKB6, GLN1.3, GLN1;3 glutamine synthetase 1.3	47	38570	1	1	1	1	19028	1	1	1	606.614	1816.82	3	1816.85	-0.0304	0	47.42	0.00079	K	HETADINTFSWGVANR	G
187	1	AT5G53480.1	ARM repeat superfamily protein	47	96197	1	1	1	1	14553	1	1	1	822.427	1642.84	2	1642.84	0.0037	0	47.42	0.00095	R	NGILEAYSGIFQGFK	N
188	1	AT3G18480.1	AtCASP, CASP CCAAT-displacement protein alternatively spliced product	47	79635	1	1	1	1	9355	1	1	1	726.354	1450.69	2	1450.71	-0.0121	1	47	0.0012	K	GYQEEVDNITKR	A
189	1	AT5G16930.1	AAA-type ATPase family protein	47	70949	1	1	1	1	4916	1	1	1	632.33	1262.65	2	1262.67	-0.0198	0	46.98	0.0014	R	NILFYGPPGTGK	T
190	1	AT1G34210.1	SERK2, ATSERK2 somatic embryogenesis receptor-like kinase 2	46	69359	1	1	1	1	11814	1	1	1	515.26	1542.76	3	1542.8	-0.0467	0	46.38	0.0014	R	GTIGHIAPEYLSTGK	S
191	1	ATMG00160.1	COX2 cytochrome oxidase 2	46	29357	1	1	1	1	9370	1	1	1	726.43	1450.85	2	1450.85	-0.0053	1	46.28	0.00098	R	LLEVDNRVVVPAK	T
192	1	AT3G57410.1	VLN3, ATVLN3 villin 3	46	106283	1	1	1	1	2156	1	1	1	551.285	1100.56	2	1100.58	-0.0271	0	45.96	0.0018	K	TVELDAALGGR	A
193	1	AT1G07660.1	Histone superfamily protein	46	11402	2	2	2	2	15864	1	1	1	424.239	1692.93	4	1693	-0.0734	1	40.34	0.0048	K	VLRDNIQGITKPAIR	R
193	1	AT1G07660.1	Histone superfamily protein	46	11402	2	2	2	2	26206	1	1	1	716.369	2146.09	3	2146.12	-0.032	1	31.45	0.03	K	IFLENVIRDAVTYTEHAR	R
194	1	AT5G50370.1	Adenylate kinase family protein	46	27318	3	2	1	1	1206	1	1	1	511.26	1020.51	2	1020.54	-0.0336	0	30.35	0.17	K	GFILDGFPR	T
194	1	AT5G50370.1	Adenylate kinase family protein	46	27318	3	2	1	1	1208	1	1	1	511.261	1020.51	2	1020.54	-0.0314	0	38.91	0.01	K	GFILDGFPR	T
194	1	AT5G50370.1	Adenylate kinase family protein	46	27318	3	2	1	1	1209	1	1	1	511.261	1020.51	2	1020.54	-0.0313	0	38.76	0.011	K	GFILDGFPR	T
195	1	AT3G51260.1	PAD1 20S proteasome alpha subunit PAD1	45	27320	1	1	1	1	30948	1	1	1	821.428	2461.26	3	2461.26	-0.0014	0	45.38	0.00096	R	AITVFSPDGHLFQVEYALEAVR	K
196	1	AT5G65430.1	GRF8, 14-3-3KAPPA, GF14 KAPPA general regulatory factor 8	45	28011	1	1	1	1	15268	1	1	1	834.942	1667.87	2	1667.87	-0.0028	0	44.93	0.0017	R	LLDSHLIPSATASESK	V
197	1	AT3G53480.1	PIS1, PDR9, ATPDR9, ABCG37 pleiotropic drug resistance 9	45	164000	1	1	1	1	4844	1	1	1	630.325	1258.64	2	1258.66	-0.0231	0	44.55	0.0052	R	VGMELPTIEVR	Y	Oxidation (M)	0.00100000000.0
198	1	AT1G60530.1	DRP4A Dynamin related protein 4A	44	32862	1	1	1	1	9480	1	1	1	485.937	1454.79	3	1454.81	-0.0188	0	44.15	0.0021	K	SSVLESLAGINLPR	G
199	1	AT1G78920.1	AVP2, AVPL1, AtVHP2;1, VHP2;1, VP2 vacuolar H+-pyrophosphatase 2	43	85077	1	1	1	1	10313	1	1	1	745.387	1488.76	2	1488.77	-0.0077	0	43.19	0.0028	R	EITDLLDAVGNTTK	A
200	1	AT3G02090.1	MPPBETA Insulinase (Peptidase family M16) protein	43	59123	1	1	1	1	24250	1	1	1	1022.52	2043.02	2	2043	0.0245	0	43.06	0.0022	R	VAINEIAESIMAFNTNYK	D	Oxidation (M)	0.000000000010000000.0
201	1	AT1G66530.1	Arginyl-tRNA synthetase, class Ic	43	66404	1	1	1	1	4627	1	1	1	624.323	1246.63	2	1246.66	-0.024	0	42.85	0.0038	R	AVVDFSSPNIAK	E
202	1	AT3G63410.1	APG1, VTE3, IEP37, E37 S-adenosyl-L-methionine-dependent methyltransferases superfamily protein	42	37903	1	1	1	1	12418	1	1	1	521.94	1562.8	3	1562.84	-0.0423	0	42.36	0.0034	K	NVTILDQSPHQLAK	A
203	1	AT5G60160.1	Zn-dependent exopeptidases superfamily protein	42	52392	1	1	1	1	14097	1	1	1	542.934	1625.78	3	1625.82	-0.0391	0	41.91	0.0033	R	TVDVGAPQLSMHSIR	E	Oxidation (M)	0.000000000010000.0
204	1	AT1G20200.1	EMB2719, HAP15 PAM domain (PCI/PINT associated module) protein	41	55548	1	1	1	1	1381	1	1	1	520.298	1038.58	2	1038.61	-0.0256	0	41.45	0.0043	R	LLLGEIPER	S
205	1	AT5G10860.1	Cystathionine beta-synthase (CBS) family protein	41	22715	1	1	1	1	27689	1	1	1	1117.01	2232.01	2	2231.97	0.0411	0	41.38	0.0026	K	SADGSWLWCTTDDTVYDAVK	S
206	1	AT4G39520.1	GTP-binding protein-related	41	41118	1	1	1	1	10056	1	1	1	740.44	1478.86	2	1478.87	-0.0061	0	41.3	0.0028	K	IQLLDLPGIIEGAK	D
207	1	AT5G16190.1	ATCSLA11, CSLA11 cellulose synthase like A11	41	51435	2	2	1	1	21597	1	1	1	640.026	1917.06	3	1917.08	-0.0272	0	32.74	0.024	R	TVPFLIHNPELALVQAR	W
207	1	AT5G16190.1	ATCSLA11, CSLA11 cellulose synthase like A11	41	51435	2	2	1	1	21598	1	1	1	640.026	1917.06	3	1917.08	-0.0266	0	30.29	0.042	R	TVPFLIHNPELALVQAR	W
208	1	AT1G22840.1	CYTC-1, ATCYTC-A CYTOCHROME C-1	41	12386	3	2	1	1	360	1	1	1	453.748	905.481	2	905.522	-0.0412	0	32.03	0.055	R	ADLIAYLK	E
208	1	AT1G22840.1	CYTC-1, ATCYTC-A CYTOCHROME C-1	41	12386	3	2	1	1	361	1	1	1	453.75	905.486	2	905.522	-0.036	0	31.08	0.067	R	ADLIAYLK	E
208	1	AT1G22840.1	CYTC-1, ATCYTC-A CYTOCHROME C-1	41	12386	3	2	1	1	362	1	1	1	453.751	905.487	2	905.522	-0.0356	0	40.94	0.0069	R	ADLIAYLK	E
209	1	AT4G39730.1	Lipase/lipooxygenase, PLAT/LH2 family protein	40	20123	1	1	1	1	862	1	1	1	489.739	977.463	2	977.493	-0.0298	0	40.44	0.007	R	GNLDIFSGR	A
210	1	AT3G66654.1	Cyclophilin-like peptidyl-prolyl cis-trans isomerase family protein	40	26411	1	1	1	1	18429	1	1	1	895.125	2682.35	3	2682.3	0.0513	1	39.84	0.0042	R	VLKGEDVVQEIEEVDTDEHFQPK	S
211	1	AT1G19580.1	GAMMA CA1 gamma carbonic anhydrase 1	40	29952	1	1	1	1	6565	1	1	1	670.333	1338.65	2	1338.67	-0.0172	0	39.55	0.0067	R	IPSGEVWGGNPAR	F
212	1	AT1G09780.1	Phosphoglycerate mutase, 2,3-bisphosphoglycerate-independent	39	60542	1	1	1	1	1931	1	1	1	542.327	1082.64	2	1082.67	-0.0308	0	38.91	0.0053	R	LDQLQLLIK	G
213	1	AT5G36230.1	ARM repeat superfamily protein	38	47186	1	1	1	1	578	1	1	1	470.76	939.505	2	939.539	-0.0337	0	38.35	0.0087	K	LPDIEVVR	V
214	1	AT5G28840.1	GME GDP-D-mannose 3~,5~-epimerase	38	42731	1	1	1	1	13756	1	1	1	807.889	1613.76	2	1613.78	-0.0117	0	38.27	0.012	R	SFTFIDECVEGVLR	L
215	1	AT2G07727.1	Di-haem cytochrome, transmembrane;Cytochrome b/b6, C-terminal	38	44118	1	1	1	1	1432	1	1	1	522.761	1043.51	2	1043.54	-0.0329	0	37.99	0.011	R	DVEGGWLLR	Y
216	1	AT2G37040.1	PAL1, ATPAL1 PHE ammonia lyase 1	37	78676	1	1	1	1	14053	1	1	1	812.447	1622.88	2	1622.88	0.0016	0	36.69	0.011	R	TSPQWLGPQIEVIR	Y
217	1	AT5G20350.1	TIP1 Ankyrin repeat family protein with DHHC zinc finger domain	37	68190	1	1	1	1	12505	1	1	1	784.422	1566.83	2	1566.87	-0.0441	0	36.64	0.011	R	GAIQVAELLLQEGAR	V
218	1	AT5G20680.1	TBL16 TRICHOME BIREFRINGENCE-LIKE 16	36	62277	1	1	1	1	2554	1	1	1	568.296	1134.58	2	1134.6	-0.0258	0	36.13	0.019	K	TLAFVGDSLGR	Q
219	1	AT1G35160.1	GRF4, 14-3-3PHI, GF14 PHI GF14 protein phi chain	36	30175	1	1	1	1	26514	1	1	1	721.989	2162.94	3	2162.95	-0.0059	1	35.65	0.0094	K	LAEQAERYEEMVEFMEK	V	2 Oxidation (M)	0.00000000001000100.0
220	1	AT5G04660.1	CYP77A4 cytochrome P450, family 77, subfamily A, polypeptide 4	35	58100	1	1	1	1	282	1	1	1	446.738	891.461	2	891.464	-0.0023	0	35.48	0.027	K	MIPFGVGR	R	Oxidation (M)	0.10000000.0
221	1	AT2G27600.1	SKD1, VPS4, ATSKD1 AAA-type ATPase family protein	35	48563	1	1	1	1	4052	1	1	1	610.824	1219.63	2	1219.66	-0.0259	0	35.31	0.022	R	AFLLYGPPGTGK	S
222	1	AT1G74550.1	CYP98A9 cytochrome P450, family 98, subfamily A, polypeptide 9	35	55383	1	1	1	1	7923	1	1	1	466.248	1395.72	3	1395.77	-0.0489	0	35.26	0.017	R	LHPPTPLMLPHK	A	Oxidation (M)	0.000000010000.0
223	1	AT2G05170.1	ATVPS11, VPS11 vacuolar protein sorting 11	34	105645	1	1	1	1	3524	1	1	1	597.8	1193.58	2	1193.61	-0.0232	0	34.39	0.023	R	IFTNQFPEAK	I
224	1	AT1G59820.1	ALA3 aminophospholipid ATPase 3	34	137664	1	1	1	1	25073	1	1	1	1043.52	2085.03	2	2084.99	0.0423	0	34.02	0.016	R	TSNLNEELGQVEYIFSDK	T
225	1	AT4G01350.1	Cysteine/Histidine-rich C1 domain family protein	34	74065	2	2	1	1	199	1	1	1	437.724	873.433	2	873.446	-0.0128	0	33.57	0.04	K	FGAVPNNR	N
225	1	AT4G01350.1	Cysteine/Histidine-rich C1 domain family protein	34	74065	2	2	1	1	200	1	1	1	437.724	873.433	2	873.446	-0.0125	0	32.09	0.057	K	FGAVPNNR	N
226	1	AT3G06400.1	CHR11 chromatin-remodeling protein 11	34	122352	1	1	1	1	3374	1	1	1	593.355	1184.69	2	1184.72	-0.0257	1	33.64	0.02	K	MVLLDKLLPK	L	Oxidation (M)	0.1000000000.0
227	1	AT4G38240.1	CGL1, CGL, GNTI alpha-1,3-mannosyl-glycoprotein beta-1,2-N-acetylglucosaminyltransferase, putative	33	51601	1	1	1	1	2441	1	1	1	562.751	1123.49	2	1123.51	-0.0221	0	33.42	0.023	K	AYWDDWLR	L
228	1	AT1G12280.1	LRR and NB-ARC domains-containing disease resistance protein	33	102574	1	1	1	1	2	1	1	1	400.247	798.48	2	798.46	0.0203	0	33.25	0.024	K	LPNQISK	L
229	1	AT5G13560.1	unknown protein; BEST Arabidopsis thaliana protein match is: unknown protein (TAIR:AT2G37370.1); Has 12055 Blast hits to 8846 proteins in 811 species: Archae - 217; Bacteria - 1046; Metazoa - 6104; Fungi - 1115; Plants - 528; Viruses - 14; Other Euk	33	76604	1	1	1	1	30	1	1	1	407.226	812.437	2	812.512	-0.0753	0	32.77	0.03	R	LEGLLIR	K
230	1	AT1G18270.1	ketose-bisphosphate aldolase class-II family protein	33	146950	1	1	1	1	649	1	1	1	476.746	951.477	2	951.47	0.0078	0	32.63	0.035	R	ETLIMSSR	E	Oxidation (M)	0.00001000.0
231	1	AT1G24510.1	TCP-1/cpn60 chaperonin family protein	33	59347	2	1	1	1	1527	1	1	1	528.804	1055.59	2	1055.6	-0.0048	0	29.49	0.068	K	AVLAVADLER	R
231	1	AT1G24510.1	TCP-1/cpn60 chaperonin family protein	33	59347	2	1	1	1	1528	1	1	1	528.804	1055.59	2	1055.6	-0.0045	0	31.62	0.042	K	AVLAVADLER	R
232	1	AT1G62970.1	Chaperone DnaJ-domain superfamily protein	32	87654	1	1	1	1	4736	1	1	1	626.884	1251.75	2	1251.74	0.0122	1	32.19	0.02	R	LAVLLNPSRNR	Y
233	1	AT4G16660.1	heat shock protein 70 (Hsp 70) family protein	32	96665	1	1	1	1	11122	1	1	1	507.261	1518.76	3	1518.82	-0.0541	1	31.92	0.04	K	TVSVNQFQVKDVR	W
234	1	AT1G62020.1	Coatomer, alpha subunit	32	136480	2	1	1	1	495	1	1	1	465.234	928.454	2	928.513	-0.0594	0	29.34	0.075	R	VWDIGALR	K
234	1	AT1G62020.1	Coatomer, alpha subunit	32	136480	2	1	1	1	499	1	1	1	465.245	928.475	2	928.513	-0.0379	0	31.27	0.053	R	VWDIGALR	K
235	1	AT3G56080.1	S-adenosyl-L-methionine-dependent methyltransferases superfamily protein	32	69947	1	1	1	1	16009	1	1	1	850.923	1699.83	2	1699.87	-0.0409	1	31.58	0.036	R	KSGPFFVFPGGGTQFK	D
236	1	AT3G20050.1	ATTCP-1, TCP-1 T-complex protein 1 alpha subunit	32	59192	1	1	1	1	24498	1	1	1	1028.05	2054.08	2	2054.05	0.0271	1	31.54	0.026	K	GIDDMALKYFVEAGAIAVR	R	Oxidation (M)	0.0000100000000000000.0
237	1	AT3G20690.1	F-box and associated interaction domains-containing protein	31	43095	1	1	1	1	465	1	1	1	462.746	923.477	2	923.479	-0.0016	0	31.49	0.047	R	MVSSFPLK	W	Oxidation (M)	0.10000000.0
238	1	AT5G59250.1	Major facilitator superfamily protein	31	59791	1	1	1	1	2194	1	1	1	552.779	1103.54	2	1103.57	-0.0277	0	31.25	0.057	K	GLSLEEIESK	I
239	1	AT5G47960.1	SMG1, ATRABA4C, RABA4C RAB GTPase homolog A4C	31	24824	1	1	1	1	10860	1	1	1	503.925	1508.75	3	1508.8	-0.0496	1	31.24	0.044	R	GAVGAMLVYDITKR	Q	Oxidation (M)	0.00000100000000.0
240	1	AT1G34430.1	EMB3003 2-oxoacid dehydrogenases acyltransferase family protein	31	48277	1	1	1	1	15375	1	1	1	837.396	1672.78	2	1672.77	0.0083	0	31.03	0.041	R	EIFMPALSSTMTEGK	I	2 Oxidation (M)	0.000100000010000.0
241	1	AT3G08800.1	ARM repeat superfamily protein	30	103950	1	1	1	1	11033	1	1	1	758.441	1514.87	2	1514.83	0.0361	0	30.3	0.043	R	AAVESLAVLASLSER	T
242	1	AT4G35920.1	MCA1 PLAC8 family protein	30	48006	1	1	1	1	2653	1	1	1	570.84	1139.66	2	1139.69	-0.0264	0	30.09	0.044	K	LIGNLLEQLK	I
243	1	AT5G54140.1	ILL3 IAA-leucine-resistant (ILR1)-like 3	29	46761	1	1	1	1	23884	1	1	1	676.031	2025.07	3	2024.95	0.1195	0	29.2	0.051	R	ADMDALPLQELVEWDHK	S	Oxidation (M)	0.00100000000000000.0
244	1	AT1G77590.1	LACS9 long chain acyl-CoA synthetase 9	29	76127	1	1	1	1	2308	1	1	1	557.758	1113.5	2	1113.52	-0.0235	0	29.15	0.059	R	WFYTGDIGR	F

## Sheet: mCW-P3
Table S1b. Proteins identified from fractions mCW-P2, mCW-P3, sCW-P2 and sCW-P3 after FFE enrichment of Golgi membranes from developing xylem of pine. Protein identifications were made with one or more significantly matching peptides by Mascot (p < 0.05) against Arabidopsis proteins (TAIR10). Column headers are standard outputs from the Mascot search engine (http://www.matrixscience.com/help/expo…
prot_hit_num	prot_family_member	prot_acc	prot_desc	prot_score	prot_mass	prot_matches	prot_matches_sig	prot_sequences	prot_sequences_sig	pep_query	pep_rank	pep_isbold	pep_isunique	pep_exp_mz	pep_exp_mr	pep_exp_z	pep_calc_mr	pep_delta	pep_miss	pep_score	pep_expect	pep_res_before	pep_seq	pep_res_after	pep_var_mod	pep_var_mod_pos
1	1	AT5G09810.1	ACT7 actin 7	13013	41709	393	392	13	13	699	1	1	1	488.711	975.407	2	975.441	-0.0345	0	60.84	4.1e-05	K	AGFAGDDAPR	A
1	1	AT5G09810.1	ACT7 actin 7	13013	41709	393	392	13	13	700	1	1	1	488.711	975.407	2	975.441	-0.0342	0	73.6	2.2e-06	K	AGFAGDDAPR	A
1	1	AT5G09810.1	ACT7 actin 7	13013	41709	393	392	13	13	2765	1	1	1	582.29	1162.57	2	1162.59	-0.0246	0	29.22	0.092	K	EITALAPSSMK	I	Oxidation (M)	0.00000000010.0
1	1	AT5G09810.1	ACT7 actin 7	13013	41709	393	392	13	13	2767	1	1	1	582.29	1162.57	2	1162.59	-0.0246	0	39.71	0.0082	K	EITALAPSSMK	I	Oxidation (M)	0.00000000010.0
1	1	AT5G09810.1	ACT7 actin 7	13013	41709	393	392	13	13	1	1	1	1	400.214	1197.62	3	1197.7	-0.0772	0	35.7	0.047	R	AVFPSIVGRPR	H
1	1	AT5G09810.1	ACT7 actin 7	13013	41709	393	392	13	13	3301	1	1	1	400.217	1197.63	3	1197.7	-0.0683	0	65.7	1.6e-05	R	AVFPSIVGRPR	H
1	1	AT5G09810.1	ACT7 actin 7	13013	41709	393	392	13	13	3302	1	1	1	400.217	1197.63	3	1197.7	-0.0682	0	56.5	0.00013	R	AVFPSIVGRPR	H
1	1	AT5G09810.1	ACT7 actin 7	13013	41709	393	392	13	13	3303	1	1	1	400.217	1197.63	3	1197.7	-0.0679	0	49.56	0.00065	R	AVFPSIVGRPR	H
1	1	AT5G09810.1	ACT7 actin 7	13013	41709	393	392	13	13	3304	1	1	1	400.217	1197.63	3	1197.7	-0.0677	0	52	0.00037	R	AVFPSIVGRPR	H
1	1	AT5G09810.1	ACT7 actin 7	13013	41709	393	392	13	13	3305	1	1	1	400.218	1197.63	3	1197.7	-0.0673	0	34.99	0.019	R	AVFPSIVGRPR	H
1	1	AT5G09810.1	ACT7 actin 7	13013	41709	393	392	13	13	3307	1	1	1	400.218	1197.63	3	1197.7	-0.067	0	45.53	0.0016	R	AVFPSIVGRPR	H
1	1	AT5G09810.1	ACT7 actin 7	13013	41709	393	392	13	13	3308	1	1	1	400.218	1197.63	3	1197.7	-0.067	0	43.52	0.0026	R	AVFPSIVGRPR	H
1	1	AT5G09810.1	ACT7 actin 7	13013	41709	393	392	13	13	3309	1	1	1	400.218	1197.63	3	1197.7	-0.0669	0	53.37	0.00027	R	AVFPSIVGRPR	H
1	1	AT5G09810.1	ACT7 actin 7	13013	41709	393	392	13	13	3310	1	1	1	400.218	1197.63	3	1197.7	-0.0668	0	44.38	0.0021	R	AVFPSIVGRPR	H
1	1	AT5G09810.1	ACT7 actin 7	13013	41709	393	392	13	13	3311	1	1	1	400.218	1197.63	3	1197.7	-0.0666	0	52.13	0.00036	R	AVFPSIVGRPR	H
1	1	AT5G09810.1	ACT7 actin 7	13013	41709	393	392	13	13	3312	1	1	1	400.218	1197.63	3	1197.7	-0.0665	0	54.29	0.00022	R	AVFPSIVGRPR	H
1	1	AT5G09810.1	ACT7 actin 7	13013	41709	393	392	13	13	3313	1	1	1	400.218	1197.63	3	1197.7	-0.0664	0	51.61	0.0004	R	AVFPSIVGRPR	H
1	1	AT5G09810.1	ACT7 actin 7	13013	41709	393	392	13	13	3315	1	1	1	599.846	1197.68	2	1197.7	-0.0217	0	31.32	0.037	R	AVFPSIVGRPR	H
1	1	AT5G09810.1	ACT7 actin 7	13013	41709	393	392	13	13	3316	1	1	1	599.846	1197.68	2	1197.7	-0.0215	0	49.11	0.00062	R	AVFPSIVGRPR	H
1	1	AT5G09810.1	ACT7 actin 7	13013	41709	393	392	13	13	3317	1	1	1	599.846	1197.68	2	1197.7	-0.021	0	62.14	3.1e-05	R	AVFPSIVGRPR	H
1	1	AT5G09810.1	ACT7 actin 7	13013	41709	393	392	13	13	3318	1	1	1	599.846	1197.68	2	1197.7	-0.021	0	47.81	0.00083	R	AVFPSIVGRPR	H
1	1	AT5G09810.1	ACT7 actin 7	13013	41709	393	392	13	13	3319	1	1	1	599.846	1197.68	2	1197.7	-0.0208	0	53.51	0.00022	R	AVFPSIVGRPR	H
1	1	AT5G09810.1	ACT7 actin 7	13013	41709	393	392	13	13	3320	1	1	1	599.846	1197.68	2	1197.7	-0.0206	0	37.61	0.0087	R	AVFPSIVGRPR	H
1	1	AT5G09810.1	ACT7 actin 7	13013	41709	393	392	13	13	3321	1	1	1	599.846	1197.68	2	1197.7	-0.0206	0	57.79	8.3e-05	R	AVFPSIVGRPR	H
1	1	AT5G09810.1	ACT7 actin 7	13013	41709	393	392	13	13	3322	1	1	1	599.846	1197.68	2	1197.7	-0.0205	0	31.07	0.039	R	AVFPSIVGRPR	H
1	1	AT5G09810.1	ACT7 actin 7	13013	41709	393	392	13	13	3323	1	1	1	599.846	1197.68	2	1197.7	-0.0205	0	55.39	0.00014	R	AVFPSIVGRPR	H
1	1	AT5G09810.1	ACT7 actin 7	13013	41709	393	392	13	13	3324	1	1	1	599.846	1197.68	2	1197.7	-0.0205	0	41.69	0.0034	R	AVFPSIVGRPR	H
1	1	AT5G09810.1	ACT7 actin 7	13013	41709	393	392	13	13	3325	1	1	1	599.846	1197.68	2	1197.7	-0.0205	0	46.47	0.0011	R	AVFPSIVGRPR	H
1	1	AT5G09810.1	ACT7 actin 7	13013	41709	393	392	13	13	3326	1	1	1	599.846	1197.68	2	1197.7	-0.0205	0	52.66	0.00027	R	AVFPSIVGRPR	H
1	1	AT5G09810.1	ACT7 actin 7	13013	41709	393	392	13	13	3327	1	1	1	599.846	1197.68	2	1197.7	-0.0204	0	40.96	0.004	R	AVFPSIVGRPR	H
1	1	AT5G09810.1	ACT7 actin 7	13013	41709	393	392	13	13	3328	1	1	1	599.846	1197.68	2	1197.7	-0.0203	0	49.9	0.00051	R	AVFPSIVGRPR	H
1	1	AT5G09810.1	ACT7 actin 7	13013	41709	393	392	13	13	10880	1	1	1	505.907	1514.7	3	1514.74	-0.0435	0	33.09	0.026	K	IWHHTFYNELR	V
1	1	AT5G09810.1	ACT7 actin 7	13013	41709	393	392	13	13	11799	1	1	1	516.592	1546.75	3	1546.8	-0.0493	1	45.99	0.0015	R	LDLAGRDLTDSLMK	I
1	1	AT5G09810.1	ACT7 actin 7	13013	41709	393	392	13	13	11800	2	1	1	516.592	1546.75	3	1546.8	-0.0477	1	34.11	0.022	R	LDLAGRDLTDSLMK	I
1	1	AT5G09810.1	ACT7 actin 7	13013	41709	393	392	13	13	11808	2	1	1	516.593	1546.76	3	1546.8	-0.0455	1	32.95	0.029	R	LDLAGRDLTDSLMK	I
1	1	AT5G09810.1	ACT7 actin 7	13013	41709	393	392	13	13	11812	2	1	1	516.593	1546.76	3	1546.8	-0.0444	1	31.21	0.044	R	LDLAGRDLTDSLMK	I
1	1	AT5G09810.1	ACT7 actin 7	13013	41709	393	392	13	13	11815	2	1	1	516.593	1546.76	3	1546.8	-0.0439	1	36.18	0.014	R	LDLAGRDLTDSLMK	I
1	1	AT5G09810.1	ACT7 actin 7	13013	41709	393	392	13	13	11847	2	1	1	774.411	1546.81	2	1546.8	0.0058	1	33.76	0.024	R	LDLAGRDLTDSLMK	I
1	1	AT5G09810.1	ACT7 actin 7	13013	41709	393	392	13	13	18627	1	1	1	887.965	1773.91	2	1773.89	0.0252	0	66.74	1e-05	K	NYELPDGQVITIGAER	F
1	1	AT5G09810.1	ACT7 actin 7	13013	41709	393	392	13	13	4134	1	1	1	619.303	1854.89	3	1854.93	-0.0364	0	35.51	0.04	K	LAYVALDYEQELETAK	S
1	1	AT5G09810.1	ACT7 actin 7	13013	41709	393	392	13	13	20724	1	1	1	619.304	1854.89	3	1854.93	-0.0341	0	41.62	0.0031	K	LAYVALDYEQELETAK	S
1	1	AT5G09810.1	ACT7 actin 7	13013	41709	393	392	13	13	20725	1	1	1	619.306	1854.89	3	1854.93	-0.03	0	50.36	0.00041	K	LAYVALDYEQELETAK	S
1	1	AT5G09810.1	ACT7 actin 7	13013	41709	393	392	13	13	20726	1	1	1	619.306	1854.9	3	1854.93	-0.0298	0	52.86	0.00023	K	LAYVALDYEQELETAK	S
1	1	AT5G09810.1	ACT7 actin 7	13013	41709	393	392	13	13	20727	1	1	1	619.306	1854.9	3	1854.93	-0.0296	0	47.05	0.00089	K	LAYVALDYEQELETAK	S
1	1	AT5G09810.1	ACT7 actin 7	13013	41709	393	392	13	13	20728	1	1	1	619.306	1854.9	3	1854.93	-0.0294	0	80.28	4.2e-07	K	LAYVALDYEQELETAK	S
1	1	AT5G09810.1	ACT7 actin 7	13013	41709	393	392	13	13	20729	1	1	1	619.306	1854.9	3	1854.93	-0.0293	0	74.55	1.6e-06	K	LAYVALDYEQELETAK	S
1	1	AT5G09810.1	ACT7 actin 7	13013	41709	393	392	13	13	20730	1	1	1	619.306	1854.9	3	1854.93	-0.0292	0	80.32	4.2e-07	K	LAYVALDYEQELETAK	S
1	1	AT5G09810.1	ACT7 actin 7	13013	41709	393	392	13	13	20731	1	1	1	619.306	1854.9	3	1854.93	-0.0292	0	57.91	7.3e-05	K	LAYVALDYEQELETAK	S
1	1	AT5G09810.1	ACT7 actin 7	13013	41709	393	392	13	13	20732	1	1	1	619.306	1854.9	3	1854.93	-0.0291	0	67.68	7.7e-06	K	LAYVALDYEQELETAK	S
1	1	AT5G09810.1	ACT7 actin 7	13013	41709	393	392	13	13	20733	1	1	1	619.306	1854.9	3	1854.93	-0.029	0	59.05	5.6e-05	K	LAYVALDYEQELETAK	S
1	1	AT5G09810.1	ACT7 actin 7	13013	41709	393	392	13	13	20734	1	1	1	619.306	1854.9	3	1854.93	-0.0289	0	67.75	7.5e-06	K	LAYVALDYEQELETAK	S
1	1	AT5G09810.1	ACT7 actin 7	13013	41709	393	392	13	13	20735	1	1	1	619.306	1854.9	3	1854.93	-0.0288	0	42.87	0.0023	K	LAYVALDYEQELETAK	S
1	1	AT5G09810.1	ACT7 actin 7	13013	41709	393	392	13	13	20736	1	1	1	619.306	1854.9	3	1854.93	-0.0287	0	68.5	6.4e-06	K	LAYVALDYEQELETAK	S
1	1	AT5G09810.1	ACT7 actin 7	13013	41709	393	392	13	13	20737	1	1	1	619.306	1854.9	3	1854.93	-0.0286	0	53.38	0.00021	K	LAYVALDYEQELETAK	S
1	1	AT5G09810.1	ACT7 actin 7	13013	41709	393	392	13	13	20738	1	1	1	619.306	1854.9	3	1854.93	-0.0286	0	47.31	0.00084	K	LAYVALDYEQELETAK	S
1	1	AT5G09810.1	ACT7 actin 7	13013	41709	393	392	13	13	20739	1	1	1	619.306	1854.9	3	1854.93	-0.0285	0	51.54	0.00032	K	LAYVALDYEQELETAK	S
1	1	AT5G09810.1	ACT7 actin 7	13013	41709	393	392	13	13	20740	1	1	1	619.306	1854.9	3	1854.93	-0.0284	0	71.61	3.1e-06	K	LAYVALDYEQELETAK	S
1	1	AT5G09810.1	ACT7 actin 7	13013	41709	393	392	13	13	20741	1	1	1	619.306	1854.9	3	1854.93	-0.0283	0	48.19	0.00068	K	LAYVALDYEQELETAK	S
1	1	AT5G09810.1	ACT7 actin 7	13013	41709	393	392	13	13	20742	1	1	1	619.306	1854.9	3	1854.93	-0.0283	0	57.01	9e-05	K	LAYVALDYEQELETAK	S
1	1	AT5G09810.1	ACT7 actin 7	13013	41709	393	392	13	13	20743	1	1	1	619.306	1854.9	3	1854.93	-0.0282	0	62.31	2.6e-05	K	LAYVALDYEQELETAK	S
1	1	AT5G09810.1	ACT7 actin 7	13013	41709	393	392	13	13	20744	1	1	1	619.306	1854.9	3	1854.93	-0.0281	0	44.1	0.0018	K	LAYVALDYEQELETAK	S
1	1	AT5G09810.1	ACT7 actin 7	13013	41709	393	392	13	13	20745	1	1	1	619.306	1854.9	3	1854.93	-0.028	0	67.38	8.2e-06	K	LAYVALDYEQELETAK	S
1	1	AT5G09810.1	ACT7 actin 7	13013	41709	393	392	13	13	20746	1	1	1	619.306	1854.9	3	1854.93	-0.028	0	56.3	0.00011	K	LAYVALDYEQELETAK	S
1	1	AT5G09810.1	ACT7 actin 7	13013	41709	393	392	13	13	20747	1	1	1	619.306	1854.9	3	1854.93	-0.028	0	61.79	3e-05	K	LAYVALDYEQELETAK	S
1	1	AT5G09810.1	ACT7 actin 7	13013	41709	393	392	13	13	20748	1	1	1	619.306	1854.9	3	1854.93	-0.0279	0	86.91	9.2e-08	K	LAYVALDYEQELETAK	S
1	1	AT5G09810.1	ACT7 actin 7	13013	41709	393	392	13	13	20749	1	1	1	619.306	1854.9	3	1854.93	-0.0278	0	80.3	4.2e-07	K	LAYVALDYEQELETAK	S
1	1	AT5G09810.1	ACT7 actin 7	13013	41709	393	392	13	13	20750	1	1	1	619.306	1854.9	3	1854.93	-0.0278	0	71.55	3.2e-06	K	LAYVALDYEQELETAK	S
1	1	AT5G09810.1	ACT7 actin 7	13013	41709	393	392	13	13	20751	1	1	1	619.306	1854.9	3	1854.93	-0.0278	0	65.78	1.2e-05	K	LAYVALDYEQELETAK	S
1	1	AT5G09810.1	ACT7 actin 7	13013	41709	393	392	13	13	20752	1	1	1	619.306	1854.9	3	1854.93	-0.0277	0	49.79	0.00047	K	LAYVALDYEQELETAK	S
1	1	AT5G09810.1	ACT7 actin 7	13013	41709	393	392	13	13	20753	1	1	1	619.306	1854.9	3	1854.93	-0.0276	0	54.25	0.00017	K	LAYVALDYEQELETAK	S
1	1	AT5G09810.1	ACT7 actin 7	13013	41709	393	392	13	13	20754	1	1	1	619.307	1854.9	3	1854.93	-0.0275	0	65.4	1.3e-05	K	LAYVALDYEQELETAK	S
1	1	AT5G09810.1	ACT7 actin 7	13013	41709	393	392	13	13	20755	1	1	1	619.307	1854.9	3	1854.93	-0.0275	0	36.14	0.011	K	LAYVALDYEQELETAK	S
1	1	AT5G09810.1	ACT7 actin 7	13013	41709	393	392	13	13	20756	1	1	1	619.307	1854.9	3	1854.93	-0.0274	0	80.15	4.4e-07	K	LAYVALDYEQELETAK	S
1	1	AT5G09810.1	ACT7 actin 7	13013	41709	393	392	13	13	20757	1	1	1	619.307	1854.9	3	1854.93	-0.0274	0	58.77	6e-05	K	LAYVALDYEQELETAK	S
1	1	AT5G09810.1	ACT7 actin 7	13013	41709	393	392	13	13	20758	1	1	1	619.307	1854.9	3	1854.93	-0.0273	0	48.63	0.00062	K	LAYVALDYEQELETAK	S
1	1	AT5G09810.1	ACT7 actin 7	13013	41709	393	392	13	13	20759	1	1	1	619.307	1854.9	3	1854.93	-0.0272	0	49.32	0.00053	K	LAYVALDYEQELETAK	S
1	1	AT5G09810.1	ACT7 actin 7	13013	41709	393	392	13	13	20760	1	1	1	619.307	1854.9	3	1854.93	-0.0272	0	70.87	3.7e-06	K	LAYVALDYEQELETAK	S
1	1	AT5G09810.1	ACT7 actin 7	13013	41709	393	392	13	13	20761	1	1	1	619.307	1854.9	3	1854.93	-0.0272	0	88.03	7.1e-08	K	LAYVALDYEQELETAK	S
1	1	AT5G09810.1	ACT7 actin 7	13013	41709	393	392	13	13	20762	1	1	1	619.307	1854.9	3	1854.93	-0.0271	0	67.38	8.2e-06	K	LAYVALDYEQELETAK	S
1	1	AT5G09810.1	ACT7 actin 7	13013	41709	393	392	13	13	20763	1	1	1	619.307	1854.9	3	1854.93	-0.0271	0	71.96	2.9e-06	K	LAYVALDYEQELETAK	S
1	1	AT5G09810.1	ACT7 actin 7	13013	41709	393	392	13	13	20764	1	1	1	619.307	1854.9	3	1854.93	-0.0271	0	37.34	0.0083	K	LAYVALDYEQELETAK	S
1	1	AT5G09810.1	ACT7 actin 7	13013	41709	393	392	13	13	20765	1	1	1	619.307	1854.9	3	1854.93	-0.0271	0	73.92	1.8e-06	K	LAYVALDYEQELETAK	S
1	1	AT5G09810.1	ACT7 actin 7	13013	41709	393	392	13	13	20766	1	1	1	619.307	1854.9	3	1854.93	-0.027	0	47.03	0.00089	K	LAYVALDYEQELETAK	S
1	1	AT5G09810.1	ACT7 actin 7	13013	41709	393	392	13	13	20767	1	1	1	619.307	1854.9	3	1854.93	-0.027	0	52.69	0.00024	K	LAYVALDYEQELETAK	S
1	1	AT5G09810.1	ACT7 actin 7	13013	41709	393	392	13	13	20768	1	1	1	619.307	1854.9	3	1854.93	-0.0269	0	81.86	2.9e-07	K	LAYVALDYEQELETAK	S
1	1	AT5G09810.1	ACT7 actin 7	13013	41709	393	392	13	13	20769	1	1	1	619.307	1854.9	3	1854.93	-0.0269	0	64.01	1.8e-05	K	LAYVALDYEQELETAK	S
1	1	AT5G09810.1	ACT7 actin 7	13013	41709	393	392	13	13	20770	1	1	1	619.307	1854.9	3	1854.93	-0.0269	0	75.05	1.4e-06	K	LAYVALDYEQELETAK	S
1	1	AT5G09810.1	ACT7 actin 7	13013	41709	393	392	13	13	20771	1	1	1	619.307	1854.9	3	1854.93	-0.0266	0	72.83	2.4e-06	K	LAYVALDYEQELETAK	S
1	1	AT5G09810.1	ACT7 actin 7	13013	41709	393	392	13	13	20772	1	1	1	619.307	1854.9	3	1854.93	-0.0265	0	87.47	8.1e-08	K	LAYVALDYEQELETAK	S
1	1	AT5G09810.1	ACT7 actin 7	13013	41709	393	392	13	13	20773	1	1	1	619.307	1854.9	3	1854.93	-0.0265	0	94.38	1.6e-08	K	LAYVALDYEQELETAK	S
1	1	AT5G09810.1	ACT7 actin 7	13013	41709	393	392	13	13	20774	1	1	1	619.307	1854.9	3	1854.93	-0.0264	0	63.93	1.8e-05	K	LAYVALDYEQELETAK	S
1	1	AT5G09810.1	ACT7 actin 7	13013	41709	393	392	13	13	20775	1	1	1	619.307	1854.9	3	1854.93	-0.0264	0	94.11	1.8e-08	K	LAYVALDYEQELETAK	S
1	1	AT5G09810.1	ACT7 actin 7	13013	41709	393	392	13	13	20776	1	1	1	619.307	1854.9	3	1854.93	-0.0263	0	55.09	0.00014	K	LAYVALDYEQELETAK	S
1	1	AT5G09810.1	ACT7 actin 7	13013	41709	393	392	13	13	20777	1	1	1	619.307	1854.9	3	1854.93	-0.0263	0	67.34	8.3e-06	K	LAYVALDYEQELETAK	S
1	1	AT5G09810.1	ACT7 actin 7	13013	41709	393	392	13	13	20778	1	1	1	619.307	1854.9	3	1854.93	-0.0263	0	82.79	2.4e-07	K	LAYVALDYEQELETAK	S
1	1	AT5G09810.1	ACT7 actin 7	13013	41709	393	392	13	13	20779	1	1	1	619.307	1854.9	3	1854.93	-0.0262	0	45.3	0.0013	K	LAYVALDYEQELETAK	S
1	1	AT5G09810.1	ACT7 actin 7	13013	41709	393	392	13	13	20780	1	1	1	619.307	1854.9	3	1854.93	-0.0262	0	74.98	1.4e-06	K	LAYVALDYEQELETAK	S
1	1	AT5G09810.1	ACT7 actin 7	13013	41709	393	392	13	13	20781	1	1	1	619.307	1854.9	3	1854.93	-0.0262	0	80.16	4.3e-07	K	LAYVALDYEQELETAK	S
1	1	AT5G09810.1	ACT7 actin 7	13013	41709	393	392	13	13	20782	1	1	1	619.307	1854.9	3	1854.93	-0.0261	0	52.83	0.00024	K	LAYVALDYEQELETAK	S
1	1	AT5G09810.1	ACT7 actin 7	13013	41709	393	392	13	13	20783	1	1	1	619.307	1854.9	3	1854.93	-0.026	0	60.91	3.7e-05	K	LAYVALDYEQELETAK	S
1	1	AT5G09810.1	ACT7 actin 7	13013	41709	393	392	13	13	20784	1	1	1	619.307	1854.9	3	1854.93	-0.0259	0	52.49	0.00025	K	LAYVALDYEQELETAK	S
1	1	AT5G09810.1	ACT7 actin 7	13013	41709	393	392	13	13	20785	1	1	1	619.307	1854.9	3	1854.93	-0.0259	0	91.67	3.1e-08	K	LAYVALDYEQELETAK	S
1	1	AT5G09810.1	ACT7 actin 7	13013	41709	393	392	13	13	20786	1	1	1	619.307	1854.9	3	1854.93	-0.0258	0	54.8	0.00015	K	LAYVALDYEQELETAK	S
1	1	AT5G09810.1	ACT7 actin 7	13013	41709	393	392	13	13	20787	1	1	1	619.307	1854.9	3	1854.93	-0.0257	0	57.33	8.3e-05	K	LAYVALDYEQELETAK	S
1	1	AT5G09810.1	ACT7 actin 7	13013	41709	393	392	13	13	20788	1	1	1	619.307	1854.9	3	1854.93	-0.0257	0	47.27	0.00085	K	LAYVALDYEQELETAK	S
1	1	AT5G09810.1	ACT7 actin 7	13013	41709	393	392	13	13	20789	1	1	1	619.307	1854.9	3	1854.93	-0.0257	0	79.83	4.7e-07	K	LAYVALDYEQELETAK	S
1	1	AT5G09810.1	ACT7 actin 7	13013	41709	393	392	13	13	20790	1	1	1	619.307	1854.9	3	1854.93	-0.0257	0	66.52	1e-05	K	LAYVALDYEQELETAK	S
1	1	AT5G09810.1	ACT7 actin 7	13013	41709	393	392	13	13	20791	1	1	1	619.307	1854.9	3	1854.93	-0.0257	0	44.63	0.0016	K	LAYVALDYEQELETAK	S
1	1	AT5G09810.1	ACT7 actin 7	13013	41709	393	392	13	13	20792	1	1	1	619.307	1854.9	3	1854.93	-0.0257	0	87.89	7.3e-08	K	LAYVALDYEQELETAK	S
1	1	AT5G09810.1	ACT7 actin 7	13013	41709	393	392	13	13	20793	1	1	1	619.307	1854.9	3	1854.93	-0.0256	0	90.3	4.2e-08	K	LAYVALDYEQELETAK	S
1	1	AT5G09810.1	ACT7 actin 7	13013	41709	393	392	13	13	20794	1	1	1	619.307	1854.9	3	1854.93	-0.0256	0	49.61	0.00049	K	LAYVALDYEQELETAK	S
1	1	AT5G09810.1	ACT7 actin 7	13013	41709	393	392	13	13	20795	1	1	1	619.307	1854.9	3	1854.93	-0.0255	0	79.83	4.7e-07	K	LAYVALDYEQELETAK	S
1	1	AT5G09810.1	ACT7 actin 7	13013	41709	393	392	13	13	20796	1	1	1	619.307	1854.9	3	1854.93	-0.0254	0	45.33	0.0013	K	LAYVALDYEQELETAK	S
1	1	AT5G09810.1	ACT7 actin 7	13013	41709	393	392	13	13	20797	1	1	1	619.307	1854.9	3	1854.93	-0.0254	0	75.82	1.2e-06	K	LAYVALDYEQELETAK	S
1	1	AT5G09810.1	ACT7 actin 7	13013	41709	393	392	13	13	20799	1	1	1	619.307	1854.9	3	1854.93	-0.0253	0	106.39	1e-09	K	LAYVALDYEQELETAK	S
1	1	AT5G09810.1	ACT7 actin 7	13013	41709	393	392	13	13	20800	1	1	1	619.307	1854.9	3	1854.93	-0.0252	0	76.61	9.8e-07	K	LAYVALDYEQELETAK	S
1	1	AT5G09810.1	ACT7 actin 7	13013	41709	393	392	13	13	20801	1	1	1	619.307	1854.9	3	1854.93	-0.0249	0	86.98	9e-08	K	LAYVALDYEQELETAK	S
1	1	AT5G09810.1	ACT7 actin 7	13013	41709	393	392	13	13	20803	1	1	1	619.308	1854.9	3	1854.93	-0.0245	0	58.93	5.8e-05	K	LAYVALDYEQELETAK	S
1	1	AT5G09810.1	ACT7 actin 7	13013	41709	393	392	13	13	20804	1	1	1	619.308	1854.9	3	1854.93	-0.0245	0	49.92	0.00046	K	LAYVALDYEQELETAK	S
1	1	AT5G09810.1	ACT7 actin 7	13013	41709	393	392	13	13	20805	1	1	1	619.308	1854.9	3	1854.93	-0.0245	0	51.64	0.00031	K	LAYVALDYEQELETAK	S
1	1	AT5G09810.1	ACT7 actin 7	13013	41709	393	392	13	13	20806	1	1	1	619.308	1854.9	3	1854.93	-0.0245	0	60.81	3.7e-05	K	LAYVALDYEQELETAK	S
1	1	AT5G09810.1	ACT7 actin 7	13013	41709	393	392	13	13	20807	1	1	1	619.308	1854.9	3	1854.93	-0.0237	0	79.4	5.2e-07	K	LAYVALDYEQELETAK	S
1	1	AT5G09810.1	ACT7 actin 7	13013	41709	393	392	13	13	20808	1	1	1	619.308	1854.9	3	1854.93	-0.0233	0	60.34	4.2e-05	K	LAYVALDYEQELETAK	S
1	1	AT5G09810.1	ACT7 actin 7	13013	41709	393	392	13	13	20809	1	1	1	619.308	1854.9	3	1854.93	-0.0232	0	61.68	3.1e-05	K	LAYVALDYEQELETAK	S
1	1	AT5G09810.1	ACT7 actin 7	13013	41709	393	392	13	13	20810	1	1	1	619.308	1854.9	3	1854.93	-0.0232	0	62.59	2.5e-05	K	LAYVALDYEQELETAK	S
1	1	AT5G09810.1	ACT7 actin 7	13013	41709	393	392	13	13	4136	1	1	1	619.308	1854.9	3	1854.93	-0.0232	0	57.58	0.00025	K	LAYVALDYEQELETAK	S
1	1	AT5G09810.1	ACT7 actin 7	13013	41709	393	392	13	13	20811	1	1	1	619.308	1854.9	3	1854.93	-0.023	0	39.89	0.0046	K	LAYVALDYEQELETAK	S
1	1	AT5G09810.1	ACT7 actin 7	13013	41709	393	392	13	13	20812	1	1	1	619.308	1854.9	3	1854.93	-0.0228	0	45.07	0.0014	K	LAYVALDYEQELETAK	S
1	1	AT5G09810.1	ACT7 actin 7	13013	41709	393	392	13	13	20813	1	1	1	619.308	1854.9	3	1854.93	-0.0227	0	52.13	0.00028	K	LAYVALDYEQELETAK	S
1	1	AT5G09810.1	ACT7 actin 7	13013	41709	393	392	13	13	20814	1	1	1	619.308	1854.9	3	1854.93	-0.0224	0	101.44	3.2e-09	K	LAYVALDYEQELETAK	S
1	1	AT5G09810.1	ACT7 actin 7	13013	41709	393	392	13	13	20815	1	1	1	619.308	1854.9	3	1854.93	-0.0224	0	72.7	2.4e-06	K	LAYVALDYEQELETAK	S
1	1	AT5G09810.1	ACT7 actin 7	13013	41709	393	392	13	13	20816	1	1	1	619.308	1854.9	3	1854.93	-0.0222	0	59.63	4.9e-05	K	LAYVALDYEQELETAK	S
1	1	AT5G09810.1	ACT7 actin 7	13013	41709	393	392	13	13	20817	1	1	1	619.309	1854.9	3	1854.93	-0.0211	0	49.23	0.00054	K	LAYVALDYEQELETAK	S
1	1	AT5G09810.1	ACT7 actin 7	13013	41709	393	392	13	13	4137	1	1	1	619.309	1854.91	3	1854.93	-0.0194	0	43.15	0.007	K	LAYVALDYEQELETAK	S
1	1	AT5G09810.1	ACT7 actin 7	13013	41709	393	392	13	13	20819	1	1	1	619.309	1854.91	3	1854.93	-0.0186	0	48.61	0.00062	K	LAYVALDYEQELETAK	S
1	1	AT5G09810.1	ACT7 actin 7	13013	41709	393	392	13	13	20820	1	1	1	619.309	1854.91	3	1854.93	-0.0183	0	51.25	0.00034	K	LAYVALDYEQELETAK	S
1	1	AT5G09810.1	ACT7 actin 7	13013	41709	393	392	13	13	20821	1	1	1	619.311	1854.91	3	1854.93	-0.0138	0	32.51	0.025	K	LAYVALDYEQELETAK	S
1	1	AT5G09810.1	ACT7 actin 7	13013	41709	393	392	13	13	4138	1	1	1	619.311	1854.91	3	1854.93	-0.0129	0	54.56	0.00051	K	LAYVALDYEQELETAK	S
1	1	AT5G09810.1	ACT7 actin 7	13013	41709	393	392	13	13	4140	1	1	1	619.312	1854.91	3	1854.93	-0.0108	0	70.23	1.4e-05	K	LAYVALDYEQELETAK	S
1	1	AT5G09810.1	ACT7 actin 7	13013	41709	393	392	13	13	4141	1	1	1	619.312	1854.92	3	1854.93	-0.0099	0	58.42	0.00021	K	LAYVALDYEQELETAK	S
1	1	AT5G09810.1	ACT7 actin 7	13013	41709	393	392	13	13	20828	1	1	1	928.485	1854.96	2	1854.93	0.0305	0	51.72	0.0003	K	LAYVALDYEQELETAK	S
1	1	AT5G09810.1	ACT7 actin 7	13013	41709	393	392	13	13	20830	1	1	1	928.485	1854.96	2	1854.93	0.0306	0	52.54	0.00025	K	LAYVALDYEQELETAK	S
1	1	AT5G09810.1	ACT7 actin 7	13013	41709	393	392	13	13	20831	1	1	1	928.485	1854.96	2	1854.93	0.0307	0	70.82	3.7e-06	K	LAYVALDYEQELETAK	S
1	1	AT5G09810.1	ACT7 actin 7	13013	41709	393	392	13	13	20834	1	1	1	928.485	1854.96	2	1854.93	0.0312	0	65.71	2.4e-05	K	LAYVALDYEQELETAK	S
1	1	AT5G09810.1	ACT7 actin 7	13013	41709	393	392	13	13	20835	1	1	1	928.486	1854.96	2	1854.93	0.0314	0	62.62	2.5e-05	K	LAYVALDYEQELETAK	S
1	1	AT5G09810.1	ACT7 actin 7	13013	41709	393	392	13	13	20836	1	1	1	928.486	1854.96	2	1854.93	0.0316	0	38.19	0.0068	K	LAYVALDYEQELETAK	S
1	1	AT5G09810.1	ACT7 actin 7	13013	41709	393	392	13	13	20837	1	1	1	928.486	1854.96	2	1854.93	0.0316	0	57.63	7.7e-05	K	LAYVALDYEQELETAK	S
1	1	AT5G09810.1	ACT7 actin 7	13013	41709	393	392	13	13	20839	1	1	1	928.486	1854.96	2	1854.93	0.0319	0	58.17	6.8e-05	K	LAYVALDYEQELETAK	S
1	1	AT5G09810.1	ACT7 actin 7	13013	41709	393	392	13	13	20840	1	1	1	928.486	1854.96	2	1854.93	0.0321	0	40.64	0.0039	K	LAYVALDYEQELETAK	S
1	1	AT5G09810.1	ACT7 actin 7	13013	41709	393	392	13	13	20841	1	1	1	928.486	1854.96	2	1854.93	0.0323	0	40.42	0.0041	K	LAYVALDYEQELETAK	S
1	1	AT5G09810.1	ACT7 actin 7	13013	41709	393	392	13	13	20843	1	1	1	928.486	1854.96	2	1854.93	0.0324	0	42.49	0.0025	K	LAYVALDYEQELETAK	S
1	1	AT5G09810.1	ACT7 actin 7	13013	41709	393	392	13	13	20844	1	1	1	928.486	1854.96	2	1854.93	0.0326	0	64.88	1.5e-05	K	LAYVALDYEQELETAK	S
1	1	AT5G09810.1	ACT7 actin 7	13013	41709	393	392	13	13	20845	1	1	1	928.486	1854.96	2	1854.93	0.0326	0	35.56	0.012	K	LAYVALDYEQELETAK	S
1	1	AT5G09810.1	ACT7 actin 7	13013	41709	393	392	13	13	20846	1	1	1	928.486	1854.96	2	1854.93	0.0326	0	78.87	5.8e-07	K	LAYVALDYEQELETAK	S
1	1	AT5G09810.1	ACT7 actin 7	13013	41709	393	392	13	13	20847	1	1	1	928.486	1854.96	2	1854.93	0.0328	0	65.06	1.4e-05	K	LAYVALDYEQELETAK	S
1	1	AT5G09810.1	ACT7 actin 7	13013	41709	393	392	13	13	20849	1	1	1	928.486	1854.96	2	1854.93	0.033	0	31.19	0.034	K	LAYVALDYEQELETAK	S
1	1	AT5G09810.1	ACT7 actin 7	13013	41709	393	392	13	13	20850	1	1	1	928.486	1854.96	2	1854.93	0.0332	0	52.07	0.00028	K	LAYVALDYEQELETAK	S
1	1	AT5G09810.1	ACT7 actin 7	13013	41709	393	392	13	13	20852	1	1	1	928.486	1854.96	2	1854.93	0.0332	0	59.91	4.6e-05	K	LAYVALDYEQELETAK	S
1	1	AT5G09810.1	ACT7 actin 7	13013	41709	393	392	13	13	20853	1	1	1	928.486	1854.96	2	1854.93	0.0333	0	41.48	0.0032	K	LAYVALDYEQELETAK	S
1	1	AT5G09810.1	ACT7 actin 7	13013	41709	393	392	13	13	20854	1	1	1	928.486	1854.96	2	1854.93	0.0334	0	64.11	1.7e-05	K	LAYVALDYEQELETAK	S
1	1	AT5G09810.1	ACT7 actin 7	13013	41709	393	392	13	13	20855	1	1	1	928.487	1854.96	2	1854.93	0.0335	0	42.76	0.0024	K	LAYVALDYEQELETAK	S
1	1	AT5G09810.1	ACT7 actin 7	13013	41709	393	392	13	13	20857	1	1	1	928.487	1854.96	2	1854.93	0.0335	0	77.42	8.1e-07	K	LAYVALDYEQELETAK	S
1	1	AT5G09810.1	ACT7 actin 7	13013	41709	393	392	13	13	20858	1	1	1	928.487	1854.96	2	1854.93	0.0336	0	58.14	6.9e-05	K	LAYVALDYEQELETAK	S
1	1	AT5G09810.1	ACT7 actin 7	13013	41709	393	392	13	13	20859	1	1	1	928.487	1854.96	2	1854.93	0.0336	0	59.19	5.4e-05	K	LAYVALDYEQELETAK	S
1	1	AT5G09810.1	ACT7 actin 7	13013	41709	393	392	13	13	20861	1	1	1	928.487	1854.96	2	1854.93	0.0337	0	66.33	1e-05	K	LAYVALDYEQELETAK	S
1	1	AT5G09810.1	ACT7 actin 7	13013	41709	393	392	13	13	20862	1	1	1	928.487	1854.96	2	1854.93	0.0337	0	72.33	2.6e-06	K	LAYVALDYEQELETAK	S
1	1	AT5G09810.1	ACT7 actin 7	13013	41709	393	392	13	13	20863	1	1	1	928.487	1854.96	2	1854.93	0.0337	0	53.2	0.00021	K	LAYVALDYEQELETAK	S
1	1	AT5G09810.1	ACT7 actin 7	13013	41709	393	392	13	13	20864	1	1	1	928.487	1854.96	2	1854.93	0.0338	0	62.52	2.5e-05	K	LAYVALDYEQELETAK	S
1	1	AT5G09810.1	ACT7 actin 7	13013	41709	393	392	13	13	20865	1	1	1	928.487	1854.96	2	1854.93	0.0339	0	30.05	0.044	K	LAYVALDYEQELETAK	S
1	1	AT5G09810.1	ACT7 actin 7	13013	41709	393	392	13	13	20867	1	1	1	928.487	1854.96	2	1854.93	0.0341	0	36.87	0.0092	K	LAYVALDYEQELETAK	S
1	1	AT5G09810.1	ACT7 actin 7	13013	41709	393	392	13	13	20868	1	1	1	928.487	1854.96	2	1854.93	0.0341	0	57.92	7.2e-05	K	LAYVALDYEQELETAK	S
1	1	AT5G09810.1	ACT7 actin 7	13013	41709	393	392	13	13	20869	1	1	1	928.487	1854.96	2	1854.93	0.0341	0	68.18	6.8e-06	K	LAYVALDYEQELETAK	S
1	1	AT5G09810.1	ACT7 actin 7	13013	41709	393	392	13	13	20870	1	1	1	928.487	1854.96	2	1854.93	0.0341	0	84.6	1.6e-07	K	LAYVALDYEQELETAK	S
1	1	AT5G09810.1	ACT7 actin 7	13013	41709	393	392	13	13	20871	1	1	1	928.487	1854.96	2	1854.93	0.0341	0	64.09	1.7e-05	K	LAYVALDYEQELETAK	S
1	1	AT5G09810.1	ACT7 actin 7	13013	41709	393	392	13	13	20872	1	1	1	928.487	1854.96	2	1854.93	0.0341	0	52.61	0.00025	K	LAYVALDYEQELETAK	S
1	1	AT5G09810.1	ACT7 actin 7	13013	41709	393	392	13	13	20874	1	1	1	928.487	1854.96	2	1854.93	0.0342	0	89.86	4.6e-08	K	LAYVALDYEQELETAK	S
1	1	AT5G09810.1	ACT7 actin 7	13013	41709	393	392	13	13	20875	1	1	1	928.487	1854.96	2	1854.93	0.0343	0	59.86	4.6e-05	K	LAYVALDYEQELETAK	S
1	1	AT5G09810.1	ACT7 actin 7	13013	41709	393	392	13	13	20876	1	1	1	928.487	1854.96	2	1854.93	0.0345	0	48.61	0.00061	K	LAYVALDYEQELETAK	S
1	1	AT5G09810.1	ACT7 actin 7	13013	41709	393	392	13	13	20877	1	1	1	928.487	1854.96	2	1854.93	0.0346	0	66.27	1.1e-05	K	LAYVALDYEQELETAK	S
1	1	AT5G09810.1	ACT7 actin 7	13013	41709	393	392	13	13	20878	1	1	1	928.487	1854.96	2	1854.93	0.0346	0	62.9	4.6e-05	K	LAYVALDYEQELETAK	S
1	1	AT5G09810.1	ACT7 actin 7	13013	41709	393	392	13	13	20879	1	1	1	928.487	1854.96	2	1854.93	0.0347	0	68.34	6.5e-06	K	LAYVALDYEQELETAK	S
1	1	AT5G09810.1	ACT7 actin 7	13013	41709	393	392	13	13	20880	1	1	1	928.487	1854.96	2	1854.93	0.0347	0	52.12	0.00027	K	LAYVALDYEQELETAK	S
1	1	AT5G09810.1	ACT7 actin 7	13013	41709	393	392	13	13	20881	1	1	1	928.487	1854.96	2	1854.93	0.0347	0	61.47	3.2e-05	K	LAYVALDYEQELETAK	S
1	1	AT5G09810.1	ACT7 actin 7	13013	41709	393	392	13	13	20882	1	1	1	928.487	1854.96	2	1854.93	0.0348	0	50.99	0.00036	K	LAYVALDYEQELETAK	S
1	1	AT5G09810.1	ACT7 actin 7	13013	41709	393	392	13	13	20885	1	1	1	928.487	1854.96	2	1854.93	0.0349	0	51.85	0.00029	K	LAYVALDYEQELETAK	S
1	1	AT5G09810.1	ACT7 actin 7	13013	41709	393	392	13	13	20886	1	1	1	928.487	1854.96	2	1854.93	0.035	0	70.92	3.6e-06	K	LAYVALDYEQELETAK	S
1	1	AT5G09810.1	ACT7 actin 7	13013	41709	393	392	13	13	20887	1	1	1	928.487	1854.96	2	1854.93	0.0352	0	51.78	0.0003	K	LAYVALDYEQELETAK	S
1	1	AT5G09810.1	ACT7 actin 7	13013	41709	393	392	13	13	20888	1	1	1	928.487	1854.96	2	1854.93	0.0352	0	60.92	3.6e-05	K	LAYVALDYEQELETAK	S
1	1	AT5G09810.1	ACT7 actin 7	13013	41709	393	392	13	13	20889	1	1	1	928.487	1854.96	2	1854.93	0.0353	0	63.81	1.9e-05	K	LAYVALDYEQELETAK	S
1	1	AT5G09810.1	ACT7 actin 7	13013	41709	393	392	13	13	20890	1	1	1	928.487	1854.96	2	1854.93	0.0353	0	70.67	3.8e-06	K	LAYVALDYEQELETAK	S
1	1	AT5G09810.1	ACT7 actin 7	13013	41709	393	392	13	13	20891	1	1	1	928.487	1854.96	2	1854.93	0.0354	0	73.45	2e-06	K	LAYVALDYEQELETAK	S
1	1	AT5G09810.1	ACT7 actin 7	13013	41709	393	392	13	13	20892	1	1	1	928.487	1854.96	2	1854.93	0.0354	0	64.07	1.7e-05	K	LAYVALDYEQELETAK	S
1	1	AT5G09810.1	ACT7 actin 7	13013	41709	393	392	13	13	20895	1	1	1	928.488	1854.96	2	1854.93	0.0356	0	79.55	5e-07	K	LAYVALDYEQELETAK	S
1	1	AT5G09810.1	ACT7 actin 7	13013	41709	393	392	13	13	20896	1	1	1	928.488	1854.96	2	1854.93	0.0358	0	48.78	0.00059	K	LAYVALDYEQELETAK	S
1	1	AT5G09810.1	ACT7 actin 7	13013	41709	393	392	13	13	20899	1	1	1	928.488	1854.96	2	1854.93	0.0359	0	41.18	0.0034	K	LAYVALDYEQELETAK	S
1	1	AT5G09810.1	ACT7 actin 7	13013	41709	393	392	13	13	20900	1	1	1	928.488	1854.96	2	1854.93	0.036	0	66.3	1e-05	K	LAYVALDYEQELETAK	S
1	1	AT5G09810.1	ACT7 actin 7	13013	41709	393	392	13	13	20901	1	1	1	928.488	1854.96	2	1854.93	0.036	0	68.38	6.5e-06	K	LAYVALDYEQELETAK	S
1	1	AT5G09810.1	ACT7 actin 7	13013	41709	393	392	13	13	20902	1	1	1	928.488	1854.96	2	1854.93	0.036	0	72.47	2.5e-06	K	LAYVALDYEQELETAK	S
1	1	AT5G09810.1	ACT7 actin 7	13013	41709	393	392	13	13	20903	1	1	1	928.488	1854.96	2	1854.93	0.036	0	34.97	0.014	K	LAYVALDYEQELETAK	S
1	1	AT5G09810.1	ACT7 actin 7	13013	41709	393	392	13	13	20904	1	1	1	928.488	1854.96	2	1854.93	0.0361	0	65.77	1.2e-05	K	LAYVALDYEQELETAK	S
1	1	AT5G09810.1	ACT7 actin 7	13013	41709	393	392	13	13	20905	1	1	1	928.488	1854.96	2	1854.93	0.0362	0	59.82	4.6e-05	K	LAYVALDYEQELETAK	S
1	1	AT5G09810.1	ACT7 actin 7	13013	41709	393	392	13	13	20906	1	1	1	928.488	1854.96	2	1854.93	0.0362	0	62.05	2.8e-05	K	LAYVALDYEQELETAK	S
1	1	AT5G09810.1	ACT7 actin 7	13013	41709	393	392	13	13	20907	1	1	1	928.488	1854.96	2	1854.93	0.0362	0	55.03	0.00014	K	LAYVALDYEQELETAK	S
1	1	AT5G09810.1	ACT7 actin 7	13013	41709	393	392	13	13	20908	1	1	1	928.488	1854.96	2	1854.93	0.0364	0	62.41	2.6e-05	K	LAYVALDYEQELETAK	S
1	1	AT5G09810.1	ACT7 actin 7	13013	41709	393	392	13	13	20909	1	1	1	928.488	1854.96	2	1854.93	0.0365	0	64.29	1.7e-05	K	LAYVALDYEQELETAK	S
1	1	AT5G09810.1	ACT7 actin 7	13013	41709	393	392	13	13	20911	1	1	1	928.488	1854.96	2	1854.93	0.0366	0	59.7	4.8e-05	K	LAYVALDYEQELETAK	S
1	1	AT5G09810.1	ACT7 actin 7	13013	41709	393	392	13	13	20912	1	1	1	928.488	1854.96	2	1854.93	0.0366	0	56.56	9.8e-05	K	LAYVALDYEQELETAK	S
1	1	AT5G09810.1	ACT7 actin 7	13013	41709	393	392	13	13	20916	1	1	1	928.488	1854.96	2	1854.93	0.0368	0	62.49	2.5e-05	K	LAYVALDYEQELETAK	S
1	1	AT5G09810.1	ACT7 actin 7	13013	41709	393	392	13	13	20917	1	1	1	928.488	1854.96	2	1854.93	0.0368	0	39.11	0.0055	K	LAYVALDYEQELETAK	S
1	1	AT5G09810.1	ACT7 actin 7	13013	41709	393	392	13	13	20918	1	1	1	928.488	1854.96	2	1854.93	0.0369	0	74.96	1.4e-06	K	LAYVALDYEQELETAK	S
1	1	AT5G09810.1	ACT7 actin 7	13013	41709	393	392	13	13	20919	1	1	1	928.488	1854.96	2	1854.93	0.0369	0	83.92	1.8e-07	K	LAYVALDYEQELETAK	S
1	1	AT5G09810.1	ACT7 actin 7	13013	41709	393	392	13	13	20920	1	1	1	928.488	1854.96	2	1854.93	0.037	0	56.06	0.00011	K	LAYVALDYEQELETAK	S
1	1	AT5G09810.1	ACT7 actin 7	13013	41709	393	392	13	13	20921	1	1	1	928.488	1854.96	2	1854.93	0.037	0	72.58	2.5e-06	K	LAYVALDYEQELETAK	S
1	1	AT5G09810.1	ACT7 actin 7	13013	41709	393	392	13	13	20922	1	1	1	928.488	1854.96	2	1854.93	0.037	0	76.3	1e-06	K	LAYVALDYEQELETAK	S
1	1	AT5G09810.1	ACT7 actin 7	13013	41709	393	392	13	13	20923	1	1	1	928.488	1854.96	2	1854.93	0.0371	0	31.59	0.031	K	LAYVALDYEQELETAK	S
1	1	AT5G09810.1	ACT7 actin 7	13013	41709	393	392	13	13	20925	1	1	1	928.488	1854.96	2	1854.93	0.0371	0	59.31	5.2e-05	K	LAYVALDYEQELETAK	S
1	1	AT5G09810.1	ACT7 actin 7	13013	41709	393	392	13	13	20926	1	1	1	928.488	1854.96	2	1854.93	0.0372	0	48.44	0.00064	K	LAYVALDYEQELETAK	S
1	1	AT5G09810.1	ACT7 actin 7	13013	41709	393	392	13	13	20927	1	1	1	928.488	1854.96	2	1854.93	0.0372	0	56.87	9.2e-05	K	LAYVALDYEQELETAK	S
1	1	AT5G09810.1	ACT7 actin 7	13013	41709	393	392	13	13	20929	1	1	1	928.488	1854.96	2	1854.93	0.0373	0	59	5.6e-05	K	LAYVALDYEQELETAK	S
1	1	AT5G09810.1	ACT7 actin 7	13013	41709	393	392	13	13	20932	1	1	1	928.489	1854.96	2	1854.93	0.0374	0	63.92	1.8e-05	K	LAYVALDYEQELETAK	S
1	1	AT5G09810.1	ACT7 actin 7	13013	41709	393	392	13	13	20933	1	1	1	928.489	1854.96	2	1854.93	0.0374	0	51.92	0.00029	K	LAYVALDYEQELETAK	S
1	1	AT5G09810.1	ACT7 actin 7	13013	41709	393	392	13	13	20934	1	1	1	928.489	1854.96	2	1854.93	0.0375	0	60.42	4e-05	K	LAYVALDYEQELETAK	S
1	1	AT5G09810.1	ACT7 actin 7	13013	41709	393	392	13	13	20935	1	1	1	928.489	1854.96	2	1854.93	0.0375	0	57.57	7.8e-05	K	LAYVALDYEQELETAK	S
1	1	AT5G09810.1	ACT7 actin 7	13013	41709	393	392	13	13	20936	1	1	1	928.489	1854.96	2	1854.93	0.0375	0	53.93	0.00018	K	LAYVALDYEQELETAK	S
1	1	AT5G09810.1	ACT7 actin 7	13013	41709	393	392	13	13	20937	1	1	1	928.489	1854.96	2	1854.93	0.0375	0	56.19	0.00011	K	LAYVALDYEQELETAK	S
1	1	AT5G09810.1	ACT7 actin 7	13013	41709	393	392	13	13	20938	1	1	1	928.489	1854.96	2	1854.93	0.0376	0	59.78	4.7e-05	K	LAYVALDYEQELETAK	S
1	1	AT5G09810.1	ACT7 actin 7	13013	41709	393	392	13	13	20939	1	1	1	928.489	1854.96	2	1854.93	0.0376	0	46.95	0.0009	K	LAYVALDYEQELETAK	S
1	1	AT5G09810.1	ACT7 actin 7	13013	41709	393	392	13	13	20940	1	1	1	928.489	1854.96	2	1854.93	0.0376	0	53.67	0.00019	K	LAYVALDYEQELETAK	S
1	1	AT5G09810.1	ACT7 actin 7	13013	41709	393	392	13	13	20941	1	1	1	928.489	1854.96	2	1854.93	0.0377	0	36.13	0.011	K	LAYVALDYEQELETAK	S
1	1	AT5G09810.1	ACT7 actin 7	13013	41709	393	392	13	13	20942	1	1	1	928.489	1854.96	2	1854.93	0.0377	0	59.36	5.2e-05	K	LAYVALDYEQELETAK	S
1	1	AT5G09810.1	ACT7 actin 7	13013	41709	393	392	13	13	20947	1	1	1	928.489	1854.96	2	1854.93	0.038	0	58.31	6.6e-05	K	LAYVALDYEQELETAK	S
1	1	AT5G09810.1	ACT7 actin 7	13013	41709	393	392	13	13	20948	1	1	1	928.489	1854.96	2	1854.93	0.0381	0	64.29	1.7e-05	K	LAYVALDYEQELETAK	S
1	1	AT5G09810.1	ACT7 actin 7	13013	41709	393	392	13	13	20949	1	1	1	928.489	1854.96	2	1854.93	0.0381	0	60.12	4.3e-05	K	LAYVALDYEQELETAK	S
1	1	AT5G09810.1	ACT7 actin 7	13013	41709	393	392	13	13	20951	1	1	1	928.489	1854.96	2	1854.93	0.0382	0	67.26	8.4e-06	K	LAYVALDYEQELETAK	S
1	1	AT5G09810.1	ACT7 actin 7	13013	41709	393	392	13	13	20952	1	1	1	928.489	1854.96	2	1854.93	0.0382	0	68.71	1.2e-05	K	LAYVALDYEQELETAK	S
1	1	AT5G09810.1	ACT7 actin 7	13013	41709	393	392	13	13	20953	1	1	1	928.489	1854.96	2	1854.93	0.0383	0	68.65	6.1e-06	K	LAYVALDYEQELETAK	S
1	1	AT5G09810.1	ACT7 actin 7	13013	41709	393	392	13	13	20954	1	1	1	928.489	1854.96	2	1854.93	0.0384	0	60	4.5e-05	K	LAYVALDYEQELETAK	S
1	1	AT5G09810.1	ACT7 actin 7	13013	41709	393	392	13	13	20955	1	1	1	928.489	1854.96	2	1854.93	0.0384	0	48.4	0.00064	K	LAYVALDYEQELETAK	S
1	1	AT5G09810.1	ACT7 actin 7	13013	41709	393	392	13	13	20959	1	1	1	928.489	1854.96	2	1854.93	0.0385	0	61.3	3.3e-05	K	LAYVALDYEQELETAK	S
1	1	AT5G09810.1	ACT7 actin 7	13013	41709	393	392	13	13	20960	1	1	1	928.489	1854.96	2	1854.93	0.0386	0	65.73	1.2e-05	K	LAYVALDYEQELETAK	S
1	1	AT5G09810.1	ACT7 actin 7	13013	41709	393	392	13	13	20961	1	1	1	928.489	1854.96	2	1854.93	0.0386	0	52.84	0.00023	K	LAYVALDYEQELETAK	S
1	1	AT5G09810.1	ACT7 actin 7	13013	41709	393	392	13	13	20962	1	1	1	928.489	1854.96	2	1854.93	0.0387	0	66.57	9.8e-06	K	LAYVALDYEQELETAK	S
1	1	AT5G09810.1	ACT7 actin 7	13013	41709	393	392	13	13	20964	1	1	1	928.489	1854.96	2	1854.93	0.0388	0	74.04	1.8e-06	K	LAYVALDYEQELETAK	S
1	1	AT5G09810.1	ACT7 actin 7	13013	41709	393	392	13	13	20965	1	1	1	928.489	1854.96	2	1854.93	0.0388	0	56.12	0.00011	K	LAYVALDYEQELETAK	S
1	1	AT5G09810.1	ACT7 actin 7	13013	41709	393	392	13	13	20967	1	1	1	928.489	1854.96	2	1854.93	0.039	0	65.74	1.2e-05	K	LAYVALDYEQELETAK	S
1	1	AT5G09810.1	ACT7 actin 7	13013	41709	393	392	13	13	20969	1	1	1	928.489	1854.96	2	1854.93	0.0391	0	93.22	2.1e-08	K	LAYVALDYEQELETAK	S
1	1	AT5G09810.1	ACT7 actin 7	13013	41709	393	392	13	13	20971	1	1	1	928.489	1854.96	2	1854.93	0.0391	0	58.34	6.5e-05	K	LAYVALDYEQELETAK	S
1	1	AT5G09810.1	ACT7 actin 7	13013	41709	393	392	13	13	20973	1	1	1	928.49	1854.96	2	1854.93	0.0395	0	61.7	3e-05	K	LAYVALDYEQELETAK	S
1	1	AT5G09810.1	ACT7 actin 7	13013	41709	393	392	13	13	20974	1	1	1	928.49	1854.96	2	1854.93	0.0395	0	61.2	3.4e-05	K	LAYVALDYEQELETAK	S
1	1	AT5G09810.1	ACT7 actin 7	13013	41709	393	392	13	13	20975	1	1	1	928.49	1854.96	2	1854.93	0.0397	0	64.01	1.8e-05	K	LAYVALDYEQELETAK	S
1	1	AT5G09810.1	ACT7 actin 7	13013	41709	393	392	13	13	20977	1	1	1	928.49	1854.97	2	1854.93	0.0405	0	56.09	0.00011	K	LAYVALDYEQELETAK	S
1	1	AT5G09810.1	ACT7 actin 7	13013	41709	393	392	13	13	20978	1	1	1	928.49	1854.97	2	1854.93	0.0412	0	66.34	1e-05	K	LAYVALDYEQELETAK	S
1	1	AT5G09810.1	ACT7 actin 7	13013	41709	393	392	13	13	20981	1	1	1	928.493	1854.97	2	1854.93	0.0455	0	66.34	2.1e-05	K	LAYVALDYEQELETAK	S
1	1	AT5G09810.1	ACT7 actin 7	13013	41709	393	392	13	13	23667	1	1	1	489.254	1952.99	4	1953.06	-0.0705	0	40.94	0.0032	R	VAPEEHPVLLTEAPLNPK	A
1	1	AT5G09810.1	ACT7 actin 7	13013	41709	393	392	13	13	23699	1	1	1	652.019	1953.03	3	1953.06	-0.0233	0	34.21	0.015	R	VAPEEHPVLLTEAPLNPK	A
1	1	AT5G09810.1	ACT7 actin 7	13013	41709	393	392	13	13	23702	1	1	1	652.019	1953.03	3	1953.06	-0.0229	0	44.94	0.0012	R	VAPEEHPVLLTEAPLNPK	A
1	1	AT5G09810.1	ACT7 actin 7	13013	41709	393	392	13	13	23707	1	1	1	652.019	1953.04	3	1953.06	-0.0217	0	47.67	0.00066	R	VAPEEHPVLLTEAPLNPK	A
1	1	AT5G09810.1	ACT7 actin 7	13013	41709	393	392	13	13	23710	1	1	1	652.019	1953.04	3	1953.06	-0.0211	0	41.77	0.0026	R	VAPEEHPVLLTEAPLNPK	A
1	1	AT5G09810.1	ACT7 actin 7	13013	41709	393	392	13	13	23715	1	1	1	652.019	1953.04	3	1953.06	-0.0206	0	31.74	0.026	R	VAPEEHPVLLTEAPLNPK	A
1	1	AT5G09810.1	ACT7 actin 7	13013	41709	393	392	13	13	23716	1	1	1	652.019	1953.04	3	1953.06	-0.0206	0	36.35	0.0089	R	VAPEEHPVLLTEAPLNPK	A
1	1	AT5G09810.1	ACT7 actin 7	13013	41709	393	392	13	13	23718	1	1	1	652.019	1953.04	3	1953.06	-0.0204	0	42.73	0.0021	R	VAPEEHPVLLTEAPLNPK	A
1	1	AT5G09810.1	ACT7 actin 7	13013	41709	393	392	13	13	23720	1	1	1	652.02	1953.04	3	1953.06	-0.0202	0	50.74	0.00033	R	VAPEEHPVLLTEAPLNPK	A
1	1	AT5G09810.1	ACT7 actin 7	13013	41709	393	392	13	13	23724	1	1	1	652.02	1953.04	3	1953.06	-0.0199	0	62.7	2.1e-05	R	VAPEEHPVLLTEAPLNPK	A
1	1	AT5G09810.1	ACT7 actin 7	13013	41709	393	392	13	13	23726	1	1	1	652.02	1953.04	3	1953.06	-0.0198	0	32.99	0.019	R	VAPEEHPVLLTEAPLNPK	A
1	1	AT5G09810.1	ACT7 actin 7	13013	41709	393	392	13	13	23728	1	1	1	652.02	1953.04	3	1953.06	-0.0197	0	83.57	1.7e-07	R	VAPEEHPVLLTEAPLNPK	A
1	1	AT5G09810.1	ACT7 actin 7	13013	41709	393	392	13	13	23730	1	1	1	652.02	1953.04	3	1953.06	-0.0196	0	59.37	4.5e-05	R	VAPEEHPVLLTEAPLNPK	A
1	1	AT5G09810.1	ACT7 actin 7	13013	41709	393	392	13	13	23731	1	1	1	652.02	1953.04	3	1953.06	-0.0194	0	65.26	1.1e-05	R	VAPEEHPVLLTEAPLNPK	A
1	1	AT5G09810.1	ACT7 actin 7	13013	41709	393	392	13	13	23735	1	1	1	652.02	1953.04	3	1953.06	-0.019	0	43.61	0.0017	R	VAPEEHPVLLTEAPLNPK	A
1	1	AT5G09810.1	ACT7 actin 7	13013	41709	393	392	13	13	23740	1	1	1	652.02	1953.04	3	1953.06	-0.0184	0	34.44	0.014	R	VAPEEHPVLLTEAPLNPK	A
1	1	AT5G09810.1	ACT7 actin 7	13013	41709	393	392	13	13	23742	1	1	1	652.02	1953.04	3	1953.06	-0.0183	0	41.07	0.003	R	VAPEEHPVLLTEAPLNPK	A
1	1	AT5G09810.1	ACT7 actin 7	13013	41709	393	392	13	13	23744	1	1	1	652.02	1953.04	3	1953.06	-0.0181	0	67.6	6.7e-06	R	VAPEEHPVLLTEAPLNPK	A
1	1	AT5G09810.1	ACT7 actin 7	13013	41709	393	392	13	13	23745	1	1	1	652.02	1953.04	3	1953.06	-0.0181	0	69.73	4.1e-06	R	VAPEEHPVLLTEAPLNPK	A
1	1	AT5G09810.1	ACT7 actin 7	13013	41709	393	392	13	13	23746	1	1	1	652.02	1953.04	3	1953.06	-0.0181	0	53.7	0.00016	R	VAPEEHPVLLTEAPLNPK	A
1	1	AT5G09810.1	ACT7 actin 7	13013	41709	393	392	13	13	23748	1	1	1	652.02	1953.04	3	1953.06	-0.018	0	42.37	0.0022	R	VAPEEHPVLLTEAPLNPK	A
1	1	AT5G09810.1	ACT7 actin 7	13013	41709	393	392	13	13	23752	1	1	1	652.02	1953.04	3	1953.06	-0.0177	0	33.25	0.018	R	VAPEEHPVLLTEAPLNPK	A
1	1	AT5G09810.1	ACT7 actin 7	13013	41709	393	392	13	13	23753	1	1	1	652.02	1953.04	3	1953.06	-0.0177	0	82.05	2.4e-07	R	VAPEEHPVLLTEAPLNPK	A
1	1	AT5G09810.1	ACT7 actin 7	13013	41709	393	392	13	13	23754	1	1	1	652.02	1953.04	3	1953.06	-0.0177	0	40.83	0.0032	R	VAPEEHPVLLTEAPLNPK	A
1	1	AT5G09810.1	ACT7 actin 7	13013	41709	393	392	13	13	23757	1	1	1	652.021	1953.04	3	1953.06	-0.0172	0	41.23	0.0029	R	VAPEEHPVLLTEAPLNPK	A
1	1	AT5G09810.1	ACT7 actin 7	13013	41709	393	392	13	13	23759	1	1	1	652.021	1953.04	3	1953.06	-0.0168	0	48.45	0.00055	R	VAPEEHPVLLTEAPLNPK	A
1	1	AT5G09810.1	ACT7 actin 7	13013	41709	393	392	13	13	23760	1	1	1	652.021	1953.04	3	1953.06	-0.0168	0	57.03	7.6e-05	R	VAPEEHPVLLTEAPLNPK	A
1	1	AT5G09810.1	ACT7 actin 7	13013	41709	393	392	13	13	23763	1	1	1	652.021	1953.04	3	1953.06	-0.0167	0	58.35	5.6e-05	R	VAPEEHPVLLTEAPLNPK	A
1	1	AT5G09810.1	ACT7 actin 7	13013	41709	393	392	13	13	23764	1	1	1	652.021	1953.04	3	1953.06	-0.0167	0	90.22	3.7e-08	R	VAPEEHPVLLTEAPLNPK	A
1	1	AT5G09810.1	ACT7 actin 7	13013	41709	393	392	13	13	23765	1	1	1	652.021	1953.04	3	1953.06	-0.0166	0	29.54	0.043	R	VAPEEHPVLLTEAPLNPK	A
1	1	AT5G09810.1	ACT7 actin 7	13013	41709	393	392	13	13	23767	1	1	1	652.021	1953.04	3	1953.06	-0.0165	0	75.48	1.1e-06	R	VAPEEHPVLLTEAPLNPK	A
1	1	AT5G09810.1	ACT7 actin 7	13013	41709	393	392	13	13	23769	1	1	1	652.021	1953.04	3	1953.06	-0.0163	0	49.28	0.00045	R	VAPEEHPVLLTEAPLNPK	A
1	1	AT5G09810.1	ACT7 actin 7	13013	41709	393	392	13	13	23770	1	1	1	652.021	1953.04	3	1953.06	-0.016	0	49.39	0.00044	R	VAPEEHPVLLTEAPLNPK	A
1	1	AT5G09810.1	ACT7 actin 7	13013	41709	393	392	13	13	23771	1	1	1	652.021	1953.04	3	1953.06	-0.0159	0	34.35	0.014	R	VAPEEHPVLLTEAPLNPK	A
1	1	AT5G09810.1	ACT7 actin 7	13013	41709	393	392	13	13	23775	1	1	1	652.021	1953.04	3	1953.06	-0.0151	0	36.49	0.0086	R	VAPEEHPVLLTEAPLNPK	A
1	1	AT5G09810.1	ACT7 actin 7	13013	41709	393	392	13	13	23778	1	1	1	652.022	1953.04	3	1953.06	-0.0142	0	35.08	0.012	R	VAPEEHPVLLTEAPLNPK	A
1	1	AT5G09810.1	ACT7 actin 7	13013	41709	393	392	13	13	23782	1	1	1	977.557	1953.1	2	1953.06	0.0419	0	78.17	5e-07	R	VAPEEHPVLLTEAPLNPK	A
1	1	AT5G09810.1	ACT7 actin 7	13013	41709	393	392	13	13	23783	1	1	1	977.557	1953.1	2	1953.06	0.042	0	64.99	1e-05	R	VAPEEHPVLLTEAPLNPK	A
1	1	AT5G09810.1	ACT7 actin 7	13013	41709	393	392	13	13	23784	1	1	1	977.557	1953.1	2	1953.06	0.0432	0	39.4	0.0037	R	VAPEEHPVLLTEAPLNPK	A
1	1	AT5G09810.1	ACT7 actin 7	13013	41709	393	392	13	13	27505	1	1	1	705.028	2112.06	3	2112.06	-0.0012	1	88.98	4.9e-08	K	EKLAYVALDYEQELETAK	S
1	1	AT5G09810.1	ACT7 actin 7	13013	41709	393	392	13	13	27512	1	1	1	705.03	2112.07	3	2112.06	0.0061	1	32.9	0.02	K	EKLAYVALDYEQELETAK	S
1	1	AT5G09810.1	ACT7 actin 7	13013	41709	393	392	13	13	27520	1	1	1	1057.07	2112.12	2	2112.06	0.0598	1	67.36	6.6e-06	K	EKLAYVALDYEQELETAK	S
1	1	AT5G09810.1	ACT7 actin 7	13013	41709	393	392	13	13	29110	1	1	1	733.694	2198.06	3	2198.07	-0.0064	0	51.96	0.00024	K	DLYGNIVLSGGSTMFPGIADR	M	Oxidation (M)	0.000000000000010000000.0
1	1	AT5G09810.1	ACT7 actin 7	13013	41709	393	392	13	13	29113	1	1	1	733.696	2198.07	3	2198.07	-0.0028	0	53.94	0.00015	K	DLYGNIVLSGGSTMFPGIADR	M	Oxidation (M)	0.000000000000010000000.0
1	1	AT5G09810.1	ACT7 actin 7	13013	41709	393	392	13	13	29116	1	1	1	733.696	2198.07	3	2198.07	-0.0008	0	103.63	1.6e-09	K	DLYGNIVLSGGSTMFPGIADR	M	Oxidation (M)	0.000000000000010000000.0
1	1	AT5G09810.1	ACT7 actin 7	13013	41709	393	392	13	13	29121	1	1	1	733.697	2198.07	3	2198.07	0.0003	0	113.91	1.5e-10	K	DLYGNIVLSGGSTMFPGIADR	M	Oxidation (M)	0.000000000000010000000.0
1	1	AT5G09810.1	ACT7 actin 7	13013	41709	393	392	13	13	29124	1	1	1	733.697	2198.07	3	2198.07	0.0014	0	74.11	1.4e-06	K	DLYGNIVLSGGSTMFPGIADR	M	Oxidation (M)	0.000000000000010000000.0
1	1	AT5G09810.1	ACT7 actin 7	13013	41709	393	392	13	13	29126	1	1	1	733.697	2198.07	3	2198.07	0.002	0	58.03	5.8e-05	K	DLYGNIVLSGGSTMFPGIADR	M	Oxidation (M)	0.000000000000010000000.0
1	1	AT5G09810.1	ACT7 actin 7	13013	41709	393	392	13	13	29129	1	1	1	733.698	2198.07	3	2198.07	0.0032	0	30.75	0.031	K	DLYGNIVLSGGSTMFPGIADR	M	Oxidation (M)	0.000000000000010000000.0
1	1	AT5G09810.1	ACT7 actin 7	13013	41709	393	392	13	13	29138	1	1	1	733.698	2198.07	3	2198.07	0.0053	0	36.45	0.0084	K	DLYGNIVLSGGSTMFPGIADR	M	Oxidation (M)	0.000000000000010000000.0
1	1	AT5G09810.1	ACT7 actin 7	13013	41709	393	392	13	13	29148	1	1	1	733.7	2198.08	3	2198.07	0.0107	0	33.35	0.017	K	DLYGNIVLSGGSTMFPGIADR	M	Oxidation (M)	0.000000000000010000000.0
1	1	AT5G09810.1	ACT7 actin 7	13013	41709	393	392	13	13	9464	1	1	1	733.703	2198.09	3	2198.07	0.0208	0	29.81	0.047	K	DLYGNIVLSGGSTMFPGIADR	M	Oxidation (M)	0.000000000000010000000.0
1	1	AT5G09810.1	ACT7 actin 7	13013	41709	393	392	13	13	29156	1	1	1	1100.07	2198.13	2	2198.07	0.0635	0	93.16	1.8e-08	K	DLYGNIVLSGGSTMFPGIADR	M	Oxidation (M)	0.000000000000010000000.0
1	1	AT5G09810.1	ACT7 actin 7	13013	41709	393	392	13	13	29157	1	1	1	1100.07	2198.13	2	2198.07	0.0638	0	93.41	1.7e-08	K	DLYGNIVLSGGSTMFPGIADR	M	Oxidation (M)	0.000000000000010000000.0
1	1	AT5G09810.1	ACT7 actin 7	13013	41709	393	392	13	13	29158	1	1	1	1100.07	2198.13	2	2198.07	0.0645	0	89.25	4.4e-08	K	DLYGNIVLSGGSTMFPGIADR	M	Oxidation (M)	0.000000000000010000000.0
1	1	AT5G09810.1	ACT7 actin 7	13013	41709	393	392	13	13	29159	1	1	1	1100.07	2198.13	2	2198.07	0.0665	0	93.76	1.6e-08	K	DLYGNIVLSGGSTMFPGIADR	M	Oxidation (M)	0.000000000000010000000.0
1	1	AT5G09810.1	ACT7 actin 7	13013	41709	393	392	13	13	29160	1	1	1	1100.07	2198.14	2	2198.07	0.0674	0	43.77	0.0016	K	DLYGNIVLSGGSTMFPGIADR	M	Oxidation (M)	0.000000000000010000000.0
1	1	AT5G09810.1	ACT7 actin 7	13013	41709	393	392	13	13	29163	1	1	1	1100.08	2198.14	2	2198.07	0.0697	0	58.66	7.1e-05	K	DLYGNIVLSGGSTMFPGIADR	M	Oxidation (M)	0.000000000000010000000.0
1	1	AT5G09810.1	ACT7 actin 7	13013	41709	393	392	13	13	29164	1	1	1	1100.08	2198.14	2	2198.07	0.0699	0	62.34	2.2e-05	K	DLYGNIVLSGGSTMFPGIADR	M	Oxidation (M)	0.000000000000010000000.0
1	1	AT5G09810.1	ACT7 actin 7	13013	41709	393	392	13	13	29168	1	1	1	1100.08	2198.15	2	2198.07	0.0847	0	74.01	2.1e-06	K	DLYGNIVLSGGSTMFPGIADR	M	Oxidation (M)	0.000000000000010000000.0
1	1	AT5G09810.1	ACT7 actin 7	13013	41709	393	392	13	13	31617	1	1	1	776.399	2326.18	3	2326.16	0.0132	1	122.67	2e-11	R	KDLYGNIVLSGGSTMFPGIADR	M	Oxidation (M)	0.0000000000000010000000.0
1	1	AT5G09810.1	ACT7 actin 7	13013	41709	393	392	13	13	38910	1	1	1	631.127	3150.6	5	3150.64	-0.0354	0	57.88	3.9e-05	R	TTGIVLDSGDGVSHTVPIYEGYALPHAILR	L
1	1	AT5G09810.1	ACT7 actin 7	13013	41709	393	392	13	13	38911	1	1	1	631.127	3150.6	5	3150.64	-0.0344	0	53.59	0.0001	R	TTGIVLDSGDGVSHTVPIYEGYALPHAILR	L
1	1	AT5G09810.1	ACT7 actin 7	13013	41709	393	392	13	13	38912	1	1	1	788.662	3150.62	4	3150.64	-0.0147	0	31.32	0.017	R	TTGIVLDSGDGVSHTVPIYEGYALPHAILR	L
1	1	AT5G09810.1	ACT7 actin 7	13013	41709	393	392	13	13	38914	1	1	1	788.669	3150.65	4	3150.64	0.0117	0	37.55	0.0041	R	TTGIVLDSGDGVSHTVPIYEGYALPHAILR	L
1	1	AT5G09810.1	ACT7 actin 7	13013	41709	393	392	13	13	38916	1	1	1	788.669	3150.65	4	3150.64	0.0126	0	38.89	0.003	R	TTGIVLDSGDGVSHTVPIYEGYALPHAILR	L
1	1	AT5G09810.1	ACT7 actin 7	13013	41709	393	392	13	13	38920	1	1	1	788.67	3150.65	4	3150.64	0.0151	0	53.47	0.00011	R	TTGIVLDSGDGVSHTVPIYEGYALPHAILR	L
1	1	AT5G09810.1	ACT7 actin 7	13013	41709	393	392	13	13	38923	1	1	1	788.67	3150.65	4	3150.64	0.0164	0	49.46	0.00026	R	TTGIVLDSGDGVSHTVPIYEGYALPHAILR	L
1	1	AT5G09810.1	ACT7 actin 7	13013	41709	393	392	13	13	38924	1	1	1	788.67	3150.65	4	3150.64	0.0167	0	43.88	0.00096	R	TTGIVLDSGDGVSHTVPIYEGYALPHAILR	L
1	1	AT5G09810.1	ACT7 actin 7	13013	41709	393	392	13	13	38927	1	1	1	788.671	3150.65	4	3150.64	0.0184	0	33.84	0.0096	R	TTGIVLDSGDGVSHTVPIYEGYALPHAILR	L
1	1	AT5G09810.1	ACT7 actin 7	13013	41709	393	392	13	13	38928	1	1	1	788.671	3150.65	4	3150.64	0.0189	0	36.97	0.0047	R	TTGIVLDSGDGVSHTVPIYEGYALPHAILR	L
1	1	AT5G09810.1	ACT7 actin 7	13013	41709	393	392	13	13	38933	1	1	1	788.671	3150.65	4	3150.64	0.0196	0	70.05	2.3e-06	R	TTGIVLDSGDGVSHTVPIYEGYALPHAILR	L
1	1	AT5G09810.1	ACT7 actin 7	13013	41709	393	392	13	13	38936	1	1	1	788.671	3150.66	4	3150.64	0.0203	0	45.2	0.0007	R	TTGIVLDSGDGVSHTVPIYEGYALPHAILR	L
1	1	AT5G09810.1	ACT7 actin 7	13013	41709	393	392	13	13	38937	1	1	1	788.671	3150.66	4	3150.64	0.0204	0	59.7	2.5e-05	R	TTGIVLDSGDGVSHTVPIYEGYALPHAILR	L
1	1	AT5G09810.1	ACT7 actin 7	13013	41709	393	392	13	13	38939	1	1	1	788.671	3150.66	4	3150.64	0.0209	0	70.93	1.9e-06	R	TTGIVLDSGDGVSHTVPIYEGYALPHAILR	L
1	1	AT5G09810.1	ACT7 actin 7	13013	41709	393	392	13	13	38941	1	1	1	788.671	3150.66	4	3150.64	0.0211	0	33.59	0.01	R	TTGIVLDSGDGVSHTVPIYEGYALPHAILR	L
1	1	AT5G09810.1	ACT7 actin 7	13013	41709	393	392	13	13	38942	1	1	1	788.671	3150.66	4	3150.64	0.0212	0	77.17	4.4e-07	R	TTGIVLDSGDGVSHTVPIYEGYALPHAILR	L
1	1	AT5G09810.1	ACT7 actin 7	13013	41709	393	392	13	13	38943	1	1	1	788.671	3150.66	4	3150.64	0.0216	0	40.08	0.0023	R	TTGIVLDSGDGVSHTVPIYEGYALPHAILR	L
1	1	AT5G09810.1	ACT7 actin 7	13013	41709	393	392	13	13	38944	1	1	1	788.672	3150.66	4	3150.64	0.0221	0	128.59	3.2e-12	R	TTGIVLDSGDGVSHTVPIYEGYALPHAILR	L
1	1	AT5G09810.1	ACT7 actin 7	13013	41709	393	392	13	13	38947	1	1	1	788.672	3150.66	4	3150.64	0.0226	0	31.41	0.017	R	TTGIVLDSGDGVSHTVPIYEGYALPHAILR	L
1	1	AT5G09810.1	ACT7 actin 7	13013	41709	393	392	13	13	38949	1	1	1	788.672	3150.66	4	3150.64	0.023	0	64.52	8.2e-06	R	TTGIVLDSGDGVSHTVPIYEGYALPHAILR	L
1	1	AT5G09810.1	ACT7 actin 7	13013	41709	393	392	13	13	38950	1	1	1	788.672	3150.66	4	3150.64	0.023	0	101.1	1.8e-09	R	TTGIVLDSGDGVSHTVPIYEGYALPHAILR	L
1	1	AT5G09810.1	ACT7 actin 7	13013	41709	393	392	13	13	38954	1	1	1	788.672	3150.66	4	3150.64	0.0236	0	107.57	4e-10	R	TTGIVLDSGDGVSHTVPIYEGYALPHAILR	L
1	1	AT5G09810.1	ACT7 actin 7	13013	41709	393	392	13	13	38955	1	1	1	788.672	3150.66	4	3150.64	0.0237	0	29.33	0.027	R	TTGIVLDSGDGVSHTVPIYEGYALPHAILR	L
1	1	AT5G09810.1	ACT7 actin 7	13013	41709	393	392	13	13	38957	1	1	1	788.672	3150.66	4	3150.64	0.0238	0	39.02	0.0029	R	TTGIVLDSGDGVSHTVPIYEGYALPHAILR	L
1	1	AT5G09810.1	ACT7 actin 7	13013	41709	393	392	13	13	38958	1	1	1	788.672	3150.66	4	3150.64	0.0239	0	52.45	0.00013	R	TTGIVLDSGDGVSHTVPIYEGYALPHAILR	L
1	1	AT5G09810.1	ACT7 actin 7	13013	41709	393	392	13	13	38959	1	1	1	788.672	3150.66	4	3150.64	0.024	0	57.32	4.3e-05	R	TTGIVLDSGDGVSHTVPIYEGYALPHAILR	L
1	1	AT5G09810.1	ACT7 actin 7	13013	41709	393	392	13	13	38960	1	1	1	788.672	3150.66	4	3150.64	0.0243	0	57.85	3.8e-05	R	TTGIVLDSGDGVSHTVPIYEGYALPHAILR	L
1	1	AT5G09810.1	ACT7 actin 7	13013	41709	393	392	13	13	38962	1	1	1	788.672	3150.66	4	3150.64	0.0244	0	33.3	0.011	R	TTGIVLDSGDGVSHTVPIYEGYALPHAILR	L
1	1	AT5G09810.1	ACT7 actin 7	13013	41709	393	392	13	13	38963	1	1	1	788.672	3150.66	4	3150.64	0.0247	0	80.15	2.2e-07	R	TTGIVLDSGDGVSHTVPIYEGYALPHAILR	L
1	1	AT5G09810.1	ACT7 actin 7	13013	41709	393	392	13	13	38964	1	1	1	788.672	3150.66	4	3150.64	0.0247	0	172.33	1.3e-16	R	TTGIVLDSGDGVSHTVPIYEGYALPHAILR	L
1	1	AT5G09810.1	ACT7 actin 7	13013	41709	393	392	13	13	38965	1	1	1	788.672	3150.66	4	3150.64	0.0248	0	40.41	0.0021	R	TTGIVLDSGDGVSHTVPIYEGYALPHAILR	L
1	1	AT5G09810.1	ACT7 actin 7	13013	41709	393	392	13	13	38967	1	1	1	788.672	3150.66	4	3150.64	0.0255	0	35.01	0.0072	R	TTGIVLDSGDGVSHTVPIYEGYALPHAILR	L
1	1	AT5G09810.1	ACT7 actin 7	13013	41709	393	392	13	13	38969	1	1	1	788.673	3150.66	4	3150.64	0.0258	0	78.29	3.4e-07	R	TTGIVLDSGDGVSHTVPIYEGYALPHAILR	L
1	1	AT5G09810.1	ACT7 actin 7	13013	41709	393	392	13	13	38970	1	1	1	788.673	3150.66	4	3150.64	0.027	0	38.04	0.0036	R	TTGIVLDSGDGVSHTVPIYEGYALPHAILR	L
1	1	AT5G09810.1	ACT7 actin 7	13013	41709	393	392	13	13	38971	1	1	1	788.673	3150.66	4	3150.64	0.0283	0	40.69	0.002	R	TTGIVLDSGDGVSHTVPIYEGYALPHAILR	L
1	1	AT5G09810.1	ACT7 actin 7	13013	41709	393	392	13	13	38978	1	1	1	788.677	3150.68	4	3150.64	0.043	0	49.72	0.00024	R	TTGIVLDSGDGVSHTVPIYEGYALPHAILR	L
1	1	AT5G09810.1	ACT7 actin 7	13013	41709	393	392	13	13	38979	1	1	1	788.677	3150.68	4	3150.64	0.0443	0	39.98	0.0023	R	TTGIVLDSGDGVSHTVPIYEGYALPHAILR	L
1	1	AT5G09810.1	ACT7 actin 7	13013	41709	393	392	13	13	27242	1	1	1	1051.24	3150.71	3	3150.64	0.0732	0	34.45	0.011	R	TTGIVLDSGDGVSHTVPIYEGYALPHAILR	L
1	1	AT5G09810.1	ACT7 actin 7	13013	41709	393	392	13	13	38983	1	1	1	1051.25	3150.72	3	3150.64	0.0833	0	42.55	0.0012	R	TTGIVLDSGDGVSHTVPIYEGYALPHAILR	L
1	1	AT5G09810.1	ACT7 actin 7	13013	41709	393	392	13	13	38987	1	1	1	1051.25	3150.72	3	3150.64	0.085	0	48.58	0.0003	R	TTGIVLDSGDGVSHTVPIYEGYALPHAILR	L
1	1	AT5G09810.1	ACT7 actin 7	13013	41709	393	392	13	13	38988	1	1	1	1051.25	3150.72	3	3150.64	0.0853	0	42.1	0.0013	R	TTGIVLDSGDGVSHTVPIYEGYALPHAILR	L
1	1	AT5G09810.1	ACT7 actin 7	13013	41709	393	392	13	13	38990	1	1	1	1051.25	3150.72	3	3150.64	0.0854	0	41.37	0.0016	R	TTGIVLDSGDGVSHTVPIYEGYALPHAILR	L
1	1	AT5G09810.1	ACT7 actin 7	13013	41709	393	392	13	13	38992	1	1	1	1051.25	3150.72	3	3150.64	0.0858	0	86.99	4.3e-08	R	TTGIVLDSGDGVSHTVPIYEGYALPHAILR	L
1	1	AT5G09810.1	ACT7 actin 7	13013	41709	393	392	13	13	38993	1	1	1	1051.25	3150.72	3	3150.64	0.0858	0	75.31	6.4e-07	R	TTGIVLDSGDGVSHTVPIYEGYALPHAILR	L
1	1	AT5G09810.1	ACT7 actin 7	13013	41709	393	392	13	13	38994	1	1	1	1051.25	3150.72	3	3150.64	0.086	0	54.19	8.2e-05	R	TTGIVLDSGDGVSHTVPIYEGYALPHAILR	L
1	1	AT5G09810.1	ACT7 actin 7	13013	41709	393	392	13	13	38995	1	1	1	1051.25	3150.72	3	3150.64	0.0864	0	81.34	1.6e-07	R	TTGIVLDSGDGVSHTVPIYEGYALPHAILR	L
1	1	AT5G09810.1	ACT7 actin 7	13013	41709	393	392	13	13	27245	1	1	1	1051.25	3150.72	3	3150.64	0.0865	0	59.26	3.7e-05	R	TTGIVLDSGDGVSHTVPIYEGYALPHAILR	L
1	1	AT5G09810.1	ACT7 actin 7	13013	41709	393	392	13	13	38996	1	1	1	1051.25	3150.72	3	3150.64	0.0866	0	70.65	1.9e-06	R	TTGIVLDSGDGVSHTVPIYEGYALPHAILR	L
1	1	AT5G09810.1	ACT7 actin 7	13013	41709	393	392	13	13	38997	1	1	1	1051.25	3150.72	3	3150.64	0.0871	0	81.98	1.4e-07	R	TTGIVLDSGDGVSHTVPIYEGYALPHAILR	L
1	1	AT5G09810.1	ACT7 actin 7	13013	41709	393	392	13	13	38999	1	1	1	1051.25	3150.72	3	3150.64	0.0876	0	101.14	1.7e-09	R	TTGIVLDSGDGVSHTVPIYEGYALPHAILR	L
1	1	AT5G09810.1	ACT7 actin 7	13013	41709	393	392	13	13	39000	1	1	1	1051.25	3150.72	3	3150.64	0.0877	0	84.71	7.3e-08	R	TTGIVLDSGDGVSHTVPIYEGYALPHAILR	L
1	1	AT5G09810.1	ACT7 actin 7	13013	41709	393	392	13	13	39001	1	1	1	1051.25	3150.72	3	3150.64	0.0879	0	77.82	3.6e-07	R	TTGIVLDSGDGVSHTVPIYEGYALPHAILR	L
1	1	AT5G09810.1	ACT7 actin 7	13013	41709	393	392	13	13	39002	1	1	1	1051.25	3150.72	3	3150.64	0.0883	0	52.52	0.00012	R	TTGIVLDSGDGVSHTVPIYEGYALPHAILR	L
1	1	AT5G09810.1	ACT7 actin 7	13013	41709	393	392	13	13	39007	1	1	1	1051.25	3150.73	3	3150.64	0.0916	0	51.24	0.00016	R	TTGIVLDSGDGVSHTVPIYEGYALPHAILR	L
1	1	AT5G09810.1	ACT7 actin 7	13013	41709	393	392	13	13	39008	1	1	1	1051.25	3150.73	3	3150.64	0.0922	0	32.03	0.013	R	TTGIVLDSGDGVSHTVPIYEGYALPHAILR	L
1	1	AT5G09810.1	ACT7 actin 7	13013	41709	393	392	13	13	27248	1	1	1	1051.25	3150.73	3	3150.64	0.0941	0	34.94	0.0099	R	TTGIVLDSGDGVSHTVPIYEGYALPHAILR	L
1	1	AT5G09810.1	ACT7 actin 7	13013	41709	393	392	13	13	39867	1	1	1	575.096	3444.53	6	3444.6	-0.0679	1	56.38	3.9e-05	K	YPIEHGIVSNWDDMEKIWHHTFYNELR	V	Oxidation (M)	0.000000000000010000000000000.0
1	1	AT5G09810.1	ACT7 actin 7	13013	41709	393	392	13	13	39868	1	1	1	575.096	3444.53	6	3444.6	-0.0679	1	35.99	0.0043	K	YPIEHGIVSNWDDMEKIWHHTFYNELR	V	Oxidation (M)	0.000000000000010000000000000.0
1	1	AT5G09810.1	ACT7 actin 7	13013	41709	393	392	13	13	39869	1	1	1	575.096	3444.53	6	3444.6	-0.0677	1	44.9	0.00055	K	YPIEHGIVSNWDDMEKIWHHTFYNELR	V	Oxidation (M)	0.000000000000010000000000000.0
1	1	AT5G09810.1	ACT7 actin 7	13013	41709	393	392	13	13	39871	1	1	1	575.096	3444.53	6	3444.6	-0.0671	1	56.15	4.1e-05	K	YPIEHGIVSNWDDMEKIWHHTFYNELR	V	Oxidation (M)	0.000000000000010000000000000.0
1	1	AT5G09810.1	ACT7 actin 7	13013	41709	393	392	13	13	39872	1	1	1	575.096	3444.53	6	3444.6	-0.0668	1	57.31	3.1e-05	K	YPIEHGIVSNWDDMEKIWHHTFYNELR	V	Oxidation (M)	0.000000000000010000000000000.0
1	1	AT5G09810.1	ACT7 actin 7	13013	41709	393	392	13	13	39881	1	1	1	689.924	3444.58	5	3444.6	-0.0154	1	72.3	1e-06	K	YPIEHGIVSNWDDMEKIWHHTFYNELR	V	Oxidation (M)	0.000000000000010000000000000.0
1	1	AT5G09810.1	ACT7 actin 7	13013	41709	393	392	13	13	39884	1	1	1	689.925	3444.59	5	3444.6	-0.0118	1	102.84	9e-10	K	YPIEHGIVSNWDDMEKIWHHTFYNELR	V	Oxidation (M)	0.000000000000010000000000000.0
1	1	AT5G09810.1	ACT7 actin 7	13013	41709	393	392	13	13	39885	1	1	1	689.925	3444.59	5	3444.6	-0.0118	1	67.35	3.2e-06	K	YPIEHGIVSNWDDMEKIWHHTFYNELR	V	Oxidation (M)	0.000000000000010000000000000.0
1	1	AT5G09810.1	ACT7 actin 7	13013	41709	393	392	13	13	39886	1	1	1	689.925	3444.59	5	3444.6	-0.0116	1	37.56	0.003	K	YPIEHGIVSNWDDMEKIWHHTFYNELR	V	Oxidation (M)	0.000000000000010000000000000.0
1	1	AT5G09810.1	ACT7 actin 7	13013	41709	393	392	13	13	39887	1	1	1	689.925	3444.59	5	3444.6	-0.0116	1	59.87	1.8e-05	K	YPIEHGIVSNWDDMEKIWHHTFYNELR	V	Oxidation (M)	0.000000000000010000000000000.0
1	1	AT5G09810.1	ACT7 actin 7	13013	41709	393	392	13	13	39888	1	1	1	862.168	3444.64	4	3444.6	0.0445	1	31.4	0.013	K	YPIEHGIVSNWDDMEKIWHHTFYNELR	V	Oxidation (M)	0.000000000000010000000000000.0
1	1	AT5G09810.1	ACT7 actin 7	13013	41709	393	392	13	13	39889	1	1	1	862.168	3444.64	4	3444.6	0.0445	1	68.28	2.6e-06	K	YPIEHGIVSNWDDMEKIWHHTFYNELR	V	Oxidation (M)	0.000000000000010000000000000.0
1	1	AT5G09810.1	ACT7 actin 7	13013	41709	393	392	13	13	39890	1	1	1	862.169	3444.65	4	3444.6	0.0468	1	68.98	2.2e-06	K	YPIEHGIVSNWDDMEKIWHHTFYNELR	V	Oxidation (M)	0.000000000000010000000000000.0
1	1	AT5G09810.1	ACT7 actin 7	13013	41709	393	392	13	13	39891	1	1	1	862.169	3444.65	4	3444.6	0.0469	1	94.3	6.5e-09	K	YPIEHGIVSNWDDMEKIWHHTFYNELR	V	Oxidation (M)	0.000000000000010000000000000.0
1	1	AT5G09810.1	ACT7 actin 7	13013	41709	393	392	13	13	39892	1	1	1	862.169	3444.65	4	3444.6	0.0475	1	73.69	7.5e-07	K	YPIEHGIVSNWDDMEKIWHHTFYNELR	V	Oxidation (M)	0.000000000000010000000000000.0
1	1	AT5G09810.1	ACT7 actin 7	13013	41709	393	392	13	13	39893	1	1	1	862.169	3444.65	4	3444.6	0.0487	1	76.65	3.8e-07	K	YPIEHGIVSNWDDMEKIWHHTFYNELR	V	Oxidation (M)	0.000000000000010000000000000.0
1	1	AT5G09810.1	ACT7 actin 7	13013	41709	393	392	13	13	39894	1	1	1	862.169	3444.65	4	3444.6	0.0501	1	61.27	1.3e-05	K	YPIEHGIVSNWDDMEKIWHHTFYNELR	V	Oxidation (M)	0.000000000000010000000000000.0
1	1	AT5G09810.1	ACT7 actin 7	13013	41709	393	392	13	13	39897	1	1	1	862.17	3444.65	4	3444.6	0.0541	1	43.29	0.00083	K	YPIEHGIVSNWDDMEKIWHHTFYNELR	V	Oxidation (M)	0.000000000000010000000000000.0
1	1	AT5G09810.1	ACT7 actin 7	13013	41709	393	392	13	13	39899	1	1	1	1149.24	3444.7	3	3444.6	0.1042	1	31.5	0.012	K	YPIEHGIVSNWDDMEKIWHHTFYNELR	V	Oxidation (M)	0.000000000000010000000000000.0
1	1	AT5G09810.1	ACT7 actin 7	13013	41709	393	392	13	13	39900	1	1	1	1149.24	3444.71	3	3444.6	0.1123	1	39.14	0.0021	K	YPIEHGIVSNWDDMEKIWHHTFYNELR	V	Oxidation (M)	0.000000000000010000000000000.0
1	1	AT5G09810.1	ACT7 actin 7	13013	41709	393	392	13	13	39901	1	1	1	1149.24	3444.71	3	3444.6	0.1135	1	53.57	7.7e-05	K	YPIEHGIVSNWDDMEKIWHHTFYNELR	V	Oxidation (M)	0.000000000000010000000000000.0
1	1	AT5G09810.1	ACT7 actin 7	13013	41709	393	392	13	13	39902	1	1	1	1149.24	3444.71	3	3444.6	0.1137	1	66.86	3.6e-06	K	YPIEHGIVSNWDDMEKIWHHTFYNELR	V	Oxidation (M)	0.000000000000010000000000000.0
1	1	AT5G09810.1	ACT7 actin 7	13013	41709	393	392	13	13	39903	1	1	1	1149.25	3444.71	3	3444.6	0.1155	1	45.73	0.00047	K	YPIEHGIVSNWDDMEKIWHHTFYNELR	V	Oxidation (M)	0.000000000000010000000000000.0
1	2	AT2G37620.1	ACT1, AAc1 actin 1	3932	41771	139	137	11	11	699	1	0	1	488.711	975.407	2	975.441	-0.0345	0	60.84	4.1e-05	K	AGFAGDDAPR	A
1	2	AT2G37620.1	ACT1, AAc1 actin 1	3932	41771	139	137	11	11	700	1	0	1	488.711	975.407	2	975.441	-0.0342	0	73.6	2.2e-06	K	AGFAGDDAPR	A
1	2	AT2G37620.1	ACT1, AAc1 actin 1	3932	41771	139	137	11	11	2765	1	0	1	582.29	1162.57	2	1162.59	-0.0246	0	29.22	0.092	K	EITALAPSSMK	I	Oxidation (M)	0.00000000010.0
1	2	AT2G37620.1	ACT1, AAc1 actin 1	3932	41771	139	137	11	11	2767	1	0	1	582.29	1162.57	2	1162.59	-0.0246	0	39.71	0.0082	K	EITALAPSSMK	I	Oxidation (M)	0.00000000010.0
1	2	AT2G37620.1	ACT1, AAc1 actin 1	3932	41771	139	137	11	11	1	1	0	1	400.214	1197.62	3	1197.7	-0.0772	0	35.7	0.047	R	AVFPSIVGRPR	H
1	2	AT2G37620.1	ACT1, AAc1 actin 1	3932	41771	139	137	11	11	3301	1	0	1	400.217	1197.63	3	1197.7	-0.0683	0	65.7	1.6e-05	R	AVFPSIVGRPR	H
1	2	AT2G37620.1	ACT1, AAc1 actin 1	3932	41771	139	137	11	11	3302	1	0	1	400.217	1197.63	3	1197.7	-0.0682	0	56.5	0.00013	R	AVFPSIVGRPR	H
1	2	AT2G37620.1	ACT1, AAc1 actin 1	3932	41771	139	137	11	11	3303	1	0	1	400.217	1197.63	3	1197.7	-0.0679	0	49.56	0.00065	R	AVFPSIVGRPR	H
1	2	AT2G37620.1	ACT1, AAc1 actin 1	3932	41771	139	137	11	11	3304	1	0	1	400.217	1197.63	3	1197.7	-0.0677	0	52	0.00037	R	AVFPSIVGRPR	H
1	2	AT2G37620.1	ACT1, AAc1 actin 1	3932	41771	139	137	11	11	3305	1	0	1	400.218	1197.63	3	1197.7	-0.0673	0	34.99	0.019	R	AVFPSIVGRPR	H
1	2	AT2G37620.1	ACT1, AAc1 actin 1	3932	41771	139	137	11	11	3307	1	0	1	400.218	1197.63	3	1197.7	-0.067	0	45.53	0.0016	R	AVFPSIVGRPR	H
1	2	AT2G37620.1	ACT1, AAc1 actin 1	3932	41771	139	137	11	11	3308	1	0	1	400.218	1197.63	3	1197.7	-0.067	0	43.52	0.0026	R	AVFPSIVGRPR	H
1	2	AT2G37620.1	ACT1, AAc1 actin 1	3932	41771	139	137	11	11	3309	1	0	1	400.218	1197.63	3	1197.7	-0.0669	0	53.37	0.00027	R	AVFPSIVGRPR	H
1	2	AT2G37620.1	ACT1, AAc1 actin 1	3932	41771	139	137	11	11	3310	1	0	1	400.218	1197.63	3	1197.7	-0.0668	0	44.38	0.0021	R	AVFPSIVGRPR	H
1	2	AT2G37620.1	ACT1, AAc1 actin 1	3932	41771	139	137	11	11	3311	1	0	1	400.218	1197.63	3	1197.7	-0.0666	0	52.13	0.00036	R	AVFPSIVGRPR	H
1	2	AT2G37620.1	ACT1, AAc1 actin 1	3932	41771	139	137	11	11	3312	1	0	1	400.218	1197.63	3	1197.7	-0.0665	0	54.29	0.00022	R	AVFPSIVGRPR	H
1	2	AT2G37620.1	ACT1, AAc1 actin 1	3932	41771	139	137	11	11	3313	1	0	1	400.218	1197.63	3	1197.7	-0.0664	0	51.61	0.0004	R	AVFPSIVGRPR	H
1	2	AT2G37620.1	ACT1, AAc1 actin 1	3932	41771	139	137	11	11	3315	1	0	1	599.846	1197.68	2	1197.7	-0.0217	0	31.32	0.037	R	AVFPSIVGRPR	H
1	2	AT2G37620.1	ACT1, AAc1 actin 1	3932	41771	139	137	11	11	3316	1	0	1	599.846	1197.68	2	1197.7	-0.0215	0	49.11	0.00062	R	AVFPSIVGRPR	H
1	2	AT2G37620.1	ACT1, AAc1 actin 1	3932	41771	139	137	11	11	3317	1	0	1	599.846	1197.68	2	1197.7	-0.021	0	62.14	3.1e-05	R	AVFPSIVGRPR	H
1	2	AT2G37620.1	ACT1, AAc1 actin 1	3932	41771	139	137	11	11	3318	1	0	1	599.846	1197.68	2	1197.7	-0.021	0	47.81	0.00083	R	AVFPSIVGRPR	H
1	2	AT2G37620.1	ACT1, AAc1 actin 1	3932	41771	139	137	11	11	3319	1	0	1	599.846	1197.68	2	1197.7	-0.0208	0	53.51	0.00022	R	AVFPSIVGRPR	H
1	2	AT2G37620.1	ACT1, AAc1 actin 1	3932	41771	139	137	11	11	3320	1	0	1	599.846	1197.68	2	1197.7	-0.0206	0	37.61	0.0087	R	AVFPSIVGRPR	H
1	2	AT2G37620.1	ACT1, AAc1 actin 1	3932	41771	139	137	11	11	3321	1	0	1	599.846	1197.68	2	1197.7	-0.0206	0	57.79	8.3e-05	R	AVFPSIVGRPR	H
1	2	AT2G37620.1	ACT1, AAc1 actin 1	3932	41771	139	137	11	11	3322	1	0	1	599.846	1197.68	2	1197.7	-0.0205	0	31.07	0.039	R	AVFPSIVGRPR	H
1	2	AT2G37620.1	ACT1, AAc1 actin 1	3932	41771	139	137	11	11	3323	1	0	1	599.846	1197.68	2	1197.7	-0.0205	0	55.39	0.00014	R	AVFPSIVGRPR	H
1	2	AT2G37620.1	ACT1, AAc1 actin 1	3932	41771	139	137	11	11	3324	1	0	1	599.846	1197.68	2	1197.7	-0.0205	0	41.69	0.0034	R	AVFPSIVGRPR	H
1	2	AT2G37620.1	ACT1, AAc1 actin 1	3932	41771	139	137	11	11	3325	1	0	1	599.846	1197.68	2	1197.7	-0.0205	0	46.47	0.0011	R	AVFPSIVGRPR	H
1	2	AT2G37620.1	ACT1, AAc1 actin 1	3932	41771	139	137	11	11	3326	1	0	1	599.846	1197.68	2	1197.7	-0.0205	0	52.66	0.00027	R	AVFPSIVGRPR	H
1	2	AT2G37620.1	ACT1, AAc1 actin 1	3932	41771	139	137	11	11	3327	1	0	1	599.846	1197.68	2	1197.7	-0.0204	0	40.96	0.004	R	AVFPSIVGRPR	H
1	2	AT2G37620.1	ACT1, AAc1 actin 1	3932	41771	139	137	11	11	3328	1	0	1	599.846	1197.68	2	1197.7	-0.0203	0	49.9	0.00051	R	AVFPSIVGRPR	H
1	2	AT2G37620.1	ACT1, AAc1 actin 1	3932	41771	139	137	11	11	9292	1	0	1	487.215	1458.62	3	1458.67	-0.0509	0	73.12	2.2e-06	K	AEYDESGPSIVHR	K
1	2	AT2G37620.1	ACT1, AAc1 actin 1	3932	41771	139	137	11	11	10880	1	0	1	505.907	1514.7	3	1514.74	-0.0435	0	33.09	0.026	K	IWHHTFYNELR	V
1	2	AT2G37620.1	ACT1, AAc1 actin 1	3932	41771	139	137	11	11	11430	1	0	1	767.913	1533.81	2	1533.81	0.0048	1	74.32	3.1e-06	R	DLTDALMKILTER	G	Oxidation (M)	0.0000001000000.0
1	2	AT2G37620.1	ACT1, AAc1 actin 1	3932	41771	139	137	11	11	11783	1	0	1	516.59	1546.75	3	1546.8	-0.0542	1	35.19	0.017	R	LDLAGRDLTDALMK	I	Oxidation (M)	0.00000000000010.0
1	2	AT2G37620.1	ACT1, AAc1 actin 1	3932	41771	139	137	11	11	11792	1	0	1	516.591	1546.75	3	1546.8	-0.0513	1	44.55	0.002	R	LDLAGRDLTDALMK	I	Oxidation (M)	0.00000000000010.0
1	2	AT2G37620.1	ACT1, AAc1 actin 1	3932	41771	139	137	11	11	11794	1	0	1	516.591	1546.75	3	1546.8	-0.0506	1	31.83	0.038	R	LDLAGRDLTDALMK	I	Oxidation (M)	0.00000000000010.0
1	2	AT2G37620.1	ACT1, AAc1 actin 1	3932	41771	139	137	11	11	11795	1	0	1	516.591	1546.75	3	1546.8	-0.0505	1	33.66	0.025	R	LDLAGRDLTDALMK	I	Oxidation (M)	0.00000000000010.0
1	2	AT2G37620.1	ACT1, AAc1 actin 1	3932	41771	139	137	11	11	11796	1	0	1	516.591	1546.75	3	1546.8	-0.0503	1	34.99	0.018	R	LDLAGRDLTDALMK	I	Oxidation (M)	0.00000000000010.0
1	2	AT2G37620.1	ACT1, AAc1 actin 1	3932	41771	139	137	11	11	11798	1	0	1	516.592	1546.75	3	1546.8	-0.0494	1	41.88	0.0038	R	LDLAGRDLTDALMK	I	Oxidation (M)	0.00000000000010.0
1	2	AT2G37620.1	ACT1, AAc1 actin 1	3932	41771	139	137	11	11	11799	1	0	1	516.592	1546.75	3	1546.8	-0.0493	1	45.99	0.0015	R	LDLAGRDLTDALMK	I	Oxidation (M)	0.00000000000010.0
1	2	AT2G37620.1	ACT1, AAc1 actin 1	3932	41771	139	137	11	11	11800	1	0	1	516.592	1546.75	3	1546.8	-0.0477	1	73.62	2.5e-06	R	LDLAGRDLTDALMK	I	Oxidation (M)	0.00000000000010.0
1	2	AT2G37620.1	ACT1, AAc1 actin 1	3932	41771	139	137	11	11	11804	1	0	1	516.593	1546.76	3	1546.8	-0.0464	1	43.32	0.0027	R	LDLAGRDLTDALMK	I	Oxidation (M)	0.00000000000010.0
1	2	AT2G37620.1	ACT1, AAc1 actin 1	3932	41771	139	137	11	11	11808	1	0	1	516.593	1546.76	3	1546.8	-0.0455	1	51.74	0.00039	R	LDLAGRDLTDALMK	I	Oxidation (M)	0.00000000000010.0
1	2	AT2G37620.1	ACT1, AAc1 actin 1	3932	41771	139	137	11	11	11809	1	0	1	516.593	1546.76	3	1546.8	-0.0452	1	50.39	0.00053	R	LDLAGRDLTDALMK	I	Oxidation (M)	0.00000000000010.0
1	2	AT2G37620.1	ACT1, AAc1 actin 1	3932	41771	139	137	11	11	11810	1	0	1	516.593	1546.76	3	1546.8	-0.0449	1	54.88	0.00019	R	LDLAGRDLTDALMK	I	Oxidation (M)	0.00000000000010.0
1	2	AT2G37620.1	ACT1, AAc1 actin 1	3932	41771	139	137	11	11	11811	1	0	1	516.593	1546.76	3	1546.8	-0.0448	1	32.08	0.036	R	LDLAGRDLTDALMK	I	Oxidation (M)	0.00000000000010.0
1	2	AT2G37620.1	ACT1, AAc1 actin 1	3932	41771	139	137	11	11	11812	1	0	1	516.593	1546.76	3	1546.8	-0.0444	1	61.77	3.9e-05	R	LDLAGRDLTDALMK	I	Oxidation (M)	0.00000000000010.0
1	2	AT2G37620.1	ACT1, AAc1 actin 1	3932	41771	139	137	11	11	11814	1	0	1	516.593	1546.76	3	1546.8	-0.0441	1	56.81	0.00012	R	LDLAGRDLTDALMK	I	Oxidation (M)	0.00000000000010.0
1	2	AT2G37620.1	ACT1, AAc1 actin 1	3932	41771	139	137	11	11	11815	1	0	1	516.593	1546.76	3	1546.8	-0.0439	1	51.97	0.00037	R	LDLAGRDLTDALMK	I	Oxidation (M)	0.00000000000010.0
1	2	AT2G37620.1	ACT1, AAc1 actin 1	3932	41771	139	137	11	11	11816	1	0	1	516.594	1546.76	3	1546.8	-0.0435	1	29.09	0.072	R	LDLAGRDLTDALMK	I	Oxidation (M)	0.00000000000010.0
1	2	AT2G37620.1	ACT1, AAc1 actin 1	3932	41771	139	137	11	11	1109	1	0	1	516.596	1546.77	3	1546.8	-0.0352	1	56.1	0.00015	R	LDLAGRDLTDALMK	I	Oxidation (M)	0.00000000000010.0
1	2	AT2G37620.1	ACT1, AAc1 actin 1	3932	41771	139	137	11	11	11829	1	0	1	774.41	1546.81	2	1546.8	0.0026	1	30.62	0.05	R	LDLAGRDLTDALMK	I	Oxidation (M)	0.00000000000010.0
1	2	AT2G37620.1	ACT1, AAc1 actin 1	3932	41771	139	137	11	11	11841	1	0	1	774.411	1546.81	2	1546.8	0.0055	1	31.27	0.043	R	LDLAGRDLTDALMK	I	Oxidation (M)	0.00000000000010.0
1	2	AT2G37620.1	ACT1, AAc1 actin 1	3932	41771	139	137	11	11	11843	1	0	1	774.411	1546.81	2	1546.8	0.0056	1	51.1	0.00044	R	LDLAGRDLTDALMK	I	Oxidation (M)	0.00000000000010.0
1	2	AT2G37620.1	ACT1, AAc1 actin 1	3932	41771	139	137	11	11	11844	1	0	1	774.411	1546.81	2	1546.8	0.0056	1	54.15	0.00022	R	LDLAGRDLTDALMK	I	Oxidation (M)	0.00000000000010.0
1	2	AT2G37620.1	ACT1, AAc1 actin 1	3932	41771	139	137	11	11	11847	1	0	1	774.411	1546.81	2	1546.8	0.0058	1	78.14	8.8e-07	R	LDLAGRDLTDALMK	I	Oxidation (M)	0.00000000000010.0
1	2	AT2G37620.1	ACT1, AAc1 actin 1	3932	41771	139	137	11	11	11853	1	0	1	774.412	1546.81	2	1546.8	0.0065	1	52.31	0.00034	R	LDLAGRDLTDALMK	I	Oxidation (M)	0.00000000000010.0
1	2	AT2G37620.1	ACT1, AAc1 actin 1	3932	41771	139	137	11	11	11855	1	0	1	774.412	1546.81	2	1546.8	0.0065	1	38.45	0.0082	R	LDLAGRDLTDALMK	I	Oxidation (M)	0.00000000000010.0
1	2	AT2G37620.1	ACT1, AAc1 actin 1	3932	41771	139	137	11	11	11861	1	0	1	774.412	1546.81	2	1546.8	0.0071	1	37.54	0.01	R	LDLAGRDLTDALMK	I	Oxidation (M)	0.00000000000010.0
1	2	AT2G37620.1	ACT1, AAc1 actin 1	3932	41771	139	137	11	11	11862	1	0	1	774.412	1546.81	2	1546.8	0.0072	1	33.58	0.025	R	LDLAGRDLTDALMK	I	Oxidation (M)	0.00000000000010.0
1	2	AT2G37620.1	ACT1, AAc1 actin 1	3932	41771	139	137	11	11	11864	1	0	1	774.412	1546.81	2	1546.8	0.0074	1	45.6	0.0016	R	LDLAGRDLTDALMK	I	Oxidation (M)	0.00000000000010.0
1	2	AT2G37620.1	ACT1, AAc1 actin 1	3932	41771	139	137	11	11	11869	1	0	1	774.413	1546.81	2	1546.8	0.0081	1	46.59	0.0012	R	LDLAGRDLTDALMK	I	Oxidation (M)	0.00000000000010.0
1	2	AT2G37620.1	ACT1, AAc1 actin 1	3932	41771	139	137	11	11	11870	1	0	1	774.413	1546.81	2	1546.8	0.0081	1	36.91	0.012	R	LDLAGRDLTDALMK	I	Oxidation (M)	0.00000000000010.0
1	2	AT2G37620.1	ACT1, AAc1 actin 1	3932	41771	139	137	11	11	11872	1	0	1	774.413	1546.81	2	1546.8	0.0084	1	60.83	4.7e-05	R	LDLAGRDLTDALMK	I	Oxidation (M)	0.00000000000010.0
1	2	AT2G37620.1	ACT1, AAc1 actin 1	3932	41771	139	137	11	11	11876	1	0	1	774.413	1546.81	2	1546.8	0.0087	1	64.27	2.1e-05	R	LDLAGRDLTDALMK	I	Oxidation (M)	0.00000000000010.0
1	2	AT2G37620.1	ACT1, AAc1 actin 1	3932	41771	139	137	11	11	11877	1	0	1	774.413	1546.81	2	1546.8	0.0088	1	54.78	0.00019	R	LDLAGRDLTDALMK	I	Oxidation (M)	0.00000000000010.0
1	2	AT2G37620.1	ACT1, AAc1 actin 1	3932	41771	139	137	11	11	14365	1	0	1	543.932	1628.78	3	1628.82	-0.0405	1	54.08	0.00021	R	GYSFTTTAEREIVR	D
1	2	AT2G37620.1	ACT1, AAc1 actin 1	3932	41771	139	137	11	11	14367	1	0	1	543.933	1628.78	3	1628.82	-0.0402	1	42.49	0.0031	R	GYSFTTTAEREIVR	D
1	2	AT2G37620.1	ACT1, AAc1 actin 1	3932	41771	139	137	11	11	14368	1	0	1	543.933	1628.78	3	1628.82	-0.0402	1	83.01	2.7e-07	R	GYSFTTTAEREIVR	D
1	2	AT2G37620.1	ACT1, AAc1 actin 1	3932	41771	139	137	11	11	14400	1	0	1	815.422	1628.83	2	1628.82	0.0134	1	67.4	1e-05	R	GYSFTTTAEREIVR	D
1	2	AT2G37620.1	ACT1, AAc1 actin 1	3932	41771	139	137	11	11	14401	1	0	1	815.422	1628.83	2	1628.82	0.0134	1	71.9	3.6e-06	R	GYSFTTTAEREIVR	D
1	2	AT2G37620.1	ACT1, AAc1 actin 1	3932	41771	139	137	11	11	17632	1	0	1	582.29	1743.85	3	1743.88	-0.0309	1	66.32	1.2e-05	K	ILTERGYSFTTTAER	E
1	2	AT2G37620.1	ACT1, AAc1 actin 1	3932	41771	139	137	11	11	24138	1	0	1	656.692	1967.06	3	1967.07	-0.0175	0	75.17	1.4e-06	R	VAPEEHPILLTEAPLNPK	A
1	2	AT2G37620.1	ACT1, AAc1 actin 1	3932	41771	139	137	11	11	24139	2	0	1	656.692	1967.06	3	1967.07	-0.0174	0	46.81	0.00095	R	VAPEEHPILLTEAPLNPK	A
1	2	AT2G37620.1	ACT1, AAc1 actin 1	3932	41771	139	137	11	11	24140	1	0	1	656.692	1967.06	3	1967.07	-0.0171	0	40.03	0.0045	R	VAPEEHPILLTEAPLNPK	A
1	2	AT2G37620.1	ACT1, AAc1 actin 1	3932	41771	139	137	11	11	24143	1	0	1	656.693	1967.06	3	1967.07	-0.0154	0	68.36	6.6e-06	R	VAPEEHPILLTEAPLNPK	A
1	2	AT2G37620.1	ACT1, AAc1 actin 1	3932	41771	139	137	11	11	24144	1	0	1	656.693	1967.06	3	1967.07	-0.0154	0	68.49	6.4e-06	R	VAPEEHPILLTEAPLNPK	A
1	2	AT2G37620.1	ACT1, AAc1 actin 1	3932	41771	139	137	11	11	24145	1	0	1	656.693	1967.06	3	1967.07	-0.0147	0	51.19	0.00034	R	VAPEEHPILLTEAPLNPK	A
1	2	AT2G37620.1	ACT1, AAc1 actin 1	3932	41771	139	137	11	11	24146	1	0	1	656.693	1967.06	3	1967.07	-0.0147	0	58.45	6.5e-05	R	VAPEEHPILLTEAPLNPK	A
1	2	AT2G37620.1	ACT1, AAc1 actin 1	3932	41771	139	137	11	11	24152	2	0	1	984.564	1967.11	2	1967.07	0.0414	0	38.03	0.0059	R	VAPEEHPILLTEAPLNPK	A
1	2	AT2G37620.1	ACT1, AAc1 actin 1	3932	41771	139	137	11	11	24154	1	0	1	984.565	1967.11	2	1967.07	0.0419	0	85.81	9.9e-08	R	VAPEEHPILLTEAPLNPK	A
1	2	AT2G37620.1	ACT1, AAc1 actin 1	3932	41771	139	137	11	11	24155	2	0	1	984.565	1967.12	2	1967.07	0.0435	0	39.04	0.0047	R	VAPEEHPILLTEAPLNPK	A
1	2	AT2G37620.1	ACT1, AAc1 actin 1	3932	41771	139	137	11	11	38910	1	0	1	631.127	3150.6	5	3150.64	-0.0354	0	57.88	3.9e-05	R	TTGIVLDSGDGVSHTVPIYEGYALPHAILR	L
1	2	AT2G37620.1	ACT1, AAc1 actin 1	3932	41771	139	137	11	11	38911	1	0	1	631.127	3150.6	5	3150.64	-0.0344	0	53.59	0.0001	R	TTGIVLDSGDGVSHTVPIYEGYALPHAILR	L
1	2	AT2G37620.1	ACT1, AAc1 actin 1	3932	41771	139	137	11	11	38912	1	0	1	788.662	3150.62	4	3150.64	-0.0147	0	31.32	0.017	R	TTGIVLDSGDGVSHTVPIYEGYALPHAILR	L
1	2	AT2G37620.1	ACT1, AAc1 actin 1	3932	41771	139	137	11	11	38914	1	0	1	788.669	3150.65	4	3150.64	0.0117	0	37.55	0.0041	R	TTGIVLDSGDGVSHTVPIYEGYALPHAILR	L
1	2	AT2G37620.1	ACT1, AAc1 actin 1	3932	41771	139	137	11	11	38916	1	0	1	788.669	3150.65	4	3150.64	0.0126	0	38.89	0.003	R	TTGIVLDSGDGVSHTVPIYEGYALPHAILR	L
1	2	AT2G37620.1	ACT1, AAc1 actin 1	3932	41771	139	137	11	11	38920	1	0	1	788.67	3150.65	4	3150.64	0.0151	0	53.47	0.00011	R	TTGIVLDSGDGVSHTVPIYEGYALPHAILR	L
1	2	AT2G37620.1	ACT1, AAc1 actin 1	3932	41771	139	137	11	11	38923	1	0	1	788.67	3150.65	4	3150.64	0.0164	0	49.46	0.00026	R	TTGIVLDSGDGVSHTVPIYEGYALPHAILR	L
1	2	AT2G37620.1	ACT1, AAc1 actin 1	3932	41771	139	137	11	11	38924	1	0	1	788.67	3150.65	4	3150.64	0.0167	0	43.88	0.00096	R	TTGIVLDSGDGVSHTVPIYEGYALPHAILR	L
1	2	AT2G37620.1	ACT1, AAc1 actin 1	3932	41771	139	137	11	11	38927	1	0	1	788.671	3150.65	4	3150.64	0.0184	0	33.84	0.0096	R	TTGIVLDSGDGVSHTVPIYEGYALPHAILR	L
1	2	AT2G37620.1	ACT1, AAc1 actin 1	3932	41771	139	137	11	11	38928	1	0	1	788.671	3150.65	4	3150.64	0.0189	0	36.97	0.0047	R	TTGIVLDSGDGVSHTVPIYEGYALPHAILR	L
1	2	AT2G37620.1	ACT1, AAc1 actin 1	3932	41771	139	137	11	11	38933	1	0	1	788.671	3150.65	4	3150.64	0.0196	0	70.05	2.3e-06	R	TTGIVLDSGDGVSHTVPIYEGYALPHAILR	L
1	2	AT2G37620.1	ACT1, AAc1 actin 1	3932	41771	139	137	11	11	38936	1	0	1	788.671	3150.66	4	3150.64	0.0203	0	45.2	0.0007	R	TTGIVLDSGDGVSHTVPIYEGYALPHAILR	L
1	2	AT2G37620.1	ACT1, AAc1 actin 1	3932	41771	139	137	11	11	38937	1	0	1	788.671	3150.66	4	3150.64	0.0204	0	59.7	2.5e-05	R	TTGIVLDSGDGVSHTVPIYEGYALPHAILR	L
1	2	AT2G37620.1	ACT1, AAc1 actin 1	3932	41771	139	137	11	11	38939	1	0	1	788.671	3150.66	4	3150.64	0.0209	0	70.93	1.9e-06	R	TTGIVLDSGDGVSHTVPIYEGYALPHAILR	L
1	2	AT2G37620.1	ACT1, AAc1 actin 1	3932	41771	139	137	11	11	38941	1	0	1	788.671	3150.66	4	3150.64	0.0211	0	33.59	0.01	R	TTGIVLDSGDGVSHTVPIYEGYALPHAILR	L
1	2	AT2G37620.1	ACT1, AAc1 actin 1	3932	41771	139	137	11	11	38942	1	0	1	788.671	3150.66	4	3150.64	0.0212	0	77.17	4.4e-07	R	TTGIVLDSGDGVSHTVPIYEGYALPHAILR	L
1	2	AT2G37620.1	ACT1, AAc1 actin 1	3932	41771	139	137	11	11	38943	1	0	1	788.671	3150.66	4	3150.64	0.0216	0	40.08	0.0023	R	TTGIVLDSGDGVSHTVPIYEGYALPHAILR	L
1	2	AT2G37620.1	ACT1, AAc1 actin 1	3932	41771	139	137	11	11	38944	1	0	1	788.672	3150.66	4	3150.64	0.0221	0	128.59	3.2e-12	R	TTGIVLDSGDGVSHTVPIYEGYALPHAILR	L
1	2	AT2G37620.1	ACT1, AAc1 actin 1	3932	41771	139	137	11	11	38947	1	0	1	788.672	3150.66	4	3150.64	0.0226	0	31.41	0.017	R	TTGIVLDSGDGVSHTVPIYEGYALPHAILR	L
1	2	AT2G37620.1	ACT1, AAc1 actin 1	3932	41771	139	137	11	11	38949	1	0	1	788.672	3150.66	4	3150.64	0.023	0	64.52	8.2e-06	R	TTGIVLDSGDGVSHTVPIYEGYALPHAILR	L
1	2	AT2G37620.1	ACT1, AAc1 actin 1	3932	41771	139	137	11	11	38950	1	0	1	788.672	3150.66	4	3150.64	0.023	0	101.1	1.8e-09	R	TTGIVLDSGDGVSHTVPIYEGYALPHAILR	L
1	2	AT2G37620.1	ACT1, AAc1 actin 1	3932	41771	139	137	11	11	38954	1	0	1	788.672	3150.66	4	3150.64	0.0236	0	107.57	4e-10	R	TTGIVLDSGDGVSHTVPIYEGYALPHAILR	L
1	2	AT2G37620.1	ACT1, AAc1 actin 1	3932	41771	139	137	11	11	38955	1	0	1	788.672	3150.66	4	3150.64	0.0237	0	29.33	0.027	R	TTGIVLDSGDGVSHTVPIYEGYALPHAILR	L
1	2	AT2G37620.1	ACT1, AAc1 actin 1	3932	41771	139	137	11	11	38957	1	0	1	788.672	3150.66	4	3150.64	0.0238	0	39.02	0.0029	R	TTGIVLDSGDGVSHTVPIYEGYALPHAILR	L
1	2	AT2G37620.1	ACT1, AAc1 actin 1	3932	41771	139	137	11	11	38958	1	0	1	788.672	3150.66	4	3150.64	0.0239	0	52.45	0.00013	R	TTGIVLDSGDGVSHTVPIYEGYALPHAILR	L
1	2	AT2G37620.1	ACT1, AAc1 actin 1	3932	41771	139	137	11	11	38959	1	0	1	788.672	3150.66	4	3150.64	0.024	0	57.32	4.3e-05	R	TTGIVLDSGDGVSHTVPIYEGYALPHAILR	L
1	2	AT2G37620.1	ACT1, AAc1 actin 1	3932	41771	139	137	11	11	38960	1	0	1	788.672	3150.66	4	3150.64	0.0243	0	57.85	3.8e-05	R	TTGIVLDSGDGVSHTVPIYEGYALPHAILR	L
1	2	AT2G37620.1	ACT1, AAc1 actin 1	3932	41771	139	137	11	11	38962	1	0	1	788.672	3150.66	4	3150.64	0.0244	0	33.3	0.011	R	TTGIVLDSGDGVSHTVPIYEGYALPHAILR	L
1	2	AT2G37620.1	ACT1, AAc1 actin 1	3932	41771	139	137	11	11	38963	1	0	1	788.672	3150.66	4	3150.64	0.0247	0	80.15	2.2e-07	R	TTGIVLDSGDGVSHTVPIYEGYALPHAILR	L
1	2	AT2G37620.1	ACT1, AAc1 actin 1	3932	41771	139	137	11	11	38964	1	0	1	788.672	3150.66	4	3150.64	0.0247	0	172.33	1.3e-16	R	TTGIVLDSGDGVSHTVPIYEGYALPHAILR	L
1	2	AT2G37620.1	ACT1, AAc1 actin 1	3932	41771	139	137	11	11	38965	1	0	1	788.672	3150.66	4	3150.64	0.0248	0	40.41	0.0021	R	TTGIVLDSGDGVSHTVPIYEGYALPHAILR	L
1	2	AT2G37620.1	ACT1, AAc1 actin 1	3932	41771	139	137	11	11	38967	1	0	1	788.672	3150.66	4	3150.64	0.0255	0	35.01	0.0072	R	TTGIVLDSGDGVSHTVPIYEGYALPHAILR	L
1	2	AT2G37620.1	ACT1, AAc1 actin 1	3932	41771	139	137	11	11	38969	1	0	1	788.673	3150.66	4	3150.64	0.0258	0	78.29	3.4e-07	R	TTGIVLDSGDGVSHTVPIYEGYALPHAILR	L
1	2	AT2G37620.1	ACT1, AAc1 actin 1	3932	41771	139	137	11	11	38970	1	0	1	788.673	3150.66	4	3150.64	0.027	0	38.04	0.0036	R	TTGIVLDSGDGVSHTVPIYEGYALPHAILR	L
1	2	AT2G37620.1	ACT1, AAc1 actin 1	3932	41771	139	137	11	11	38971	1	0	1	788.673	3150.66	4	3150.64	0.0283	0	40.69	0.002	R	TTGIVLDSGDGVSHTVPIYEGYALPHAILR	L
1	2	AT2G37620.1	ACT1, AAc1 actin 1	3932	41771	139	137	11	11	38978	1	0	1	788.677	3150.68	4	3150.64	0.043	0	49.72	0.00024	R	TTGIVLDSGDGVSHTVPIYEGYALPHAILR	L
1	2	AT2G37620.1	ACT1, AAc1 actin 1	3932	41771	139	137	11	11	38979	1	0	1	788.677	3150.68	4	3150.64	0.0443	0	39.98	0.0023	R	TTGIVLDSGDGVSHTVPIYEGYALPHAILR	L
1	2	AT2G37620.1	ACT1, AAc1 actin 1	3932	41771	139	137	11	11	27242	1	0	1	1051.24	3150.71	3	3150.64	0.0732	0	34.45	0.011	R	TTGIVLDSGDGVSHTVPIYEGYALPHAILR	L
1	2	AT2G37620.1	ACT1, AAc1 actin 1	3932	41771	139	137	11	11	38983	1	0	1	1051.25	3150.72	3	3150.64	0.0833	0	42.55	0.0012	R	TTGIVLDSGDGVSHTVPIYEGYALPHAILR	L
1	2	AT2G37620.1	ACT1, AAc1 actin 1	3932	41771	139	137	11	11	38987	1	0	1	1051.25	3150.72	3	3150.64	0.085	0	48.58	0.0003	R	TTGIVLDSGDGVSHTVPIYEGYALPHAILR	L
1	2	AT2G37620.1	ACT1, AAc1 actin 1	3932	41771	139	137	11	11	38988	1	0	1	1051.25	3150.72	3	3150.64	0.0853	0	42.1	0.0013	R	TTGIVLDSGDGVSHTVPIYEGYALPHAILR	L
1	2	AT2G37620.1	ACT1, AAc1 actin 1	3932	41771	139	137	11	11	38990	1	0	1	1051.25	3150.72	3	3150.64	0.0854	0	41.37	0.0016	R	TTGIVLDSGDGVSHTVPIYEGYALPHAILR	L
1	2	AT2G37620.1	ACT1, AAc1 actin 1	3932	41771	139	137	11	11	38992	1	0	1	1051.25	3150.72	3	3150.64	0.0858	0	86.99	4.3e-08	R	TTGIVLDSGDGVSHTVPIYEGYALPHAILR	L
1	2	AT2G37620.1	ACT1, AAc1 actin 1	3932	41771	139	137	11	11	38993	1	0	1	1051.25	3150.72	3	3150.64	0.0858	0	75.31	6.4e-07	R	TTGIVLDSGDGVSHTVPIYEGYALPHAILR	L
1	2	AT2G37620.1	ACT1, AAc1 actin 1	3932	41771	139	137	11	11	38994	1	0	1	1051.25	3150.72	3	3150.64	0.086	0	54.19	8.2e-05	R	TTGIVLDSGDGVSHTVPIYEGYALPHAILR	L
1	2	AT2G37620.1	ACT1, AAc1 actin 1	3932	41771	139	137	11	11	38995	1	0	1	1051.25	3150.72	3	3150.64	0.0864	0	81.34	1.6e-07	R	TTGIVLDSGDGVSHTVPIYEGYALPHAILR	L
1	2	AT2G37620.1	ACT1, AAc1 actin 1	3932	41771	139	137	11	11	27245	1	0	1	1051.25	3150.72	3	3150.64	0.0865	0	59.26	3.7e-05	R	TTGIVLDSGDGVSHTVPIYEGYALPHAILR	L
1	2	AT2G37620.1	ACT1, AAc1 actin 1	3932	41771	139	137	11	11	38996	1	0	1	1051.25	3150.72	3	3150.64	0.0866	0	70.65	1.9e-06	R	TTGIVLDSGDGVSHTVPIYEGYALPHAILR	L
1	2	AT2G37620.1	ACT1, AAc1 actin 1	3932	41771	139	137	11	11	38997	1	0	1	1051.25	3150.72	3	3150.64	0.0871	0	81.98	1.4e-07	R	TTGIVLDSGDGVSHTVPIYEGYALPHAILR	L
1	2	AT2G37620.1	ACT1, AAc1 actin 1	3932	41771	139	137	11	11	38999	1	0	1	1051.25	3150.72	3	3150.64	0.0876	0	101.14	1.7e-09	R	TTGIVLDSGDGVSHTVPIYEGYALPHAILR	L
1	2	AT2G37620.1	ACT1, AAc1 actin 1	3932	41771	139	137	11	11	39000	1	0	1	1051.25	3150.72	3	3150.64	0.0877	0	84.71	7.3e-08	R	TTGIVLDSGDGVSHTVPIYEGYALPHAILR	L
1	2	AT2G37620.1	ACT1, AAc1 actin 1	3932	41771	139	137	11	11	39001	1	0	1	1051.25	3150.72	3	3150.64	0.0879	0	77.82	3.6e-07	R	TTGIVLDSGDGVSHTVPIYEGYALPHAILR	L
1	2	AT2G37620.1	ACT1, AAc1 actin 1	3932	41771	139	137	11	11	39002	1	0	1	1051.25	3150.72	3	3150.64	0.0883	0	52.52	0.00012	R	TTGIVLDSGDGVSHTVPIYEGYALPHAILR	L
1	2	AT2G37620.1	ACT1, AAc1 actin 1	3932	41771	139	137	11	11	39007	1	0	1	1051.25	3150.73	3	3150.64	0.0916	0	51.24	0.00016	R	TTGIVLDSGDGVSHTVPIYEGYALPHAILR	L
1	2	AT2G37620.1	ACT1, AAc1 actin 1	3932	41771	139	137	11	11	39008	1	0	1	1051.25	3150.73	3	3150.64	0.0922	0	32.03	0.013	R	TTGIVLDSGDGVSHTVPIYEGYALPHAILR	L
1	2	AT2G37620.1	ACT1, AAc1 actin 1	3932	41771	139	137	11	11	27248	1	0	1	1051.25	3150.73	3	3150.64	0.0941	0	34.94	0.0099	R	TTGIVLDSGDGVSHTVPIYEGYALPHAILR	L
1	3	AT1G49240.1	ACT8 actin 8	1626	41836	57	56	6	6	699	1	0	1	488.711	975.407	2	975.441	-0.0345	0	60.84	4.1e-05	K	AGFAGDDAPR	A
1	3	AT1G49240.1	ACT8 actin 8	1626	41836	57	56	6	6	700	1	0	1	488.711	975.407	2	975.441	-0.0342	0	73.6	2.2e-06	K	AGFAGDDAPR	A
1	3	AT1G49240.1	ACT8 actin 8	1626	41836	57	56	6	6	2765	1	0	1	582.29	1162.57	2	1162.59	-0.0246	0	29.22	0.092	K	EITALAPSSMK	I	Oxidation (M)	0.00000000010.0
1	3	AT1G49240.1	ACT8 actin 8	1626	41836	57	56	6	6	2767	1	0	1	582.29	1162.57	2	1162.59	-0.0246	0	39.71	0.0082	K	EITALAPSSMK	I	Oxidation (M)	0.00000000010.0
1	3	AT1G49240.1	ACT8 actin 8	1626	41836	57	56	6	6	10880	1	0	1	505.907	1514.7	3	1514.74	-0.0435	0	33.09	0.026	K	IWHHTFYNELR	I
1	3	AT1G49240.1	ACT8 actin 8	1626	41836	57	56	6	6	18627	1	0	1	887.965	1773.91	2	1773.89	0.0252	0	66.74	1e-05	K	NYELPDGQVITIGAER	F
1	3	AT1G49240.1	ACT8 actin 8	1626	41836	57	56	6	6	24139	1	0	1	656.692	1967.06	3	1967.07	-0.0174	0	67.83	7.5e-06	R	IAPEEHPVLLTEAPLNPK	A
1	3	AT1G49240.1	ACT8 actin 8	1626	41836	57	56	6	6	24143	2	0	1	656.693	1967.06	3	1967.07	-0.0154	0	38.25	0.0068	R	IAPEEHPVLLTEAPLNPK	A
1	3	AT1G49240.1	ACT8 actin 8	1626	41836	57	56	6	6	24144	2	0	1	656.693	1967.06	3	1967.07	-0.0154	0	38.49	0.0064	R	IAPEEHPVLLTEAPLNPK	A
1	3	AT1G49240.1	ACT8 actin 8	1626	41836	57	56	6	6	24152	1	0	1	984.564	1967.11	2	1967.07	0.0414	0	82.94	1.9e-07	R	IAPEEHPVLLTEAPLNPK	A
1	3	AT1G49240.1	ACT8 actin 8	1626	41836	57	56	6	6	24155	1	0	1	984.565	1967.12	2	1967.07	0.0435	0	42.85	0.0019	R	IAPEEHPVLLTEAPLNPK	A
1	3	AT1G49240.1	ACT8 actin 8	1626	41836	57	56	6	6	24158	1	0	1	984.566	1967.12	2	1967.07	0.0443	0	32.49	0.021	R	IAPEEHPVLLTEAPLNPK	A
1	3	AT1G49240.1	ACT8 actin 8	1626	41836	57	56	6	6	38910	2	0	1	631.127	3150.6	5	3150.64	-0.0354	0	49.96	0.00024	R	TTGIVLDSGDGVSHTVPIYEGFSLPHAILR	L
1	3	AT1G49240.1	ACT8 actin 8	1626	41836	57	56	6	6	38911	2	0	1	631.127	3150.6	5	3150.64	-0.0344	0	47.98	0.00038	R	TTGIVLDSGDGVSHTVPIYEGFSLPHAILR	L
1	3	AT1G49240.1	ACT8 actin 8	1626	41836	57	56	6	6	38916	2	0	1	788.669	3150.65	4	3150.64	0.0126	0	30.29	0.022	R	TTGIVLDSGDGVSHTVPIYEGFSLPHAILR	L
1	3	AT1G49240.1	ACT8 actin 8	1626	41836	57	56	6	6	38920	2	0	1	788.67	3150.65	4	3150.64	0.0151	0	43.23	0.0011	R	TTGIVLDSGDGVSHTVPIYEGFSLPHAILR	L
1	3	AT1G49240.1	ACT8 actin 8	1626	41836	57	56	6	6	38923	2	0	1	788.67	3150.65	4	3150.64	0.0164	0	40.16	0.0023	R	TTGIVLDSGDGVSHTVPIYEGFSLPHAILR	L
1	3	AT1G49240.1	ACT8 actin 8	1626	41836	57	56	6	6	38924	2	0	1	788.67	3150.65	4	3150.64	0.0167	0	32.47	0.013	R	TTGIVLDSGDGVSHTVPIYEGFSLPHAILR	L
1	3	AT1G49240.1	ACT8 actin 8	1626	41836	57	56	6	6	38928	2	0	1	788.671	3150.65	4	3150.64	0.0189	0	31.54	0.016	R	TTGIVLDSGDGVSHTVPIYEGFSLPHAILR	L
1	3	AT1G49240.1	ACT8 actin 8	1626	41836	57	56	6	6	38933	2	0	1	788.671	3150.65	4	3150.64	0.0196	0	60.04	2.3e-05	R	TTGIVLDSGDGVSHTVPIYEGFSLPHAILR	L
1	3	AT1G49240.1	ACT8 actin 8	1626	41836	57	56	6	6	38936	2	0	1	788.671	3150.66	4	3150.64	0.0203	0	35.62	0.0063	R	TTGIVLDSGDGVSHTVPIYEGFSLPHAILR	L
1	3	AT1G49240.1	ACT8 actin 8	1626	41836	57	56	6	6	38937	2	0	1	788.671	3150.66	4	3150.64	0.0204	0	46.64	0.0005	R	TTGIVLDSGDGVSHTVPIYEGFSLPHAILR	L
1	3	AT1G49240.1	ACT8 actin 8	1626	41836	57	56	6	6	38939	2	0	1	788.671	3150.66	4	3150.64	0.0209	0	59.57	2.6e-05	R	TTGIVLDSGDGVSHTVPIYEGFSLPHAILR	L
1	3	AT1G49240.1	ACT8 actin 8	1626	41836	57	56	6	6	38942	2	0	1	788.671	3150.66	4	3150.64	0.0212	0	64.25	8.7e-06	R	TTGIVLDSGDGVSHTVPIYEGFSLPHAILR	L
1	3	AT1G49240.1	ACT8 actin 8	1626	41836	57	56	6	6	38943	2	0	1	788.671	3150.66	4	3150.64	0.0215	0	31.69	0.016	R	TTGIVLDSGDGVSHTVPIYEGFSLPHAILR	L
1	3	AT1G49240.1	ACT8 actin 8	1626	41836	57	56	6	6	38944	2	0	1	788.672	3150.66	4	3150.64	0.0221	0	112.04	1.4e-10	R	TTGIVLDSGDGVSHTVPIYEGFSLPHAILR	L
1	3	AT1G49240.1	ACT8 actin 8	1626	41836	57	56	6	6	38949	2	0	1	788.672	3150.66	4	3150.64	0.0229	0	51.79	0.00015	R	TTGIVLDSGDGVSHTVPIYEGFSLPHAILR	L
1	3	AT1G49240.1	ACT8 actin 8	1626	41836	57	56	6	6	38950	2	0	1	788.672	3150.66	4	3150.64	0.023	0	89	2.9e-08	R	TTGIVLDSGDGVSHTVPIYEGFSLPHAILR	L
1	3	AT1G49240.1	ACT8 actin 8	1626	41836	57	56	6	6	38954	2	0	1	788.672	3150.66	4	3150.64	0.0235	0	94.43	8.3e-09	R	TTGIVLDSGDGVSHTVPIYEGFSLPHAILR	L
1	3	AT1G49240.1	ACT8 actin 8	1626	41836	57	56	6	6	38957	2	0	1	788.672	3150.66	4	3150.64	0.0237	0	30.09	0.022	R	TTGIVLDSGDGVSHTVPIYEGFSLPHAILR	L
1	3	AT1G49240.1	ACT8 actin 8	1626	41836	57	56	6	6	38958	2	0	1	788.672	3150.66	4	3150.64	0.0239	0	43.2	0.0011	R	TTGIVLDSGDGVSHTVPIYEGFSLPHAILR	L
1	3	AT1G49240.1	ACT8 actin 8	1626	41836	57	56	6	6	38959	2	0	1	788.672	3150.66	4	3150.64	0.024	0	44.71	0.00078	R	TTGIVLDSGDGVSHTVPIYEGFSLPHAILR	L
1	3	AT1G49240.1	ACT8 actin 8	1626	41836	57	56	6	6	38960	2	0	1	788.672	3150.66	4	3150.64	0.0243	0	45.28	0.00068	R	TTGIVLDSGDGVSHTVPIYEGFSLPHAILR	L
1	3	AT1G49240.1	ACT8 actin 8	1626	41836	57	56	6	6	38963	2	0	1	788.672	3150.66	4	3150.64	0.0247	0	69.58	2.5e-06	R	TTGIVLDSGDGVSHTVPIYEGFSLPHAILR	L
1	3	AT1G49240.1	ACT8 actin 8	1626	41836	57	56	6	6	38964	2	0	1	788.672	3150.66	4	3150.64	0.0247	0	157.62	4e-15	R	TTGIVLDSGDGVSHTVPIYEGFSLPHAILR	L
1	3	AT1G49240.1	ACT8 actin 8	1626	41836	57	56	6	6	38965	2	0	1	788.672	3150.66	4	3150.64	0.0247	0	31.11	0.018	R	TTGIVLDSGDGVSHTVPIYEGFSLPHAILR	L
1	3	AT1G49240.1	ACT8 actin 8	1626	41836	57	56	6	6	38969	2	0	1	788.673	3150.66	4	3150.64	0.0257	0	64.55	8e-06	R	TTGIVLDSGDGVSHTVPIYEGFSLPHAILR	L
1	3	AT1G49240.1	ACT8 actin 8	1626	41836	57	56	6	6	38971	2	0	1	788.673	3150.66	4	3150.64	0.0283	0	31.86	0.015	R	TTGIVLDSGDGVSHTVPIYEGFSLPHAILR	L
1	3	AT1G49240.1	ACT8 actin 8	1626	41836	57	56	6	6	38978	2	0	1	788.677	3150.68	4	3150.64	0.043	0	39.31	0.0027	R	TTGIVLDSGDGVSHTVPIYEGFSLPHAILR	L
1	3	AT1G49240.1	ACT8 actin 8	1626	41836	57	56	6	6	38979	2	0	1	788.677	3150.68	4	3150.64	0.0443	0	29.22	0.027	R	TTGIVLDSGDGVSHTVPIYEGFSLPHAILR	L
1	3	AT1G49240.1	ACT8 actin 8	1626	41836	57	56	6	6	38983	2	0	1	1051.25	3150.72	3	3150.64	0.0833	0	31.29	0.016	R	TTGIVLDSGDGVSHTVPIYEGFSLPHAILR	L
1	3	AT1G49240.1	ACT8 actin 8	1626	41836	57	56	6	6	38987	2	0	1	1051.25	3150.72	3	3150.64	0.085	0	42.57	0.0012	R	TTGIVLDSGDGVSHTVPIYEGFSLPHAILR	L
1	3	AT1G49240.1	ACT8 actin 8	1626	41836	57	56	6	6	38988	2	0	1	1051.25	3150.72	3	3150.64	0.0853	0	34.6	0.0075	R	TTGIVLDSGDGVSHTVPIYEGFSLPHAILR	L
1	3	AT1G49240.1	ACT8 actin 8	1626	41836	57	56	6	6	38990	1	0	1	1051.25	3150.72	3	3150.64	0.0854	0	41.37	0.0016	R	TTGIVLDSGDGVSHTVPIYEGFSLPHAILR	L
1	3	AT1G49240.1	ACT8 actin 8	1626	41836	57	56	6	6	38992	2	0	1	1051.25	3150.72	3	3150.64	0.0858	0	78.44	3.1e-07	R	TTGIVLDSGDGVSHTVPIYEGFSLPHAILR	L
1	3	AT1G49240.1	ACT8 actin 8	1626	41836	57	56	6	6	38993	2	0	1	1051.25	3150.72	3	3150.64	0.0858	0	64.38	7.9e-06	R	TTGIVLDSGDGVSHTVPIYEGFSLPHAILR	L
1	3	AT1G49240.1	ACT8 actin 8	1626	41836	57	56	6	6	38994	2	0	1	1051.25	3150.72	3	3150.64	0.086	0	53.27	0.0001	R	TTGIVLDSGDGVSHTVPIYEGFSLPHAILR	L
1	3	AT1G49240.1	ACT8 actin 8	1626	41836	57	56	6	6	38995	2	0	1	1051.25	3150.72	3	3150.64	0.0863	0	68.79	2.9e-06	R	TTGIVLDSGDGVSHTVPIYEGFSLPHAILR	L
1	3	AT1G49240.1	ACT8 actin 8	1626	41836	57	56	6	6	27245	1	0	1	1051.25	3150.72	3	3150.64	0.0865	0	59.26	3.7e-05	R	TTGIVLDSGDGVSHTVPIYEGFSLPHAILR	L
1	3	AT1G49240.1	ACT8 actin 8	1626	41836	57	56	6	6	38996	2	0	1	1051.25	3150.72	3	3150.64	0.0865	0	60.23	2e-05	R	TTGIVLDSGDGVSHTVPIYEGFSLPHAILR	L
1	3	AT1G49240.1	ACT8 actin 8	1626	41836	57	56	6	6	38997	2	0	1	1051.25	3150.72	3	3150.64	0.0871	0	70.62	1.9e-06	R	TTGIVLDSGDGVSHTVPIYEGFSLPHAILR	L
1	3	AT1G49240.1	ACT8 actin 8	1626	41836	57	56	6	6	38999	2	0	1	1051.25	3150.72	3	3150.64	0.0876	0	90.44	2e-08	R	TTGIVLDSGDGVSHTVPIYEGFSLPHAILR	L
1	3	AT1G49240.1	ACT8 actin 8	1626	41836	57	56	6	6	39000	2	0	1	1051.25	3150.72	3	3150.64	0.0877	0	72.4	1.2e-06	R	TTGIVLDSGDGVSHTVPIYEGFSLPHAILR	L
1	3	AT1G49240.1	ACT8 actin 8	1626	41836	57	56	6	6	39001	2	0	1	1051.25	3150.72	3	3150.64	0.0878	0	64.75	7.2e-06	R	TTGIVLDSGDGVSHTVPIYEGFSLPHAILR	L
1	3	AT1G49240.1	ACT8 actin 8	1626	41836	57	56	6	6	39002	1	0	1	1051.25	3150.72	3	3150.64	0.0883	0	52.52	0.00012	R	TTGIVLDSGDGVSHTVPIYEGFSLPHAILR	L
1	3	AT1G49240.1	ACT8 actin 8	1626	41836	57	56	6	6	39007	2	0	1	1051.25	3150.73	3	3150.64	0.0916	0	43.11	0.001	R	TTGIVLDSGDGVSHTVPIYEGFSLPHAILR	L
1	3	AT1G49240.1	ACT8 actin 8	1626	41836	57	56	6	6	39008	2	0	1	1051.25	3150.73	3	3150.64	0.0922	0	31.8	0.014	R	TTGIVLDSGDGVSHTVPIYEGFSLPHAILR	L
1	4	AT2G42170.1	Actin family protein	1015	37058	43	43	2	2	18175	1	0	1	587.96	1760.86	3	1760.89	-0.0355	0	31.59	0.037	R	TYELPDGQVITIGAER	F
1	4	AT2G42170.1	Actin family protein	1015	37058	43	43	2	2	18187	1	0	1	881.462	1760.91	2	1760.89	0.0149	0	39.99	0.0053	R	TYELPDGQVITIGAER	F
1	4	AT2G42170.1	Actin family protein	1015	37058	43	43	2	2	18189	1	0	1	881.466	1760.92	2	1760.89	0.0224	0	33.35	0.025	R	TYELPDGQVITIGAER	F
1	4	AT2G42170.1	Actin family protein	1015	37058	43	43	2	2	18190	1	0	1	881.466	1760.92	2	1760.89	0.0229	0	54.29	0.0002	R	TYELPDGQVITIGAER	F
1	4	AT2G42170.1	Actin family protein	1015	37058	43	43	2	2	23667	1	0	1	489.254	1952.99	4	1953.06	-0.0705	0	40.94	0.0032	R	VAPEEHPVLLTEAPLNPK	A
1	4	AT2G42170.1	Actin family protein	1015	37058	43	43	2	2	23699	1	0	1	652.019	1953.03	3	1953.06	-0.0233	0	34.21	0.015	R	VAPEEHPVLLTEAPLNPK	A
1	4	AT2G42170.1	Actin family protein	1015	37058	43	43	2	2	23702	1	0	1	652.019	1953.03	3	1953.06	-0.0229	0	44.94	0.0012	R	VAPEEHPVLLTEAPLNPK	A
1	4	AT2G42170.1	Actin family protein	1015	37058	43	43	2	2	23707	1	0	1	652.019	1953.04	3	1953.06	-0.0217	0	47.67	0.00066	R	VAPEEHPVLLTEAPLNPK	A
1	4	AT2G42170.1	Actin family protein	1015	37058	43	43	2	2	23710	1	0	1	652.019	1953.04	3	1953.06	-0.0211	0	41.77	0.0026	R	VAPEEHPVLLTEAPLNPK	A
1	4	AT2G42170.1	Actin family protein	1015	37058	43	43	2	2	23715	1	0	1	652.019	1953.04	3	1953.06	-0.0206	0	31.74	0.026	R	VAPEEHPVLLTEAPLNPK	A
1	4	AT2G42170.1	Actin family protein	1015	37058	43	43	2	2	23716	1	0	1	652.019	1953.04	3	1953.06	-0.0206	0	36.35	0.0089	R	VAPEEHPVLLTEAPLNPK	A
1	4	AT2G42170.1	Actin family protein	1015	37058	43	43	2	2	23718	1	0	1	652.019	1953.04	3	1953.06	-0.0204	0	42.73	0.0021	R	VAPEEHPVLLTEAPLNPK	A
1	4	AT2G42170.1	Actin family protein	1015	37058	43	43	2	2	23720	1	0	1	652.02	1953.04	3	1953.06	-0.0202	0	50.74	0.00033	R	VAPEEHPVLLTEAPLNPK	A
1	4	AT2G42170.1	Actin family protein	1015	37058	43	43	2	2	23724	1	0	1	652.02	1953.04	3	1953.06	-0.0199	0	62.7	2.1e-05	R	VAPEEHPVLLTEAPLNPK	A
1	4	AT2G42170.1	Actin family protein	1015	37058	43	43	2	2	23726	1	0	1	652.02	1953.04	3	1953.06	-0.0198	0	32.99	0.019	R	VAPEEHPVLLTEAPLNPK	A
1	4	AT2G42170.1	Actin family protein	1015	37058	43	43	2	2	23728	1	0	1	652.02	1953.04	3	1953.06	-0.0197	0	83.57	1.7e-07	R	VAPEEHPVLLTEAPLNPK	A
1	4	AT2G42170.1	Actin family protein	1015	37058	43	43	2	2	23730	1	0	1	652.02	1953.04	3	1953.06	-0.0196	0	59.37	4.5e-05	R	VAPEEHPVLLTEAPLNPK	A
1	4	AT2G42170.1	Actin family protein	1015	37058	43	43	2	2	23731	1	0	1	652.02	1953.04	3	1953.06	-0.0194	0	65.26	1.1e-05	R	VAPEEHPVLLTEAPLNPK	A
1	4	AT2G42170.1	Actin family protein	1015	37058	43	43	2	2	23735	1	0	1	652.02	1953.04	3	1953.06	-0.019	0	43.61	0.0017	R	VAPEEHPVLLTEAPLNPK	A
1	4	AT2G42170.1	Actin family protein	1015	37058	43	43	2	2	23740	1	0	1	652.02	1953.04	3	1953.06	-0.0184	0	34.44	0.014	R	VAPEEHPVLLTEAPLNPK	A
1	4	AT2G42170.1	Actin family protein	1015	37058	43	43	2	2	23742	1	0	1	652.02	1953.04	3	1953.06	-0.0183	0	41.07	0.003	R	VAPEEHPVLLTEAPLNPK	A
1	4	AT2G42170.1	Actin family protein	1015	37058	43	43	2	2	23744	1	0	1	652.02	1953.04	3	1953.06	-0.0181	0	67.6	6.7e-06	R	VAPEEHPVLLTEAPLNPK	A
1	4	AT2G42170.1	Actin family protein	1015	37058	43	43	2	2	23745	1	0	1	652.02	1953.04	3	1953.06	-0.0181	0	69.73	4.1e-06	R	VAPEEHPVLLTEAPLNPK	A
1	4	AT2G42170.1	Actin family protein	1015	37058	43	43	2	2	23746	1	0	1	652.02	1953.04	3	1953.06	-0.0181	0	53.7	0.00016	R	VAPEEHPVLLTEAPLNPK	A
1	4	AT2G42170.1	Actin family protein	1015	37058	43	43	2	2	23748	1	0	1	652.02	1953.04	3	1953.06	-0.018	0	42.37	0.0022	R	VAPEEHPVLLTEAPLNPK	A
1	4	AT2G42170.1	Actin family protein	1015	37058	43	43	2	2	23752	1	0	1	652.02	1953.04	3	1953.06	-0.0177	0	33.25	0.018	R	VAPEEHPVLLTEAPLNPK	A
1	4	AT2G42170.1	Actin family protein	1015	37058	43	43	2	2	23753	1	0	1	652.02	1953.04	3	1953.06	-0.0177	0	82.05	2.4e-07	R	VAPEEHPVLLTEAPLNPK	A
1	4	AT2G42170.1	Actin family protein	1015	37058	43	43	2	2	23754	1	0	1	652.02	1953.04	3	1953.06	-0.0177	0	40.83	0.0032	R	VAPEEHPVLLTEAPLNPK	A
1	4	AT2G42170.1	Actin family protein	1015	37058	43	43	2	2	23757	1	0	1	652.021	1953.04	3	1953.06	-0.0172	0	41.23	0.0029	R	VAPEEHPVLLTEAPLNPK	A
1	4	AT2G42170.1	Actin family protein	1015	37058	43	43	2	2	23759	1	0	1	652.021	1953.04	3	1953.06	-0.0168	0	48.45	0.00055	R	VAPEEHPVLLTEAPLNPK	A
1	4	AT2G42170.1	Actin family protein	1015	37058	43	43	2	2	23760	1	0	1	652.021	1953.04	3	1953.06	-0.0168	0	57.03	7.6e-05	R	VAPEEHPVLLTEAPLNPK	A
1	4	AT2G42170.1	Actin family protein	1015	37058	43	43	2	2	23763	1	0	1	652.021	1953.04	3	1953.06	-0.0167	0	58.35	5.6e-05	R	VAPEEHPVLLTEAPLNPK	A
1	4	AT2G42170.1	Actin family protein	1015	37058	43	43	2	2	23764	1	0	1	652.021	1953.04	3	1953.06	-0.0167	0	90.22	3.7e-08	R	VAPEEHPVLLTEAPLNPK	A
1	4	AT2G42170.1	Actin family protein	1015	37058	43	43	2	2	23765	1	0	1	652.021	1953.04	3	1953.06	-0.0166	0	29.54	0.043	R	VAPEEHPVLLTEAPLNPK	A
1	4	AT2G42170.1	Actin family protein	1015	37058	43	43	2	2	23767	1	0	1	652.021	1953.04	3	1953.06	-0.0165	0	75.48	1.1e-06	R	VAPEEHPVLLTEAPLNPK	A
1	4	AT2G42170.1	Actin family protein	1015	37058	43	43	2	2	23769	1	0	1	652.021	1953.04	3	1953.06	-0.0163	0	49.28	0.00045	R	VAPEEHPVLLTEAPLNPK	A
1	4	AT2G42170.1	Actin family protein	1015	37058	43	43	2	2	23770	1	0	1	652.021	1953.04	3	1953.06	-0.016	0	49.39	0.00044	R	VAPEEHPVLLTEAPLNPK	A
1	4	AT2G42170.1	Actin family protein	1015	37058	43	43	2	2	23771	1	0	1	652.021	1953.04	3	1953.06	-0.0159	0	34.35	0.014	R	VAPEEHPVLLTEAPLNPK	A
1	4	AT2G42170.1	Actin family protein	1015	37058	43	43	2	2	23775	1	0	1	652.021	1953.04	3	1953.06	-0.0151	0	36.49	0.0086	R	VAPEEHPVLLTEAPLNPK	A
1	4	AT2G42170.1	Actin family protein	1015	37058	43	43	2	2	23778	1	0	1	652.022	1953.04	3	1953.06	-0.0142	0	35.08	0.012	R	VAPEEHPVLLTEAPLNPK	A
1	4	AT2G42170.1	Actin family protein	1015	37058	43	43	2	2	23782	1	0	1	977.557	1953.1	2	1953.06	0.0419	0	78.17	5e-07	R	VAPEEHPVLLTEAPLNPK	A
1	4	AT2G42170.1	Actin family protein	1015	37058	43	43	2	2	23783	1	0	1	977.557	1953.1	2	1953.06	0.042	0	64.99	1e-05	R	VAPEEHPVLLTEAPLNPK	A
1	4	AT2G42170.1	Actin family protein	1015	37058	43	43	2	2	23784	1	0	1	977.557	1953.1	2	1953.06	0.0432	0	39.4	0.0037	R	VAPEEHPVLLTEAPLNPK	A
2	1	AT1G04820.1	TUA4, TOR2 tubulin alpha-4 chain	4803	49509	135	135	17	17	1604	1	1	1	538.263	1074.51	2	1074.54	-0.0274	0	46.05	0.0018	K	EIVDLCLDR	I
2	1	AT1G04820.1	TUA4, TOR2 tubulin alpha-4 chain	4803	49509	135	135	17	17	1605	1	1	1	538.263	1074.51	2	1074.54	-0.0257	0	38.31	0.011	K	EIVDLCLDR	I
2	1	AT1G04820.1	TUA4, TOR2 tubulin alpha-4 chain	4803	49509	135	135	17	17	7727	1	1	1	466.239	1395.69	3	1395.75	-0.0561	0	56.08	0.00014	R	QLFHPEQLISGK	E
2	1	AT1G04820.1	TUA4, TOR2 tubulin alpha-4 chain	4803	49509	135	135	17	17	7728	1	1	1	466.239	1395.7	3	1395.75	-0.0559	0	60.87	4.7e-05	R	QLFHPEQLISGK	E
2	1	AT1G04820.1	TUA4, TOR2 tubulin alpha-4 chain	4803	49509	135	135	17	17	7739	1	1	1	698.88	1395.74	2	1395.75	-0.0064	0	54.29	0.00021	R	QLFHPEQLISGK	E
2	1	AT1G04820.1	TUA4, TOR2 tubulin alpha-4 chain	4803	49509	135	135	17	17	7740	1	1	1	698.88	1395.75	2	1395.75	-0.0059	0	61.67	3.8e-05	R	QLFHPEQLISGK	E
2	1	AT1G04820.1	TUA4, TOR2 tubulin alpha-4 chain	4803	49509	135	135	17	17	9648	1	1	1	737.434	1472.85	2	1472.86	-0.0019	0	39.25	0.0054	R	LVSQVISSLTASLR	F
2	1	AT1G04820.1	TUA4, TOR2 tubulin alpha-4 chain	4803	49509	135	135	17	17	9649	1	1	1	737.435	1472.86	2	1472.86	-0.0003	0	94.48	1.6e-08	R	LVSQVISSLTASLR	F
2	1	AT1G04820.1	TUA4, TOR2 tubulin alpha-4 chain	4803	49509	135	135	17	17	9650	1	1	1	737.435	1472.86	2	1472.86	0	0	80.85	3.7e-07	R	LVSQVISSLTASLR	F
2	1	AT1G04820.1	TUA4, TOR2 tubulin alpha-4 chain	4803	49509	135	135	17	17	11589	1	1	1	514.571	1540.69	3	1540.74	-0.0469	0	64.04	1.9e-05	R	TIQFVDWCPTGFK	C
2	1	AT1G04820.1	TUA4, TOR2 tubulin alpha-4 chain	4803	49509	135	135	17	17	11590	1	1	1	771.379	1540.74	2	1540.74	0.0048	0	33.04	0.027	R	TIQFVDWCPTGFK	C
2	1	AT1G04820.1	TUA4, TOR2 tubulin alpha-4 chain	4803	49509	135	135	17	17	11591	1	1	1	771.379	1540.74	2	1540.74	0.0057	0	38.66	0.0075	R	TIQFVDWCPTGFK	C
2	1	AT1G04820.1	TUA4, TOR2 tubulin alpha-4 chain	4803	49509	135	135	17	17	11592	1	1	1	771.379	1540.74	2	1540.74	0.0057	0	57.2	0.00011	R	TIQFVDWCPTGFK	C
2	1	AT1G04820.1	TUA4, TOR2 tubulin alpha-4 chain	4803	49509	135	135	17	17	11594	1	1	1	771.38	1540.74	2	1540.74	0.0059	0	36.99	0.011	R	TIQFVDWCPTGFK	C
2	1	AT1G04820.1	TUA4, TOR2 tubulin alpha-4 chain	4803	49509	135	135	17	17	11595	1	1	1	771.38	1540.74	2	1540.74	0.006	0	56.95	0.00011	R	TIQFVDWCPTGFK	C
[truncated: 1,752 more rows]

## Sheet: sCW-P2
Table S1c. Proteins identified from fractions mCW-P2, mCW-P3, sCW-P2 and sCW-P3 after FFE enrichment of Golgi membranes from developing xylem of pine. Protein identifications were made with one or more significantly matching peptides by Mascot (p < 0.05) against Arabidopsis proteins (TAIR10). Column headers are standard outputs from the Mascot search engine (http://www.matrixscience.com/help/expo…
[truncated: 1,277 more rows]

[truncated: 1 more sheets: sCW-P3]
