# Supplementary material for: Golgi Enrichment and Proteomic Analysis of Developing Pinus radiata Xylem by Free-Flow Electrophoresis
Source: PLoS One. 2013 Dec 26;8(12):e84669. doi: 10.1371/journal.pone.0084669 (PMC3887118; doi:10.1371/journal.pone.0084669)
Supplement: File S1 — Figure S1, Tables S1-S6. Figure S1. Image of the three-year-old pine tree (Pinus radiata D. Don) sourced from Swanton Pacific Ranch Davenport (CA, USA) that was used to harvest developing xylem for Golgi preparations. After sections were cut, logs were inspected to determine whether compression wood had formed. Logs were then placed on ice for transport back to the laboratory. Table S1. Proteins identified from fractions mCW-P2, mCW-P3, sCW-P2 and sCW-P3 after FFE enrichment of Golgi membranes from developing xylem of pine. Protein identifications were made with one or more significantly matching peptides by Mascot (p < 0.05) against Arabidopsis proteins (TAIR10). Column headers are standard outputs from the Mascot search engine (http://www.matrixscience.com/help/export_help.html). Table S2. Proteins identified from fractions mCW-P2, mCW-P3, sCW-P2 and sCW-P3 after FFE enrichment of Golgi membranes from developing xylem of pine. Protein identifications were made with one or more significantly matching peptides by Mascot (p < 0.05) against Viridiplantae proteins downloaded from GenBank (May 2012). Column headers are standard outputs from the Mascot search engine (http://www.matrixscience.com/help/export_help.html). Table S3. Proteins identified from fractions mCW-P2, mCW-P3, sCW-P2 and sCW-P3 after FFE enrichment of Golgi membranes from developing xylem of pine. Protein identifications were made with one or more significantly matching peptides by Mascot (p < 0.05) against Pinus spp. proteins at GenBank (July 2012). Column headers are standard outputs from the Mascot search engine (http://www.matrixscience.com/help/export_help.html). Table S4. Subcellular localization and functional matrix for fractions mCW-P2, mCW-P3, sCW-P2 and sCW-P3. Numbers indicate the protein hit number (prot_hit_num) from Table S1 (Arabidopsis), Table S2 (Viridiplantae) or Table S3 (pine). Subcellular locations were determined using the SUBcellular Arabidopsis (SUBA) database. Proteins were al [file pone.0084669.s001.zip › TableS2.xlsx]

## Sheet: mCW-P2
Table S2a. Proteins identified from fractions mCW-P2, mCW-P3, sCW-P2 and sCW-P3 after FFE enrichment of Golgi membranes from developing xylem of pine. Protein identifications were made with one or more significantly matching peptides by Mascot (p < 0.05) against Viridiplantae proteins downloaded from GenBank (May 2012). Column headers are standard outputs from the Mascot search engine (http://www…
prot_hit_num	prot_family_member	prot_acc	prot_desc	prot_score	prot_mass	prot_matches	prot_matches_sig	prot_sequences	prot_sequences_sig	pep_query	pep_rank	pep_isbold	pep_isunique	pep_exp_mz	pep_exp_mr	pep_exp_z	pep_calc_mr	pep_delta	pep_miss	pep_score	pep_expect	pep_res_before	pep_seq	pep_res_after	pep_var_mod	pep_var_mod_pos
1	1	gi|115482882	Os10g0510000 [Oryza sativa Japonica Group]	7662	41653	220	219	13	13	3607	1	0	1	400.22	1197.64	3	1197.7	-0.0595	0	60.77	0.00069	R	AVFPSIVGRPR	H
1	1	gi|115482882	Os10g0510000 [Oryza sativa Japonica Group]	7662	41653	220	219	13	13	3608	1	0	1	400.22	1197.64	3	1197.7	-0.0591	0	53.35	0.0038	R	AVFPSIVGRPR	H
1	1	gi|115482882	Os10g0510000 [Oryza sativa Japonica Group]	7662	41653	220	219	13	13	3609	1	0	1	400.22	1197.64	3	1197.7	-0.0591	0	59.89	0.00085	R	AVFPSIVGRPR	H
1	1	gi|115482882	Os10g0510000 [Oryza sativa Japonica Group]	7662	41653	220	219	13	13	3610	1	0	1	400.221	1197.64	3	1197.7	-0.0586	0	79.58	9.1e-06	R	AVFPSIVGRPR	H
1	1	gi|115482882	Os10g0510000 [Oryza sativa Japonica Group]	7662	41653	220	219	13	13	3612	1	0	1	400.221	1197.64	3	1197.7	-0.0582	0	64.38	0.0003	R	AVFPSIVGRPR	H
1	1	gi|115482882	Os10g0510000 [Oryza sativa Japonica Group]	7662	41653	220	219	13	13	3613	1	0	1	400.221	1197.64	3	1197.7	-0.0577	0	69.16	0.0001	R	AVFPSIVGRPR	H
1	1	gi|115482882	Os10g0510000 [Oryza sativa Japonica Group]	7662	41653	220	219	13	13	3614	1	0	1	400.221	1197.64	3	1197.7	-0.0577	0	69.01	0.0001	R	AVFPSIVGRPR	H
1	1	gi|115482882	Os10g0510000 [Oryza sativa Japonica Group]	7662	41653	220	219	13	13	3615	1	0	1	400.221	1197.64	3	1197.7	-0.0576	0	67.65	0.00014	R	AVFPSIVGRPR	H
1	1	gi|115482882	Os10g0510000 [Oryza sativa Japonica Group]	7662	41653	220	219	13	13	3620	1	0	1	599.846	1197.68	2	1197.7	-0.0211	0	50.91	0.0058	R	AVFPSIVGRPR	H
1	1	gi|115482882	Os10g0510000 [Oryza sativa Japonica Group]	7662	41653	220	219	13	13	3621	1	0	1	599.846	1197.68	2	1197.7	-0.0211	0	50.02	0.0071	R	AVFPSIVGRPR	H
1	1	gi|115482882	Os10g0510000 [Oryza sativa Japonica Group]	7662	41653	220	219	13	13	3622	1	0	1	599.846	1197.68	2	1197.7	-0.0211	0	41.87	0.047	R	AVFPSIVGRPR	H
1	1	gi|115482882	Os10g0510000 [Oryza sativa Japonica Group]	7662	41653	220	219	13	13	3623	1	0	1	599.846	1197.68	2	1197.7	-0.0211	0	68.45	0.0001	R	AVFPSIVGRPR	H
1	1	gi|115482882	Os10g0510000 [Oryza sativa Japonica Group]	7662	41653	220	219	13	13	3624	1	0	1	599.846	1197.68	2	1197.7	-0.0211	0	52.42	0.0041	R	AVFPSIVGRPR	H
1	1	gi|115482882	Os10g0510000 [Oryza sativa Japonica Group]	7662	41653	220	219	13	13	3625	1	0	1	599.846	1197.68	2	1197.7	-0.0211	0	60.62	0.00062	R	AVFPSIVGRPR	H
1	1	gi|115482882	Os10g0510000 [Oryza sativa Japonica Group]	7662	41653	220	219	13	13	3626	1	0	1	599.846	1197.68	2	1197.7	-0.0211	0	55.46	0.002	R	AVFPSIVGRPR	H
1	1	gi|115482882	Os10g0510000 [Oryza sativa Japonica Group]	7662	41653	220	219	13	13	3627	1	0	1	599.846	1197.68	2	1197.7	-0.0211	0	51.7	0.0048	R	AVFPSIVGRPR	H
1	1	gi|115482882	Os10g0510000 [Oryza sativa Japonica Group]	7662	41653	220	219	13	13	3628	1	0	1	599.846	1197.68	2	1197.7	-0.0211	0	54.53	0.0025	R	AVFPSIVGRPR	H
1	1	gi|115482882	Os10g0510000 [Oryza sativa Japonica Group]	7662	41653	220	219	13	13	3629	1	0	1	599.846	1197.68	2	1197.7	-0.0206	0	47.41	0.013	R	AVFPSIVGRPR	H
1	1	gi|115482882	Os10g0510000 [Oryza sativa Japonica Group]	7662	41653	220	219	13	13	3630	1	0	1	599.846	1197.68	2	1197.7	-0.0206	0	52.4	0.0041	R	AVFPSIVGRPR	H
1	1	gi|115482882	Os10g0510000 [Oryza sativa Japonica Group]	7662	41653	220	219	13	13	3631	1	0	1	599.846	1197.68	2	1197.7	-0.0205	0	43.21	0.034	R	AVFPSIVGRPR	H
1	1	gi|115482882	Os10g0510000 [Oryza sativa Japonica Group]	7662	41653	220	219	13	13	3632	1	0	1	599.846	1197.68	2	1197.7	-0.0205	0	54.51	0.0025	R	AVFPSIVGRPR	H
1	1	gi|115482882	Os10g0510000 [Oryza sativa Japonica Group]	7662	41653	220	219	13	13	3633	1	0	1	599.846	1197.68	2	1197.7	-0.0204	0	46.2	0.017	R	AVFPSIVGRPR	H
1	1	gi|115482882	Os10g0510000 [Oryza sativa Japonica Group]	7662	41653	220	219	13	13	11551	2	0	1	512.262	1533.77	3	1533.81	-0.0421	1	42.28	0.046	R	DLTDSLMKILTER	G
1	1	gi|115482882	Os10g0510000 [Oryza sativa Japonica Group]	7662	41653	220	219	13	13	11944	2	0	1	516.593	1546.76	3	1546.8	-0.0444	1	51.06	0.0061	R	LDLAGRDLTDSLMK	I
1	1	gi|115482882	Os10g0510000 [Oryza sativa Japonica Group]	7662	41653	220	219	13	13	17264	1	0	1	583.288	1746.84	3	1746.88	-0.0357	0	69.21	8.1e-05	K	SYELPDGQVITIGAER	F
1	1	gi|115482882	Os10g0510000 [Oryza sativa Japonica Group]	7662	41653	220	219	13	13	17277	1	0	1	874.448	1746.88	2	1746.88	0.0037	0	67.26	0.00013	K	SYELPDGQVITIGAER	F
1	1	gi|115482882	Os10g0510000 [Oryza sativa Japonica Group]	7662	41653	220	219	13	13	17278	1	0	1	874.449	1746.88	2	1746.88	0.0054	0	86.24	1.6e-06	K	SYELPDGQVITIGAER	F
1	1	gi|115482882	Os10g0510000 [Oryza sativa Japonica Group]	7662	41653	220	219	13	13	17281	1	0	1	874.45	1746.88	2	1746.88	0.0058	0	86.32	1.6e-06	K	SYELPDGQVITIGAER	F
1	1	gi|115482882	Os10g0510000 [Oryza sativa Japonica Group]	7662	41653	220	219	13	13	17286	1	0	1	874.451	1746.89	2	1746.88	0.0085	0	71.06	5.3e-05	K	SYELPDGQVITIGAER	F
1	1	gi|115482882	Os10g0510000 [Oryza sativa Japonica Group]	7662	41653	220	219	13	13	17287	1	0	1	874.451	1746.89	2	1746.88	0.0089	0	86.91	1.4e-06	K	SYELPDGQVITIGAER	F
1	1	gi|115482882	Os10g0510000 [Oryza sativa Japonica Group]	7662	41653	220	219	13	13	17289	1	0	1	874.452	1746.89	2	1746.88	0.0098	0	74.17	2.6e-05	K	SYELPDGQVITIGAER	F
1	1	gi|115482882	Os10g0510000 [Oryza sativa Japonica Group]	7662	41653	220	219	13	13	17291	1	0	1	874.452	1746.89	2	1746.88	0.0102	0	43.73	0.029	K	SYELPDGQVITIGAER	F
1	1	gi|115482882	Os10g0510000 [Oryza sativa Japonica Group]	7662	41653	220	219	13	13	17292	1	0	1	874.452	1746.89	2	1746.88	0.0104	0	50.64	0.0058	K	SYELPDGQVITIGAER	F
1	1	gi|115482882	Os10g0510000 [Oryza sativa Japonica Group]	7662	41653	220	219	13	13	17294	1	0	1	874.452	1746.89	2	1746.88	0.0108	0	100.7	5.8e-08	K	SYELPDGQVITIGAER	F
1	1	gi|115482882	Os10g0510000 [Oryza sativa Japonica Group]	7662	41653	220	219	13	13	17296	1	0	1	874.452	1746.89	2	1746.88	0.0109	0	101.53	4.8e-08	K	SYELPDGQVITIGAER	F
1	1	gi|115482882	Os10g0510000 [Oryza sativa Japonica Group]	7662	41653	220	219	13	13	17297	1	0	1	874.452	1746.89	2	1746.88	0.0111	0	105.44	1.9e-08	K	SYELPDGQVITIGAER	F
1	1	gi|115482882	Os10g0510000 [Oryza sativa Japonica Group]	7662	41653	220	219	13	13	17298	1	0	1	874.453	1746.89	2	1746.88	0.0135	0	57.97	0.0011	K	SYELPDGQVITIGAER	F
1	1	gi|115482882	Os10g0510000 [Oryza sativa Japonica Group]	7662	41653	220	219	13	13	17299	1	0	1	874.455	1746.89	2	1746.88	0.0156	0	87.7	1.1e-06	K	SYELPDGQVITIGAER	F
1	1	gi|115482882	Os10g0510000 [Oryza sativa Japonica Group]	7662	41653	220	219	13	13	17300	1	0	1	874.456	1746.9	2	1746.88	0.0193	0	54.1	0.0052	K	SYELPDGQVITIGAER	F
1	1	gi|115482882	Os10g0510000 [Oryza sativa Japonica Group]	7662	41653	220	219	13	13	19859	1	0	1	619.305	1854.89	3	1854.93	-0.0325	0	56.45	0.0015	K	LAYVALDYEQELETAK	S
1	1	gi|115482882	Os10g0510000 [Oryza sativa Japonica Group]	7662	41653	220	219	13	13	19860	1	0	1	619.305	1854.89	3	1854.93	-0.0323	0	76.8	1.3e-05	K	LAYVALDYEQELETAK	S
1	1	gi|115482882	Os10g0510000 [Oryza sativa Japonica Group]	7662	41653	220	219	13	13	19861	1	0	1	619.305	1854.89	3	1854.93	-0.0318	0	71.9	4.1e-05	K	LAYVALDYEQELETAK	S
1	1	gi|115482882	Os10g0510000 [Oryza sativa Japonica Group]	7662	41653	220	219	13	13	19862	1	0	1	619.305	1854.89	3	1854.93	-0.0317	0	44.86	0.021	K	LAYVALDYEQELETAK	S
1	1	gi|115482882	Os10g0510000 [Oryza sativa Japonica Group]	7662	41653	220	219	13	13	19863	1	0	1	619.305	1854.89	3	1854.93	-0.0315	0	63.15	0.00031	K	LAYVALDYEQELETAK	S
1	1	gi|115482882	Os10g0510000 [Oryza sativa Japonica Group]	7662	41653	220	219	13	13	19864	1	0	1	619.305	1854.89	3	1854.93	-0.0314	0	64.21	0.00024	K	LAYVALDYEQELETAK	S
1	1	gi|115482882	Os10g0510000 [Oryza sativa Japonica Group]	7662	41653	220	219	13	13	19865	1	0	1	619.305	1854.89	3	1854.93	-0.0313	0	51.3	0.0048	K	LAYVALDYEQELETAK	S
1	1	gi|115482882	Os10g0510000 [Oryza sativa Japonica Group]	7662	41653	220	219	13	13	19866	1	0	1	619.305	1854.89	3	1854.93	-0.0309	0	50.74	0.0054	K	LAYVALDYEQELETAK	S
1	1	gi|115482882	Os10g0510000 [Oryza sativa Japonica Group]	7662	41653	220	219	13	13	19867	1	0	1	619.305	1854.89	3	1854.93	-0.0309	0	67.33	0.00012	K	LAYVALDYEQELETAK	S
1	1	gi|115482882	Os10g0510000 [Oryza sativa Japonica Group]	7662	41653	220	219	13	13	19868	1	0	1	619.305	1854.89	3	1854.93	-0.0305	0	77.26	1.2e-05	K	LAYVALDYEQELETAK	S
1	1	gi|115482882	Os10g0510000 [Oryza sativa Japonica Group]	7662	41653	220	219	13	13	19870	1	0	1	619.306	1854.89	3	1854.93	-0.0302	0	50.41	0.0058	K	LAYVALDYEQELETAK	S
1	1	gi|115482882	Os10g0510000 [Oryza sativa Japonica Group]	7662	41653	220	219	13	13	19871	1	0	1	619.306	1854.89	3	1854.93	-0.0302	0	44.66	0.022	K	LAYVALDYEQELETAK	S
1	1	gi|115482882	Os10g0510000 [Oryza sativa Japonica Group]	7662	41653	220	219	13	13	19874	1	0	1	619.306	1854.9	3	1854.93	-0.0297	0	56.94	0.0013	K	LAYVALDYEQELETAK	S
1	1	gi|115482882	Os10g0510000 [Oryza sativa Japonica Group]	7662	41653	220	219	13	13	19875	1	0	1	619.306	1854.9	3	1854.93	-0.0296	0	61.86	0.00042	K	LAYVALDYEQELETAK	S
1	1	gi|115482882	Os10g0510000 [Oryza sativa Japonica Group]	7662	41653	220	219	13	13	19877	1	0	1	619.306	1854.9	3	1854.93	-0.0293	0	50.62	0.0056	K	LAYVALDYEQELETAK	S
1	1	gi|115482882	Os10g0510000 [Oryza sativa Japonica Group]	7662	41653	220	219	13	13	19878	1	0	1	619.306	1854.9	3	1854.93	-0.0293	0	56.55	0.0014	K	LAYVALDYEQELETAK	S
1	1	gi|115482882	Os10g0510000 [Oryza sativa Japonica Group]	7662	41653	220	219	13	13	19879	1	0	1	619.306	1854.9	3	1854.93	-0.0292	0	57.33	0.0012	K	LAYVALDYEQELETAK	S
1	1	gi|115482882	Os10g0510000 [Oryza sativa Japonica Group]	7662	41653	220	219	13	13	19880	1	0	1	619.306	1854.9	3	1854.93	-0.0291	0	55.77	0.0017	K	LAYVALDYEQELETAK	S
1	1	gi|115482882	Os10g0510000 [Oryza sativa Japonica Group]	7662	41653	220	219	13	13	19881	1	0	1	619.306	1854.9	3	1854.93	-0.0291	0	59.55	0.00071	K	LAYVALDYEQELETAK	S
1	1	gi|115482882	Os10g0510000 [Oryza sativa Japonica Group]	7662	41653	220	219	13	13	19882	1	0	1	619.306	1854.9	3	1854.93	-0.0287	0	50	0.0064	K	LAYVALDYEQELETAK	S
1	1	gi|115482882	Os10g0510000 [Oryza sativa Japonica Group]	7662	41653	220	219	13	13	19884	1	0	1	619.306	1854.9	3	1854.93	-0.0287	0	45.73	0.017	K	LAYVALDYEQELETAK	S
1	1	gi|115482882	Os10g0510000 [Oryza sativa Japonica Group]	7662	41653	220	219	13	13	19885	1	0	1	619.306	1854.9	3	1854.93	-0.0287	0	69.67	6.9e-05	K	LAYVALDYEQELETAK	S
1	1	gi|115482882	Os10g0510000 [Oryza sativa Japonica Group]	7662	41653	220	219	13	13	19887	1	0	1	619.306	1854.9	3	1854.93	-0.0284	0	44.28	0.024	K	LAYVALDYEQELETAK	S
1	1	gi|115482882	Os10g0510000 [Oryza sativa Japonica Group]	7662	41653	220	219	13	13	19888	1	0	1	619.306	1854.9	3	1854.93	-0.0284	0	43.64	0.028	K	LAYVALDYEQELETAK	S
1	1	gi|115482882	Os10g0510000 [Oryza sativa Japonica Group]	7662	41653	220	219	13	13	19889	1	0	1	619.306	1854.9	3	1854.93	-0.0284	0	87.82	1.1e-06	K	LAYVALDYEQELETAK	S
1	1	gi|115482882	Os10g0510000 [Oryza sativa Japonica Group]	7662	41653	220	219	13	13	19890	1	0	1	619.306	1854.9	3	1854.93	-0.0284	0	53.13	0.0031	K	LAYVALDYEQELETAK	S
1	1	gi|115482882	Os10g0510000 [Oryza sativa Japonica Group]	7662	41653	220	219	13	13	19891	1	0	1	619.306	1854.9	3	1854.93	-0.0284	0	60.58	0.00056	K	LAYVALDYEQELETAK	S
1	1	gi|115482882	Os10g0510000 [Oryza sativa Japonica Group]	7662	41653	220	219	13	13	19892	1	0	1	619.306	1854.9	3	1854.93	-0.0283	0	67.57	0.00011	K	LAYVALDYEQELETAK	S
1	1	gi|115482882	Os10g0510000 [Oryza sativa Japonica Group]	7662	41653	220	219	13	13	19893	1	0	1	619.306	1854.9	3	1854.93	-0.028	0	55.25	0.0019	K	LAYVALDYEQELETAK	S
1	1	gi|115482882	Os10g0510000 [Oryza sativa Japonica Group]	7662	41653	220	219	13	13	19894	1	0	1	619.306	1854.9	3	1854.93	-0.0278	0	45.05	0.02	K	LAYVALDYEQELETAK	S
1	1	gi|115482882	Os10g0510000 [Oryza sativa Japonica Group]	7662	41653	220	219	13	13	19895	1	0	1	619.306	1854.9	3	1854.93	-0.0276	0	65.69	0.00017	K	LAYVALDYEQELETAK	S
1	1	gi|115482882	Os10g0510000 [Oryza sativa Japonica Group]	7662	41653	220	219	13	13	19896	1	0	1	619.306	1854.9	3	1854.93	-0.0276	0	60.71	0.00055	K	LAYVALDYEQELETAK	S
1	1	gi|115482882	Os10g0510000 [Oryza sativa Japonica Group]	7662	41653	220	219	13	13	19897	1	0	1	619.307	1854.9	3	1854.93	-0.0273	0	43.13	0.031	K	LAYVALDYEQELETAK	S
1	1	gi|115482882	Os10g0510000 [Oryza sativa Japonica Group]	7662	41653	220	219	13	13	19898	1	0	1	619.307	1854.9	3	1854.93	-0.0273	0	75.51	1.8e-05	K	LAYVALDYEQELETAK	S
1	1	gi|115482882	Os10g0510000 [Oryza sativa Japonica Group]	7662	41653	220	219	13	13	19899	1	0	1	619.307	1854.9	3	1854.93	-0.027	0	68.5	9.1e-05	K	LAYVALDYEQELETAK	S
1	1	gi|115482882	Os10g0510000 [Oryza sativa Japonica Group]	7662	41653	220	219	13	13	19900	1	0	1	619.307	1854.9	3	1854.93	-0.0267	0	72.9	3.3e-05	K	LAYVALDYEQELETAK	S
1	1	gi|115482882	Os10g0510000 [Oryza sativa Japonica Group]	7662	41653	220	219	13	13	4401	1	0	1	619.307	1854.9	3	1854.93	-0.0267	0	80.46	1.8e-05	K	LAYVALDYEQELETAK	S
1	1	gi|115482882	Os10g0510000 [Oryza sativa Japonica Group]	7662	41653	220	219	13	13	19901	1	0	1	619.307	1854.9	3	1854.93	-0.0266	0	48.6	0.0089	K	LAYVALDYEQELETAK	S
1	1	gi|115482882	Os10g0510000 [Oryza sativa Japonica Group]	7662	41653	220	219	13	13	19902	1	0	1	619.307	1854.9	3	1854.93	-0.0266	0	81.47	4.6e-06	K	LAYVALDYEQELETAK	S
1	1	gi|115482882	Os10g0510000 [Oryza sativa Japonica Group]	7662	41653	220	219	13	13	19903	1	0	1	619.307	1854.9	3	1854.93	-0.0266	0	48.65	0.0088	K	LAYVALDYEQELETAK	S
1	1	gi|115482882	Os10g0510000 [Oryza sativa Japonica Group]	7662	41653	220	219	13	13	19905	1	0	1	619.307	1854.9	3	1854.93	-0.0264	0	65.6	0.00018	K	LAYVALDYEQELETAK	S
1	1	gi|115482882	Os10g0510000 [Oryza sativa Japonica Group]	7662	41653	220	219	13	13	19908	1	0	1	619.307	1854.9	3	1854.93	-0.0263	0	63.56	0.00028	K	LAYVALDYEQELETAK	S
1	1	gi|115482882	Os10g0510000 [Oryza sativa Japonica Group]	7662	41653	220	219	13	13	19911	1	0	1	619.307	1854.9	3	1854.93	-0.0257	0	48.83	0.0084	K	LAYVALDYEQELETAK	S
1	1	gi|115482882	Os10g0510000 [Oryza sativa Japonica Group]	7662	41653	220	219	13	13	19914	1	0	1	619.307	1854.9	3	1854.93	-0.0254	0	43.71	0.027	K	LAYVALDYEQELETAK	S
1	1	gi|115482882	Os10g0510000 [Oryza sativa Japonica Group]	7662	41653	220	219	13	13	19915	1	0	1	619.307	1854.9	3	1854.93	-0.0254	0	56.47	0.0015	K	LAYVALDYEQELETAK	S
1	1	gi|115482882	Os10g0510000 [Oryza sativa Japonica Group]	7662	41653	220	219	13	13	19917	1	0	1	619.307	1854.9	3	1854.93	-0.0251	0	44.42	0.023	K	LAYVALDYEQELETAK	S
1	1	gi|115482882	Os10g0510000 [Oryza sativa Japonica Group]	7662	41653	220	219	13	13	19918	1	0	1	619.308	1854.9	3	1854.93	-0.0243	0	50.19	0.0062	K	LAYVALDYEQELETAK	S
1	1	gi|115482882	Os10g0510000 [Oryza sativa Japonica Group]	7662	41653	220	219	13	13	19920	1	0	1	619.308	1854.9	3	1854.93	-0.0241	0	48.94	0.0082	K	LAYVALDYEQELETAK	S
1	1	gi|115482882	Os10g0510000 [Oryza sativa Japonica Group]	7662	41653	220	219	13	13	19923	1	0	1	619.308	1854.9	3	1854.93	-0.0238	0	48.7	0.0087	K	LAYVALDYEQELETAK	S
1	1	gi|115482882	Os10g0510000 [Oryza sativa Japonica Group]	7662	41653	220	219	13	13	19924	1	0	1	619.308	1854.9	3	1854.93	-0.0238	0	67.92	0.0001	K	LAYVALDYEQELETAK	S
1	1	gi|115482882	Os10g0510000 [Oryza sativa Japonica Group]	7662	41653	220	219	13	13	4403	1	0	1	619.308	1854.9	3	1854.93	-0.0233	0	62.93	0.00099	K	LAYVALDYEQELETAK	S
1	1	gi|115482882	Os10g0510000 [Oryza sativa Japonica Group]	7662	41653	220	219	13	13	19927	1	0	1	619.308	1854.9	3	1854.93	-0.0232	0	100.9	5.2e-08	K	LAYVALDYEQELETAK	S
1	1	gi|115482882	Os10g0510000 [Oryza sativa Japonica Group]	7662	41653	220	219	13	13	19928	1	0	1	619.308	1854.9	3	1854.93	-0.0221	0	65.43	0.00018	K	LAYVALDYEQELETAK	S
1	1	gi|115482882	Os10g0510000 [Oryza sativa Japonica Group]	7662	41653	220	219	13	13	19930	1	0	1	619.309	1854.9	3	1854.93	-0.0211	0	46.84	0.013	K	LAYVALDYEQELETAK	S
1	1	gi|115482882	Os10g0510000 [Oryza sativa Japonica Group]	7662	41653	220	219	13	13	19931	1	0	1	619.309	1854.91	3	1854.93	-0.0186	0	52.78	0.0034	K	LAYVALDYEQELETAK	S
1	1	gi|115482882	Os10g0510000 [Oryza sativa Japonica Group]	7662	41653	220	219	13	13	4410	1	0	1	619.311	1854.91	3	1854.93	-0.0134	0	41.77	0.13	K	LAYVALDYEQELETAK	S
1	1	gi|115482882	Os10g0510000 [Oryza sativa Japonica Group]	7662	41653	220	219	13	13	19933	1	0	1	619.313	1854.92	3	1854.93	-0.0088	0	41.3	0.048	K	LAYVALDYEQELETAK	S
1	1	gi|115482882	Os10g0510000 [Oryza sativa Japonica Group]	7662	41653	220	219	13	13	19940	1	0	1	928.476	1854.94	2	1854.93	0.0121	0	53.63	0.0028	K	LAYVALDYEQELETAK	S
1	1	gi|115482882	Os10g0510000 [Oryza sativa Japonica Group]	7662	41653	220	219	13	13	19945	1	0	1	928.477	1854.94	2	1854.93	0.0141	0	59.6	0.00071	K	LAYVALDYEQELETAK	S
1	1	gi|115482882	Os10g0510000 [Oryza sativa Japonica Group]	7662	41653	220	219	13	13	19946	1	0	1	928.477	1854.94	2	1854.93	0.0141	0	56.1	0.0016	K	LAYVALDYEQELETAK	S
1	1	gi|115482882	Os10g0510000 [Oryza sativa Japonica Group]	7662	41653	220	219	13	13	19947	1	0	1	928.477	1854.94	2	1854.93	0.0151	0	49.96	0.0065	K	LAYVALDYEQELETAK	S
1	1	gi|115482882	Os10g0510000 [Oryza sativa Japonica Group]	7662	41653	220	219	13	13	19948	1	0	1	928.478	1854.94	2	1854.93	0.016	0	59.65	0.0007	K	LAYVALDYEQELETAK	S
1	1	gi|115482882	Os10g0510000 [Oryza sativa Japonica Group]	7662	41653	220	219	13	13	19949	1	0	1	928.478	1854.94	2	1854.93	0.016	0	59.58	0.00071	K	LAYVALDYEQELETAK	S
1	1	gi|115482882	Os10g0510000 [Oryza sativa Japonica Group]	7662	41653	220	219	13	13	19951	1	0	1	928.478	1854.94	2	1854.93	0.0161	0	60.08	0.00063	K	LAYVALDYEQELETAK	S
1	1	gi|115482882	Os10g0510000 [Oryza sativa Japonica Group]	7662	41653	220	219	13	13	19952	1	0	1	928.478	1854.94	2	1854.93	0.0162	0	61.69	0.00084	K	LAYVALDYEQELETAK	S
1	1	gi|115482882	Os10g0510000 [Oryza sativa Japonica Group]	7662	41653	220	219	13	13	19953	1	0	1	928.478	1854.94	2	1854.93	0.0163	0	52.78	0.0065	K	LAYVALDYEQELETAK	S
1	1	gi|115482882	Os10g0510000 [Oryza sativa Japonica Group]	7662	41653	220	219	13	13	19954	1	0	1	928.478	1854.94	2	1854.93	0.0165	0	56.06	0.0016	K	LAYVALDYEQELETAK	S
1	1	gi|115482882	Os10g0510000 [Oryza sativa Japonica Group]	7662	41653	220	219	13	13	19955	1	0	1	928.478	1854.94	2	1854.93	0.0165	0	48.82	0.0084	K	LAYVALDYEQELETAK	S
1	1	gi|115482882	Os10g0510000 [Oryza sativa Japonica Group]	7662	41653	220	219	13	13	19956	1	0	1	928.478	1854.94	2	1854.93	0.0166	0	54.3	0.0024	K	LAYVALDYEQELETAK	S
1	1	gi|115482882	Os10g0510000 [Oryza sativa Japonica Group]	7662	41653	220	219	13	13	19957	1	0	1	928.478	1854.94	2	1854.93	0.0167	0	77.08	1.3e-05	K	LAYVALDYEQELETAK	S
1	1	gi|115482882	Os10g0510000 [Oryza sativa Japonica Group]	7662	41653	220	219	13	13	19958	1	0	1	928.478	1854.94	2	1854.93	0.0169	0	68.91	8.3e-05	K	LAYVALDYEQELETAK	S
1	1	gi|115482882	Os10g0510000 [Oryza sativa Japonica Group]	7662	41653	220	219	13	13	19959	1	0	1	928.478	1854.94	2	1854.93	0.0169	0	77.15	1.2e-05	K	LAYVALDYEQELETAK	S
1	1	gi|115482882	Os10g0510000 [Oryza sativa Japonica Group]	7662	41653	220	219	13	13	19960	1	0	1	928.478	1854.94	2	1854.93	0.017	0	58.44	0.00092	K	LAYVALDYEQELETAK	S
1	1	gi|115482882	Os10g0510000 [Oryza sativa Japonica Group]	7662	41653	220	219	13	13	19961	1	0	1	928.478	1854.94	2	1854.93	0.017	0	84.97	2e-06	K	LAYVALDYEQELETAK	S
1	1	gi|115482882	Os10g0510000 [Oryza sativa Japonica Group]	7662	41653	220	219	13	13	19962	1	0	1	928.478	1854.94	2	1854.93	0.0173	0	56.67	0.0014	K	LAYVALDYEQELETAK	S
1	1	gi|115482882	Os10g0510000 [Oryza sativa Japonica Group]	7662	41653	220	219	13	13	19963	1	0	1	928.478	1854.94	2	1854.93	0.0173	0	52.62	0.0035	K	LAYVALDYEQELETAK	S
1	1	gi|115482882	Os10g0510000 [Oryza sativa Japonica Group]	7662	41653	220	219	13	13	19965	1	0	1	928.479	1854.94	2	1854.93	0.0173	0	72.07	4e-05	K	LAYVALDYEQELETAK	S
1	1	gi|115482882	Os10g0510000 [Oryza sativa Japonica Group]	7662	41653	220	219	13	13	19968	1	0	1	928.479	1854.94	2	1854.93	0.0176	0	41.89	0.042	K	LAYVALDYEQELETAK	S
1	1	gi|115482882	Os10g0510000 [Oryza sativa Japonica Group]	7662	41653	220	219	13	13	19970	1	0	1	928.479	1854.94	2	1854.93	0.0179	0	65.73	0.00017	K	LAYVALDYEQELETAK	S
1	1	gi|115482882	Os10g0510000 [Oryza sativa Japonica Group]	7662	41653	220	219	13	13	19971	1	0	1	928.479	1854.94	2	1854.93	0.0179	0	45.33	0.036	K	LAYVALDYEQELETAK	S
1	1	gi|115482882	Os10g0510000 [Oryza sativa Japonica Group]	7662	41653	220	219	13	13	19972	1	0	1	928.479	1854.94	2	1854.93	0.0181	0	55.31	0.0019	K	LAYVALDYEQELETAK	S
1	1	gi|115482882	Os10g0510000 [Oryza sativa Japonica Group]	7662	41653	220	219	13	13	19973	1	0	1	928.479	1854.94	2	1854.93	0.0182	0	68.24	9.7e-05	K	LAYVALDYEQELETAK	S
1	1	gi|115482882	Os10g0510000 [Oryza sativa Japonica Group]	7662	41653	220	219	13	13	19974	1	0	1	928.479	1854.94	2	1854.93	0.0182	0	56.57	0.0014	K	LAYVALDYEQELETAK	S
1	1	gi|115482882	Os10g0510000 [Oryza sativa Japonica Group]	7662	41653	220	219	13	13	19975	1	0	1	928.479	1854.94	2	1854.93	0.0185	0	57.02	0.0013	K	LAYVALDYEQELETAK	S
1	1	gi|115482882	Os10g0510000 [Oryza sativa Japonica Group]	7662	41653	220	219	13	13	19976	1	0	1	928.479	1854.94	2	1854.93	0.0186	0	53.08	0.0032	K	LAYVALDYEQELETAK	S
1	1	gi|115482882	Os10g0510000 [Oryza sativa Japonica Group]	7662	41653	220	219	13	13	19977	1	0	1	928.479	1854.94	2	1854.93	0.0186	0	48.32	0.0095	K	LAYVALDYEQELETAK	S
1	1	gi|115482882	Os10g0510000 [Oryza sativa Japonica Group]	7662	41653	220	219	13	13	19978	1	0	1	928.479	1854.94	2	1854.93	0.0187	0	71.14	4.9e-05	K	LAYVALDYEQELETAK	S
1	1	gi|115482882	Os10g0510000 [Oryza sativa Japonica Group]	7662	41653	220	219	13	13	19983	1	0	1	928.479	1854.94	2	1854.93	0.0191	0	44	0.026	K	LAYVALDYEQELETAK	S
1	1	gi|115482882	Os10g0510000 [Oryza sativa Japonica Group]	7662	41653	220	219	13	13	19984	1	0	1	928.479	1854.94	2	1854.93	0.0191	0	50.79	0.0054	K	LAYVALDYEQELETAK	S
1	1	gi|115482882	Os10g0510000 [Oryza sativa Japonica Group]	7662	41653	220	219	13	13	19986	1	0	1	928.479	1854.94	2	1854.93	0.0192	0	75.53	1.8e-05	K	LAYVALDYEQELETAK	S
1	1	gi|115482882	Os10g0510000 [Oryza sativa Japonica Group]	7662	41653	220	219	13	13	19987	1	0	1	928.479	1854.94	2	1854.93	0.0192	0	43.47	0.029	K	LAYVALDYEQELETAK	S
1	1	gi|115482882	Os10g0510000 [Oryza sativa Japonica Group]	7662	41653	220	219	13	13	19988	1	0	1	928.479	1854.94	2	1854.93	0.0192	0	42.8	0.034	K	LAYVALDYEQELETAK	S
1	1	gi|115482882	Os10g0510000 [Oryza sativa Japonica Group]	7662	41653	220	219	13	13	19989	1	0	1	928.48	1854.94	2	1854.93	0.0193	0	50.41	0.0059	K	LAYVALDYEQELETAK	S
1	1	gi|115482882	Os10g0510000 [Oryza sativa Japonica Group]	7662	41653	220	219	13	13	19990	1	0	1	928.48	1854.94	2	1854.93	0.0193	0	58.22	0.00097	K	LAYVALDYEQELETAK	S
1	1	gi|115482882	Os10g0510000 [Oryza sativa Japonica Group]	7662	41653	220	219	13	13	19991	1	0	1	928.48	1854.94	2	1854.93	0.0194	0	66.39	0.00028	K	LAYVALDYEQELETAK	S
1	1	gi|115482882	Os10g0510000 [Oryza sativa Japonica Group]	7662	41653	220	219	13	13	19992	1	0	1	928.48	1854.94	2	1854.93	0.0194	0	42.15	0.039	K	LAYVALDYEQELETAK	S
1	1	gi|115482882	Os10g0510000 [Oryza sativa Japonica Group]	7662	41653	220	219	13	13	19993	1	0	1	928.48	1854.94	2	1854.93	0.0195	0	55.53	0.0018	K	LAYVALDYEQELETAK	S
1	1	gi|115482882	Os10g0510000 [Oryza sativa Japonica Group]	7662	41653	220	219	13	13	19994	1	0	1	928.48	1854.94	2	1854.93	0.0195	0	59.57	0.00071	K	LAYVALDYEQELETAK	S
1	1	gi|115482882	Os10g0510000 [Oryza sativa Japonica Group]	7662	41653	220	219	13	13	19995	1	0	1	928.48	1854.94	2	1854.93	0.0196	0	71.61	4.4e-05	K	LAYVALDYEQELETAK	S
1	1	gi|115482882	Os10g0510000 [Oryza sativa Japonica Group]	7662	41653	220	219	13	13	19997	1	0	1	928.48	1854.94	2	1854.93	0.0196	0	45.95	0.016	K	LAYVALDYEQELETAK	S
1	1	gi|115482882	Os10g0510000 [Oryza sativa Japonica Group]	7662	41653	220	219	13	13	20000	1	0	1	928.48	1854.94	2	1854.93	0.0197	0	62.82	0.00034	K	LAYVALDYEQELETAK	S
1	1	gi|115482882	Os10g0510000 [Oryza sativa Japonica Group]	7662	41653	220	219	13	13	20001	1	0	1	928.48	1854.94	2	1854.93	0.0197	0	61.81	0.00042	K	LAYVALDYEQELETAK	S
1	1	gi|115482882	Os10g0510000 [Oryza sativa Japonica Group]	7662	41653	220	219	13	13	20003	1	0	1	928.48	1854.94	2	1854.93	0.0199	0	60.89	0.00052	K	LAYVALDYEQELETAK	S
1	1	gi|115482882	Os10g0510000 [Oryza sativa Japonica Group]	7662	41653	220	219	13	13	20004	1	0	1	928.48	1854.94	2	1854.93	0.0199	0	59.11	0.00079	K	LAYVALDYEQELETAK	S
1	1	gi|115482882	Os10g0510000 [Oryza sativa Japonica Group]	7662	41653	220	219	13	13	20008	1	0	1	928.48	1854.95	2	1854.93	0.0203	0	75.57	1.8e-05	K	LAYVALDYEQELETAK	S
1	1	gi|115482882	Os10g0510000 [Oryza sativa Japonica Group]	7662	41653	220	219	13	13	20009	1	0	1	928.48	1854.95	2	1854.93	0.0203	0	48.82	0.0084	K	LAYVALDYEQELETAK	S
1	1	gi|115482882	Os10g0510000 [Oryza sativa Japonica Group]	7662	41653	220	219	13	13	20014	1	0	1	928.48	1854.95	2	1854.93	0.0205	0	63.06	0.00032	K	LAYVALDYEQELETAK	S
1	1	gi|115482882	Os10g0510000 [Oryza sativa Japonica Group]	7662	41653	220	219	13	13	20016	1	0	1	928.48	1854.95	2	1854.93	0.0206	0	43.97	0.026	K	LAYVALDYEQELETAK	S
1	1	gi|115482882	Os10g0510000 [Oryza sativa Japonica Group]	7662	41653	220	219	13	13	20018	1	0	1	928.48	1854.95	2	1854.93	0.0207	0	77.9	1e-05	K	LAYVALDYEQELETAK	S
1	1	gi|115482882	Os10g0510000 [Oryza sativa Japonica Group]	7662	41653	220	219	13	13	20021	1	0	1	928.48	1854.95	2	1854.93	0.0208	0	52.22	0.0039	K	LAYVALDYEQELETAK	S
1	1	gi|115482882	Os10g0510000 [Oryza sativa Japonica Group]	7662	41653	220	219	13	13	20023	1	0	1	928.48	1854.95	2	1854.93	0.0208	0	55.95	0.0016	K	LAYVALDYEQELETAK	S
1	1	gi|115482882	Os10g0510000 [Oryza sativa Japonica Group]	7662	41653	220	219	13	13	20024	1	0	1	928.48	1854.95	2	1854.93	0.0208	0	54.8	0.0021	K	LAYVALDYEQELETAK	S
1	1	gi|115482882	Os10g0510000 [Oryza sativa Japonica Group]	7662	41653	220	219	13	13	20025	1	0	1	928.48	1854.95	2	1854.93	0.0209	0	49	0.0081	K	LAYVALDYEQELETAK	S
1	1	gi|115482882	Os10g0510000 [Oryza sativa Japonica Group]	7662	41653	220	219	13	13	20029	1	0	1	928.48	1854.95	2	1854.93	0.021	0	52.98	0.0032	K	LAYVALDYEQELETAK	S
1	1	gi|115482882	Os10g0510000 [Oryza sativa Japonica Group]	7662	41653	220	219	13	13	20030	1	0	1	928.48	1854.95	2	1854.93	0.021	0	67.29	0.00012	K	LAYVALDYEQELETAK	S
1	1	gi|115482882	Os10g0510000 [Oryza sativa Japonica Group]	7662	41653	220	219	13	13	20031	1	0	1	928.48	1854.95	2	1854.93	0.021	0	67.55	0.00011	K	LAYVALDYEQELETAK	S
1	1	gi|115482882	Os10g0510000 [Oryza sativa Japonica Group]	7662	41653	220	219	13	13	20038	1	0	1	928.48	1854.95	2	1854.93	0.0213	0	51.51	0.0045	K	LAYVALDYEQELETAK	S
1	1	gi|115482882	Os10g0510000 [Oryza sativa Japonica Group]	7662	41653	220	219	13	13	20040	1	0	1	928.48	1854.95	2	1854.93	0.0213	0	51.54	0.0045	K	LAYVALDYEQELETAK	S
1	1	gi|115482882	Os10g0510000 [Oryza sativa Japonica Group]	7662	41653	220	219	13	13	20044	1	0	1	928.481	1854.95	2	1854.93	0.0214	0	57.22	0.0012	K	LAYVALDYEQELETAK	S
1	1	gi|115482882	Os10g0510000 [Oryza sativa Japonica Group]	7662	41653	220	219	13	13	20047	1	0	1	928.481	1854.95	2	1854.93	0.0215	0	52.58	0.0035	K	LAYVALDYEQELETAK	S
1	1	gi|115482882	Os10g0510000 [Oryza sativa Japonica Group]	7662	41653	220	219	13	13	20048	1	0	1	928.481	1854.95	2	1854.93	0.0216	0	62.18	0.00039	K	LAYVALDYEQELETAK	S
1	1	gi|115482882	Os10g0510000 [Oryza sativa Japonica Group]	7662	41653	220	219	13	13	20049	1	0	1	928.481	1854.95	2	1854.93	0.0216	0	63.72	0.00052	K	LAYVALDYEQELETAK	S
1	1	gi|115482882	Os10g0510000 [Oryza sativa Japonica Group]	7662	41653	220	219	13	13	20050	1	0	1	928.481	1854.95	2	1854.93	0.0216	0	57.87	0.001	K	LAYVALDYEQELETAK	S
1	1	gi|115482882	Os10g0510000 [Oryza sativa Japonica Group]	7662	41653	220	219	13	13	20054	1	0	1	928.481	1854.95	2	1854.93	0.0221	0	53.9	0.0026	K	LAYVALDYEQELETAK	S
1	1	gi|115482882	Os10g0510000 [Oryza sativa Japonica Group]	7662	41653	220	219	13	13	20056	1	0	1	928.481	1854.95	2	1854.93	0.0222	0	53.24	0.003	K	LAYVALDYEQELETAK	S
1	1	gi|115482882	Os10g0510000 [Oryza sativa Japonica Group]	7662	41653	220	219	13	13	20067	1	0	1	928.481	1854.95	2	1854.93	0.0231	0	67.22	0.00023	K	LAYVALDYEQELETAK	S
1	1	gi|115482882	Os10g0510000 [Oryza sativa Japonica Group]	7662	41653	220	219	13	13	20073	1	0	1	928.482	1854.95	2	1854.93	0.0243	0	53.41	0.0056	K	LAYVALDYEQELETAK	S
1	1	gi|115482882	Os10g0510000 [Oryza sativa Japonica Group]	7662	41653	220	219	13	13	20074	1	0	1	928.482	1854.95	2	1854.93	0.0246	0	56.71	0.0026	K	LAYVALDYEQELETAK	S
1	1	gi|115482882	Os10g0510000 [Oryza sativa Japonica Group]	7662	41653	220	219	13	13	20079	1	0	1	928.484	1854.95	2	1854.93	0.0285	0	64.59	0.00043	K	LAYVALDYEQELETAK	S
1	1	gi|115482882	Os10g0510000 [Oryza sativa Japonica Group]	7662	41653	220	219	13	13	22724	1	0	1	656.691	1967.05	3	1967.07	-0.0231	0	53.48	0.0026	R	VAPEEHPILLTEAPLNPK	A
1	1	gi|115482882	Os10g0510000 [Oryza sativa Japonica Group]	7662	41653	220	219	13	13	22727	1	0	1	656.691	1967.05	3	1967.07	-0.0219	0	64.6	0.0002	R	VAPEEHPILLTEAPLNPK	A
1	1	gi|115482882	Os10g0510000 [Oryza sativa Japonica Group]	7662	41653	220	219	13	13	22728	1	0	1	656.691	1967.05	3	1967.07	-0.0219	0	90.25	5.5e-07	R	VAPEEHPILLTEAPLNPK	A
1	1	gi|115482882	Os10g0510000 [Oryza sativa Japonica Group]	7662	41653	220	219	13	13	22738	1	0	1	984.557	1967.1	2	1967.07	0.0267	0	70.1	5e-05	R	VAPEEHPILLTEAPLNPK	A
1	1	gi|115482882	Os10g0510000 [Oryza sativa Japonica Group]	7662	41653	220	219	13	13	24401	1	0	1	684.351	2050.03	3	2050.05	-0.0168	1	55.1	0.0018	K	SYELPDGQVITIGAERFR	C
1	1	gi|115482882	Os10g0510000 [Oryza sativa Japonica Group]	7662	41653	220	219	13	13	25648	1	0	1	705.023	2112.05	3	2112.06	-0.0165	1	90.26	5.2e-07	K	EKLAYVALDYEQELETAK	S
1	1	gi|115482882	Os10g0510000 [Oryza sativa Japonica Group]	7662	41653	220	219	13	13	25658	1	0	1	1057.06	2112.1	2	2112.06	0.035	1	58.93	0.0007	K	EKLAYVALDYEQELETAK	S
1	1	gi|115482882	Os10g0510000 [Oryza sativa Japonica Group]	7662	41653	220	219	13	13	27029	1	0	1	733.693	2198.06	3	2198.07	-0.0101	0	95.15	1.6e-07	K	DLYGNIVLSGGSTMFPGIADR	M	Oxidation (M)	0.000000000000010000000.0
1	1	gi|115482882	Os10g0510000 [Oryza sativa Japonica Group]	7662	41653	220	219	13	13	27032	1	0	1	733.695	2198.06	3	2198.07	-0.0059	0	72.77	2.8e-05	K	DLYGNIVLSGGSTMFPGIADR	M	Oxidation (M)	0.000000000000010000000.0
1	1	gi|115482882	Os10g0510000 [Oryza sativa Japonica Group]	7662	41653	220	219	13	13	27039	1	0	1	1100.06	2198.11	2	2198.07	0.0424	0	86.31	1.2e-06	K	DLYGNIVLSGGSTMFPGIADR	M	Oxidation (M)	0.000000000000010000000.0
1	1	gi|115482882	Os10g0510000 [Oryza sativa Japonica Group]	7662	41653	220	219	13	13	27040	1	0	1	1100.06	2198.11	2	2198.07	0.0424	0	84.3	1.9e-06	K	DLYGNIVLSGGSTMFPGIADR	M	Oxidation (M)	0.000000000000010000000.0
1	1	gi|115482882	Os10g0510000 [Oryza sativa Japonica Group]	7662	41653	220	219	13	13	27041	1	0	1	1100.06	2198.11	2	2198.07	0.0424	0	84.88	1.7e-06	K	DLYGNIVLSGGSTMFPGIADR	M	Oxidation (M)	0.000000000000010000000.0
1	1	gi|115482882	Os10g0510000 [Oryza sativa Japonica Group]	7662	41653	220	219	13	13	29134	1	0	1	776.394	2326.16	3	2326.16	-0.0019	1	45.34	0.015	R	KDLYGNIVLSGGSTMFPGIADR	M	Oxidation (M)	0.0000000000000010000000.0
1	1	gi|115482882	Os10g0510000 [Oryza sativa Japonica Group]	7662	41653	220	219	13	13	12108	1	0	1	776.395	2326.16	3	2326.16	-0.0004	1	69.36	0.00018	R	KDLYGNIVLSGGSTMFPGIADR	M	Oxidation (M)	0.0000000000000010000000.0
1	1	gi|115482882	Os10g0510000 [Oryza sativa Japonica Group]	7662	41653	220	219	13	13	30810	1	0	1	818.079	2451.22	3	2451.21	0.0035	1	56.15	0.0011	K	SSSSVEKSYELPDGQVITIGAER	F
1	1	gi|115482882	Os10g0510000 [Oryza sativa Japonica Group]	7662	41653	220	219	13	13	30811	1	0	1	818.08	2451.22	3	2451.21	0.0037	1	53.22	0.0022	K	SSSSVEKSYELPDGQVITIGAER	F
1	1	gi|115482882	Os10g0510000 [Oryza sativa Japonica Group]	7662	41653	220	219	13	13	30815	1	0	1	818.081	2451.22	3	2451.21	0.0068	1	52.75	0.0024	K	SSSSVEKSYELPDGQVITIGAER	F
1	1	gi|115482882	Os10g0510000 [Oryza sativa Japonica Group]	7662	41653	220	219	13	13	30816	1	0	1	818.081	2451.22	3	2451.21	0.0068	1	71.73	3.1e-05	K	SSSSVEKSYELPDGQVITIGAER	F
1	1	gi|115482882	Os10g0510000 [Oryza sativa Japonica Group]	7662	41653	220	219	13	13	30817	1	0	1	818.081	2451.22	3	2451.21	0.0074	1	104.01	1.8e-08	K	SSSSVEKSYELPDGQVITIGAER	F
1	1	gi|115482882	Os10g0510000 [Oryza sativa Japonica Group]	7662	41653	220	219	13	13	30819	1	0	1	818.081	2451.22	3	2451.21	0.0075	1	79.96	4.6e-06	K	SSSSVEKSYELPDGQVITIGAER	F
1	1	gi|115482882	Os10g0510000 [Oryza sativa Japonica Group]	7662	41653	220	219	13	13	30821	1	0	1	818.081	2451.22	3	2451.21	0.0082	1	64.61	0.00016	K	SSSSVEKSYELPDGQVITIGAER	F
1	1	gi|115482882	Os10g0510000 [Oryza sativa Japonica Group]	7662	41653	220	219	13	13	30823	1	0	1	818.081	2451.22	3	2451.21	0.0087	1	42.12	0.028	K	SSSSVEKSYELPDGQVITIGAER	F
1	1	gi|115482882	Os10g0510000 [Oryza sativa Japonica Group]	7662	41653	220	219	13	13	30824	1	0	1	818.081	2451.22	3	2451.21	0.009	1	66.98	9.2e-05	K	SSSSVEKSYELPDGQVITIGAER	F
1	1	gi|115482882	Os10g0510000 [Oryza sativa Japonica Group]	7662	41653	220	219	13	13	30844	1	0	1	1226.64	2451.28	2	2451.21	0.0622	1	57.78	0.00075	K	SSSSVEKSYELPDGQVITIGAER	F
1	1	gi|115482882	Os10g0510000 [Oryza sativa Japonica Group]	7662	41653	220	219	13	13	30845	1	0	1	1226.65	2451.28	2	2451.21	0.0628	1	89.87	4.7e-07	K	SSSSVEKSYELPDGQVITIGAER	F
1	1	gi|115482882	Os10g0510000 [Oryza sativa Japonica Group]	7662	41653	220	219	13	13	30846	1	0	1	1226.65	2451.28	2	2451.21	0.0629	1	86.26	1.1e-06	K	SSSSVEKSYELPDGQVITIGAER	F
1	1	gi|115482882	Os10g0510000 [Oryza sativa Japonica Group]	7662	41653	220	219	13	13	30847	1	0	1	1226.65	2451.28	2	2451.21	0.0629	1	82.23	2.7e-06	K	SSSSVEKSYELPDGQVITIGAER	F
1	1	gi|115482882	Os10g0510000 [Oryza sativa Japonica Group]	7662	41653	220	219	13	13	30848	1	0	1	1226.65	2451.28	2	2451.21	0.0631	1	71.18	3.4e-05	K	SSSSVEKSYELPDGQVITIGAER	F
1	1	gi|115482882	Os10g0510000 [Oryza sativa Japonica Group]	7662	41653	220	219	13	13	30849	1	0	1	1226.65	2451.28	2	2451.21	0.0667	1	43.11	0.022	K	SSSSVEKSYELPDGQVITIGAER	F
1	1	gi|115482882	Os10g0510000 [Oryza sativa Japonica Group]	7662	41653	220	219	13	13	35919	1	0	1	631.126	3150.59	5	3150.64	-0.0435	0	60.38	0.00029	R	TTGIVLDSGDGVSHTVPIYEGYALPHAILR	L
1	1	gi|115482882	Os10g0510000 [Oryza sativa Japonica Group]	7662	41653	220	219	13	13	35920	1	0	1	631.126	3150.59	5	3150.64	-0.0434	0	45.33	0.0092	R	TTGIVLDSGDGVSHTVPIYEGYALPHAILR	L
1	1	gi|115482882	Os10g0510000 [Oryza sativa Japonica Group]	7662	41653	220	219	13	13	35922	1	0	1	631.127	3150.6	5	3150.64	-0.0377	0	50.65	0.0027	R	TTGIVLDSGDGVSHTVPIYEGYALPHAILR	L
1	1	gi|115482882	Os10g0510000 [Oryza sativa Japonica Group]	7662	41653	220	219	13	13	35927	1	0	1	788.665	3150.63	4	3150.64	-0.0041	0	52.03	0.0019	R	TTGIVLDSGDGVSHTVPIYEGYALPHAILR	L
1	1	gi|115482882	Os10g0510000 [Oryza sativa Japonica Group]	7662	41653	220	219	13	13	35932	1	0	1	788.666	3150.64	4	3150.64	0.0006	0	71.54	2.2e-05	R	TTGIVLDSGDGVSHTVPIYEGYALPHAILR	L
1	1	gi|115482882	Os10g0510000 [Oryza sativa Japonica Group]	7662	41653	220	219	13	13	35935	1	0	1	788.666	3150.64	4	3150.64	0.0014	0	76.83	6.4e-06	R	TTGIVLDSGDGVSHTVPIYEGYALPHAILR	L
1	1	gi|115482882	Os10g0510000 [Oryza sativa Japonica Group]	7662	41653	220	219	13	13	35938	1	0	1	788.667	3150.64	4	3150.64	0.0026	0	120.76	2.6e-10	R	TTGIVLDSGDGVSHTVPIYEGYALPHAILR	L
1	1	gi|115482882	Os10g0510000 [Oryza sativa Japonica Group]	7662	41653	220	219	13	13	35939	1	0	1	788.667	3150.64	4	3150.64	0.0027	0	55.67	0.00084	R	TTGIVLDSGDGVSHTVPIYEGYALPHAILR	L
1	1	gi|115482882	Os10g0510000 [Oryza sativa Japonica Group]	7662	41653	220	219	13	13	35941	1	0	1	788.667	3150.64	4	3150.64	0.004	0	50.71	0.0026	R	TTGIVLDSGDGVSHTVPIYEGYALPHAILR	L
1	1	gi|115482882	Os10g0510000 [Oryza sativa Japonica Group]	7662	41653	220	219	13	13	35947	1	0	1	1051.23	3150.68	3	3150.64	0.0464	0	46.19	0.0072	R	TTGIVLDSGDGVSHTVPIYEGYALPHAILR	L
1	1	gi|115482882	Os10g0510000 [Oryza sativa Japonica Group]	7662	41653	220	219	13	13	35948	1	0	1	1051.24	3150.68	3	3150.64	0.0499	0	47.22	0.0057	R	TTGIVLDSGDGVSHTVPIYEGYALPHAILR	L
1	1	gi|115482882	Os10g0510000 [Oryza sativa Japonica Group]	7662	41653	220	219	13	13	35949	1	0	1	1051.24	3150.69	3	3150.64	0.0509	0	73.39	1.4e-05	R	TTGIVLDSGDGVSHTVPIYEGYALPHAILR	L
1	1	gi|115482882	Os10g0510000 [Oryza sativa Japonica Group]	7662	41653	220	219	13	13	35951	1	0	1	1051.24	3150.69	3	3150.64	0.0525	0	127.21	5.7e-11	R	TTGIVLDSGDGVSHTVPIYEGYALPHAILR	L
1	1	gi|115482882	Os10g0510000 [Oryza sativa Japonica Group]	7662	41653	220	219	13	13	35952	1	0	1	1051.24	3150.69	3	3150.64	0.0527	0	78.55	4.2e-06	R	TTGIVLDSGDGVSHTVPIYEGYALPHAILR	L
1	1	gi|115482882	Os10g0510000 [Oryza sativa Japonica Group]	7662	41653	220	219	13	13	25386	1	0	1	1051.24	3150.7	3	3150.64	0.0617	0	53.98	0.0018	R	TTGIVLDSGDGVSHTVPIYEGYALPHAILR	L
1	1	gi|115482882	Os10g0510000 [Oryza sativa Japonica Group]	7662	41653	220	219	13	13	25388	1	0	1	1051.24	3150.7	3	3150.64	0.0677	0	45.79	0.012	R	TTGIVLDSGDGVSHTVPIYEGYALPHAILR	L
1	1	gi|115482882	Os10g0510000 [Oryza sativa Japonica Group]	7662	41653	220	219	13	13	36773	1	0	1	575.095	3444.53	6	3444.6	-0.072	1	50.01	0.0025	K	YPIEHGIVSNWDDMEKIWHHTFYNELR	V	Oxidation (M)	0.000000000000010000000000000.0
1	1	gi|115482882	Os10g0510000 [Oryza sativa Japonica Group]	7662	41653	220	219	13	13	36774	1	0	1	575.096	3444.53	6	3444.6	-0.0674	1	52.12	0.0016	K	YPIEHGIVSNWDDMEKIWHHTFYNELR	V	Oxidation (M)	0.000000000000010000000000000.0
1	1	gi|115482882	Os10g0510000 [Oryza sativa Japonica Group]	7662	41653	220	219	13	13	36775	1	0	1	689.921	3444.57	5	3444.6	-0.0303	1	61	0.00021	K	YPIEHGIVSNWDDMEKIWHHTFYNELR	V	Oxidation (M)	0.000000000000010000000000000.0
1	1	gi|115482882	Os10g0510000 [Oryza sativa Japonica Group]	7662	41653	220	219	13	13	36777	1	0	1	689.921	3444.57	5	3444.6	-0.0293	1	54.47	0.00093	K	YPIEHGIVSNWDDMEKIWHHTFYNELR	V	Oxidation (M)	0.000000000000010000000000000.0
1	1	gi|115482882	Os10g0510000 [Oryza sativa Japonica Group]	7662	41653	220	219	13	13	36778	1	0	1	689.922	3444.57	5	3444.6	-0.0271	1	65.36	7.6e-05	K	YPIEHGIVSNWDDMEKIWHHTFYNELR	V	Oxidation (M)	0.000000000000010000000000000.0
1	1	gi|115482882	Os10g0510000 [Oryza sativa Japonica Group]	7662	41653	220	219	13	13	36779	1	0	1	862.161	3444.62	4	3444.6	0.0172	1	42.95	0.013	K	YPIEHGIVSNWDDMEKIWHHTFYNELR	V	Oxidation (M)	0.000000000000010000000000000.0
1	1	gi|115482882	Os10g0510000 [Oryza sativa Japonica Group]	7662	41653	220	219	13	13	36780	1	0	1	862.162	3444.62	4	3444.6	0.0193	1	50.6	0.0023	K	YPIEHGIVSNWDDMEKIWHHTFYNELR	V	Oxidation (M)	0.000000000000010000000000000.0
1	2	gi|168046982	predicted protein [Physcomitrella patens subsp. patens]	3593	41627	106	106	12	12	3607	1	0	1	400.22	1197.64	3	1197.7	-0.0595	0	60.77	0.00069	R	AVFPSIVGRPR	H
1	2	gi|168046982	predicted protein [Physcomitrella patens subsp. patens]	3593	41627	106	106	12	12	3608	1	0	1	400.22	1197.64	3	1197.7	-0.0591	0	53.35	0.0038	R	AVFPSIVGRPR	H
1	2	gi|168046982	predicted protein [Physcomitrella patens subsp. patens]	3593	41627	106	106	12	12	3609	1	0	1	400.22	1197.64	3	1197.7	-0.0591	0	59.89	0.00085	R	AVFPSIVGRPR	H
1	2	gi|168046982	predicted protein [Physcomitrella patens subsp. patens]	3593	41627	106	106	12	12	3610	1	0	1	400.221	1197.64	3	1197.7	-0.0586	0	79.58	9.1e-06	R	AVFPSIVGRPR	H
1	2	gi|168046982	predicted protein [Physcomitrella patens subsp. patens]	3593	41627	106	106	12	12	3612	1	0	1	400.221	1197.64	3	1197.7	-0.0582	0	64.38	0.0003	R	AVFPSIVGRPR	H
1	2	gi|168046982	predicted protein [Physcomitrella patens subsp. patens]	3593	41627	106	106	12	12	3613	1	0	1	400.221	1197.64	3	1197.7	-0.0577	0	69.16	0.0001	R	AVFPSIVGRPR	H
1	2	gi|168046982	predicted protein [Physcomitrella patens subsp. patens]	3593	41627	106	106	12	12	3614	1	0	1	400.221	1197.64	3	1197.7	-0.0577	0	69.01	0.0001	R	AVFPSIVGRPR	H
1	2	gi|168046982	predicted protein [Physcomitrella patens subsp. patens]	3593	41627	106	106	12	12	3615	1	0	1	400.221	1197.64	3	1197.7	-0.0576	0	67.65	0.00014	R	AVFPSIVGRPR	H
1	2	gi|168046982	predicted protein [Physcomitrella patens subsp. patens]	3593	41627	106	106	12	12	3620	1	0	1	599.846	1197.68	2	1197.7	-0.0211	0	50.91	0.0058	R	AVFPSIVGRPR	H
1	2	gi|168046982	predicted protein [Physcomitrella patens subsp. patens]	3593	41627	106	106	12	12	3621	1	0	1	599.846	1197.68	2	1197.7	-0.0211	0	50.02	0.0071	R	AVFPSIVGRPR	H
1	2	gi|168046982	predicted protein [Physcomitrella patens subsp. patens]	3593	41627	106	106	12	12	3622	1	0	1	599.846	1197.68	2	1197.7	-0.0211	0	41.87	0.047	R	AVFPSIVGRPR	H
1	2	gi|168046982	predicted protein [Physcomitrella patens subsp. patens]	3593	41627	106	106	12	12	3623	1	0	1	599.846	1197.68	2	1197.7	-0.0211	0	68.45	0.0001	R	AVFPSIVGRPR	H
1	2	gi|168046982	predicted protein [Physcomitrella patens subsp. patens]	3593	41627	106	106	12	12	3624	1	0	1	599.846	1197.68	2	1197.7	-0.0211	0	52.42	0.0041	R	AVFPSIVGRPR	H
1	2	gi|168046982	predicted protein [Physcomitrella patens subsp. patens]	3593	41627	106	106	12	12	3625	1	0	1	599.846	1197.68	2	1197.7	-0.0211	0	60.62	0.00062	R	AVFPSIVGRPR	H
1	2	gi|168046982	predicted protein [Physcomitrella patens subsp. patens]	3593	41627	106	106	12	12	3626	1	0	1	599.846	1197.68	2	1197.7	-0.0211	0	55.46	0.002	R	AVFPSIVGRPR	H
1	2	gi|168046982	predicted protein [Physcomitrella patens subsp. patens]	3593	41627	106	106	12	12	3627	1	0	1	599.846	1197.68	2	1197.7	-0.0211	0	51.7	0.0048	R	AVFPSIVGRPR	H
1	2	gi|168046982	predicted protein [Physcomitrella patens subsp. patens]	3593	41627	106	106	12	12	3628	1	0	1	599.846	1197.68	2	1197.7	-0.0211	0	54.53	0.0025	R	AVFPSIVGRPR	H
1	2	gi|168046982	predicted protein [Physcomitrella patens subsp. patens]	3593	41627	106	106	12	12	3629	1	0	1	599.846	1197.68	2	1197.7	-0.0206	0	47.41	0.013	R	AVFPSIVGRPR	H
1	2	gi|168046982	predicted protein [Physcomitrella patens subsp. patens]	3593	41627	106	106	12	12	3630	1	0	1	599.846	1197.68	2	1197.7	-0.0206	0	52.4	0.0041	R	AVFPSIVGRPR	H
1	2	gi|168046982	predicted protein [Physcomitrella patens subsp. patens]	3593	41627	106	106	12	12	3631	1	0	1	599.846	1197.68	2	1197.7	-0.0205	0	43.21	0.034	R	AVFPSIVGRPR	H
1	2	gi|168046982	predicted protein [Physcomitrella patens subsp. patens]	3593	41627	106	106	12	12	3632	1	0	1	599.846	1197.68	2	1197.7	-0.0205	0	54.51	0.0025	R	AVFPSIVGRPR	H
1	2	gi|168046982	predicted protein [Physcomitrella patens subsp. patens]	3593	41627	106	106	12	12	3633	1	0	1	599.846	1197.68	2	1197.7	-0.0204	0	46.2	0.017	R	AVFPSIVGRPR	H
1	2	gi|168046982	predicted protein [Physcomitrella patens subsp. patens]	3593	41627	106	106	12	12	11551	1	0	1	512.262	1533.77	3	1533.81	-0.0421	1	53.49	0.0035	R	DLTDALMKILTER	G	Oxidation (M)	0.0000001000000.0
1	2	gi|168046982	predicted protein [Physcomitrella patens subsp. patens]	3593	41627	106	106	12	12	11558	1	0	1	767.909	1533.8	2	1533.81	-0.004	1	53.57	0.0033	R	DLTDALMKILTER	G	Oxidation (M)	0.0000001000000.0
1	2	gi|168046982	predicted protein [Physcomitrella patens subsp. patens]	3593	41627	106	106	12	12	11937	1	0	1	516.593	1546.76	3	1546.8	-0.0455	1	44.23	0.03	R	LDLAGRDLTDALMK	I	Oxidation (M)	0.00000000000010.0
1	2	gi|168046982	predicted protein [Physcomitrella patens subsp. patens]	3593	41627	106	106	12	12	11940	1	0	1	516.593	1546.76	3	1546.8	-0.0449	1	51.93	0.005	R	LDLAGRDLTDALMK	I	Oxidation (M)	0.00000000000010.0
1	2	gi|168046982	predicted protein [Physcomitrella patens subsp. patens]	3593	41627	106	106	12	12	11941	1	0	1	516.593	1546.76	3	1546.8	-0.0446	1	70.74	6.6e-05	R	LDLAGRDLTDALMK	I	Oxidation (M)	0.00000000000010.0
1	2	gi|168046982	predicted protein [Physcomitrella patens subsp. patens]	3593	41627	106	106	12	12	11942	1	0	1	516.593	1546.76	3	1546.8	-0.0445	1	45.65	0.021	R	LDLAGRDLTDALMK	I	Oxidation (M)	0.00000000000010.0
1	2	gi|168046982	predicted protein [Physcomitrella patens subsp. patens]	3593	41627	106	106	12	12	11943	1	0	1	516.593	1546.76	3	1546.8	-0.0445	1	63.31	0.00037	R	LDLAGRDLTDALMK	I	Oxidation (M)	0.00000000000010.0
1	2	gi|168046982	predicted protein [Physcomitrella patens subsp. patens]	3593	41627	106	106	12	12	11944	1	0	1	516.593	1546.76	3	1546.8	-0.0444	1	69.2	9.4e-05	R	LDLAGRDLTDALMK	I	Oxidation (M)	0.00000000000010.0
1	2	gi|168046982	predicted protein [Physcomitrella patens subsp. patens]	3593	41627	106	106	12	12	11966	1	0	1	774.406	1546.8	2	1546.8	-0.0056	1	46.85	0.016	R	LDLAGRDLTDALMK	I	Oxidation (M)	0.00000000000010.0
1	2	gi|168046982	predicted protein [Physcomitrella patens subsp. patens]	3593	41627	106	106	12	12	11969	1	0	1	774.406	1546.8	2	1546.8	-0.0056	1	44.86	0.025	R	LDLAGRDLTDALMK	I	Oxidation (M)	0.00000000000010.0
1	2	gi|168046982	predicted protein [Physcomitrella patens subsp. patens]	3593	41627	106	106	12	12	11970	1	0	1	774.406	1546.8	2	1546.8	-0.0042	1	46.79	0.016	R	LDLAGRDLTDALMK	I	Oxidation (M)	0.00000000000010.0
1	2	gi|168046982	predicted protein [Physcomitrella patens subsp. patens]	3593	41627	106	106	12	12	11975	1	0	1	774.408	1546.8	2	1546.8	-0.0019	1	56.39	0.0018	R	LDLAGRDLTDALMK	I	Oxidation (M)	0.00000000000010.0
1	2	gi|168046982	predicted protein [Physcomitrella patens subsp. patens]	3593	41627	106	106	12	12	11976	1	0	1	774.408	1546.8	2	1546.8	-0.0019	1	75.1	2.4e-05	R	LDLAGRDLTDALMK	I	Oxidation (M)	0.00000000000010.0
1	2	gi|168046982	predicted protein [Physcomitrella patens subsp. patens]	3593	41627	106	106	12	12	11977	1	0	1	774.408	1546.8	2	1546.8	-0.0019	1	69.19	9.3e-05	R	LDLAGRDLTDALMK	I	Oxidation (M)	0.00000000000010.0
1	2	gi|168046982	predicted protein [Physcomitrella patens subsp. patens]	3593	41627	106	106	12	12	11978	1	0	1	774.408	1546.8	2	1546.8	-0.0018	1	63.93	0.00031	R	LDLAGRDLTDALMK	I	Oxidation (M)	0.00000000000010.0
1	2	gi|168046982	predicted protein [Physcomitrella patens subsp. patens]	3593	41627	106	106	12	12	11979	1	0	1	774.408	1546.8	2	1546.8	-0.0018	1	71.4	5.6e-05	R	LDLAGRDLTDALMK	I	Oxidation (M)	0.00000000000010.0
1	2	gi|168046982	predicted protein [Physcomitrella patens subsp. patens]	3593	41627	106	106	12	12	11980	1	0	1	774.408	1546.8	2	1546.8	-0.0018	1	76.41	1.8e-05	R	LDLAGRDLTDALMK	I	Oxidation (M)	0.00000000000010.0
1	2	gi|168046982	predicted protein [Physcomitrella patens subsp. patens]	3593	41627	106	106	12	12	11981	1	0	1	774.408	1546.8	2	1546.8	-0.0016	1	69.89	7.9e-05	R	LDLAGRDLTDALMK	I	Oxidation (M)	0.00000000000010.0
1	2	gi|168046982	predicted protein [Physcomitrella patens subsp. patens]	3593	41627	106	106	12	12	11982	1	0	1	774.408	1546.8	2	1546.8	-0.0014	1	66.46	0.00017	R	LDLAGRDLTDALMK	I	Oxidation (M)	0.00000000000010.0
1	2	gi|168046982	predicted protein [Physcomitrella patens subsp. patens]	3593	41627	106	106	12	12	11983	1	0	1	774.408	1546.8	2	1546.8	-0.0014	1	60.67	0.00066	R	LDLAGRDLTDALMK	I	Oxidation (M)	0.00000000000010.0
1	2	gi|168046982	predicted protein [Physcomitrella patens subsp. patens]	3593	41627	106	106	12	12	11984	1	0	1	774.408	1546.8	2	1546.8	-0.0014	1	55.65	0.0021	R	LDLAGRDLTDALMK	I	Oxidation (M)	0.00000000000010.0
1	2	gi|168046982	predicted protein [Physcomitrella patens subsp. patens]	3593	41627	106	106	12	12	11985	1	0	1	774.408	1546.8	2	1546.8	-0.0014	1	73.04	3.8e-05	R	LDLAGRDLTDALMK	I	Oxidation (M)	0.00000000000010.0
1	2	gi|168046982	predicted protein [Physcomitrella patens subsp. patens]	3593	41627	106	106	12	12	11986	1	0	1	774.408	1546.8	2	1546.8	-0.0014	1	60.34	0.00072	R	LDLAGRDLTDALMK	I	Oxidation (M)	0.00000000000010.0
1	2	gi|168046982	predicted protein [Physcomitrella patens subsp. patens]	3593	41627	106	106	12	12	11987	1	0	1	774.408	1546.8	2	1546.8	-0.0014	1	72.86	4e-05	R	LDLAGRDLTDALMK	I	Oxidation (M)	0.00000000000010.0
1	2	gi|168046982	predicted protein [Physcomitrella patens subsp. patens]	3593	41627	106	106	12	12	11992	1	0	1	774.408	1546.8	2	1546.8	-0.0003	1	43.33	0.036	R	LDLAGRDLTDALMK	I	Oxidation (M)	0.00000000000010.0
1	2	gi|168046982	predicted protein [Physcomitrella patens subsp. patens]	3593	41627	106	106	12	12	14168	1	0	1	543.933	1628.78	3	1628.82	-0.0388	1	95.6	1.9e-07	R	GYSFTTTAEREIVR	D
1	2	gi|168046982	predicted protein [Physcomitrella patens subsp. patens]	3593	41627	106	106	12	12	14190	1	0	1	815.418	1628.82	2	1628.82	0.0051	1	55.3	0.0021	R	GYSFTTTAEREIVR	D
1	2	gi|168046982	predicted protein [Physcomitrella patens subsp. patens]	3593	41627	106	106	12	12	14191	1	0	1	815.418	1628.82	2	1628.82	0.0051	1	54.93	0.0023	R	GYSFTTTAEREIVR	D
1	2	gi|168046982	predicted protein [Physcomitrella patens subsp. patens]	3593	41627	106	106	12	12	17206	1	0	1	582.289	1743.85	3	1743.88	-0.0337	1	50.75	0.0058	K	ILTERGYSFTTTAER	E
1	2	gi|168046982	predicted protein [Physcomitrella patens subsp. patens]	3593	41627	106	106	12	12	17264	1	0	1	583.288	1746.84	3	1746.88	-0.0357	0	69.21	8.1e-05	K	SYELPDGQVITIGAER	F
1	2	gi|168046982	predicted protein [Physcomitrella patens subsp. patens]	3593	41627	106	106	12	12	17277	1	0	1	874.448	1746.88	2	1746.88	0.0037	0	67.26	0.00013	K	SYELPDGQVITIGAER	F
1	2	gi|168046982	predicted protein [Physcomitrella patens subsp. patens]	3593	41627	106	106	12	12	17278	1	0	1	874.449	1746.88	2	1746.88	0.0054	0	86.24	1.6e-06	K	SYELPDGQVITIGAER	F
1	2	gi|168046982	predicted protein [Physcomitrella patens subsp. patens]	3593	41627	106	106	12	12	17281	1	0	1	874.45	1746.88	2	1746.88	0.0058	0	86.32	1.6e-06	K	SYELPDGQVITIGAER	F
1	2	gi|168046982	predicted protein [Physcomitrella patens subsp. patens]	3593	41627	106	106	12	12	17286	1	0	1	874.451	1746.89	2	1746.88	0.0085	0	71.06	5.3e-05	K	SYELPDGQVITIGAER	F
1	2	gi|168046982	predicted protein [Physcomitrella patens subsp. patens]	3593	41627	106	106	12	12	17287	1	0	1	874.451	1746.89	2	1746.88	0.0089	0	86.91	1.4e-06	K	SYELPDGQVITIGAER	F
1	2	gi|168046982	predicted protein [Physcomitrella patens subsp. patens]	3593	41627	106	106	12	12	17289	1	0	1	874.452	1746.89	2	1746.88	0.0098	0	74.17	2.6e-05	K	SYELPDGQVITIGAER	F
1	2	gi|168046982	predicted protein [Physcomitrella patens subsp. patens]	3593	41627	106	106	12	12	17291	1	0	1	874.452	1746.89	2	1746.88	0.0102	0	43.73	0.029	K	SYELPDGQVITIGAER	F
1	2	gi|168046982	predicted protein [Physcomitrella patens subsp. patens]	3593	41627	106	106	12	12	17292	1	0	1	874.452	1746.89	2	1746.88	0.0104	0	50.64	0.0058	K	SYELPDGQVITIGAER	F
1	2	gi|168046982	predicted protein [Physcomitrella patens subsp. patens]	3593	41627	106	106	12	12	17294	1	0	1	874.452	1746.89	2	1746.88	0.0108	0	100.7	5.8e-08	K	SYELPDGQVITIGAER	F
1	2	gi|168046982	predicted protein [Physcomitrella patens subsp. patens]	3593	41627	106	106	12	12	17296	1	0	1	874.452	1746.89	2	1746.88	0.0109	0	101.53	4.8e-08	K	SYELPDGQVITIGAER	F
1	2	gi|168046982	predicted protein [Physcomitrella patens subsp. patens]	3593	41627	106	106	12	12	17297	1	0	1	874.452	1746.89	2	1746.88	0.0111	0	105.44	1.9e-08	K	SYELPDGQVITIGAER	F
1	2	gi|168046982	predicted protein [Physcomitrella patens subsp. patens]	3593	41627	106	106	12	12	17298	1	0	1	874.453	1746.89	2	1746.88	0.0135	0	57.97	0.0011	K	SYELPDGQVITIGAER	F
1	2	gi|168046982	predicted protein [Physcomitrella patens subsp. patens]	3593	41627	106	106	12	12	17299	1	0	1	874.455	1746.89	2	1746.88	0.0156	0	87.7	1.1e-06	K	SYELPDGQVITIGAER	F
1	2	gi|168046982	predicted protein [Physcomitrella patens subsp. patens]	3593	41627	106	106	12	12	17300	1	0	1	874.456	1746.9	2	1746.88	0.0193	0	54.1	0.0052	K	SYELPDGQVITIGAER	F
1	2	gi|168046982	predicted protein [Physcomitrella patens subsp. patens]	3593	41627	106	106	12	12	22374	1	0	1	652.017	1953.03	3	1953.06	-0.0275	0	47.16	0.011	R	VAPEEHPVLLTEAPLNPK	A
1	2	gi|168046982	predicted protein [Physcomitrella patens subsp. patens]	3593	41627	106	106	12	12	22385	1	0	1	652.018	1953.03	3	1953.06	-0.0244	0	42.02	0.036	R	VAPEEHPVLLTEAPLNPK	A
1	2	gi|168046982	predicted protein [Physcomitrella patens subsp. patens]	3593	41627	106	106	12	12	22394	1	0	1	652.019	1953.03	3	1953.06	-0.0228	0	71.27	4.3e-05	R	VAPEEHPVLLTEAPLNPK	A
1	2	gi|168046982	predicted protein [Physcomitrella patens subsp. patens]	3593	41627	106	106	12	12	22400	1	0	1	652.019	1953.04	3	1953.06	-0.0209	0	88.04	9.1e-07	R	VAPEEHPVLLTEAPLNPK	A
1	2	gi|168046982	predicted protein [Physcomitrella patens subsp. patens]	3593	41627	106	106	12	12	22403	1	0	1	652.02	1953.04	3	1953.06	-0.0179	0	63.68	0.00025	R	VAPEEHPVLLTEAPLNPK	A
1	2	gi|168046982	predicted protein [Physcomitrella patens subsp. patens]	3593	41627	106	106	12	12	22404	1	0	1	652.02	1953.04	3	1953.06	-0.0178	0	58.77	0.00076	R	VAPEEHPVLLTEAPLNPK	A
1	2	gi|168046982	predicted protein [Physcomitrella patens subsp. patens]	3593	41627	106	106	12	12	22405	1	0	1	652.02	1953.04	3	1953.06	-0.0178	0	94.47	2.1e-07	R	VAPEEHPVLLTEAPLNPK	A
1	2	gi|168046982	predicted protein [Physcomitrella patens subsp. patens]	3593	41627	106	106	12	12	22410	1	0	1	977.55	1953.09	2	1953.06	0.0281	0	53.21	0.0025	R	VAPEEHPVLLTEAPLNPK	A
1	2	gi|168046982	predicted protein [Physcomitrella patens subsp. patens]	3593	41627	106	106	12	12	22411	1	0	1	977.55	1953.09	2	1953.06	0.0282	0	70.96	4.1e-05	R	VAPEEHPVLLTEAPLNPK	A
1	2	gi|168046982	predicted protein [Physcomitrella patens subsp. patens]	3593	41627	106	106	12	12	22412	1	0	1	977.55	1953.09	2	1953.06	0.0283	0	58.66	0.0007	R	VAPEEHPVLLTEAPLNPK	A
1	2	gi|168046982	predicted protein [Physcomitrella patens subsp. patens]	3593	41627	106	106	12	12	22413	1	0	1	977.55	1953.09	2	1953.06	0.0283	0	63.21	0.00025	R	VAPEEHPVLLTEAPLNPK	A
1	2	gi|168046982	predicted protein [Physcomitrella patens subsp. patens]	3593	41627	106	106	12	12	22414	1	0	1	977.55	1953.09	2	1953.06	0.0283	0	67.21	9.8e-05	R	VAPEEHPVLLTEAPLNPK	A
1	2	gi|168046982	predicted protein [Physcomitrella patens subsp. patens]	3593	41627	106	106	12	12	22415	1	0	1	977.55	1953.09	2	1953.06	0.0283	0	76.87	1.1e-05	R	VAPEEHPVLLTEAPLNPK	A
1	2	gi|168046982	predicted protein [Physcomitrella patens subsp. patens]	3593	41627	106	106	12	12	24401	1	0	1	684.351	2050.03	3	2050.05	-0.0168	1	55.1	0.0018	K	SYELPDGQVITIGAERFR	C
1	2	gi|168046982	predicted protein [Physcomitrella patens subsp. patens]	3593	41627	106	106	12	12	27029	1	0	1	733.693	2198.06	3	2198.07	-0.0101	0	95.15	1.6e-07	K	DLYGNIVLSGGSTMFPGIADR	M	Oxidation (M)	0.000000000000010000000.0
1	2	gi|168046982	predicted protein [Physcomitrella patens subsp. patens]	3593	41627	106	106	12	12	27032	1	0	1	733.695	2198.06	3	2198.07	-0.0059	0	72.77	2.8e-05	K	DLYGNIVLSGGSTMFPGIADR	M	Oxidation (M)	0.000000000000010000000.0
1	2	gi|168046982	predicted protein [Physcomitrella patens subsp. patens]	3593	41627	106	106	12	12	27039	1	0	1	1100.06	2198.11	2	2198.07	0.0424	0	86.31	1.2e-06	K	DLYGNIVLSGGSTMFPGIADR	M	Oxidation (M)	0.000000000000010000000.0
1	2	gi|168046982	predicted protein [Physcomitrella patens subsp. patens]	3593	41627	106	106	12	12	27040	1	0	1	1100.06	2198.11	2	2198.07	0.0424	0	84.3	1.9e-06	K	DLYGNIVLSGGSTMFPGIADR	M	Oxidation (M)	0.000000000000010000000.0
1	2	gi|168046982	predicted protein [Physcomitrella patens subsp. patens]	3593	41627	106	106	12	12	27041	1	0	1	1100.06	2198.11	2	2198.07	0.0424	0	84.88	1.7e-06	K	DLYGNIVLSGGSTMFPGIADR	M	Oxidation (M)	0.000000000000010000000.0
1	2	gi|168046982	predicted protein [Physcomitrella patens subsp. patens]	3593	41627	106	106	12	12	29134	1	0	1	776.394	2326.16	3	2326.16	-0.0019	1	45.34	0.015	R	KDLYGNIVLSGGSTMFPGIADR	M	Oxidation (M)	0.0000000000000010000000.0
1	2	gi|168046982	predicted protein [Physcomitrella patens subsp. patens]	3593	41627	106	106	12	12	12108	1	0	1	776.395	2326.16	3	2326.16	-0.0004	1	69.36	0.00018	R	KDLYGNIVLSGGSTMFPGIADR	M	Oxidation (M)	0.0000000000000010000000.0
1	2	gi|168046982	predicted protein [Physcomitrella patens subsp. patens]	3593	41627	106	106	12	12	36013	1	0	1	792.17	3164.65	4	3164.65	0.0013	0	56.67	0.00064	R	TTGIVLDSGDGVTHTVPIYEGYALPHAILR	L
1	2	gi|168046982	predicted protein [Physcomitrella patens subsp. patens]	3593	41627	106	106	12	12	36014	1	0	1	792.17	3164.65	4	3164.65	0.0016	0	121.53	2.1e-10	R	TTGIVLDSGDGVTHTVPIYEGYALPHAILR	L
1	2	gi|168046982	predicted protein [Physcomitrella patens subsp. patens]	3593	41627	106	106	12	12	36016	1	0	1	792.17	3164.65	4	3164.65	0.0019	0	50.99	0.0024	R	TTGIVLDSGDGVTHTVPIYEGYALPHAILR	L
1	2	gi|168046982	predicted protein [Physcomitrella patens subsp. patens]	3593	41627	106	106	12	12	36018	1	0	1	792.171	3164.65	4	3164.65	0.0041	0	70.63	2.6e-05	R	TTGIVLDSGDGVTHTVPIYEGYALPHAILR	L
1	2	gi|168046982	predicted protein [Physcomitrella patens subsp. patens]	3593	41627	106	106	12	12	36019	1	0	1	792.171	3164.66	4	3164.65	0.0054	0	70.5	2.7e-05	R	TTGIVLDSGDGVTHTVPIYEGYALPHAILR	L
1	2	gi|168046982	predicted protein [Physcomitrella patens subsp. patens]	3593	41627	106	106	12	12	36020	1	0	1	1055.91	3164.7	3	3164.65	0.0518	0	60.82	0.00024	R	TTGIVLDSGDGVTHTVPIYEGYALPHAILR	L
1	2	gi|168046982	predicted protein [Physcomitrella patens subsp. patens]	3593	41627	106	106	12	12	36021	1	0	1	1055.91	3164.7	3	3164.65	0.0518	0	56.52	0.00064	R	TTGIVLDSGDGVTHTVPIYEGYALPHAILR	L
1	2	gi|168046982	predicted protein [Physcomitrella patens subsp. patens]	3593	41627	106	106	12	12	36023	1	0	1	1055.91	3164.7	3	3164.65	0.0528	0	49.49	0.0032	R	TTGIVLDSGDGVTHTVPIYEGYALPHAILR	L
1	2	gi|168046982	predicted protein [Physcomitrella patens subsp. patens]	3593	41627	106	106	12	12	36024	1	0	1	1055.91	3164.7	3	3164.65	0.0528	0	157.06	5.7e-14	R	TTGIVLDSGDGVTHTVPIYEGYALPHAILR	L
1	2	gi|168046982	predicted protein [Physcomitrella patens subsp. patens]	3593	41627	106	106	12	12	36026	1	0	1	1055.91	3164.7	3	3164.65	0.0542	0	52.82	0.0015	R	TTGIVLDSGDGVTHTVPIYEGYALPHAILR	L
1	2	gi|168046982	predicted protein [Physcomitrella patens subsp. patens]	3593	41627	106	106	12	12	36027	1	0	1	1055.91	3164.7	3	3164.65	0.0542	0	51.88	0.0019	R	TTGIVLDSGDGVTHTVPIYEGYALPHAILR	L
1	2	gi|168046982	predicted protein [Physcomitrella patens subsp. patens]	3593	41627	106	106	12	12	36028	1	0	1	1055.91	3164.71	3	3164.65	0.0567	0	55.02	0.0009	R	TTGIVLDSGDGVTHTVPIYEGYALPHAILR	L
1	2	gi|168046982	predicted protein [Physcomitrella patens subsp. patens]	3593	41627	106	106	12	12	36773	2	0	1	575.095	3444.53	6	3444.6	-0.072	1	48.84	0.0033	K	YPIEHGVVTNWDDMEKIWHHTFYNELR	V	Oxidation (M)	0.000000000000010000000000000.0
1	2	gi|168046982	predicted protein [Physcomitrella patens subsp. patens]	3593	41627	106	106	12	12	36774	1	0	1	575.096	3444.53	6	3444.6	-0.0674	1	52.12	0.0016	K	YPIEHGVVTNWDDMEKIWHHTFYNELR	V	Oxidation (M)	0.000000000000010000000000000.0
1	2	gi|168046982	predicted protein [Physcomitrella patens subsp. patens]	3593	41627	106	106	12	12	36775	2	0	1	689.921	3444.57	5	3444.6	-0.0303	1	48.31	0.0038	K	YPIEHGVVTNWDDMEKIWHHTFYNELR	V	Oxidation (M)	0.000000000000010000000000000.0
1	2	gi|168046982	predicted protein [Physcomitrella patens subsp. patens]	3593	41627	106	106	12	12	36777	2	0	1	689.921	3444.57	5	3444.6	-0.0293	1	41.3	0.019	K	YPIEHGVVTNWDDMEKIWHHTFYNELR	V	Oxidation (M)	0.000000000000010000000000000.0
1	2	gi|168046982	predicted protein [Physcomitrella patens subsp. patens]	3593	41627	106	106	12	12	36778	2	0	1	689.922	3444.57	5	3444.6	-0.0271	1	61	0.00021	K	YPIEHGVVTNWDDMEKIWHHTFYNELR	V	Oxidation (M)	0.000000000000010000000000000.0
1	2	gi|168046982	predicted protein [Physcomitrella patens subsp. patens]	3593	41627	106	106	12	12	36779	1	0	1	862.161	3444.62	4	3444.6	0.0172	1	42.95	0.013	K	YPIEHGVVTNWDDMEKIWHHTFYNELR	V	Oxidation (M)	0.000000000000010000000000000.0
1	2	gi|168046982	predicted protein [Physcomitrella patens subsp. patens]	3593	41627	106	106	12	12	36780	2	0	1	862.162	3444.62	4	3444.6	0.0193	1	50.3	0.0025	K	YPIEHGVVTNWDDMEKIWHHTFYNELR	V	Oxidation (M)	0.000000000000010000000000000.0
1	3	gi|302790489	hypothetical protein SELMODRAFT_175956 [Selaginella moellendorffii]	2774	41668	85	85	11	11	3607	1	0	1	400.22	1197.64	3	1197.7	-0.0595	0	60.77	0.00069	R	AVFPSIVGRPR	H
1	3	gi|302790489	hypothetical protein SELMODRAFT_175956 [Selaginella moellendorffii]	2774	41668	85	85	11	11	3608	1	0	1	400.22	1197.64	3	1197.7	-0.0591	0	53.35	0.0038	R	AVFPSIVGRPR	H
1	3	gi|302790489	hypothetical protein SELMODRAFT_175956 [Selaginella moellendorffii]	2774	41668	85	85	11	11	3609	1	0	1	400.22	1197.64	3	1197.7	-0.0591	0	59.89	0.00085	R	AVFPSIVGRPR	H
1	3	gi|302790489	hypothetical protein SELMODRAFT_175956 [Selaginella moellendorffii]	2774	41668	85	85	11	11	3610	1	0	1	400.221	1197.64	3	1197.7	-0.0586	0	79.58	9.1e-06	R	AVFPSIVGRPR	H
1	3	gi|302790489	hypothetical protein SELMODRAFT_175956 [Selaginella moellendorffii]	2774	41668	85	85	11	11	3612	1	0	1	400.221	1197.64	3	1197.7	-0.0582	0	64.38	0.0003	R	AVFPSIVGRPR	H
1	3	gi|302790489	hypothetical protein SELMODRAFT_175956 [Selaginella moellendorffii]	2774	41668	85	85	11	11	3613	1	0	1	400.221	1197.64	3	1197.7	-0.0577	0	69.16	0.0001	R	AVFPSIVGRPR	H
1	3	gi|302790489	hypothetical protein SELMODRAFT_175956 [Selaginella moellendorffii]	2774	41668	85	85	11	11	3614	1	0	1	400.221	1197.64	3	1197.7	-0.0577	0	69.01	0.0001	R	AVFPSIVGRPR	H
1	3	gi|302790489	hypothetical protein SELMODRAFT_175956 [Selaginella moellendorffii]	2774	41668	85	85	11	11	3615	1	0	1	400.221	1197.64	3	1197.7	-0.0576	0	67.65	0.00014	R	AVFPSIVGRPR	H
1	3	gi|302790489	hypothetical protein SELMODRAFT_175956 [Selaginella moellendorffii]	2774	41668	85	85	11	11	3620	1	0	1	599.846	1197.68	2	1197.7	-0.0211	0	50.91	0.0058	R	AVFPSIVGRPR	H
1	3	gi|302790489	hypothetical protein SELMODRAFT_175956 [Selaginella moellendorffii]	2774	41668	85	85	11	11	3621	1	0	1	599.846	1197.68	2	1197.7	-0.0211	0	50.02	0.0071	R	AVFPSIVGRPR	H
1	3	gi|302790489	hypothetical protein SELMODRAFT_175956 [Selaginella moellendorffii]	2774	41668	85	85	11	11	3622	1	0	1	599.846	1197.68	2	1197.7	-0.0211	0	41.87	0.047	R	AVFPSIVGRPR	H
1	3	gi|302790489	hypothetical protein SELMODRAFT_175956 [Selaginella moellendorffii]	2774	41668	85	85	11	11	3623	1	0	1	599.846	1197.68	2	1197.7	-0.0211	0	68.45	0.0001	R	AVFPSIVGRPR	H
1	3	gi|302790489	hypothetical protein SELMODRAFT_175956 [Selaginella moellendorffii]	2774	41668	85	85	11	11	3624	1	0	1	599.846	1197.68	2	1197.7	-0.0211	0	52.42	0.0041	R	AVFPSIVGRPR	H
1	3	gi|302790489	hypothetical protein SELMODRAFT_175956 [Selaginella moellendorffii]	2774	41668	85	85	11	11	3625	1	0	1	599.846	1197.68	2	1197.7	-0.0211	0	60.62	0.00062	R	AVFPSIVGRPR	H
1	3	gi|302790489	hypothetical protein SELMODRAFT_175956 [Selaginella moellendorffii]	2774	41668	85	85	11	11	3626	1	0	1	599.846	1197.68	2	1197.7	-0.0211	0	55.46	0.002	R	AVFPSIVGRPR	H
1	3	gi|302790489	hypothetical protein SELMODRAFT_175956 [Selaginella moellendorffii]	2774	41668	85	85	11	11	3627	1	0	1	599.846	1197.68	2	1197.7	-0.0211	0	51.7	0.0048	R	AVFPSIVGRPR	H
1	3	gi|302790489	hypothetical protein SELMODRAFT_175956 [Selaginella moellendorffii]	2774	41668	85	85	11	11	3628	1	0	1	599.846	1197.68	2	1197.7	-0.0211	0	54.53	0.0025	R	AVFPSIVGRPR	H
1	3	gi|302790489	hypothetical protein SELMODRAFT_175956 [Selaginella moellendorffii]	2774	41668	85	85	11	11	3629	1	0	1	599.846	1197.68	2	1197.7	-0.0206	0	47.41	0.013	R	AVFPSIVGRPR	H
1	3	gi|302790489	hypothetical protein SELMODRAFT_175956 [Selaginella moellendorffii]	2774	41668	85	85	11	11	3630	1	0	1	599.846	1197.68	2	1197.7	-0.0206	0	52.4	0.0041	R	AVFPSIVGRPR	H
1	3	gi|302790489	hypothetical protein SELMODRAFT_175956 [Selaginella moellendorffii]	2774	41668	85	85	11	11	3631	1	0	1	599.846	1197.68	2	1197.7	-0.0205	0	43.21	0.034	R	AVFPSIVGRPR	H
1	3	gi|302790489	hypothetical protein SELMODRAFT_175956 [Selaginella moellendorffii]	2774	41668	85	85	11	11	3632	1	0	1	599.846	1197.68	2	1197.7	-0.0205	0	54.51	0.0025	R	AVFPSIVGRPR	H
1	3	gi|302790489	hypothetical protein SELMODRAFT_175956 [Selaginella moellendorffii]	2774	41668	85	85	11	11	3633	1	0	1	599.846	1197.68	2	1197.7	-0.0204	0	46.2	0.017	R	AVFPSIVGRPR	H
1	3	gi|302790489	hypothetical protein SELMODRAFT_175956 [Selaginella moellendorffii]	2774	41668	85	85	11	11	11551	1	0	1	512.262	1533.77	3	1533.81	-0.0421	1	53.49	0.0035	R	DLTDALMKILTER	G	Oxidation (M)	0.0000001000000.0
1	3	gi|302790489	hypothetical protein SELMODRAFT_175956 [Selaginella moellendorffii]	2774	41668	85	85	11	11	11558	1	0	1	767.909	1533.8	2	1533.81	-0.004	1	53.57	0.0033	R	DLTDALMKILTER	G	Oxidation (M)	0.0000001000000.0
1	3	gi|302790489	hypothetical protein SELMODRAFT_175956 [Selaginella moellendorffii]	2774	41668	85	85	11	11	11937	1	0	1	516.593	1546.76	3	1546.8	-0.0455	1	44.23	0.03	R	LDLAGRDLTDALMK	I	Oxidation (M)	0.00000000000010.0
1	3	gi|302790489	hypothetical protein SELMODRAFT_175956 [Selaginella moellendorffii]	2774	41668	85	85	11	11	11940	1	0	1	516.593	1546.76	3	1546.8	-0.0449	1	51.93	0.005	R	LDLAGRDLTDALMK	I	Oxidation (M)	0.00000000000010.0
1	3	gi|302790489	hypothetical protein SELMODRAFT_175956 [Selaginella moellendorffii]	2774	41668	85	85	11	11	11941	1	0	1	516.593	1546.76	3	1546.8	-0.0446	1	70.74	6.6e-05	R	LDLAGRDLTDALMK	I	Oxidation (M)	0.00000000000010.0
1	3	gi|302790489	hypothetical protein SELMODRAFT_175956 [Selaginella moellendorffii]	2774	41668	85	85	11	11	11942	1	0	1	516.593	1546.76	3	1546.8	-0.0445	1	45.65	0.021	R	LDLAGRDLTDALMK	I	Oxidation (M)	0.00000000000010.0
1	3	gi|302790489	hypothetical protein SELMODRAFT_175956 [Selaginella moellendorffii]	2774	41668	85	85	11	11	11943	1	0	1	516.593	1546.76	3	1546.8	-0.0445	1	63.31	0.00037	R	LDLAGRDLTDALMK	I	Oxidation (M)	0.00000000000010.0
1	3	gi|302790489	hypothetical protein SELMODRAFT_175956 [Selaginella moellendorffii]	2774	41668	85	85	11	11	11944	1	0	1	516.593	1546.76	3	1546.8	-0.0444	1	69.2	9.4e-05	R	LDLAGRDLTDALMK	I	Oxidation (M)	0.00000000000010.0
1	3	gi|302790489	hypothetical protein SELMODRAFT_175956 [Selaginella moellendorffii]	2774	41668	85	85	11	11	11966	1	0	1	774.406	1546.8	2	1546.8	-0.0056	1	46.85	0.016	R	LDLAGRDLTDALMK	I	Oxidation (M)	0.00000000000010.0
1	3	gi|302790489	hypothetical protein SELMODRAFT_175956 [Selaginella moellendorffii]	2774	41668	85	85	11	11	11969	1	0	1	774.406	1546.8	2	1546.8	-0.0056	1	44.86	0.025	R	LDLAGRDLTDALMK	I	Oxidation (M)	0.00000000000010.0
1	3	gi|302790489	hypothetical protein SELMODRAFT_175956 [Selaginella moellendorffii]	2774	41668	85	85	11	11	11970	1	0	1	774.406	1546.8	2	1546.8	-0.0042	1	46.79	0.016	R	LDLAGRDLTDALMK	I	Oxidation (M)	0.00000000000010.0
1	3	gi|302790489	hypothetical protein SELMODRAFT_175956 [Selaginella moellendorffii]	2774	41668	85	85	11	11	11975	1	0	1	774.408	1546.8	2	1546.8	-0.0019	1	56.39	0.0018	R	LDLAGRDLTDALMK	I	Oxidation (M)	0.00000000000010.0
1	3	gi|302790489	hypothetical protein SELMODRAFT_175956 [Selaginella moellendorffii]	2774	41668	85	85	11	11	11976	1	0	1	774.408	1546.8	2	1546.8	-0.0019	1	75.1	2.4e-05	R	LDLAGRDLTDALMK	I	Oxidation (M)	0.00000000000010.0
1	3	gi|302790489	hypothetical protein SELMODRAFT_175956 [Selaginella moellendorffii]	2774	41668	85	85	11	11	11977	1	0	1	774.408	1546.8	2	1546.8	-0.0019	1	69.19	9.3e-05	R	LDLAGRDLTDALMK	I	Oxidation (M)	0.00000000000010.0
1	3	gi|302790489	hypothetical protein SELMODRAFT_175956 [Selaginella moellendorffii]	2774	41668	85	85	11	11	11978	1	0	1	774.408	1546.8	2	1546.8	-0.0018	1	63.93	0.00031	R	LDLAGRDLTDALMK	I	Oxidation (M)	0.00000000000010.0
1	3	gi|302790489	hypothetical protein SELMODRAFT_175956 [Selaginella moellendorffii]	2774	41668	85	85	11	11	11979	1	0	1	774.408	1546.8	2	1546.8	-0.0018	1	71.4	5.6e-05	R	LDLAGRDLTDALMK	I	Oxidation (M)	0.00000000000010.0
1	3	gi|302790489	hypothetical protein SELMODRAFT_175956 [Selaginella moellendorffii]	2774	41668	85	85	11	11	11980	1	0	1	774.408	1546.8	2	1546.8	-0.0018	1	76.41	1.8e-05	R	LDLAGRDLTDALMK	I	Oxidation (M)	0.00000000000010.0
1	3	gi|302790489	hypothetical protein SELMODRAFT_175956 [Selaginella moellendorffii]	2774	41668	85	85	11	11	11981	1	0	1	774.408	1546.8	2	1546.8	-0.0016	1	69.89	7.9e-05	R	LDLAGRDLTDALMK	I	Oxidation (M)	0.00000000000010.0
1	3	gi|302790489	hypothetical protein SELMODRAFT_175956 [Selaginella moellendorffii]	2774	41668	85	85	11	11	11982	1	0	1	774.408	1546.8	2	1546.8	-0.0014	1	66.46	0.00017	R	LDLAGRDLTDALMK	I	Oxidation (M)	0.00000000000010.0
1	3	gi|302790489	hypothetical protein SELMODRAFT_175956 [Selaginella moellendorffii]	2774	41668	85	85	11	11	11983	1	0	1	774.408	1546.8	2	1546.8	-0.0014	1	60.67	0.00066	R	LDLAGRDLTDALMK	I	Oxidation (M)	0.00000000000010.0
1	3	gi|302790489	hypothetical protein SELMODRAFT_175956 [Selaginella moellendorffii]	2774	41668	85	85	11	11	11984	1	0	1	774.408	1546.8	2	1546.8	-0.0014	1	55.65	0.0021	R	LDLAGRDLTDALMK	I	Oxidation (M)	0.00000000000010.0
1	3	gi|302790489	hypothetical protein SELMODRAFT_175956 [Selaginella moellendorffii]	2774	41668	85	85	11	11	11985	1	0	1	774.408	1546.8	2	1546.8	-0.0014	1	73.04	3.8e-05	R	LDLAGRDLTDALMK	I	Oxidation (M)	0.00000000000010.0
1	3	gi|302790489	hypothetical protein SELMODRAFT_175956 [Selaginella moellendorffii]	2774	41668	85	85	11	11	11986	1	0	1	774.408	1546.8	2	1546.8	-0.0014	1	60.34	0.00072	R	LDLAGRDLTDALMK	I	Oxidation (M)	0.00000000000010.0
1	3	gi|302790489	hypothetical protein SELMODRAFT_175956 [Selaginella moellendorffii]	2774	41668	85	85	11	11	11987	1	0	1	774.408	1546.8	2	1546.8	-0.0014	1	72.86	4e-05	R	LDLAGRDLTDALMK	I	Oxidation (M)	0.00000000000010.0
1	3	gi|302790489	hypothetical protein SELMODRAFT_175956 [Selaginella moellendorffii]	2774	41668	85	85	11	11	11992	1	0	1	774.408	1546.8	2	1546.8	-0.0003	1	43.33	0.036	R	LDLAGRDLTDALMK	I	Oxidation (M)	0.00000000000010.0
1	3	gi|302790489	hypothetical protein SELMODRAFT_175956 [Selaginella moellendorffii]	2774	41668	85	85	11	11	14168	1	0	1	543.933	1628.78	3	1628.82	-0.0388	1	95.6	1.9e-07	R	GYSFTTTAEREIVR	D
1	3	gi|302790489	hypothetical protein SELMODRAFT_175956 [Selaginella moellendorffii]	2774	41668	85	85	11	11	14190	1	0	1	815.418	1628.82	2	1628.82	0.0051	1	55.3	0.0021	R	GYSFTTTAEREIVR	D
1	3	gi|302790489	hypothetical protein SELMODRAFT_175956 [Selaginella moellendorffii]	2774	41668	85	85	11	11	14191	1	0	1	815.418	1628.82	2	1628.82	0.0051	1	54.93	0.0023	R	GYSFTTTAEREIVR	D
1	3	gi|302790489	hypothetical protein SELMODRAFT_175956 [Selaginella moellendorffii]	2774	41668	85	85	11	11	17206	1	0	1	582.289	1743.85	3	1743.88	-0.0337	1	50.75	0.0058	K	ILTERGYSFTTTAER	E
1	3	gi|302790489	hypothetical protein SELMODRAFT_175956 [Selaginella moellendorffii]	2774	41668	85	85	11	11	22374	1	0	1	652.017	1953.03	3	1953.06	-0.0275	0	47.16	0.011	R	VAPEEHPVLLTEAPLNPK	A
1	3	gi|302790489	hypothetical protein SELMODRAFT_175956 [Selaginella moellendorffii]	2774	41668	85	85	11	11	22385	1	0	1	652.018	1953.03	3	1953.06	-0.0244	0	42.02	0.036	R	VAPEEHPVLLTEAPLNPK	A
1	3	gi|302790489	hypothetical protein SELMODRAFT_175956 [Selaginella moellendorffii]	2774	41668	85	85	11	11	22394	1	0	1	652.019	1953.03	3	1953.06	-0.0228	0	71.27	4.3e-05	R	VAPEEHPVLLTEAPLNPK	A
1	3	gi|302790489	hypothetical protein SELMODRAFT_175956 [Selaginella moellendorffii]	2774	41668	85	85	11	11	22400	1	0	1	652.019	1953.04	3	1953.06	-0.0209	0	88.04	9.1e-07	R	VAPEEHPVLLTEAPLNPK	A
1	3	gi|302790489	hypothetical protein SELMODRAFT_175956 [Selaginella moellendorffii]	2774	41668	85	85	11	11	22403	1	0	1	652.02	1953.04	3	1953.06	-0.0179	0	63.68	0.00025	R	VAPEEHPVLLTEAPLNPK	A
1	3	gi|302790489	hypothetical protein SELMODRAFT_175956 [Selaginella moellendorffii]	2774	41668	85	85	11	11	22404	1	0	1	652.02	1953.04	3	1953.06	-0.0178	0	58.77	0.00076	R	VAPEEHPVLLTEAPLNPK	A
1	3	gi|302790489	hypothetical protein SELMODRAFT_175956 [Selaginella moellendorffii]	2774	41668	85	85	11	11	22405	1	0	1	652.02	1953.04	3	1953.06	-0.0178	0	94.47	2.1e-07	R	VAPEEHPVLLTEAPLNPK	A
1	3	gi|302790489	hypothetical protein SELMODRAFT_175956 [Selaginella moellendorffii]	2774	41668	85	85	11	11	22410	1	0	1	977.55	1953.09	2	1953.06	0.0281	0	53.21	0.0025	R	VAPEEHPVLLTEAPLNPK	A
1	3	gi|302790489	hypothetical protein SELMODRAFT_175956 [Selaginella moellendorffii]	2774	41668	85	85	11	11	22411	1	0	1	977.55	1953.09	2	1953.06	0.0282	0	70.96	4.1e-05	R	VAPEEHPVLLTEAPLNPK	A
1	3	gi|302790489	hypothetical protein SELMODRAFT_175956 [Selaginella moellendorffii]	2774	41668	85	85	11	11	22412	1	0	1	977.55	1953.09	2	1953.06	0.0283	0	58.66	0.0007	R	VAPEEHPVLLTEAPLNPK	A
1	3	gi|302790489	hypothetical protein SELMODRAFT_175956 [Selaginella moellendorffii]	2774	41668	85	85	11	11	22413	1	0	1	977.55	1953.09	2	1953.06	0.0283	0	63.21	0.00025	R	VAPEEHPVLLTEAPLNPK	A
1	3	gi|302790489	hypothetical protein SELMODRAFT_175956 [Selaginella moellendorffii]	2774	41668	85	85	11	11	22414	1	0	1	977.55	1953.09	2	1953.06	0.0283	0	67.21	9.8e-05	R	VAPEEHPVLLTEAPLNPK	A
1	3	gi|302790489	hypothetical protein SELMODRAFT_175956 [Selaginella moellendorffii]	2774	41668	85	85	11	11	22415	1	0	1	977.55	1953.09	2	1953.06	0.0283	0	76.87	1.1e-05	R	VAPEEHPVLLTEAPLNPK	A
1	3	gi|302790489	hypothetical protein SELMODRAFT_175956 [Selaginella moellendorffii]	2774	41668	85	85	11	11	27029	1	0	1	733.693	2198.06	3	2198.07	-0.0101	0	95.15	1.6e-07	K	DLYGNIVLSGGSTMFPGIADR	M	Oxidation (M)	0.000000000000010000000.0
1	3	gi|302790489	hypothetical protein SELMODRAFT_175956 [Selaginella moellendorffii]	2774	41668	85	85	11	11	27032	1	0	1	733.695	2198.06	3	2198.07	-0.0059	0	72.77	2.8e-05	K	DLYGNIVLSGGSTMFPGIADR	M	Oxidation (M)	0.000000000000010000000.0
1	3	gi|302790489	hypothetical protein SELMODRAFT_175956 [Selaginella moellendorffii]	2774	41668	85	85	11	11	27039	1	0	1	1100.06	2198.11	2	2198.07	0.0424	0	86.31	1.2e-06	K	DLYGNIVLSGGSTMFPGIADR	M	Oxidation (M)	0.000000000000010000000.0
1	3	gi|302790489	hypothetical protein SELMODRAFT_175956 [Selaginella moellendorffii]	2774	41668	85	85	11	11	27040	1	0	1	1100.06	2198.11	2	2198.07	0.0424	0	84.3	1.9e-06	K	DLYGNIVLSGGSTMFPGIADR	M	Oxidation (M)	0.000000000000010000000.0
1	3	gi|302790489	hypothetical protein SELMODRAFT_175956 [Selaginella moellendorffii]	2774	41668	85	85	11	11	27041	1	0	1	1100.06	2198.11	2	2198.07	0.0424	0	84.88	1.7e-06	K	DLYGNIVLSGGSTMFPGIADR	M	Oxidation (M)	0.000000000000010000000.0
1	3	gi|302790489	hypothetical protein SELMODRAFT_175956 [Selaginella moellendorffii]	2774	41668	85	85	11	11	29134	1	0	1	776.394	2326.16	3	2326.16	-0.0019	1	45.34	0.015	R	KDLYGNIVLSGGSTMFPGIADR	M	Oxidation (M)	0.0000000000000010000000.0
1	3	gi|302790489	hypothetical protein SELMODRAFT_175956 [Selaginella moellendorffii]	2774	41668	85	85	11	11	12108	1	0	1	776.395	2326.16	3	2326.16	-0.0004	1	69.36	0.00018	R	KDLYGNIVLSGGSTMFPGIADR	M	Oxidation (M)	0.0000000000000010000000.0
1	3	gi|302790489	hypothetical protein SELMODRAFT_175956 [Selaginella moellendorffii]	2774	41668	85	85	11	11	36013	1	0	1	792.17	3164.65	4	3164.65	0.0013	0	56.67	0.00064	R	TTGIVLDSGDGVTHTVPIYEGYALPHAILR	L
1	3	gi|302790489	hypothetical protein SELMODRAFT_175956 [Selaginella moellendorffii]	2774	41668	85	85	11	11	36014	1	0	1	792.17	3164.65	4	3164.65	0.0016	0	121.53	2.1e-10	R	TTGIVLDSGDGVTHTVPIYEGYALPHAILR	L
1	3	gi|302790489	hypothetical protein SELMODRAFT_175956 [Selaginella moellendorffii]	2774	41668	85	85	11	11	36016	1	0	1	792.17	3164.65	4	3164.65	0.0019	0	50.99	0.0024	R	TTGIVLDSGDGVTHTVPIYEGYALPHAILR	L
1	3	gi|302790489	hypothetical protein SELMODRAFT_175956 [Selaginella moellendorffii]	2774	41668	85	85	11	11	36018	1	0	1	792.171	3164.65	4	3164.65	0.0041	0	70.63	2.6e-05	R	TTGIVLDSGDGVTHTVPIYEGYALPHAILR	L
1	3	gi|302790489	hypothetical protein SELMODRAFT_175956 [Selaginella moellendorffii]	2774	41668	85	85	11	11	36019	1	0	1	792.171	3164.66	4	3164.65	0.0054	0	70.5	2.7e-05	R	TTGIVLDSGDGVTHTVPIYEGYALPHAILR	L
1	3	gi|302790489	hypothetical protein SELMODRAFT_175956 [Selaginella moellendorffii]	2774	41668	85	85	11	11	36020	1	0	1	1055.91	3164.7	3	3164.65	0.0518	0	60.82	0.00024	R	TTGIVLDSGDGVTHTVPIYEGYALPHAILR	L
1	3	gi|302790489	hypothetical protein SELMODRAFT_175956 [Selaginella moellendorffii]	2774	41668	85	85	11	11	36021	1	0	1	1055.91	3164.7	3	3164.65	0.0518	0	56.52	0.00064	R	TTGIVLDSGDGVTHTVPIYEGYALPHAILR	L
1	3	gi|302790489	hypothetical protein SELMODRAFT_175956 [Selaginella moellendorffii]	2774	41668	85	85	11	11	36023	1	0	1	1055.91	3164.7	3	3164.65	0.0528	0	49.49	0.0032	R	TTGIVLDSGDGVTHTVPIYEGYALPHAILR	L
1	3	gi|302790489	hypothetical protein SELMODRAFT_175956 [Selaginella moellendorffii]	2774	41668	85	85	11	11	36024	1	0	1	1055.91	3164.7	3	3164.65	0.0528	0	157.06	5.7e-14	R	TTGIVLDSGDGVTHTVPIYEGYALPHAILR	L
1	3	gi|302790489	hypothetical protein SELMODRAFT_175956 [Selaginella moellendorffii]	2774	41668	85	85	11	11	36026	1	0	1	1055.91	3164.7	3	3164.65	0.0542	0	52.82	0.0015	R	TTGIVLDSGDGVTHTVPIYEGYALPHAILR	L
1	3	gi|302790489	hypothetical protein SELMODRAFT_175956 [Selaginella moellendorffii]	2774	41668	85	85	11	11	36027	1	0	1	1055.91	3164.7	3	3164.65	0.0542	0	51.88	0.0019	R	TTGIVLDSGDGVTHTVPIYEGYALPHAILR	L
1	3	gi|302790489	hypothetical protein SELMODRAFT_175956 [Selaginella moellendorffii]	2774	41668	85	85	11	11	36028	1	0	1	1055.91	3164.71	3	3164.65	0.0567	0	55.02	0.0009	R	TTGIVLDSGDGVTHTVPIYEGYALPHAILR	L
1	3	gi|302790489	hypothetical protein SELMODRAFT_175956 [Selaginella moellendorffii]	2774	41668	85	85	11	11	36703	1	0	1	854.424	3413.67	4	3413.65	0.021	1	57.57	0.00046	R	FRCPEVLFQPSLIGMEAAGIHETTYNSIMK	C	2 Oxidation (M)	0.000000000000001000000000000010.0
1	3	gi|302790489	hypothetical protein SELMODRAFT_175956 [Selaginella moellendorffii]	2774	41668	85	85	11	11	36859	1	0	1	692.725	3458.59	5	3458.61	-0.0284	1	53.75	0.0011	K	YPIEHGIVTNWDDMEKIWHHTFYNELR	V	Oxidation (M)	0.000000000000010000000000000.0
1	4	gi|357133507	PREDICTED: actin-7-like [Brachypodium distachyon]	735	41496	26	26	2	2	3607	1	0	1	400.22	1197.64	3	1197.7	-0.0595	0	60.77	0.00069	R	AVFPSIVGRPR	H
1	4	gi|357133507	PREDICTED: actin-7-like [Brachypodium distachyon]	735	41496	26	26	2	2	3608	1	0	1	400.22	1197.64	3	1197.7	-0.0591	0	53.35	0.0038	R	AVFPSIVGRPR	H
1	4	gi|357133507	PREDICTED: actin-7-like [Brachypodium distachyon]	735	41496	26	26	2	2	3609	1	0	1	400.22	1197.64	3	1197.7	-0.0591	0	59.89	0.00085	R	AVFPSIVGRPR	H
1	4	gi|357133507	PREDICTED: actin-7-like [Brachypodium distachyon]	735	41496	26	26	2	2	3610	1	0	1	400.221	1197.64	3	1197.7	-0.0586	0	79.58	9.1e-06	R	AVFPSIVGRPR	H
1	4	gi|357133507	PREDICTED: actin-7-like [Brachypodium distachyon]	735	41496	26	26	2	2	3612	1	0	1	400.221	1197.64	3	1197.7	-0.0582	0	64.38	0.0003	R	AVFPSIVGRPR	H
1	4	gi|357133507	PREDICTED: actin-7-like [Brachypodium distachyon]	735	41496	26	26	2	2	3613	1	0	1	400.221	1197.64	3	1197.7	-0.0577	0	69.16	0.0001	R	AVFPSIVGRPR	H
1	4	gi|357133507	PREDICTED: actin-7-like [Brachypodium distachyon]	735	41496	26	26	2	2	3614	1	0	1	400.221	1197.64	3	1197.7	-0.0577	0	69.01	0.0001	R	AVFPSIVGRPR	H
1	4	gi|357133507	PREDICTED: actin-7-like [Brachypodium distachyon]	735	41496	26	26	2	2	3615	1	0	1	400.221	1197.64	3	1197.7	-0.0576	0	67.65	0.00014	R	AVFPSIVGRPR	H
1	4	gi|357133507	PREDICTED: actin-7-like [Brachypodium distachyon]	735	41496	26	26	2	2	3620	1	0	1	599.846	1197.68	2	1197.7	-0.0211	0	50.91	0.0058	R	AVFPSIVGRPR	H
1	4	gi|357133507	PREDICTED: actin-7-like [Brachypodium distachyon]	735	41496	26	26	2	2	3621	1	0	1	599.846	1197.68	2	1197.7	-0.0211	0	50.02	0.0071	R	AVFPSIVGRPR	H
1	4	gi|357133507	PREDICTED: actin-7-like [Brachypodium distachyon]	735	41496	26	26	2	2	3622	1	0	1	599.846	1197.68	2	1197.7	-0.0211	0	41.87	0.047	R	AVFPSIVGRPR	H
1	4	gi|357133507	PREDICTED: actin-7-like [Brachypodium distachyon]	735	41496	26	26	2	2	3623	1	0	1	599.846	1197.68	2	1197.7	-0.0211	0	68.45	0.0001	R	AVFPSIVGRPR	H
1	4	gi|357133507	PREDICTED: actin-7-like [Brachypodium distachyon]	735	41496	26	26	2	2	3624	1	0	1	599.846	1197.68	2	1197.7	-0.0211	0	52.42	0.0041	R	AVFPSIVGRPR	H
1	4	gi|357133507	PREDICTED: actin-7-like [Brachypodium distachyon]	735	41496	26	26	2	2	3625	1	0	1	599.846	1197.68	2	1197.7	-0.0211	0	60.62	0.00062	R	AVFPSIVGRPR	H
1	4	gi|357133507	PREDICTED: actin-7-like [Brachypodium distachyon]	735	41496	26	26	2	2	3626	1	0	1	599.846	1197.68	2	1197.7	-0.0211	0	55.46	0.002	R	AVFPSIVGRPR	H
1	4	gi|357133507	PREDICTED: actin-7-like [Brachypodium distachyon]	735	41496	26	26	2	2	3627	1	0	1	599.846	1197.68	2	1197.7	-0.0211	0	51.7	0.0048	R	AVFPSIVGRPR	H
1	4	gi|357133507	PREDICTED: actin-7-like [Brachypodium distachyon]	735	41496	26	26	2	2	3628	1	0	1	599.846	1197.68	2	1197.7	-0.0211	0	54.53	0.0025	R	AVFPSIVGRPR	H
1	4	gi|357133507	PREDICTED: actin-7-like [Brachypodium distachyon]	735	41496	26	26	2	2	3629	1	0	1	599.846	1197.68	2	1197.7	-0.0206	0	47.41	0.013	R	AVFPSIVGRPR	H
1	4	gi|357133507	PREDICTED: actin-7-like [Brachypodium distachyon]	735	41496	26	26	2	2	3630	1	0	1	599.846	1197.68	2	1197.7	-0.0206	0	52.4	0.0041	R	AVFPSIVGRPR	H
1	4	gi|357133507	PREDICTED: actin-7-like [Brachypodium distachyon]	735	41496	26	26	2	2	3631	1	0	1	599.846	1197.68	2	1197.7	-0.0205	0	43.21	0.034	R	AVFPSIVGRPR	H
1	4	gi|357133507	PREDICTED: actin-7-like [Brachypodium distachyon]	735	41496	26	26	2	2	3632	1	0	1	599.846	1197.68	2	1197.7	-0.0205	0	54.51	0.0025	R	AVFPSIVGRPR	H
1	4	gi|357133507	PREDICTED: actin-7-like [Brachypodium distachyon]	735	41496	26	26	2	2	3633	1	0	1	599.846	1197.68	2	1197.7	-0.0204	0	46.2	0.017	R	AVFPSIVGRPR	H
1	4	gi|357133507	PREDICTED: actin-7-like [Brachypodium distachyon]	735	41496	26	26	2	2	20528	1	0	1	936.475	1870.94	2	1870.92	0.0151	0	44.61	0.023	K	LAYVALDYEQELETSK	S
1	4	gi|357133507	PREDICTED: actin-7-like [Brachypodium distachyon]	735	41496	26	26	2	2	20530	1	0	1	936.477	1870.94	2	1870.92	0.0189	0	45.77	0.017	K	LAYVALDYEQELETSK	S
1	4	gi|357133507	PREDICTED: actin-7-like [Brachypodium distachyon]	735	41496	26	26	2	2	20533	1	0	1	936.478	1870.94	2	1870.92	0.0207	0	61.54	0.00046	K	LAYVALDYEQELETSK	S
1	4	gi|357133507	PREDICTED: actin-7-like [Brachypodium distachyon]	735	41496	26	26	2	2	20534	1	0	1	936.478	1870.94	2	1870.92	0.0215	0	61.59	0.00046	K	LAYVALDYEQELETSK	S
2	1	gi|255542878	Pyrophosphate-energized vacuolar membrane proton pump, putative [Ricinus communis]	2874	79216	84	80	6	6	4506	1	1	1	621.348	1240.68	2	1240.74	-0.0585	1	41.67	0.055	R	AGIKTVDVLTPK	V
2	1	gi|255542878	Pyrophosphate-energized vacuolar membrane proton pump, putative [Ricinus communis]	2874	79216	84	80	6	6	4507	1	1	1	621.348	1240.68	2	1240.74	-0.0583	1	61.02	0.00064	R	AGIKTVDVLTPK	V
2	1	gi|255542878	Pyrophosphate-energized vacuolar membrane proton pump, putative [Ricinus communis]	2874	79216	84	80	6	6	4508	1	1	1	621.348	1240.68	2	1240.74	-0.0581	1	44.66	0.028	R	AGIKTVDVLTPK	V
2	1	gi|255542878	Pyrophosphate-energized vacuolar membrane proton pump, putative [Ricinus communis]	2874	79216	84	80	6	6	4509	1	1	1	621.349	1240.68	2	1240.74	-0.0562	1	45.9	0.021	R	AGIKTVDVLTPK	V
2	1	gi|255542878	Pyrophosphate-energized vacuolar membrane proton pump, putative [Ricinus communis]	2874	79216	84	80	6	6	4510	1	1	1	621.349	1240.68	2	1240.74	-0.055	1	62.95	0.00041	R	AGIKTVDVLTPK	V
2	1	gi|255542878	Pyrophosphate-energized vacuolar membrane proton pump, putative [Ricinus communis]	2874	79216	84	80	6	6	4511	1	1	1	621.349	1240.68	2	1240.74	-0.0549	1	61.25	0.0006	R	AGIKTVDVLTPK	V
2	1	gi|255542878	Pyrophosphate-energized vacuolar membrane proton pump, putative [Ricinus communis]	2874	79216	84	80	6	6	4514	1	1	1	621.35	1240.69	2	1240.74	-0.0539	1	94.49	2.8e-07	R	AGIKTVDVLTPK	V
2	1	gi|255542878	Pyrophosphate-energized vacuolar membrane proton pump, putative [Ricinus communis]	2874	79216	84	80	6	6	4515	1	1	1	621.35	1240.69	2	1240.74	-0.0537	1	60.37	0.00073	R	AGIKTVDVLTPK	V
2	1	gi|255542878	Pyrophosphate-energized vacuolar membrane proton pump, putative [Ricinus communis]	2874	79216	84	80	6	6	4516	1	1	1	621.35	1240.69	2	1240.74	-0.0537	1	87.78	1.3e-06	R	AGIKTVDVLTPK	V
2	1	gi|255542878	Pyrophosphate-energized vacuolar membrane proton pump, putative [Ricinus communis]	2874	79216	84	80	6	6	4517	1	1	1	621.35	1240.69	2	1240.74	-0.0536	1	78.56	1.1e-05	R	AGIKTVDVLTPK	V
2	1	gi|255542878	Pyrophosphate-energized vacuolar membrane proton pump, putative [Ricinus communis]	2874	79216	84	80	6	6	4518	1	1	1	621.35	1240.69	2	1240.74	-0.0535	1	56.84	0.0016	R	AGIKTVDVLTPK	V
2	1	gi|255542878	Pyrophosphate-energized vacuolar membrane proton pump, putative [Ricinus communis]	2874	79216	84	80	6	6	5027	1	1	1	635.347	1268.68	2	1268.7	-0.0181	0	93.4	3.7e-07	K	AAVIGDTIGDPLK	D
2	1	gi|255542878	Pyrophosphate-energized vacuolar membrane proton pump, putative [Ricinus communis]	2874	79216	84	80	6	6	5028	1	1	1	635.347	1268.68	2	1268.7	-0.0181	0	64.52	0.00028	K	AAVIGDTIGDPLK	D
2	1	gi|255542878	Pyrophosphate-energized vacuolar membrane proton pump, putative [Ricinus communis]	2874	79216	84	80	6	6	7969	1	1	1	467.235	1398.68	3	1398.75	-0.0631	1	41.12	0.064	K	AADVGADLVGKVER	N
2	1	gi|255542878	Pyrophosphate-energized vacuolar membrane proton pump, putative [Ricinus communis]	2874	79216	84	80	6	6	7970	1	1	1	467.237	1398.69	3	1398.75	-0.0573	1	60.75	0.0007	K	AADVGADLVGKVER	N
2	1	gi|255542878	Pyrophosphate-energized vacuolar membrane proton pump, putative [Ricinus communis]	2874	79216	84	80	6	6	519	1	1	1	467.238	1398.69	3	1398.75	-0.0539	1	62.27	0.0016	K	AADVGADLVGKVER	N
2	1	gi|255542878	Pyrophosphate-energized vacuolar membrane proton pump, putative [Ricinus communis]	2874	79216	84	80	6	6	7973	1	1	1	467.238	1398.69	3	1398.75	-0.0536	1	58.46	0.0012	K	AADVGADLVGKVER	N
2	1	gi|255542878	Pyrophosphate-energized vacuolar membrane proton pump, putative [Ricinus communis]	2874	79216	84	80	6	6	520	1	1	1	467.238	1398.69	3	1398.75	-0.0536	1	66.69	0.00057	K	AADVGADLVGKVER	N
2	1	gi|255542878	Pyrophosphate-energized vacuolar membrane proton pump, putative [Ricinus communis]	2874	79216	84	80	6	6	7975	1	1	1	467.238	1398.69	3	1398.75	-0.0533	1	56.34	0.0019	K	AADVGADLVGKVER	N
2	1	gi|255542878	Pyrophosphate-energized vacuolar membrane proton pump, putative [Ricinus communis]	2874	79216	84	80	6	6	7976	1	1	1	467.239	1398.69	3	1398.75	-0.0527	1	62.4	0.00048	K	AADVGADLVGKVER	N
2	1	gi|255542878	Pyrophosphate-energized vacuolar membrane proton pump, putative [Ricinus communis]	2874	79216	84	80	6	6	7978	1	1	1	467.239	1398.69	3	1398.75	-0.0519	1	76.19	2e-05	K	AADVGADLVGKVER	N
2	1	gi|255542878	Pyrophosphate-energized vacuolar membrane proton pump, putative [Ricinus communis]	2874	79216	84	80	6	6	7979	1	1	1	467.239	1398.69	3	1398.75	-0.0519	1	60.47	0.00075	K	AADVGADLVGKVER	N
2	1	gi|255542878	Pyrophosphate-energized vacuolar membrane proton pump, putative [Ricinus communis]	2874	79216	84	80	6	6	7980	1	1	1	467.239	1398.69	3	1398.75	-0.0519	1	50.22	0.0079	K	AADVGADLVGKVER	N
2	1	gi|255542878	Pyrophosphate-energized vacuolar membrane proton pump, putative [Ricinus communis]	2874	79216	84	80	6	6	523	1	1	1	467.239	1398.7	3	1398.75	-0.0515	1	80.41	2.4e-05	K	AADVGADLVGKVER	N
2	1	gi|255542878	Pyrophosphate-energized vacuolar membrane proton pump, putative [Ricinus communis]	2874	79216	84	80	6	6	524	1	1	1	467.239	1398.7	3	1398.75	-0.0514	1	73.42	0.00012	K	AADVGADLVGKVER	N
2	1	gi|255542878	Pyrophosphate-energized vacuolar membrane proton pump, putative [Ricinus communis]	2874	79216	84	80	6	6	7983	1	1	1	467.239	1398.7	3	1398.75	-0.0512	1	87.95	1.3e-06	K	AADVGADLVGKVER	N
2	1	gi|255542878	Pyrophosphate-energized vacuolar membrane proton pump, putative [Ricinus communis]	2874	79216	84	80	6	6	7986	1	1	1	467.239	1398.7	3	1398.75	-0.0508	1	67.54	0.00015	K	AADVGADLVGKVER	N
2	1	gi|255542878	Pyrophosphate-energized vacuolar membrane proton pump, putative [Ricinus communis]	2874	79216	84	80	6	6	7987	1	1	1	467.239	1398.7	3	1398.75	-0.0507	1	70.96	6.7e-05	K	AADVGADLVGKVER	N
2	1	gi|255542878	Pyrophosphate-energized vacuolar membrane proton pump, putative [Ricinus communis]	2874	79216	84	80	6	6	7989	1	1	1	467.239	1398.7	3	1398.75	-0.0506	1	60	0.00084	K	AADVGADLVGKVER	N
2	1	gi|255542878	Pyrophosphate-energized vacuolar membrane proton pump, putative [Ricinus communis]	2874	79216	84	80	6	6	7990	1	1	1	467.239	1398.7	3	1398.75	-0.0504	1	66.39	0.00019	K	AADVGADLVGKVER	N
2	1	gi|255542878	Pyrophosphate-energized vacuolar membrane proton pump, putative [Ricinus communis]	2874	79216	84	80	6	6	7991	1	1	1	467.239	1398.7	3	1398.75	-0.0503	1	70.01	8.4e-05	K	AADVGADLVGKVER	N
2	1	gi|255542878	Pyrophosphate-energized vacuolar membrane proton pump, putative [Ricinus communis]	2874	79216	84	80	6	6	7992	1	1	1	467.239	1398.7	3	1398.75	-0.0503	1	72.19	5.1e-05	K	AADVGADLVGKVER	N
2	1	gi|255542878	Pyrophosphate-energized vacuolar membrane proton pump, putative [Ricinus communis]	2874	79216	84	80	6	6	7993	1	1	1	467.239	1398.7	3	1398.75	-0.0502	1	72.07	5.2e-05	K	AADVGADLVGKVER	N
2	1	gi|255542878	Pyrophosphate-energized vacuolar membrane proton pump, putative [Ricinus communis]	2874	79216	84	80	6	6	7994	1	1	1	467.24	1398.7	3	1398.75	-0.0501	1	86.14	2e-06	K	AADVGADLVGKVER	N
2	1	gi|255542878	Pyrophosphate-energized vacuolar membrane proton pump, putative [Ricinus communis]	2874	79216	84	80	6	6	7996	1	1	1	467.24	1398.7	3	1398.75	-0.0498	1	54.75	0.0028	K	AADVGADLVGKVER	N
2	1	gi|255542878	Pyrophosphate-energized vacuolar membrane proton pump, putative [Ricinus communis]	2874	79216	84	80	6	6	7997	1	1	1	467.24	1398.7	3	1398.75	-0.0496	1	43.45	0.038	K	AADVGADLVGKVER	N
2	1	gi|255542878	Pyrophosphate-energized vacuolar membrane proton pump, putative [Ricinus communis]	2874	79216	84	80	6	6	7998	1	1	1	467.24	1398.7	3	1398.75	-0.049	1	87.54	1.5e-06	K	AADVGADLVGKVER	N
2	1	gi|255542878	Pyrophosphate-energized vacuolar membrane proton pump, putative [Ricinus communis]	2874	79216	84	80	6	6	7999	1	1	1	467.24	1398.7	3	1398.75	-0.049	1	60.23	0.00079	K	AADVGADLVGKVER	N
2	1	gi|255542878	Pyrophosphate-energized vacuolar membrane proton pump, putative [Ricinus communis]	2874	79216	84	80	6	6	8000	1	1	1	467.24	1398.7	3	1398.75	-0.0489	1	68.78	0.00011	K	AADVGADLVGKVER	N
2	1	gi|255542878	Pyrophosphate-energized vacuolar membrane proton pump, putative [Ricinus communis]	2874	79216	84	80	6	6	8001	1	1	1	467.24	1398.7	3	1398.75	-0.0489	1	101.8	5.5e-08	K	AADVGADLVGKVER	N
2	1	gi|255542878	Pyrophosphate-energized vacuolar membrane proton pump, putative [Ricinus communis]	2874	79216	84	80	6	6	8002	1	1	1	467.24	1398.7	3	1398.75	-0.0488	1	92.86	4.3e-07	K	AADVGADLVGKVER	N
2	1	gi|255542878	Pyrophosphate-energized vacuolar membrane proton pump, putative [Ricinus communis]	2874	79216	84	80	6	6	8003	1	1	1	467.24	1398.7	3	1398.75	-0.0487	1	62.17	0.00051	K	AADVGADLVGKVER	N
2	1	gi|255542878	Pyrophosphate-energized vacuolar membrane proton pump, putative [Ricinus communis]	2874	79216	84	80	6	6	8004	1	1	1	467.24	1398.7	3	1398.75	-0.0486	1	43.56	0.037	K	AADVGADLVGKVER	N
2	1	gi|255542878	Pyrophosphate-energized vacuolar membrane proton pump, putative [Ricinus communis]	2874	79216	84	80	6	6	8005	1	1	1	467.24	1398.7	3	1398.75	-0.0483	1	43.16	0.04	K	AADVGADLVGKVER	N
2	1	gi|255542878	Pyrophosphate-energized vacuolar membrane proton pump, putative [Ricinus communis]	2874	79216	84	80	6	6	8006	1	1	1	467.24	1398.7	3	1398.75	-0.0481	1	81.59	5.8e-06	K	AADVGADLVGKVER	N
2	1	gi|255542878	Pyrophosphate-energized vacuolar membrane proton pump, putative [Ricinus communis]	2874	79216	84	80	6	6	8009	1	1	1	467.24	1398.7	3	1398.75	-0.0477	1	60.25	0.00079	K	AADVGADLVGKVER	N
2	1	gi|255542878	Pyrophosphate-energized vacuolar membrane proton pump, putative [Ricinus communis]	2874	79216	84	80	6	6	8010	1	1	1	467.24	1398.7	3	1398.75	-0.0475	1	52.56	0.0046	K	AADVGADLVGKVER	N
2	1	gi|255542878	Pyrophosphate-energized vacuolar membrane proton pump, putative [Ricinus communis]	2874	79216	84	80	6	6	8011	1	1	1	467.24	1398.7	3	1398.75	-0.0473	1	77.9	1.4e-05	K	AADVGADLVGKVER	N
2	1	gi|255542878	Pyrophosphate-energized vacuolar membrane proton pump, putative [Ricinus communis]	2874	79216	84	80	6	6	8014	1	1	1	467.24	1398.7	3	1398.75	-0.047	1	41.04	0.066	K	AADVGADLVGKVER	N
2	1	gi|255542878	Pyrophosphate-energized vacuolar membrane proton pump, putative [Ricinus communis]	2874	79216	84	80	6	6	8015	1	1	1	467.24	1398.7	3	1398.75	-0.047	1	52.47	0.0047	K	AADVGADLVGKVER	N
2	1	gi|255542878	Pyrophosphate-energized vacuolar membrane proton pump, putative [Ricinus communis]	2874	79216	84	80	6	6	8019	1	1	1	467.241	1398.7	3	1398.75	-0.0467	1	74.34	3.1e-05	K	AADVGADLVGKVER	N
2	1	gi|255542878	Pyrophosphate-energized vacuolar membrane proton pump, putative [Ricinus communis]	2874	79216	84	80	6	6	8020	1	1	1	467.241	1398.7	3	1398.75	-0.0464	1	53.44	0.0038	K	AADVGADLVGKVER	N
2	1	gi|255542878	Pyrophosphate-energized vacuolar membrane proton pump, putative [Ricinus communis]	2874	79216	84	80	6	6	8023	1	1	1	467.241	1398.7	3	1398.75	-0.0455	1	72.07	5.2e-05	K	AADVGADLVGKVER	N
2	1	gi|255542878	Pyrophosphate-energized vacuolar membrane proton pump, putative [Ricinus communis]	2874	79216	84	80	6	6	8024	1	1	1	467.241	1398.7	3	1398.75	-0.0453	1	68.46	0.00012	K	AADVGADLVGKVER	N
2	1	gi|255542878	Pyrophosphate-energized vacuolar membrane proton pump, putative [Ricinus communis]	2874	79216	84	80	6	6	8025	1	1	1	467.241	1398.7	3	1398.75	-0.0452	1	59.51	0.00094	K	AADVGADLVGKVER	N
2	1	gi|255542878	Pyrophosphate-energized vacuolar membrane proton pump, putative [Ricinus communis]	2874	79216	84	80	6	6	8026	1	1	1	467.241	1398.7	3	1398.75	-0.0446	1	52.69	0.0045	K	AADVGADLVGKVER	N
2	1	gi|255542878	Pyrophosphate-energized vacuolar membrane proton pump, putative [Ricinus communis]	2874	79216	84	80	6	6	529	1	1	1	467.242	1398.71	3	1398.75	-0.0414	1	44.36	0.098	K	AADVGADLVGKVER	N
2	1	gi|255542878	Pyrophosphate-energized vacuolar membrane proton pump, putative [Ricinus communis]	2874	79216	84	80	6	6	8045	1	1	1	700.374	1398.73	2	1398.75	-0.0125	1	55.79	0.0022	K	AADVGADLVGKVER	N
2	1	gi|255542878	Pyrophosphate-energized vacuolar membrane proton pump, putative [Ricinus communis]	2874	79216	84	80	6	6	8047	1	1	1	700.375	1398.73	2	1398.75	-0.0118	1	69.07	0.0001	K	AADVGADLVGKVER	N
2	1	gi|255542878	Pyrophosphate-energized vacuolar membrane proton pump, putative [Ricinus communis]	2874	79216	84	80	6	6	8048	1	1	1	700.376	1398.74	2	1398.75	-0.0095	1	55.89	0.0021	K	AADVGADLVGKVER	N
2	1	gi|255542878	Pyrophosphate-energized vacuolar membrane proton pump, putative [Ricinus communis]	2874	79216	84	80	6	6	8049	1	1	1	700.376	1398.74	2	1398.75	-0.0095	1	98.06	1.3e-07	K	AADVGADLVGKVER	N
2	1	gi|255542878	Pyrophosphate-energized vacuolar membrane proton pump, putative [Ricinus communis]	2874	79216	84	80	6	6	8050	1	1	1	700.376	1398.74	2	1398.75	-0.0095	1	114.35	3e-09	K	AADVGADLVGKVER	N
2	1	gi|255542878	Pyrophosphate-energized vacuolar membrane proton pump, putative [Ricinus communis]	2874	79216	84	80	6	6	8051	1	1	1	700.376	1398.74	2	1398.75	-0.0095	1	107.06	1.6e-08	K	AADVGADLVGKVER	N
2	1	gi|255542878	Pyrophosphate-energized vacuolar membrane proton pump, putative [Ricinus communis]	2874	79216	84	80	6	6	8052	1	1	1	700.376	1398.74	2	1398.75	-0.0095	1	105.85	2.1e-08	K	AADVGADLVGKVER	N
2	1	gi|255542878	Pyrophosphate-energized vacuolar membrane proton pump, putative [Ricinus communis]	2874	79216	84	80	6	6	8053	1	1	1	700.376	1398.74	2	1398.75	-0.0095	1	100.62	7.1e-08	K	AADVGADLVGKVER	N
2	1	gi|255542878	Pyrophosphate-energized vacuolar membrane proton pump, putative [Ricinus communis]	2874	79216	84	80	6	6	8054	1	1	1	700.376	1398.74	2	1398.75	-0.0095	1	101.26	6.1e-08	K	AADVGADLVGKVER	N
2	1	gi|255542878	Pyrophosphate-energized vacuolar membrane proton pump, putative [Ricinus communis]	2874	79216	84	80	6	6	8055	1	1	1	700.376	1398.74	2	1398.75	-0.0095	1	67.49	0.00015	K	AADVGADLVGKVER	N
2	1	gi|255542878	Pyrophosphate-energized vacuolar membrane proton pump, putative [Ricinus communis]	2874	79216	84	80	6	6	8056	1	1	1	700.376	1398.74	2	1398.75	-0.0095	1	109.3	9.7e-09	K	AADVGADLVGKVER	N
2	1	gi|255542878	Pyrophosphate-energized vacuolar membrane proton pump, putative [Ricinus communis]	2874	79216	84	80	6	6	8057	1	1	1	700.376	1398.74	2	1398.75	-0.0095	1	46.72	0.017	K	AADVGADLVGKVER	N
2	1	gi|255542878	Pyrophosphate-energized vacuolar membrane proton pump, putative [Ricinus communis]	2874	79216	84	80	6	6	8058	1	1	1	700.376	1398.74	2	1398.75	-0.0092	1	51.53	0.0058	K	AADVGADLVGKVER	N
2	1	gi|255542878	Pyrophosphate-energized vacuolar membrane proton pump, putative [Ricinus communis]	2874	79216	84	80	6	6	10281	1	1	1	745.376	1488.74	2	1488.74	-0.0044	0	60.7	0.0007	R	TDALDAAGNTTAAIGK	G
2	1	gi|255542878	Pyrophosphate-energized vacuolar membrane proton pump, putative [Ricinus communis]	2874	79216	84	80	6	6	10282	1	1	1	745.376	1488.74	2	1488.74	-0.0042	0	99.4	9.5e-08	R	TDALDAAGNTTAAIGK	G
2	1	gi|255542878	Pyrophosphate-energized vacuolar membrane proton pump, putative [Ricinus communis]	2874	79216	84	80	6	6	10283	1	1	1	745.376	1488.74	2	1488.74	-0.0042	0	146.58	1.8e-12	R	TDALDAAGNTTAAIGK	G
2	1	gi|255542878	Pyrophosphate-energized vacuolar membrane proton pump, putative [Ricinus communis]	2874	79216	84	80	6	6	10284	1	1	1	745.376	1488.74	2	1488.74	-0.0042	0	111.25	6.2e-09	R	TDALDAAGNTTAAIGK	G
2	1	gi|255542878	Pyrophosphate-energized vacuolar membrane proton pump, putative [Ricinus communis]	2874	79216	84	80	6	6	10287	1	1	1	745.377	1488.74	2	1488.74	-0.0032	0	83.83	3.4e-06	R	TDALDAAGNTTAAIGK	G
2	1	gi|255542878	Pyrophosphate-energized vacuolar membrane proton pump, putative [Ricinus communis]	2874	79216	84	80	6	6	10292	1	1	1	745.378	1488.74	2	1488.74	-0.0009	0	121.68	5.6e-10	R	TDALDAAGNTTAAIGK	G
2	1	gi|255542878	Pyrophosphate-energized vacuolar membrane proton pump, putative [Ricinus communis]	2874	79216	84	80	6	6	18046	1	1	1	592.292	1773.85	3	1773.89	-0.0311	1	64.36	0.00025	R	ERTDALDAAGNTTAAIGK	G
2	1	gi|255542878	Pyrophosphate-energized vacuolar membrane proton pump, putative [Ricinus communis]	2874	79216	84	80	6	6	18058	1	1	1	887.957	1773.9	2	1773.89	0.0139	1	101.47	4.9e-08	R	ERTDALDAAGNTTAAIGK	G
2	1	gi|255542878	Pyrophosphate-energized vacuolar membrane proton pump, putative [Ricinus communis]	2874	79216	84	80	6	6	31408	1	1	1	627.845	2507.35	4	2507.38	-0.0354	1	53.03	0.0021	K	AAVIGDTIGDPLKDTSGPSLNILIK	L
2	1	gi|255542878	Pyrophosphate-energized vacuolar membrane proton pump, putative [Ricinus communis]	2874	79216	84	80	6	6	31412	1	1	1	836.805	2507.39	3	2507.38	0.0094	1	62.98	0.0002	K	AAVIGDTIGDPLKDTSGPSLNILIK	L
2	1	gi|255542878	Pyrophosphate-energized vacuolar membrane proton pump, putative [Ricinus communis]	2874	79216	84	80	6	6	31415	1	1	1	836.806	2507.4	3	2507.38	0.0113	1	97.67	6.6e-08	K	AAVIGDTIGDPLKDTSGPSLNILIK	L
2	1	gi|255542878	Pyrophosphate-energized vacuolar membrane proton pump, putative [Ricinus communis]	2874	79216	84	80	6	6	31416	1	1	1	836.806	2507.4	3	2507.38	0.0113	1	118.1	6e-10	K	AAVIGDTIGDPLKDTSGPSLNILIK	L
2	1	gi|255542878	Pyrophosphate-energized vacuolar membrane proton pump, putative [Ricinus communis]	2874	79216	84	80	6	6	31417	1	1	1	836.806	2507.4	3	2507.38	0.012	1	57.57	0.00068	K	AAVIGDTIGDPLKDTSGPSLNILIK	L
2	1	gi|255542878	Pyrophosphate-energized vacuolar membrane proton pump, putative [Ricinus communis]	2874	79216	84	80	6	6	31418	1	1	1	836.806	2507.4	3	2507.38	0.0123	1	78.49	5.4e-06	K	AAVIGDTIGDPLKDTSGPSLNILIK	L
2	2	gi|115469170	Os06g0644200 [Oryza sativa Japonica Group]	2589	81710	74	71	6	6	3957	1	0	1	607.843	1213.67	2	1213.69	-0.0197	0	57.23	0.0024	R	AAISTVDVLTPK	V
2	2	gi|115469170	Os06g0644200 [Oryza sativa Japonica Group]	2589	81710	74	71	6	6	5027	1	0	1	635.347	1268.68	2	1268.7	-0.0181	0	93.4	3.7e-07	K	AAVIGDTIGDPLK	D
2	2	gi|115469170	Os06g0644200 [Oryza sativa Japonica Group]	2589	81710	74	71	6	6	5028	1	0	1	635.347	1268.68	2	1268.7	-0.0181	0	64.52	0.00028	K	AAVIGDTIGDPLK	D
2	2	gi|115469170	Os06g0644200 [Oryza sativa Japonica Group]	2589	81710	74	71	6	6	7969	1	0	1	467.235	1398.68	3	1398.75	-0.0631	1	41.12	0.064	K	AADVGADLVGKVER	N
2	2	gi|115469170	Os06g0644200 [Oryza sativa Japonica Group]	2589	81710	74	71	6	6	7970	1	0	1	467.237	1398.69	3	1398.75	-0.0573	1	60.75	0.0007	K	AADVGADLVGKVER	N
2	2	gi|115469170	Os06g0644200 [Oryza sativa Japonica Group]	2589	81710	74	71	6	6	519	1	0	1	467.238	1398.69	3	1398.75	-0.0539	1	62.27	0.0016	K	AADVGADLVGKVER	N
2	2	gi|115469170	Os06g0644200 [Oryza sativa Japonica Group]	2589	81710	74	71	6	6	7973	1	0	1	467.238	1398.69	3	1398.75	-0.0536	1	58.46	0.0012	K	AADVGADLVGKVER	N
2	2	gi|115469170	Os06g0644200 [Oryza sativa Japonica Group]	2589	81710	74	71	6	6	520	1	0	1	467.238	1398.69	3	1398.75	-0.0536	1	66.69	0.00057	K	AADVGADLVGKVER	N
2	2	gi|115469170	Os06g0644200 [Oryza sativa Japonica Group]	2589	81710	74	71	6	6	7975	1	0	1	467.238	1398.69	3	1398.75	-0.0533	1	56.34	0.0019	K	AADVGADLVGKVER	N
2	2	gi|115469170	Os06g0644200 [Oryza sativa Japonica Group]	2589	81710	74	71	6	6	7976	1	0	1	467.239	1398.69	3	1398.75	-0.0527	1	62.4	0.00048	K	AADVGADLVGKVER	N
2	2	gi|115469170	Os06g0644200 [Oryza sativa Japonica Group]	2589	81710	74	71	6	6	7978	1	0	1	467.239	1398.69	3	1398.75	-0.0519	1	76.19	2e-05	K	AADVGADLVGKVER	N
2	2	gi|115469170	Os06g0644200 [Oryza sativa Japonica Group]	2589	81710	74	71	6	6	7979	1	0	1	467.239	1398.69	3	1398.75	-0.0519	1	60.47	0.00075	K	AADVGADLVGKVER	N
2	2	gi|115469170	Os06g0644200 [Oryza sativa Japonica Group]	2589	81710	74	71	6	6	7980	1	0	1	467.239	1398.69	3	1398.75	-0.0519	1	50.22	0.0079	K	AADVGADLVGKVER	N
2	2	gi|115469170	Os06g0644200 [Oryza sativa Japonica Group]	2589	81710	74	71	6	6	523	1	0	1	467.239	1398.7	3	1398.75	-0.0515	1	80.41	2.4e-05	K	AADVGADLVGKVER	N
2	2	gi|115469170	Os06g0644200 [Oryza sativa Japonica Group]	2589	81710	74	71	6	6	524	1	0	1	467.239	1398.7	3	1398.75	-0.0514	1	73.42	0.00012	K	AADVGADLVGKVER	N
2	2	gi|115469170	Os06g0644200 [Oryza sativa Japonica Group]	2589	81710	74	71	6	6	7983	1	0	1	467.239	1398.7	3	1398.75	-0.0512	1	87.95	1.3e-06	K	AADVGADLVGKVER	N
2	2	gi|115469170	Os06g0644200 [Oryza sativa Japonica Group]	2589	81710	74	71	6	6	7986	1	0	1	467.239	1398.7	3	1398.75	-0.0508	1	67.54	0.00015	K	AADVGADLVGKVER	N
2	2	gi|115469170	Os06g0644200 [Oryza sativa Japonica Group]	2589	81710	74	71	6	6	7987	1	0	1	467.239	1398.7	3	1398.75	-0.0507	1	70.96	6.7e-05	K	AADVGADLVGKVER	N
2	2	gi|115469170	Os06g0644200 [Oryza sativa Japonica Group]	2589	81710	74	71	6	6	7989	1	0	1	467.239	1398.7	3	1398.75	-0.0506	1	60	0.00084	K	AADVGADLVGKVER	N
2	2	gi|115469170	Os06g0644200 [Oryza sativa Japonica Group]	2589	81710	74	71	6	6	7990	1	0	1	467.239	1398.7	3	1398.75	-0.0504	1	66.39	0.00019	K	AADVGADLVGKVER	N
2	2	gi|115469170	Os06g0644200 [Oryza sativa Japonica Group]	2589	81710	74	71	6	6	7991	1	0	1	467.239	1398.7	3	1398.75	-0.0503	1	70.01	8.4e-05	K	AADVGADLVGKVER	N
2	2	gi|115469170	Os06g0644200 [Oryza sativa Japonica Group]	2589	81710	74	71	6	6	7992	1	0	1	467.239	1398.7	3	1398.75	-0.0503	1	72.19	5.1e-05	K	AADVGADLVGKVER	N
2	2	gi|115469170	Os06g0644200 [Oryza sativa Japonica Group]	2589	81710	74	71	6	6	7993	1	0	1	467.239	1398.7	3	1398.75	-0.0502	1	72.07	5.2e-05	K	AADVGADLVGKVER	N
2	2	gi|115469170	Os06g0644200 [Oryza sativa Japonica Group]	2589	81710	74	71	6	6	7994	1	0	1	467.24	1398.7	3	1398.75	-0.0501	1	86.14	2e-06	K	AADVGADLVGKVER	N
2	2	gi|115469170	Os06g0644200 [Oryza sativa Japonica Group]	2589	81710	74	71	6	6	7996	1	0	1	467.24	1398.7	3	1398.75	-0.0498	1	54.75	0.0028	K	AADVGADLVGKVER	N
2	2	gi|115469170	Os06g0644200 [Oryza sativa Japonica Group]	2589	81710	74	71	6	6	7997	1	0	1	467.24	1398.7	3	1398.75	-0.0496	1	43.45	0.038	K	AADVGADLVGKVER	N
2	2	gi|115469170	Os06g0644200 [Oryza sativa Japonica Group]	2589	81710	74	71	6	6	7998	1	0	1	467.24	1398.7	3	1398.75	-0.049	1	87.54	1.5e-06	K	AADVGADLVGKVER	N
2	2	gi|115469170	Os06g0644200 [Oryza sativa Japonica Group]	2589	81710	74	71	6	6	7999	1	0	1	467.24	1398.7	3	1398.75	-0.049	1	60.23	0.00079	K	AADVGADLVGKVER	N
2	2	gi|115469170	Os06g0644200 [Oryza sativa Japonica Group]	2589	81710	74	71	6	6	8000	1	0	1	467.24	1398.7	3	1398.75	-0.0489	1	68.78	0.00011	K	AADVGADLVGKVER	N
2	2	gi|115469170	Os06g0644200 [Oryza sativa Japonica Group]	2589	81710	74	71	6	6	8001	1	0	1	467.24	1398.7	3	1398.75	-0.0489	1	101.8	5.5e-08	K	AADVGADLVGKVER	N
2	2	gi|115469170	Os06g0644200 [Oryza sativa Japonica Group]	2589	81710	74	71	6	6	8002	1	0	1	467.24	1398.7	3	1398.75	-0.0488	1	92.86	4.3e-07	K	AADVGADLVGKVER	N
2	2	gi|115469170	Os06g0644200 [Oryza sativa Japonica Group]	2589	81710	74	71	6	6	8003	1	0	1	467.24	1398.7	3	1398.75	-0.0487	1	62.17	0.00051	K	AADVGADLVGKVER	N
2	2	gi|115469170	Os06g0644200 [Oryza sativa Japonica Group]	2589	81710	74	71	6	6	8004	1	0	1	467.24	1398.7	3	1398.75	-0.0486	1	43.56	0.037	K	AADVGADLVGKVER	N
2	2	gi|115469170	Os06g0644200 [Oryza sativa Japonica Group]	2589	81710	74	71	6	6	8005	1	0	1	467.24	1398.7	3	1398.75	-0.0483	1	43.16	0.04	K	AADVGADLVGKVER	N
2	2	gi|115469170	Os06g0644200 [Oryza sativa Japonica Group]	2589	81710	74	71	6	6	8006	1	0	1	467.24	1398.7	3	1398.75	-0.0481	1	81.59	5.8e-06	K	AADVGADLVGKVER	N
2	2	gi|115469170	Os06g0644200 [Oryza sativa Japonica Group]	2589	81710	74	71	6	6	8009	1	0	1	467.24	1398.7	3	1398.75	-0.0477	1	60.25	0.00079	K	AADVGADLVGKVER	N
2	2	gi|115469170	Os06g0644200 [Oryza sativa Japonica Group]	2589	81710	74	71	6	6	8010	1	0	1	467.24	1398.7	3	1398.75	-0.0475	1	52.56	0.0046	K	AADVGADLVGKVER	N
2	2	gi|115469170	Os06g0644200 [Oryza sativa Japonica Group]	2589	81710	74	71	6	6	8011	1	0	1	467.24	1398.7	3	1398.75	-0.0473	1	77.9	1.4e-05	K	AADVGADLVGKVER	N
2	2	gi|115469170	Os06g0644200 [Oryza sativa Japonica Group]	2589	81710	74	71	6	6	8014	1	0	1	467.24	1398.7	3	1398.75	-0.047	1	41.04	0.066	K	AADVGADLVGKVER	N
2	2	gi|115469170	Os06g0644200 [Oryza sativa Japonica Group]	2589	81710	74	71	6	6	8015	1	0	1	467.24	1398.7	3	1398.75	-0.047	1	52.47	0.0047	K	AADVGADLVGKVER	N
2	2	gi|115469170	Os06g0644200 [Oryza sativa Japonica Group]	2589	81710	74	71	6	6	8019	1	0	1	467.241	1398.7	3	1398.75	-0.0467	1	74.34	3.1e-05	K	AADVGADLVGKVER	N
2	2	gi|115469170	Os06g0644200 [Oryza sativa Japonica Group]	2589	81710	74	71	6	6	8020	1	0	1	467.241	1398.7	3	1398.75	-0.0464	1	53.44	0.0038	K	AADVGADLVGKVER	N
2	2	gi|115469170	Os06g0644200 [Oryza sativa Japonica Group]	2589	81710	74	71	6	6	8023	1	0	1	467.241	1398.7	3	1398.75	-0.0455	1	72.07	5.2e-05	K	AADVGADLVGKVER	N
2	2	gi|115469170	Os06g0644200 [Oryza sativa Japonica Group]	2589	81710	74	71	6	6	8024	1	0	1	467.241	1398.7	3	1398.75	-0.0453	1	68.46	0.00012	K	AADVGADLVGKVER	N
2	2	gi|115469170	Os06g0644200 [Oryza sativa Japonica Group]	2589	81710	74	71	6	6	8025	1	0	1	467.241	1398.7	3	1398.75	-0.0452	1	59.51	0.00094	K	AADVGADLVGKVER	N
2	2	gi|115469170	Os06g0644200 [Oryza sativa Japonica Group]	2589	81710	74	71	6	6	8026	1	0	1	467.241	1398.7	3	1398.75	-0.0446	1	52.69	0.0045	K	AADVGADLVGKVER	N
2	2	gi|115469170	Os06g0644200 [Oryza sativa Japonica Group]	2589	81710	74	71	6	6	529	1	0	1	467.242	1398.71	3	1398.75	-0.0414	1	44.36	0.098	K	AADVGADLVGKVER	N
2	2	gi|115469170	Os06g0644200 [Oryza sativa Japonica Group]	2589	81710	74	71	6	6	8045	1	0	1	700.374	1398.73	2	1398.75	-0.0125	1	55.79	0.0022	K	AADVGADLVGKVER	N
2	2	gi|115469170	Os06g0644200 [Oryza sativa Japonica Group]	2589	81710	74	71	6	6	8047	1	0	1	700.375	1398.73	2	1398.75	-0.0118	1	69.07	0.0001	K	AADVGADLVGKVER	N
2	2	gi|115469170	Os06g0644200 [Oryza sativa Japonica Group]	2589	81710	74	71	6	6	8048	1	0	1	700.376	1398.74	2	1398.75	-0.0095	1	55.89	0.0021	K	AADVGADLVGKVER	N
2	2	gi|115469170	Os06g0644200 [Oryza sativa Japonica Group]	2589	81710	74	71	6	6	8049	1	0	1	700.376	1398.74	2	1398.75	-0.0095	1	98.06	1.3e-07	K	AADVGADLVGKVER	N
2	2	gi|115469170	Os06g0644200 [Oryza sativa Japonica Group]	2589	81710	74	71	6	6	8050	1	0	1	700.376	1398.74	2	1398.75	-0.0095	1	114.35	3e-09	K	AADVGADLVGKVER	N
2	2	gi|115469170	Os06g0644200 [Oryza sativa Japonica Group]	2589	81710	74	71	6	6	8051	1	0	1	700.376	1398.74	2	1398.75	-0.0095	1	107.06	1.6e-08	K	AADVGADLVGKVER	N
2	2	gi|115469170	Os06g0644200 [Oryza sativa Japonica Group]	2589	81710	74	71	6	6	8052	1	0	1	700.376	1398.74	2	1398.75	-0.0095	1	105.85	2.1e-08	K	AADVGADLVGKVER	N
2	2	gi|115469170	Os06g0644200 [Oryza sativa Japonica Group]	2589	81710	74	71	6	6	8053	1	0	1	700.376	1398.74	2	1398.75	-0.0095	1	100.62	7.1e-08	K	AADVGADLVGKVER	N
2	2	gi|115469170	Os06g0644200 [Oryza sativa Japonica Group]	2589	81710	74	71	6	6	8054	1	0	1	700.376	1398.74	2	1398.75	-0.0095	1	101.26	6.1e-08	K	AADVGADLVGKVER	N
2	2	gi|115469170	Os06g0644200 [Oryza sativa Japonica Group]	2589	81710	74	71	6	6	8055	1	0	1	700.376	1398.74	2	1398.75	-0.0095	1	67.49	0.00015	K	AADVGADLVGKVER	N
2	2	gi|115469170	Os06g0644200 [Oryza sativa Japonica Group]	2589	81710	74	71	6	6	8056	1	0	1	700.376	1398.74	2	1398.75	-0.0095	1	109.3	9.7e-09	K	AADVGADLVGKVER	N
2	2	gi|115469170	Os06g0644200 [Oryza sativa Japonica Group]	2589	81710	74	71	6	6	8057	1	0	1	700.376	1398.74	2	1398.75	-0.0095	1	46.72	0.017	K	AADVGADLVGKVER	N
2	2	gi|115469170	Os06g0644200 [Oryza sativa Japonica Group]	2589	81710	74	71	6	6	8058	1	0	1	700.376	1398.74	2	1398.75	-0.0092	1	51.53	0.0058	K	AADVGADLVGKVER	N
2	2	gi|115469170	Os06g0644200 [Oryza sativa Japonica Group]	2589	81710	74	71	6	6	10281	1	0	1	745.376	1488.74	2	1488.74	-0.0044	0	60.7	0.0007	R	TDALDAAGNTTAAIGK	G
2	2	gi|115469170	Os06g0644200 [Oryza sativa Japonica Group]	2589	81710	74	71	6	6	10282	1	0	1	745.376	1488.74	2	1488.74	-0.0042	0	99.4	9.5e-08	R	TDALDAAGNTTAAIGK	G
2	2	gi|115469170	Os06g0644200 [Oryza sativa Japonica Group]	2589	81710	74	71	6	6	10283	1	0	1	745.376	1488.74	2	1488.74	-0.0042	0	146.58	1.8e-12	R	TDALDAAGNTTAAIGK	G
2	2	gi|115469170	Os06g0644200 [Oryza sativa Japonica Group]	2589	81710	74	71	6	6	10284	1	0	1	745.376	1488.74	2	1488.74	-0.0042	0	111.25	6.2e-09	R	TDALDAAGNTTAAIGK	G
2	2	gi|115469170	Os06g0644200 [Oryza sativa Japonica Group]	2589	81710	74	71	6	6	10287	1	0	1	745.377	1488.74	2	1488.74	-0.0032	0	83.83	3.4e-06	R	TDALDAAGNTTAAIGK	G
2	2	gi|115469170	Os06g0644200 [Oryza sativa Japonica Group]	2589	81710	74	71	6	6	10292	1	0	1	745.378	1488.74	2	1488.74	-0.0009	0	121.68	5.6e-10	R	TDALDAAGNTTAAIGK	G
2	2	gi|115469170	Os06g0644200 [Oryza sativa Japonica Group]	2589	81710	74	71	6	6	18046	1	0	1	592.292	1773.85	3	1773.89	-0.0311	1	64.36	0.00025	R	ERTDALDAAGNTTAAIGK	G
2	2	gi|115469170	Os06g0644200 [Oryza sativa Japonica Group]	2589	81710	74	71	6	6	18058	1	0	1	887.957	1773.9	2	1773.89	0.0139	1	101.47	4.9e-08	R	ERTDALDAAGNTTAAIGK	G
2	2	gi|115469170	Os06g0644200 [Oryza sativa Japonica Group]	2589	81710	74	71	6	6	31408	1	0	1	627.845	2507.35	4	2507.38	-0.0354	1	53.03	0.0021	K	AAVIGDTIGDPLKDTSGPSLNILIK	L
2	2	gi|115469170	Os06g0644200 [Oryza sativa Japonica Group]	2589	81710	74	71	6	6	31412	1	0	1	836.805	2507.39	3	2507.38	0.0094	1	62.98	0.0002	K	AAVIGDTIGDPLKDTSGPSLNILIK	L
2	2	gi|115469170	Os06g0644200 [Oryza sativa Japonica Group]	2589	81710	74	71	6	6	31415	1	0	1	836.806	2507.4	3	2507.38	0.0113	1	97.67	6.6e-08	K	AAVIGDTIGDPLKDTSGPSLNILIK	L
2	2	gi|115469170	Os06g0644200 [Oryza sativa Japonica Group]	2589	81710	74	71	6	6	31416	1	0	1	836.806	2507.4	3	2507.38	0.0113	1	118.1	6e-10	K	AAVIGDTIGDPLKDTSGPSLNILIK	L
2	2	gi|115469170	Os06g0644200 [Oryza sativa Japonica Group]	2589	81710	74	71	6	6	31417	1	0	1	836.806	2507.4	3	2507.38	0.012	1	57.57	0.00068	K	AAVIGDTIGDPLKDTSGPSLNILIK	L
2	2	gi|115469170	Os06g0644200 [Oryza sativa Japonica Group]	2589	81710	74	71	6	6	31418	1	0	1	836.806	2507.4	3	2507.38	0.0123	1	78.49	5.4e-06	K	AAVIGDTIGDPLKDTSGPSLNILIK	L
2	3	gi|15218279	Pyrophosphate-energized vacuolar membrane proton pump 1 [Arabidopsis thaliana]	925	80768	17	17	5	5	5027	1	0	1	635.347	1268.68	2	1268.7	-0.0181	0	93.4	3.7e-07	K	AAVIGDTIGDPLK	D
2	3	gi|15218279	Pyrophosphate-energized vacuolar membrane proton pump 1 [Arabidopsis thaliana]	925	80768	17	17	5	5	5028	1	0	1	635.347	1268.68	2	1268.7	-0.0181	0	64.52	0.00028	K	AAVIGDTIGDPLK	D
2	3	gi|15218279	Pyrophosphate-energized vacuolar membrane proton pump 1 [Arabidopsis thaliana]	925	80768	17	17	5	5	8407	1	0	1	471.911	1412.71	3	1412.76	-0.0495	1	56.88	0.0017	K	AADVGADLVGKIER	N
2	3	gi|15218279	Pyrophosphate-energized vacuolar membrane proton pump 1 [Arabidopsis thaliana]	925	80768	17	17	5	5	10281	1	0	1	745.376	1488.74	2	1488.74	-0.0044	0	60.7	0.0007	R	TDALDAAGNTTAAIGK	G
2	3	gi|15218279	Pyrophosphate-energized vacuolar membrane proton pump 1 [Arabidopsis thaliana]	925	80768	17	17	5	5	10282	1	0	1	745.376	1488.74	2	1488.74	-0.0042	0	99.4	9.5e-08	R	TDALDAAGNTTAAIGK	G
2	3	gi|15218279	Pyrophosphate-energized vacuolar membrane proton pump 1 [Arabidopsis thaliana]	925	80768	17	17	5	5	10283	1	0	1	745.376	1488.74	2	1488.74	-0.0042	0	146.58	1.8e-12	R	TDALDAAGNTTAAIGK	G
2	3	gi|15218279	Pyrophosphate-energized vacuolar membrane proton pump 1 [Arabidopsis thaliana]	925	80768	17	17	5	5	10284	1	0	1	745.376	1488.74	2	1488.74	-0.0042	0	111.25	6.2e-09	R	TDALDAAGNTTAAIGK	G
2	3	gi|15218279	Pyrophosphate-energized vacuolar membrane proton pump 1 [Arabidopsis thaliana]	925	80768	17	17	5	5	10287	1	0	1	745.377	1488.74	2	1488.74	-0.0032	0	83.83	3.4e-06	R	TDALDAAGNTTAAIGK	G
2	3	gi|15218279	Pyrophosphate-energized vacuolar membrane proton pump 1 [Arabidopsis thaliana]	925	80768	17	17	5	5	10292	1	0	1	745.378	1488.74	2	1488.74	-0.0009	0	121.68	5.6e-10	R	TDALDAAGNTTAAIGK	G
2	3	gi|15218279	Pyrophosphate-energized vacuolar membrane proton pump 1 [Arabidopsis thaliana]	925	80768	17	17	5	5	18046	1	0	1	592.292	1773.85	3	1773.89	-0.0311	1	64.36	0.00025	R	ERTDALDAAGNTTAAIGK	G
2	3	gi|15218279	Pyrophosphate-energized vacuolar membrane proton pump 1 [Arabidopsis thaliana]	925	80768	17	17	5	5	18058	1	0	1	887.957	1773.9	2	1773.89	0.0139	1	101.47	4.9e-08	R	ERTDALDAAGNTTAAIGK	G
2	3	gi|15218279	Pyrophosphate-energized vacuolar membrane proton pump 1 [Arabidopsis thaliana]	925	80768	17	17	5	5	31408	1	0	1	627.845	2507.35	4	2507.38	-0.0354	1	53.03	0.0021	K	AAVIGDTIGDPLKDTSGPSLNILIK	L
2	3	gi|15218279	Pyrophosphate-energized vacuolar membrane proton pump 1 [Arabidopsis thaliana]	925	80768	17	17	5	5	31412	1	0	1	836.805	2507.39	3	2507.38	0.0094	1	62.98	0.0002	K	AAVIGDTIGDPLKDTSGPSLNILIK	L
2	3	gi|15218279	Pyrophosphate-energized vacuolar membrane proton pump 1 [Arabidopsis thaliana]	925	80768	17	17	5	5	31415	1	0	1	836.806	2507.4	3	2507.38	0.0113	1	97.67	6.6e-08	K	AAVIGDTIGDPLKDTSGPSLNILIK	L
2	3	gi|15218279	Pyrophosphate-energized vacuolar membrane proton pump 1 [Arabidopsis thaliana]	925	80768	17	17	5	5	31416	1	0	1	836.806	2507.4	3	2507.38	0.0113	1	118.1	6e-10	K	AAVIGDTIGDPLKDTSGPSLNILIK	L
2	3	gi|15218279	Pyrophosphate-energized vacuolar membrane proton pump 1 [Arabidopsis thaliana]	925	80768	17	17	5	5	31417	1	0	1	836.806	2507.4	3	2507.38	0.012	1	57.57	0.00068	K	AAVIGDTIGDPLKDTSGPSLNILIK	L
2	3	gi|15218279	Pyrophosphate-energized vacuolar membrane proton pump 1 [Arabidopsis thaliana]	925	80768	17	17	5	5	31418	1	0	1	836.806	2507.4	3	2507.38	0.0123	1	78.49	5.4e-06	K	AAVIGDTIGDPLKDTSGPSLNILIK	L
3	1	gi|168024396	predicted protein [Physcomitrella patens subsp. patens]	2303	49594	55	55	15	15	7921	1	0	1	466.241	1395.7	3	1395.75	-0.051	0	43.43	0.036	R	QLFHPEQLISGK	E
3	1	gi|168024396	predicted protein [Physcomitrella patens subsp. patens]	2303	49594	55	55	15	15	7922	1	0	1	466.241	1395.7	3	1395.75	-0.0507	0	57.76	0.0013	R	QLFHPEQLISGK	E
3	1	gi|168024396	predicted protein [Physcomitrella patens subsp. patens]	2303	49594	55	55	15	15	7924	1	0	1	698.877	1395.74	2	1395.75	-0.0123	0	51.32	0.0057	R	QLFHPEQLISGK	E
3	1	gi|168024396	predicted protein [Physcomitrella patens subsp. patens]	2303	49594	55	55	15	15	11727	1	0	1	771.376	1540.74	2	1540.74	-0.0001	0	68.54	0.0001	R	TIQFVDWCPTGFK	C
3	1	gi|168024396	predicted protein [Physcomitrella patens subsp. patens]	2303	49594	55	55	15	15	11728	1	0	1	771.376	1540.74	2	1540.74	0	0	49.08	0.0091	R	TIQFVDWCPTGFK	C
3	1	gi|168024396	predicted protein [Physcomitrella patens subsp. patens]	2303	49594	55	55	15	15	11730	1	0	1	771.38	1540.75	2	1540.74	0.0077	0	47.71	0.027	R	TIQFVDWCPTGFK	C
3	1	gi|168024396	predicted protein [Physcomitrella patens subsp. patens]	2303	49594	55	55	15	15	13316	1	0	1	532.956	1595.85	3	1595.89	-0.0411	1	82.65	3.8e-06	R	GDVVPKDVNAAVATIK	T
3	1	gi|168024396	predicted protein [Physcomitrella patens subsp. patens]	2303	49594	55	55	15	15	15803	1	0	1	564.617	1690.83	3	1690.86	-0.0345	0	52.96	0.0035	R	SLDIERPTYTNLNR	L
3	1	gi|168024396	predicted protein [Physcomitrella patens subsp. patens]	2303	49594	55	55	15	15	15804	1	0	1	564.617	1690.83	3	1690.86	-0.0345	0	88.18	1e-06	R	SLDIERPTYTNLNR	L
3	1	gi|168024396	predicted protein [Physcomitrella patens subsp. patens]	2303	49594	55	55	15	15	15813	1	0	1	846.445	1690.88	2	1690.86	0.0123	0	56.74	0.0014	R	SLDIERPTYTNLNR	L
3	1	gi|168024396	predicted protein [Physcomitrella patens subsp. patens]	2303	49594	55	55	15	15	16411	1	0	1	572.633	1714.88	3	1714.91	-0.0357	0	66.94	0.00013	R	AVFLDLEPTVIDEVR	T
3	1	gi|168024396	predicted protein [Physcomitrella patens subsp. patens]	2303	49594	55	55	15	15	16412	1	0	1	572.633	1714.88	3	1714.91	-0.0357	0	95.05	2.1e-07	R	AVFLDLEPTVIDEVR	T
3	1	gi|168024396	predicted protein [Physcomitrella patens subsp. patens]	2303	49594	55	55	15	15	16413	1	0	1	572.634	1714.88	3	1714.91	-0.0356	0	48.77	0.0088	R	AVFLDLEPTVIDEVR	T
3	1	gi|168024396	predicted protein [Physcomitrella patens subsp. patens]	2303	49594	55	55	15	15	16424	1	0	1	858.468	1714.92	2	1714.91	0.0069	0	47.68	0.011	R	AVFLDLEPTVIDEVR	T
3	1	gi|168024396	predicted protein [Physcomitrella patens subsp. patens]	2303	49594	55	55	15	15	16425	1	0	1	858.468	1714.92	2	1714.91	0.0078	0	59.57	0.0007	R	AVFLDLEPTVIDEVR	T
3	1	gi|168024396	predicted protein [Physcomitrella patens subsp. patens]	2303	49594	55	55	15	15	16426	1	0	1	858.468	1714.92	2	1714.91	0.0078	0	41.22	0.048	R	AVFLDLEPTVIDEVR	T
3	1	gi|168024396	predicted protein [Physcomitrella patens subsp. patens]	2303	49594	55	55	15	15	16427	1	0	1	858.468	1714.92	2	1714.91	0.0083	0	78.73	8.4e-06	R	AVFLDLEPTVIDEVR	T
3	1	gi|168024396	predicted protein [Physcomitrella patens subsp. patens]	2303	49594	55	55	15	15	16428	1	0	1	858.468	1714.92	2	1714.91	0.0083	0	74.03	2.5e-05	R	AVFLDLEPTVIDEVR	T
3	1	gi|168024396	predicted protein [Physcomitrella patens subsp. patens]	2303	49594	55	55	15	15	16429	1	0	1	858.469	1714.92	2	1714.91	0.0087	0	86.87	1.3e-06	R	AVFLDLEPTVIDEVR	T
3	1	gi|168024396	predicted protein [Physcomitrella patens subsp. patens]	2303	49594	55	55	15	15	16430	1	0	1	858.469	1714.92	2	1714.91	0.0089	0	102.22	3.8e-08	R	AVFLDLEPTVIDEVR	T
3	1	gi|168024396	predicted protein [Physcomitrella patens subsp. patens]	2303	49594	55	55	15	15	16431	1	0	1	858.469	1714.92	2	1714.91	0.0089	0	109	7.9e-09	R	AVFLDLEPTVIDEVR	T
3	1	gi|168024396	predicted protein [Physcomitrella patens subsp. patens]	2303	49594	55	55	15	15	18821	1	0	1	603.636	1807.89	3	1807.92	-0.0324	0	71.12	5.1e-05	R	IHFMLSSYAPVISAEK	A	Oxidation (M)	0.0001000000000000.0
3	1	gi|168024396	predicted protein [Physcomitrella patens subsp. patens]	2303	49594	55	55	15	15	18826	1	0	1	904.974	1807.93	2	1807.92	0.0159	0	90.31	6.1e-07	R	IHFMLSSYAPVISAEK	A	Oxidation (M)	0.0001000000000000.0
3	1	gi|168024396	predicted protein [Physcomitrella patens subsp. patens]	2303	49594	55	55	15	15	18827	1	0	1	904.974	1807.93	2	1807.92	0.0159	0	89.69	7e-07	R	IHFMLSSYAPVISAEK	A	Oxidation (M)	0.0001000000000000.0
3	1	gi|168024396	predicted protein [Physcomitrella patens subsp. patens]	2303	49594	55	55	15	15	19327	1	0	1	611.311	1830.91	3	1830.93	-0.0197	1	62.75	0.00035	R	GHYTIGKEIVDLCLDR	I
3	1	gi|168024396	predicted protein [Physcomitrella patens subsp. patens]	2303	49594	55	55	15	15	19354	1	0	1	916.483	1830.95	2	1830.93	0.0221	1	44.39	0.024	R	GHYTIGKEIVDLCLDR	I
3	1	gi|168024396	predicted protein [Physcomitrella patens subsp. patens]	2303	49594	55	55	15	15	19717	1	0	1	462.73	1846.89	4	1846.96	-0.074	1	42.21	0.038	R	RSLDIERPTYTNLNR	L
3	1	gi|168024396	predicted protein [Physcomitrella patens subsp. patens]	2303	49594	55	55	15	15	22943	1	0	1	659.958	1976.85	3	1976.88	-0.022	0	70.52	4.4e-05	K	TVGGGDDAFNTFFSETGAGK	H
3	1	gi|168024396	predicted protein [Physcomitrella patens subsp. patens]	2303	49594	55	55	15	15	22944	1	0	1	659.958	1976.85	3	1976.88	-0.0218	0	102.47	2.8e-08	K	TVGGGDDAFNTFFSETGAGK	H
3	1	gi|168024396	predicted protein [Physcomitrella patens subsp. patens]	2303	49594	55	55	15	15	22946	1	0	1	989.457	1976.9	2	1976.88	0.025	0	80.51	5e-06	K	TVGGGDDAFNTFFSETGAGK	H
3	1	gi|168024396	predicted protein [Physcomitrella patens subsp. patens]	2303	49594	55	55	15	15	22947	1	0	1	989.457	1976.9	2	1976.88	0.025	0	90.7	4.8e-07	K	TVGGGDDAFNTFFSETGAGK	H
3	1	gi|168024396	predicted protein [Physcomitrella patens subsp. patens]	2303	49594	55	55	15	15	22948	1	0	1	989.457	1976.9	2	1976.88	0.0251	0	96.23	1.3e-07	K	TVGGGDDAFNTFFSETGAGK	H
3	1	gi|168024396	predicted protein [Physcomitrella patens subsp. patens]	2303	49594	55	55	15	15	22949	1	0	1	989.458	1976.9	2	1976.88	0.0269	0	45.93	0.014	K	TVGGGDDAFNTFFSETGAGK	H
3	1	gi|168024396	predicted protein [Physcomitrella patens subsp. patens]	2303	49594	55	55	15	15	29368	1	0	1	782.69	2345.05	3	2345.01	0.0435	0	56.64	0.001	R	AFVHWYVGEGMEEGEFSEAR	E	Oxidation (M)	0.00000000001000000000.0
3	1	gi|168024396	predicted protein [Physcomitrella patens subsp. patens]	2303	49594	55	55	15	15	29862	1	0	1	597.042	2384.14	4	2384.19	-0.0471	1	63.24	0.00023	R	QLFHPEQLISGKEDAANNFAR	G
3	1	gi|168024396	predicted protein [Physcomitrella patens subsp. patens]	2303	49594	55	55	15	15	29867	1	0	1	597.044	2384.15	4	2384.19	-0.0393	1	54.48	0.0017	R	QLFHPEQLISGKEDAANNFAR	G
3	1	gi|168024396	predicted protein [Physcomitrella patens subsp. patens]	2303	49594	55	55	15	15	29868	1	0	1	597.044	2384.15	4	2384.19	-0.0392	1	103.92	2e-08	R	QLFHPEQLISGKEDAANNFAR	G
3	1	gi|168024396	predicted protein [Physcomitrella patens subsp. patens]	2303	49594	55	55	15	15	29869	1	0	1	597.044	2384.15	4	2384.19	-0.0391	1	121.41	3.5e-10	R	QLFHPEQLISGKEDAANNFAR	G
3	1	gi|168024396	predicted protein [Physcomitrella patens subsp. patens]	2303	49594	55	55	15	15	29870	1	0	1	597.044	2384.15	4	2384.19	-0.0391	1	59.54	0.00054	R	QLFHPEQLISGKEDAANNFAR	G
3	1	gi|168024396	predicted protein [Physcomitrella patens subsp. patens]	2303	49594	55	55	15	15	13158	1	0	1	795.736	2384.19	3	2384.19	-0.0005	1	58.16	0.00093	R	QLFHPEQLISGKEDAANNFAR	G
3	1	gi|168024396	predicted protein [Physcomitrella patens subsp. patens]	2303	49594	55	55	15	15	29879	1	0	1	795.737	2384.19	3	2384.19	0.0011	1	41.28	0.036	R	QLFHPEQLISGKEDAANNFAR	G
3	1	gi|168024396	predicted protein [Physcomitrella patens subsp. patens]	2303	49594	55	55	15	15	29881	1	0	1	795.738	2384.19	3	2384.19	0.005	1	92.43	2.8e-07	R	QLFHPEQLISGKEDAANNFAR	G
3	1	gi|168024396	predicted protein [Physcomitrella patens subsp. patens]	2303	49594	55	55	15	15	29882	1	0	1	795.738	2384.19	3	2384.19	0.0051	1	87.46	8.7e-07	R	QLFHPEQLISGKEDAANNFAR	G
3	1	gi|168024396	predicted protein [Physcomitrella patens subsp. patens]	2303	49594	55	55	15	15	29883	1	0	1	795.738	2384.19	3	2384.19	0.0052	1	66.86	0.0001	R	QLFHPEQLISGKEDAANNFAR	G
3	1	gi|168024396	predicted protein [Physcomitrella patens subsp. patens]	2303	49594	55	55	15	15	29886	1	0	1	1193.13	2384.25	2	2384.19	0.0592	1	51.29	0.0035	R	QLFHPEQLISGKEDAANNFAR	G
3	1	gi|168024396	predicted protein [Physcomitrella patens subsp. patens]	2303	49594	55	55	15	15	30032	1	0	1	1198.13	2394.24	2	2394.19	0.0537	0	70.55	4.2e-05	R	FDGALNVDVTEFQTNLVPYPR	I
3	1	gi|168024396	predicted protein [Physcomitrella patens subsp. patens]	2303	49594	55	55	15	15	30033	1	0	1	1198.13	2394.24	2	2394.19	0.0537	0	82.96	2.4e-06	R	FDGALNVDVTEFQTNLVPYPR	I
3	1	gi|168024396	predicted protein [Physcomitrella patens subsp. patens]	2303	49594	55	55	15	15	30996	1	0	1	617.537	2466.12	4	2466.16	-0.0376	1	124.81	1.4e-10	K	TVGGGDDAFNTFFSETGAGKHVPR	A
3	1	gi|168024396	predicted protein [Physcomitrella patens subsp. patens]	2303	49594	55	55	15	15	30997	1	0	1	617.537	2466.12	4	2466.16	-0.0375	1	85.56	1.2e-06	K	TVGGGDDAFNTFFSETGAGKHVPR	A
3	1	gi|168024396	predicted protein [Physcomitrella patens subsp. patens]	2303	49594	55	55	15	15	30998	1	0	1	823.063	2466.17	3	2466.16	0.0107	1	89.48	5e-07	K	TVGGGDDAFNTFFSETGAGKHVPR	A
3	1	gi|168024396	predicted protein [Physcomitrella patens subsp. patens]	2303	49594	55	55	15	15	32889	1	0	1	891.751	2672.23	3	2672.21	0.0201	0	78.91	5.2e-06	K	AYHEQLSVAEITNSAFEPSSMMAK	C	2 Oxidation (M)	0.000000000000000000001100.0
3	1	gi|168024396	predicted protein [Physcomitrella patens subsp. patens]	2303	49594	55	55	15	15	32890	1	0	1	891.751	2672.23	3	2672.21	0.0201	0	71.05	3.2e-05	K	AYHEQLSVAEITNSAFEPSSMMAK	C	2 Oxidation (M)	0.000000000000000000001100.0
3	1	gi|168024396	predicted protein [Physcomitrella patens subsp. patens]	2303	49594	55	55	15	15	32891	1	0	1	891.751	2672.23	3	2672.21	0.0207	0	73.65	1.7e-05	K	AYHEQLSVAEITNSAFEPSSMMAK	C	2 Oxidation (M)	0.000000000000000000001100.0
3	1	gi|168024396	predicted protein [Physcomitrella patens subsp. patens]	2303	49594	55	55	15	15	38130	1	0	1	893.438	4462.15	5	4462.12	0.0345	1	46.67	0.0028	R	IHFMLSSYAPVISAEKAYHEQLSVAEITNSAFEPSSMMAK	C	3 Oxidation (M)	0.0001000000000000000000000000000000001100.0
3	1	gi|168024396	predicted protein [Physcomitrella patens subsp. patens]	2303	49594	55	55	15	15	38131	1	0	1	893.438	4462.15	5	4462.12	0.0345	1	50.07	0.0013	R	IHFMLSSYAPVISAEKAYHEQLSVAEITNSAFEPSSMMAK	C	3 Oxidation (M)	0.0001000000000000000000000000000000001100.0
3	2	gi|356497033	PREDICTED: tubulin alpha-2 chain-like [Glycine max]	1652	49610	43	43	11	11	7921	1	0	1	466.241	1395.7	3	1395.75	-0.051	0	43.43	0.036	R	QLFHPEQLISGK	E
3	2	gi|356497033	PREDICTED: tubulin alpha-2 chain-like [Glycine max]	1652	49610	43	43	11	11	7922	1	0	1	466.241	1395.7	3	1395.75	-0.0507	0	57.76	0.0013	R	QLFHPEQLISGK	E
3	2	gi|356497033	PREDICTED: tubulin alpha-2 chain-like [Glycine max]	1652	49610	43	43	11	11	7924	1	0	1	698.877	1395.74	2	1395.75	-0.0123	0	51.32	0.0057	R	QLFHPEQLISGK	E
3	2	gi|356497033	PREDICTED: tubulin alpha-2 chain-like [Glycine max]	1652	49610	43	43	11	11	11727	1	0	1	771.376	1540.74	2	1540.74	-0.0001	0	68.54	0.0001	R	TIQFVDWCPTGFK	C
3	2	gi|356497033	PREDICTED: tubulin alpha-2 chain-like [Glycine max]	1652	49610	43	43	11	11	11728	1	0	1	771.376	1540.74	2	1540.74	0	0	49.08	0.0091	R	TIQFVDWCPTGFK	C
3	2	gi|356497033	PREDICTED: tubulin alpha-2 chain-like [Glycine max]	1652	49610	43	43	11	11	11730	1	0	1	771.38	1540.75	2	1540.74	0.0077	0	47.71	0.027	R	TIQFVDWCPTGFK	C
3	2	gi|356497033	PREDICTED: tubulin alpha-2 chain-like [Glycine max]	1652	49610	43	43	11	11	16038	1	0	1	567.962	1700.86	3	1700.9	-0.036	0	88.26	1e-06	R	AVFVDLEPTVIDEVR	T
3	2	gi|356497033	PREDICTED: tubulin alpha-2 chain-like [Glycine max]	1652	49610	43	43	11	11	16056	1	0	1	851.457	1700.9	2	1700.9	0.002	0	45.02	0.021	R	AVFVDLEPTVIDEVR	T
3	2	gi|356497033	PREDICTED: tubulin alpha-2 chain-like [Glycine max]	1652	49610	43	43	11	11	16061	1	0	1	851.458	1700.9	2	1700.9	0.0031	0	62.89	0.00035	R	AVFVDLEPTVIDEVR	T
3	2	gi|356497033	PREDICTED: tubulin alpha-2 chain-like [Glycine max]	1652	49610	43	43	11	11	16063	1	0	1	851.459	1700.9	2	1700.9	0.0041	0	42.46	0.038	R	AVFVDLEPTVIDEVR	T
3	2	gi|356497033	PREDICTED: tubulin alpha-2 chain-like [Glycine max]	1652	49610	43	43	11	11	16065	1	0	1	851.459	1700.9	2	1700.9	0.0044	0	41.1	0.052	R	AVFVDLEPTVIDEVR	T
3	2	gi|356497033	PREDICTED: tubulin alpha-2 chain-like [Glycine max]	1652	49610	43	43	11	11	16068	1	0	1	851.459	1700.9	2	1700.9	0.0048	0	45.45	0.019	R	AVFVDLEPTVIDEVR	T
3	2	gi|356497033	PREDICTED: tubulin alpha-2 chain-like [Glycine max]	1652	49610	43	43	11	11	16069	1	0	1	851.459	1700.9	2	1700.9	0.0054	0	47.14	0.013	R	AVFVDLEPTVIDEVR	T
3	2	gi|356497033	PREDICTED: tubulin alpha-2 chain-like [Glycine max]	1652	49610	43	43	11	11	16071	1	0	1	851.46	1700.91	2	1700.9	0.0068	0	81.58	4.7e-06	R	AVFVDLEPTVIDEVR	T
3	2	gi|356497033	PREDICTED: tubulin alpha-2 chain-like [Glycine max]	1652	49610	43	43	11	11	16072	1	0	1	851.461	1700.91	2	1700.9	0.009	0	86.05	1.7e-06	R	AVFVDLEPTVIDEVR	T
3	2	gi|356497033	PREDICTED: tubulin alpha-2 chain-like [Glycine max]	1652	49610	43	43	11	11	16073	1	0	1	851.461	1700.91	2	1700.9	0.0091	0	79.78	7e-06	R	AVFVDLEPTVIDEVR	T
3	2	gi|356497033	PREDICTED: tubulin alpha-2 chain-like [Glycine max]	1652	49610	43	43	11	11	16074	1	0	1	851.461	1700.91	2	1700.9	0.0091	0	104.48	2.4e-08	R	AVFVDLEPTVIDEVR	T
3	2	gi|356497033	PREDICTED: tubulin alpha-2 chain-like [Glycine max]	1652	49610	43	43	11	11	16075	1	0	1	851.462	1700.91	2	1700.9	0.0108	0	50.52	0.0059	R	AVFVDLEPTVIDEVR	T
3	2	gi|356497033	PREDICTED: tubulin alpha-2 chain-like [Glycine max]	1652	49610	43	43	11	11	18821	1	0	1	603.636	1807.89	3	1807.92	-0.0324	0	71.12	5.1e-05	R	IHFMLSSYAPVISAEK	A	Oxidation (M)	0.0001000000000000.0
3	2	gi|356497033	PREDICTED: tubulin alpha-2 chain-like [Glycine max]	1652	49610	43	43	11	11	18826	1	0	1	904.974	1807.93	2	1807.92	0.0159	0	90.31	6.1e-07	R	IHFMLSSYAPVISAEK	A	Oxidation (M)	0.0001000000000000.0
3	2	gi|356497033	PREDICTED: tubulin alpha-2 chain-like [Glycine max]	1652	49610	43	43	11	11	18827	1	0	1	904.974	1807.93	2	1807.92	0.0159	0	89.69	7e-07	R	IHFMLSSYAPVISAEK	A	Oxidation (M)	0.0001000000000000.0
3	2	gi|356497033	PREDICTED: tubulin alpha-2 chain-like [Glycine max]	1652	49610	43	43	11	11	19327	1	0	1	611.311	1830.91	3	1830.93	-0.0197	1	62.75	0.00035	R	GHYTIGKEIVDLCLDR	I
3	2	gi|356497033	PREDICTED: tubulin alpha-2 chain-like [Glycine max]	1652	49610	43	43	11	11	19354	1	0	1	916.483	1830.95	2	1830.93	0.0221	1	44.39	0.024	R	GHYTIGKEIVDLCLDR	I
3	2	gi|356497033	PREDICTED: tubulin alpha-2 chain-like [Glycine max]	1652	49610	43	43	11	11	29368	1	0	1	782.69	2345.05	3	2345.01	0.0435	0	56.64	0.001	R	AFVHWYVGEGMEEGEFSEAR	E	Oxidation (M)	0.00000000001000000000.0
3	2	gi|356497033	PREDICTED: tubulin alpha-2 chain-like [Glycine max]	1652	49610	43	43	11	11	29862	1	0	1	597.042	2384.14	4	2384.19	-0.0471	1	63.24	0.00023	R	QLFHPEQLISGKEDAANNFAR	G
3	2	gi|356497033	PREDICTED: tubulin alpha-2 chain-like [Glycine max]	1652	49610	43	43	11	11	29867	1	0	1	597.044	2384.15	4	2384.19	-0.0393	1	54.48	0.0017	R	QLFHPEQLISGKEDAANNFAR	G
3	2	gi|356497033	PREDICTED: tubulin alpha-2 chain-like [Glycine max]	1652	49610	43	43	11	11	29868	1	0	1	597.044	2384.15	4	2384.19	-0.0392	1	103.92	2e-08	R	QLFHPEQLISGKEDAANNFAR	G
3	2	gi|356497033	PREDICTED: tubulin alpha-2 chain-like [Glycine max]	1652	49610	43	43	11	11	29869	1	0	1	597.044	2384.15	4	2384.19	-0.0391	1	121.41	3.5e-10	R	QLFHPEQLISGKEDAANNFAR	G
3	2	gi|356497033	PREDICTED: tubulin alpha-2 chain-like [Glycine max]	1652	49610	43	43	11	11	29870	1	0	1	597.044	2384.15	4	2384.19	-0.0391	1	59.54	0.00054	R	QLFHPEQLISGKEDAANNFAR	G
3	2	gi|356497033	PREDICTED: tubulin alpha-2 chain-like [Glycine max]	1652	49610	43	43	11	11	13158	1	0	1	795.736	2384.19	3	2384.19	-0.0005	1	58.16	0.00093	R	QLFHPEQLISGKEDAANNFAR	G
3	2	gi|356497033	PREDICTED: tubulin alpha-2 chain-like [Glycine max]	1652	49610	43	43	11	11	29879	1	0	1	795.737	2384.19	3	2384.19	0.0011	1	41.28	0.036	R	QLFHPEQLISGKEDAANNFAR	G
3	2	gi|356497033	PREDICTED: tubulin alpha-2 chain-like [Glycine max]	1652	49610	43	43	11	11	29881	1	0	1	795.738	2384.19	3	2384.19	0.005	1	92.43	2.8e-07	R	QLFHPEQLISGKEDAANNFAR	G
3	2	gi|356497033	PREDICTED: tubulin alpha-2 chain-like [Glycine max]	1652	49610	43	43	11	11	29882	1	0	1	795.738	2384.19	3	2384.19	0.0051	1	87.46	8.7e-07	R	QLFHPEQLISGKEDAANNFAR	G
3	2	gi|356497033	PREDICTED: tubulin alpha-2 chain-like [Glycine max]	1652	49610	43	43	11	11	29883	1	0	1	795.738	2384.19	3	2384.19	0.0052	1	66.86	0.0001	R	QLFHPEQLISGKEDAANNFAR	G
3	2	gi|356497033	PREDICTED: tubulin alpha-2 chain-like [Glycine max]	1652	49610	43	43	11	11	29886	1	0	1	1193.13	2384.25	2	2384.19	0.0592	1	51.29	0.0035	R	QLFHPEQLISGKEDAANNFAR	G
3	2	gi|356497033	PREDICTED: tubulin alpha-2 chain-like [Glycine max]	1652	49610	43	43	11	11	30032	1	0	1	1198.13	2394.24	2	2394.19	0.0537	0	70.55	4.2e-05	R	FDGALNVDVTEFQTNLVPYPR	I
3	2	gi|356497033	PREDICTED: tubulin alpha-2 chain-like [Glycine max]	1652	49610	43	43	11	11	30033	1	0	1	1198.13	2394.24	2	2394.19	0.0537	0	82.96	2.4e-06	R	FDGALNVDVTEFQTNLVPYPR	I
3	2	gi|356497033	PREDICTED: tubulin alpha-2 chain-like [Glycine max]	1652	49610	43	43	11	11	32889	1	0	1	891.751	2672.23	3	2672.21	0.0201	0	78.91	5.2e-06	K	AYHEQLSVAEITNSAFEPSSMMAK	C	2 Oxidation (M)	0.000000000000000000001100.0
3	2	gi|356497033	PREDICTED: tubulin alpha-2 chain-like [Glycine max]	1652	49610	43	43	11	11	32890	1	0	1	891.751	2672.23	3	2672.21	0.0201	0	71.05	3.2e-05	K	AYHEQLSVAEITNSAFEPSSMMAK	C	2 Oxidation (M)	0.000000000000000000001100.0
3	2	gi|356497033	PREDICTED: tubulin alpha-2 chain-like [Glycine max]	1652	49610	43	43	11	11	32891	1	0	1	891.751	2672.23	3	2672.21	0.0207	0	73.65	1.7e-05	K	AYHEQLSVAEITNSAFEPSSMMAK	C	2 Oxidation (M)	0.000000000000000000001100.0
3	2	gi|356497033	PREDICTED: tubulin alpha-2 chain-like [Glycine max]	1652	49610	43	43	11	11	35898	1	0	1	1050.11	3147.32	3	3147.27	0.0542	1	50.23	0.0024	R	EDLAALEKDYEEVGAEATEGDEGEDGDEY	-
3	2	gi|356497033	PREDICTED: tubulin alpha-2 chain-like [Glycine max]	1652	49610	43	43	11	11	38130	1	0	1	893.438	4462.15	5	4462.12	0.0345	1	46.67	0.0028	R	IHFMLSSYAPVISAEKAYHEQLSVAEITNSAFEPSSMMAK	C	3 Oxidation (M)	0.0001000000000000000000000000000000001100.0
3	2	gi|356497033	PREDICTED: tubulin alpha-2 chain-like [Glycine max]	1652	49610	43	43	11	11	38131	1	0	1	893.438	4462.15	5	4462.12	0.0345	1	50.07	0.0013	R	IHFMLSSYAPVISAEKAYHEQLSVAEITNSAFEPSSMMAK	C	3 Oxidation (M)	0.0001000000000000000000000000000000001100.0
3	3	gi|115472953	Os07g0574800 [Oryza sativa Japonica Group]	1332	49622	36	36	11	11	7921	1	0	1	466.241	1395.7	3	1395.75	-0.051	0	43.43	0.036	R	QLFHPEQLISGK	E
3	3	gi|115472953	Os07g0574800 [Oryza sativa Japonica Group]	1332	49622	36	36	11	11	7922	1	0	1	466.241	1395.7	3	1395.75	-0.0507	0	57.76	0.0013	R	QLFHPEQLISGK	E
3	3	gi|115472953	Os07g0574800 [Oryza sativa Japonica Group]	1332	49622	36	36	11	11	7924	1	0	1	698.877	1395.74	2	1395.75	-0.0123	0	51.32	0.0057	R	QLFHPEQLISGK	E
3	3	gi|115472953	Os07g0574800 [Oryza sativa Japonica Group]	1332	49622	36	36	11	11	11328	1	0	1	764.368	1526.72	2	1526.72	-0.0007	0	51.21	0.0056	R	TVQFVDWCPTGFK	C
3	3	gi|115472953	Os07g0574800 [Oryza sativa Japonica Group]	1332	49622	36	36	11	11	13316	1	0	1	532.956	1595.85	3	1595.89	-0.0411	1	82.65	3.8e-06	R	GDVVPKDVNAAVATIK	T
3	3	gi|115472953	Os07g0574800 [Oryza sativa Japonica Group]	1332	49622	36	36	11	11	15803	1	0	1	564.617	1690.83	3	1690.86	-0.0345	0	52.96	0.0035	R	SLDIERPTYTNLNR	L
3	3	gi|115472953	Os07g0574800 [Oryza sativa Japonica Group]	1332	49622	36	36	11	11	15804	1	0	1	564.617	1690.83	3	1690.86	-0.0345	0	88.18	1e-06	R	SLDIERPTYTNLNR	L
3	3	gi|115472953	Os07g0574800 [Oryza sativa Japonica Group]	1332	49622	36	36	11	11	15813	1	0	1	846.445	1690.88	2	1690.86	0.0123	0	56.74	0.0014	R	SLDIERPTYTNLNR	L
3	3	gi|115472953	Os07g0574800 [Oryza sativa Japonica Group]	1332	49622	36	36	11	11	16411	2	0	1	572.633	1714.88	3	1714.91	-0.0357	0	59.58	0.00073	R	AIFVDLEPTVIDEVR	T
3	3	gi|115472953	Os07g0574800 [Oryza sativa Japonica Group]	1332	49622	36	36	11	11	16412	2	0	1	572.633	1714.88	3	1714.91	-0.0357	0	89.96	6.7e-07	R	AIFVDLEPTVIDEVR	T
3	3	gi|115472953	Os07g0574800 [Oryza sativa Japonica Group]	1332	49622	36	36	11	11	16413	2	0	1	572.634	1714.88	3	1714.91	-0.0356	0	45.85	0.017	R	AIFVDLEPTVIDEVR	T
3	3	gi|115472953	Os07g0574800 [Oryza sativa Japonica Group]	1332	49622	36	36	11	11	16427	2	0	1	858.468	1714.92	2	1714.91	0.0083	0	49.68	0.0068	R	AIFVDLEPTVIDEVR	T
3	3	gi|115472953	Os07g0574800 [Oryza sativa Japonica Group]	1332	49622	36	36	11	11	16428	2	0	1	858.468	1714.92	2	1714.91	0.0083	0	48.65	0.0086	R	AIFVDLEPTVIDEVR	T
3	3	gi|115472953	Os07g0574800 [Oryza sativa Japonica Group]	1332	49622	36	36	11	11	16429	2	0	1	858.469	1714.92	2	1714.91	0.0087	0	52.65	0.0034	R	AIFVDLEPTVIDEVR	T
3	3	gi|115472953	Os07g0574800 [Oryza sativa Japonica Group]	1332	49622	36	36	11	11	16430	2	0	1	858.469	1714.92	2	1714.91	0.0089	0	64.76	0.00021	R	AIFVDLEPTVIDEVR	T
3	3	gi|115472953	Os07g0574800 [Oryza sativa Japonica Group]	1332	49622	36	36	11	11	16431	2	0	1	858.469	1714.92	2	1714.91	0.0089	0	70.67	5.4e-05	R	AIFVDLEPTVIDEVR	T
3	3	gi|115472953	Os07g0574800 [Oryza sativa Japonica Group]	1332	49622	36	36	11	11	18821	1	0	1	603.636	1807.89	3	1807.92	-0.0324	0	71.12	5.1e-05	R	IHFMLSSYAPVISAEK	A	Oxidation (M)	0.0001000000000000.0
3	3	gi|115472953	Os07g0574800 [Oryza sativa Japonica Group]	1332	49622	36	36	11	11	18826	1	0	1	904.974	1807.93	2	1807.92	0.0159	0	90.31	6.1e-07	R	IHFMLSSYAPVISAEK	A	Oxidation (M)	0.0001000000000000.0
3	3	gi|115472953	Os07g0574800 [Oryza sativa Japonica Group]	1332	49622	36	36	11	11	18827	1	0	1	904.974	1807.93	2	1807.92	0.0159	0	89.69	7e-07	R	IHFMLSSYAPVISAEK	A	Oxidation (M)	0.0001000000000000.0
3	3	gi|115472953	Os07g0574800 [Oryza sativa Japonica Group]	1332	49622	36	36	11	11	19717	1	0	1	462.73	1846.89	4	1846.96	-0.074	1	42.21	0.038	R	RSLDIERPTYTNLNR	L
3	3	gi|115472953	Os07g0574800 [Oryza sativa Japonica Group]	1332	49622	36	36	11	11	29368	1	0	1	782.69	2345.05	3	2345.01	0.0435	0	56.64	0.001	R	AFVHWYVGEGMEEGEFSEAR	E	Oxidation (M)	0.00000000001000000000.0
3	3	gi|115472953	Os07g0574800 [Oryza sativa Japonica Group]	1332	49622	36	36	11	11	29862	1	0	1	597.042	2384.14	4	2384.19	-0.0471	1	63.24	0.00023	R	QLFHPEQLISGKEDAANNFAR	G
3	3	gi|115472953	Os07g0574800 [Oryza sativa Japonica Group]	1332	49622	36	36	11	11	29867	1	0	1	597.044	2384.15	4	2384.19	-0.0393	1	54.48	0.0017	R	QLFHPEQLISGKEDAANNFAR	G
3	3	gi|115472953	Os07g0574800 [Oryza sativa Japonica Group]	1332	49622	36	36	11	11	29868	1	0	1	597.044	2384.15	4	2384.19	-0.0392	1	103.92	2e-08	R	QLFHPEQLISGKEDAANNFAR	G
3	3	gi|115472953	Os07g0574800 [Oryza sativa Japonica Group]	1332	49622	36	36	11	11	29869	1	0	1	597.044	2384.15	4	2384.19	-0.0391	1	121.41	3.5e-10	R	QLFHPEQLISGKEDAANNFAR	G
3	3	gi|115472953	Os07g0574800 [Oryza sativa Japonica Group]	1332	49622	36	36	11	11	29870	1	0	1	597.044	2384.15	4	2384.19	-0.0391	1	59.54	0.00054	R	QLFHPEQLISGKEDAANNFAR	G
3	3	gi|115472953	Os07g0574800 [Oryza sativa Japonica Group]	1332	49622	36	36	11	11	13158	1	0	1	795.736	2384.19	3	2384.19	-0.0005	1	58.16	0.00093	R	QLFHPEQLISGKEDAANNFAR	G
3	3	gi|115472953	Os07g0574800 [Oryza sativa Japonica Group]	1332	49622	36	36	11	11	29879	1	0	1	795.737	2384.19	3	2384.19	0.0011	1	41.28	0.036	R	QLFHPEQLISGKEDAANNFAR	G
3	3	gi|115472953	Os07g0574800 [Oryza sativa Japonica Group]	1332	49622	36	36	11	11	29881	1	0	1	795.738	2384.19	3	2384.19	0.005	1	92.43	2.8e-07	R	QLFHPEQLISGKEDAANNFAR	G
3	3	gi|115472953	Os07g0574800 [Oryza sativa Japonica Group]	1332	49622	36	36	11	11	29882	1	0	1	795.738	2384.19	3	2384.19	0.0051	1	87.46	8.7e-07	R	QLFHPEQLISGKEDAANNFAR	G
3	3	gi|115472953	Os07g0574800 [Oryza sativa Japonica Group]	1332	49622	36	36	11	11	29883	1	0	1	795.738	2384.19	3	2384.19	0.0052	1	66.86	0.0001	R	QLFHPEQLISGKEDAANNFAR	G
3	3	gi|115472953	Os07g0574800 [Oryza sativa Japonica Group]	1332	49622	36	36	11	11	29886	1	0	1	1193.13	2384.25	2	2384.19	0.0592	1	51.29	0.0035	R	QLFHPEQLISGKEDAANNFAR	G
3	3	gi|115472953	Os07g0574800 [Oryza sativa Japonica Group]	1332	49622	36	36	11	11	30032	1	0	1	1198.13	2394.24	2	2394.19	0.0537	0	70.55	4.2e-05	R	FDGAINVDVTEFQTNLVPYPR	I
3	3	gi|115472953	Os07g0574800 [Oryza sativa Japonica Group]	1332	49622	36	36	11	11	30033	1	0	1	1198.13	2394.24	2	2394.19	0.0537	0	82.96	2.4e-06	R	FDGAINVDVTEFQTNLVPYPR	I
3	3	gi|115472953	Os07g0574800 [Oryza sativa Japonica Group]	1332	49622	36	36	11	11	33230	1	0	1	904.436	2710.29	3	2710.26	0.024	0	69.27	4.8e-05	K	AYHEQLSVPEITNAVFEPSSMMAK	C	2 Oxidation (M)	0.000000000000000000001100.0
3	3	gi|115472953	Os07g0574800 [Oryza sativa Japonica Group]	1332	49622	36	36	11	11	33231	1	0	1	904.436	2710.29	3	2710.26	0.0247	0	54.93	0.0013	K	AYHEQLSVPEITNAVFEPSSMMAK	C	2 Oxidation (M)	0.000000000000000000001100.0
3	4	gi|224073154	tubulin alpha-2 chain [Populus trichocarpa]	1044	49749	25	25	9	9	7921	1	0	1	466.241	1395.7	3	1395.75	-0.051	0	43.43	0.036	R	QLFHPEQLISGK	E
3	4	gi|224073154	tubulin alpha-2 chain [Populus trichocarpa]	1044	49749	25	25	9	9	7922	1	0	1	466.241	1395.7	3	1395.75	-0.0507	0	57.76	0.0013	R	QLFHPEQLISGK	E
3	4	gi|224073154	tubulin alpha-2 chain [Populus trichocarpa]	1044	49749	25	25	9	9	7924	1	0	1	698.877	1395.74	2	1395.75	-0.0123	0	51.32	0.0057	R	QLFHPEQLISGK	E
3	4	gi|224073154	tubulin alpha-2 chain [Populus trichocarpa]	1044	49749	25	25	9	9	11328	1	0	1	764.368	1526.72	2	1526.72	-0.0007	0	51.21	0.0056	R	TVQFVDWCPTGFK	C
3	4	gi|224073154	tubulin alpha-2 chain [Populus trichocarpa]	1044	49749	25	25	9	9	13316	1	0	1	532.956	1595.85	3	1595.89	-0.0411	1	82.65	3.8e-06	R	GDVVPKDVNAAVATIK	T
3	4	gi|224073154	tubulin alpha-2 chain [Populus trichocarpa]	1044	49749	25	25	9	9	15803	1	0	1	564.617	1690.83	3	1690.86	-0.0345	0	52.96	0.0035	R	SLDIERPTYTNLNR	L
3	4	gi|224073154	tubulin alpha-2 chain [Populus trichocarpa]	1044	49749	25	25	9	9	15804	1	0	1	564.617	1690.83	3	1690.86	-0.0345	0	88.18	1e-06	R	SLDIERPTYTNLNR	L
3	4	gi|224073154	tubulin alpha-2 chain [Populus trichocarpa]	1044	49749	25	25	9	9	15813	1	0	1	846.445	1690.88	2	1690.86	0.0123	0	56.74	0.0014	R	SLDIERPTYTNLNR	L
3	4	gi|224073154	tubulin alpha-2 chain [Populus trichocarpa]	1044	49749	25	25	9	9	16801	1	0	1	865.477	1728.94	2	1728.93	0.0092	0	66.49	0.00014	R	AIFLDLEPTVIDEVR	T
3	4	gi|224073154	tubulin alpha-2 chain [Populus trichocarpa]	1044	49749	25	25	9	9	18821	1	0	1	603.636	1807.89	3	1807.92	-0.0324	0	71.12	5.1e-05	R	IHFMLSSYAPVISAEK	A	Oxidation (M)	0.0001000000000000.0
3	4	gi|224073154	tubulin alpha-2 chain [Populus trichocarpa]	1044	49749	25	25	9	9	18826	1	0	1	904.974	1807.93	2	1807.92	0.0159	0	90.31	6.1e-07	R	IHFMLSSYAPVISAEK	A	Oxidation (M)	0.0001000000000000.0
3	4	gi|224073154	tubulin alpha-2 chain [Populus trichocarpa]	1044	49749	25	25	9	9	18827	1	0	1	904.974	1807.93	2	1807.92	0.0159	0	89.69	7e-07	R	IHFMLSSYAPVISAEK	A	Oxidation (M)	0.0001000000000000.0
3	4	gi|224073154	tubulin alpha-2 chain [Populus trichocarpa]	1044	49749	25	25	9	9	19717	1	0	1	462.73	1846.89	4	1846.96	-0.074	1	42.21	0.038	R	RSLDIERPTYTNLNR	L
3	4	gi|224073154	tubulin alpha-2 chain [Populus trichocarpa]	1044	49749	25	25	9	9	29368	1	0	1	782.69	2345.05	3	2345.01	0.0435	0	56.64	0.001	R	AFVHWYVGEGMEEGEFSEAR	E	Oxidation (M)	0.00000000001000000000.0
3	4	gi|224073154	tubulin alpha-2 chain [Populus trichocarpa]	1044	49749	25	25	9	9	29862	1	0	1	597.042	2384.14	4	2384.19	-0.0471	1	63.24	0.00023	R	QLFHPEQLISGKEDAANNFAR	G
3	4	gi|224073154	tubulin alpha-2 chain [Populus trichocarpa]	1044	49749	25	25	9	9	29867	1	0	1	597.044	2384.15	4	2384.19	-0.0393	1	54.48	0.0017	R	QLFHPEQLISGKEDAANNFAR	G
3	4	gi|224073154	tubulin alpha-2 chain [Populus trichocarpa]	1044	49749	25	25	9	9	29868	1	0	1	597.044	2384.15	4	2384.19	-0.0392	1	103.92	2e-08	R	QLFHPEQLISGKEDAANNFAR	G
3	4	gi|224073154	tubulin alpha-2 chain [Populus trichocarpa]	1044	49749	25	25	9	9	29869	1	0	1	597.044	2384.15	4	2384.19	-0.0391	1	121.41	3.5e-10	R	QLFHPEQLISGKEDAANNFAR	G
3	4	gi|224073154	tubulin alpha-2 chain [Populus trichocarpa]	1044	49749	25	25	9	9	29870	1	0	1	597.044	2384.15	4	2384.19	-0.0391	1	59.54	0.00054	R	QLFHPEQLISGKEDAANNFAR	G
3	4	gi|224073154	tubulin alpha-2 chain [Populus trichocarpa]	1044	49749	25	25	9	9	13158	1	0	1	795.736	2384.19	3	2384.19	-0.0005	1	58.16	0.00093	R	QLFHPEQLISGKEDAANNFAR	G
3	4	gi|224073154	tubulin alpha-2 chain [Populus trichocarpa]	1044	49749	25	25	9	9	29879	1	0	1	795.737	2384.19	3	2384.19	0.0011	1	41.28	0.036	R	QLFHPEQLISGKEDAANNFAR	G
3	4	gi|224073154	tubulin alpha-2 chain [Populus trichocarpa]	1044	49749	25	25	9	9	29881	1	0	1	795.738	2384.19	3	2384.19	0.005	1	92.43	2.8e-07	R	QLFHPEQLISGKEDAANNFAR	G
3	4	gi|224073154	tubulin alpha-2 chain [Populus trichocarpa]	1044	49749	25	25	9	9	29882	1	0	1	795.738	2384.19	3	2384.19	0.0051	1	87.46	8.7e-07	R	QLFHPEQLISGKEDAANNFAR	G
3	4	gi|224073154	tubulin alpha-2 chain [Populus trichocarpa]	1044	49749	25	25	9	9	29883	1	0	1	795.738	2384.19	3	2384.19	0.0052	1	66.86	0.0001	R	QLFHPEQLISGKEDAANNFAR	G
3	4	gi|224073154	tubulin alpha-2 chain [Populus trichocarpa]	1044	49749	25	25	9	9	29886	1	0	1	1193.13	2384.25	2	2384.19	0.0592	1	51.29	0.0035	R	QLFHPEQLISGKEDAANNFAR	G
3	5	gi|302784040	hypothetical protein SELMODRAFT_100162 [Selaginella moellendorffii]	843	49705	22	22	7	7	7921	1	0	1	466.241	1395.7	3	1395.75	-0.051	0	43.43	0.036	R	QLFHPEQLISGK	E
3	5	gi|302784040	hypothetical protein SELMODRAFT_100162 [Selaginella moellendorffii]	843	49705	22	22	7	7	7922	1	0	1	466.241	1395.7	3	1395.75	-0.0507	0	57.76	0.0013	R	QLFHPEQLISGK	E
3	5	gi|302784040	hypothetical protein SELMODRAFT_100162 [Selaginella moellendorffii]	843	49705	22	22	7	7	7924	1	0	1	698.877	1395.74	2	1395.75	-0.0123	0	51.32	0.0057	R	QLFHPEQLISGK	E
3	5	gi|302784040	hypothetical protein SELMODRAFT_100162 [Selaginella moellendorffii]	843	49705	22	22	7	7	15803	1	0	1	564.617	1690.83	3	1690.86	-0.0345	0	52.96	0.0035	R	SLDIERPTYTNLNR	L
3	5	gi|302784040	hypothetical protein SELMODRAFT_100162 [Selaginella moellendorffii]	843	49705	22	22	7	7	15804	1	0	1	564.617	1690.83	3	1690.86	-0.0345	0	88.18	1e-06	R	SLDIERPTYTNLNR	L
3	5	gi|302784040	hypothetical protein SELMODRAFT_100162 [Selaginella moellendorffii]	843	49705	22	22	7	7	15813	1	0	1	846.445	1690.88	2	1690.86	0.0123	0	56.74	0.0014	R	SLDIERPTYTNLNR	L
3	5	gi|302784040	hypothetical protein SELMODRAFT_100162 [Selaginella moellendorffii]	843	49705	22	22	7	7	19327	1	0	1	611.311	1830.91	3	1830.93	-0.0197	1	62.75	0.00035	R	GHYTIGKEIVDLCLDR	V
3	5	gi|302784040	hypothetical protein SELMODRAFT_100162 [Selaginella moellendorffii]	843	49705	22	22	7	7	19354	1	0	1	916.483	1830.95	2	1830.93	0.0221	1	44.39	0.024	R	GHYTIGKEIVDLCLDR	V
3	5	gi|302784040	hypothetical protein SELMODRAFT_100162 [Selaginella moellendorffii]	843	49705	22	22	7	7	19717	1	0	1	462.73	1846.89	4	1846.96	-0.074	1	42.21	0.038	R	RSLDIERPTYTNLNR	L
3	5	gi|302784040	hypothetical protein SELMODRAFT_100162 [Selaginella moellendorffii]	843	49705	22	22	7	7	29368	1	0	1	782.69	2345.05	3	2345.01	0.0435	0	56.64	0.001	R	AFVHWYVGEGMEEGEFSEAR	E	Oxidation (M)	0.00000000001000000000.0
3	5	gi|302784040	hypothetical protein SELMODRAFT_100162 [Selaginella moellendorffii]	843	49705	22	22	7	7	29862	1	0	1	597.042	2384.14	4	2384.19	-0.0471	1	63.24	0.00023	R	QLFHPEQLISGKEDAANNFAR	G
3	5	gi|302784040	hypothetical protein SELMODRAFT_100162 [Selaginella moellendorffii]	843	49705	22	22	7	7	29867	1	0	1	597.044	2384.15	4	2384.19	-0.0393	1	54.48	0.0017	R	QLFHPEQLISGKEDAANNFAR	G
3	5	gi|302784040	hypothetical protein SELMODRAFT_100162 [Selaginella moellendorffii]	843	49705	22	22	7	7	29868	1	0	1	597.044	2384.15	4	2384.19	-0.0392	1	103.92	2e-08	R	QLFHPEQLISGKEDAANNFAR	G
3	5	gi|302784040	hypothetical protein SELMODRAFT_100162 [Selaginella moellendorffii]	843	49705	22	22	7	7	29869	1	0	1	597.044	2384.15	4	2384.19	-0.0391	1	121.41	3.5e-10	R	QLFHPEQLISGKEDAANNFAR	G
3	5	gi|302784040	hypothetical protein SELMODRAFT_100162 [Selaginella moellendorffii]	843	49705	22	22	7	7	29870	1	0	1	597.044	2384.15	4	2384.19	-0.0391	1	59.54	0.00054	R	QLFHPEQLISGKEDAANNFAR	G
3	5	gi|302784040	hypothetical protein SELMODRAFT_100162 [Selaginella moellendorffii]	843	49705	22	22	7	7	13158	1	0	1	795.736	2384.19	3	2384.19	-0.0005	1	58.16	0.00093	R	QLFHPEQLISGKEDAANNFAR	G
3	5	gi|302784040	hypothetical protein SELMODRAFT_100162 [Selaginella moellendorffii]	843	49705	22	22	7	7	29879	1	0	1	795.737	2384.19	3	2384.19	0.0011	1	41.28	0.036	R	QLFHPEQLISGKEDAANNFAR	G
3	5	gi|302784040	hypothetical protein SELMODRAFT_100162 [Selaginella moellendorffii]	843	49705	22	22	7	7	29881	1	0	1	795.738	2384.19	3	2384.19	0.005	1	92.43	2.8e-07	R	QLFHPEQLISGKEDAANNFAR	G
3	5	gi|302784040	hypothetical protein SELMODRAFT_100162 [Selaginella moellendorffii]	843	49705	22	22	7	7	29882	1	0	1	795.738	2384.19	3	2384.19	0.0051	1	87.46	8.7e-07	R	QLFHPEQLISGKEDAANNFAR	G
3	5	gi|302784040	hypothetical protein SELMODRAFT_100162 [Selaginella moellendorffii]	843	49705	22	22	7	7	29883	1	0	1	795.738	2384.19	3	2384.19	0.0052	1	66.86	0.0001	R	QLFHPEQLISGKEDAANNFAR	G
3	5	gi|302784040	hypothetical protein SELMODRAFT_100162 [Selaginella moellendorffii]	843	49705	22	22	7	7	29886	1	0	1	1193.13	2384.25	2	2384.19	0.0592	1	51.29	0.0035	R	QLFHPEQLISGKEDAANNFAR	G
3	5	gi|302784040	hypothetical protein SELMODRAFT_100162 [Selaginella moellendorffii]	843	49705	22	22	7	7	35898	2	0	1	1050.11	3147.32	3	3147.27	0.0542	1	47.87	0.0041	R	EDLAALEKDYEEVGAESADGEGEDEGEEY	-
4	1	gi|357131545	PREDICTED: tubulin beta-4 chain-like [Brachypodium distachyon]	1968	50140	55	54	11	11	2628	1	0	1	570.337	1138.66	2	1138.69	-0.0262	0	48.15	0.0096	K	LAVNLIPFPR	L
4	1	gi|357131545	PREDICTED: tubulin beta-4 chain-like [Brachypodium distachyon]	1968	50140	55	54	11	11	2630	1	0	1	570.337	1138.66	2	1138.69	-0.026	0	57.11	0.0012	K	LAVNLIPFPR	L
4	1	gi|357131545	PREDICTED: tubulin beta-4 chain-like [Brachypodium distachyon]	1968	50140	55	54	11	11	2631	1	0	1	570.337	1138.66	2	1138.69	-0.0259	0	57.28	0.0012	K	LAVNLIPFPR	L
4	1	gi|357131545	PREDICTED: tubulin beta-4 chain-like [Brachypodium distachyon]	1968	50140	55	54	11	11	2632	1	0	1	570.338	1138.66	2	1138.69	-0.0251	0	53.31	0.0029	K	LAVNLIPFPR	L
4	1	gi|357131545	PREDICTED: tubulin beta-4 chain-like [Brachypodium distachyon]	1968	50140	55	54	11	11	2633	1	0	1	570.338	1138.66	2	1138.69	-0.0251	0	57.47	0.0011	K	LAVNLIPFPR	L
4	1	gi|357131545	PREDICTED: tubulin beta-4 chain-like [Brachypodium distachyon]	1968	50140	55	54	11	11	2634	1	0	1	570.338	1138.66	2	1138.69	-0.025	0	54.11	0.0024	K	LAVNLIPFPR	L
4	1	gi|357131545	PREDICTED: tubulin beta-4 chain-like [Brachypodium distachyon]	1968	50140	55	54	11	11	2636	1	0	1	570.338	1138.66	2	1138.69	-0.0243	0	47.79	0.01	K	LAVNLIPFPR	L
4	1	gi|357131545	PREDICTED: tubulin beta-4 chain-like [Brachypodium distachyon]	1968	50140	55	54	11	11	2638	1	0	1	570.339	1138.66	2	1138.69	-0.0232	0	43.13	0.03	K	LAVNLIPFPR	L
4	1	gi|357131545	PREDICTED: tubulin beta-4 chain-like [Brachypodium distachyon]	1968	50140	55	54	11	11	2639	1	0	1	570.339	1138.66	2	1138.69	-0.023	0	52.42	0.0035	K	LAVNLIPFPR	L
4	1	gi|357131545	PREDICTED: tubulin beta-4 chain-like [Brachypodium distachyon]	1968	50140	55	54	11	11	2723	1	0	1	573.787	1145.56	2	1145.58	-0.0239	0	57.95	0.0016	R	FPGQLNSDLR	K
4	1	gi|357131545	PREDICTED: tubulin beta-4 chain-like [Brachypodium distachyon]	1968	50140	55	54	11	11	2724	1	0	1	573.787	1145.56	2	1145.58	-0.0233	0	46.05	0.024	R	FPGQLNSDLR	K
4	1	gi|357131545	PREDICTED: tubulin beta-4 chain-like [Brachypodium distachyon]	1968	50140	55	54	11	11	2726	1	0	1	573.788	1145.56	2	1145.58	-0.0224	0	52.92	0.005	R	FPGQLNSDLR	K
4	1	gi|357131545	PREDICTED: tubulin beta-4 chain-like [Brachypodium distachyon]	1968	50140	55	54	11	11	2727	1	0	1	573.788	1145.56	2	1145.58	-0.0224	0	41.22	0.074	R	FPGQLNSDLR	K
4	1	gi|357131545	PREDICTED: tubulin beta-4 chain-like [Brachypodium distachyon]	1968	50140	55	54	11	11	2728	1	0	1	573.788	1145.56	2	1145.58	-0.022	0	44.5	0.035	R	FPGQLNSDLR	K
4	1	gi|357131545	PREDICTED: tubulin beta-4 chain-like [Brachypodium distachyon]	1968	50140	55	54	11	11	4256	1	0	1	616.283	1230.55	2	1230.57	-0.0186	0	43.55	0.033	R	VSEQFTAMFR	R	Oxidation (M)	0.0000000100.0
4	1	gi|357131545	PREDICTED: tubulin beta-4 chain-like [Brachypodium distachyon]	1968	50140	55	54	11	11	4257	1	0	1	616.283	1230.55	2	1230.57	-0.0183	0	69	9.3e-05	R	VSEQFTAMFR	R	Oxidation (M)	0.0000000100.0
4	1	gi|357131545	PREDICTED: tubulin beta-4 chain-like [Brachypodium distachyon]	1968	50140	55	54	11	11	4258	1	0	1	616.283	1230.55	2	1230.57	-0.0181	0	72.53	4.1e-05	R	VSEQFTAMFR	R	Oxidation (M)	0.0000000100.0
4	1	gi|357131545	PREDICTED: tubulin beta-4 chain-like [Brachypodium distachyon]	1968	50140	55	54	11	11	4260	1	0	1	616.284	1230.55	2	1230.57	-0.0179	0	61.93	0.00049	R	VSEQFTAMFR	R	Oxidation (M)	0.0000000100.0
4	1	gi|357131545	PREDICTED: tubulin beta-4 chain-like [Brachypodium distachyon]	1968	50140	55	54	11	11	4266	1	0	1	616.287	1230.56	2	1230.57	-0.0109	0	65.06	0.00058	R	VSEQFTAMFR	R	Oxidation (M)	0.0000000100.0
4	1	gi|357131545	PREDICTED: tubulin beta-4 chain-like [Brachypodium distachyon]	1968	50140	55	54	11	11	8458	1	0	1	708.848	1415.68	2	1415.68	-0.0022	0	42.41	0.048	R	MMLTFSVFPSPK	V	2 Oxidation (M)	0.110000000000.0
4	1	gi|357131545	PREDICTED: tubulin beta-4 chain-like [Brachypodium distachyon]	1968	50140	55	54	11	11	14413	1	0	1	546.94	1637.8	3	1637.84	-0.0406	0	60.53	0.00063	R	LHFFMVGFAPLTSR	G	Oxidation (M)	0.00001000000000.0
4	1	gi|357131545	PREDICTED: tubulin beta-4 chain-like [Brachypodium distachyon]	1968	50140	55	54	11	11	14426	1	0	1	819.928	1637.84	2	1637.84	0.002	0	62.99	0.00036	R	LHFFMVGFAPLTSR	G	Oxidation (M)	0.00001000000000.0
4	1	gi|357131545	PREDICTED: tubulin beta-4 chain-like [Brachypodium distachyon]	1968	50140	55	54	11	11	15141	1	0	1	833.398	1664.78	2	1664.78	0.0065	0	60.47	0.0006	R	AVLMDLEPGTMDSVR	T	2 Oxidation (M)	0.000100000010000.0
4	1	gi|357131545	PREDICTED: tubulin beta-4 chain-like [Brachypodium distachyon]	1968	50140	55	54	11	11	15142	1	0	1	833.398	1664.78	2	1664.78	0.0068	0	80.59	5.9e-06	R	AVLMDLEPGTMDSVR	T	2 Oxidation (M)	0.000100000010000.0
4	1	gi|357131545	PREDICTED: tubulin beta-4 chain-like [Brachypodium distachyon]	1968	50140	55	54	11	11	15143	1	0	1	833.398	1664.78	2	1664.78	0.007	0	65.01	0.00021	R	AVLMDLEPGTMDSVR	T	2 Oxidation (M)	0.000100000010000.0
4	1	gi|357131545	PREDICTED: tubulin beta-4 chain-like [Brachypodium distachyon]	1968	50140	55	54	11	11	15145	1	0	1	833.399	1664.78	2	1664.78	0.0081	0	51.48	0.0048	R	AVLMDLEPGTMDSVR	T	2 Oxidation (M)	0.000100000010000.0
4	1	gi|357131545	PREDICTED: tubulin beta-4 chain-like [Brachypodium distachyon]	1968	50140	55	54	11	11	15146	1	0	1	833.399	1664.78	2	1664.78	0.0081	0	70.27	6.3e-05	R	AVLMDLEPGTMDSVR	T	2 Oxidation (M)	0.000100000010000.0
4	1	gi|357131545	PREDICTED: tubulin beta-4 chain-like [Brachypodium distachyon]	1968	50140	55	54	11	11	15147	1	0	1	833.399	1664.78	2	1664.78	0.0081	0	68.5	9.5e-05	R	AVLMDLEPGTMDSVR	T	2 Oxidation (M)	0.000100000010000.0
4	1	gi|357131545	PREDICTED: tubulin beta-4 chain-like [Brachypodium distachyon]	1968	50140	55	54	11	11	15148	1	0	1	833.4	1664.78	2	1664.78	0.01	0	44.73	0.023	R	AVLMDLEPGTMDSVR	T	2 Oxidation (M)	0.000100000010000.0
4	1	gi|357131545	PREDICTED: tubulin beta-4 chain-like [Brachypodium distachyon]	1968	50140	55	54	11	11	16512	1	0	1	573.943	1718.81	3	1718.84	-0.035	0	82.83	3.5e-06	K	NSSYFVEWIPHNVK	S
4	1	gi|357131545	PREDICTED: tubulin beta-4 chain-like [Brachypodium distachyon]	1968	50140	55	54	11	11	17694	1	0	1	588.283	1761.83	3	1761.86	-0.0332	0	69.73	7.2e-05	R	ALTVPELTQQMWDSK	N	Oxidation (M)	0.000000000010000.0
4	1	gi|357131545	PREDICTED: tubulin beta-4 chain-like [Brachypodium distachyon]	1968	50140	55	54	11	11	17695	1	0	1	588.283	1761.83	3	1761.86	-0.0326	0	70.32	6.3e-05	R	ALTVPELTQQMWDSK	N	Oxidation (M)	0.000000000010000.0
4	1	gi|357131545	PREDICTED: tubulin beta-4 chain-like [Brachypodium distachyon]	1968	50140	55	54	11	11	17716	1	0	1	881.945	1761.88	2	1761.86	0.0147	0	77.53	1.2e-05	R	ALTVPELTQQMWDSK	N	Oxidation (M)	0.000000000010000.0
4	1	gi|357131545	PREDICTED: tubulin beta-4 chain-like [Brachypodium distachyon]	1968	50140	55	54	11	11	17717	1	0	1	881.945	1761.88	2	1761.86	0.0147	0	72.41	4e-05	R	ALTVPELTQQMWDSK	N	Oxidation (M)	0.000000000010000.0
4	1	gi|357131545	PREDICTED: tubulin beta-4 chain-like [Brachypodium distachyon]	1968	50140	55	54	11	11	17718	1	0	1	881.945	1761.88	2	1761.86	0.0147	0	77.85	1.1e-05	R	ALTVPELTQQMWDSK	N	Oxidation (M)	0.000000000010000.0
4	1	gi|357131545	PREDICTED: tubulin beta-4 chain-like [Brachypodium distachyon]	1968	50140	55	54	11	11	17719	1	0	1	881.945	1761.88	2	1761.86	0.0147	0	61.74	0.00047	R	ALTVPELTQQMWDSK	N	Oxidation (M)	0.000000000010000.0
4	1	gi|357131545	PREDICTED: tubulin beta-4 chain-like [Brachypodium distachyon]	1968	50140	55	54	11	11	17720	1	0	1	881.945	1761.88	2	1761.86	0.0148	0	72.33	4.1e-05	R	ALTVPELTQQMWDSK	N	Oxidation (M)	0.000000000010000.0
4	1	gi|357131545	PREDICTED: tubulin beta-4 chain-like [Brachypodium distachyon]	1968	50140	55	54	11	11	20180	1	0	1	620.609	1858.81	3	1858.83	-0.025	0	65.52	0.00015	K	FWEVVCDEHGIDPTGR	Y
4	1	gi|357131545	PREDICTED: tubulin beta-4 chain-like [Brachypodium distachyon]	1968	50140	55	54	11	11	22846	1	0	1	658.329	1971.97	3	1971.99	-0.0246	0	70.11	6e-05	K	GHYTEGAELIDSVLDVVR	K
4	1	gi|357131545	PREDICTED: tubulin beta-4 chain-like [Brachypodium distachyon]	1968	50140	55	54	11	11	22847	1	0	1	658.329	1971.97	3	1971.99	-0.0244	0	56.69	0.0013	K	GHYTEGAELIDSVLDVVR	K
4	1	gi|357131545	PREDICTED: tubulin beta-4 chain-like [Brachypodium distachyon]	1968	50140	55	54	11	11	22849	1	0	1	658.33	1971.97	3	1971.99	-0.0222	0	113.89	2.5e-09	K	GHYTEGAELIDSVLDVVR	K
4	1	gi|357131545	PREDICTED: tubulin beta-4 chain-like [Brachypodium distachyon]	1968	50140	55	54	11	11	22854	1	0	1	987.012	1972.01	2	1971.99	0.0192	0	49.21	0.0074	K	GHYTEGAELIDSVLDVVR	K
4	1	gi|357131545	PREDICTED: tubulin beta-4 chain-like [Brachypodium distachyon]	1968	50140	55	54	11	11	22859	1	0	1	987.014	1972.01	2	1971.99	0.0237	0	119.7	6.6e-10	K	GHYTEGAELIDSVLDVVR	K
4	1	gi|357131545	PREDICTED: tubulin beta-4 chain-like [Brachypodium distachyon]	1968	50140	55	54	11	11	22860	1	0	1	987.014	1972.01	2	1971.99	0.024	0	81.52	4.3e-06	K	GHYTEGAELIDSVLDVVR	K
4	1	gi|357131545	PREDICTED: tubulin beta-4 chain-like [Brachypodium distachyon]	1968	50140	55	54	11	11	22861	1	0	1	987.014	1972.01	2	1971.99	0.024	0	87.42	1.1e-06	K	GHYTEGAELIDSVLDVVR	K
4	1	gi|357131545	PREDICTED: tubulin beta-4 chain-like [Brachypodium distachyon]	1968	50140	55	54	11	11	22862	1	0	1	987.014	1972.01	2	1971.99	0.024	0	85.74	1.6e-06	K	GHYTEGAELIDSVLDVVR	K
4	1	gi|357131545	PREDICTED: tubulin beta-4 chain-like [Brachypodium distachyon]	1968	50140	55	54	11	11	22863	1	0	1	987.014	1972.01	2	1971.99	0.024	0	111.43	4.4e-09	K	GHYTEGAELIDSVLDVVR	K
4	1	gi|357131545	PREDICTED: tubulin beta-4 chain-like [Brachypodium distachyon]	1968	50140	55	54	11	11	25357	1	0	1	526.014	2100.03	4	2100.09	-0.0583	1	70.83	4.9e-05	K	GHYTEGAELIDSVLDVVRK	E
4	1	gi|357131545	PREDICTED: tubulin beta-4 chain-like [Brachypodium distachyon]	1968	50140	55	54	11	11	25358	1	0	1	526.014	2100.03	4	2100.09	-0.0578	1	64.02	0.00023	K	GHYTEGAELIDSVLDVVRK	E
4	1	gi|357131545	PREDICTED: tubulin beta-4 chain-like [Brachypodium distachyon]	1968	50140	55	54	11	11	25359	1	0	1	526.014	2100.03	4	2100.09	-0.0578	1	95.4	1.7e-07	K	GHYTEGAELIDSVLDVVRK	E
4	1	gi|357131545	PREDICTED: tubulin beta-4 chain-like [Brachypodium distachyon]	1968	50140	55	54	11	11	25360	1	0	1	526.015	2100.03	4	2100.09	-0.0546	1	70.28	5.5e-05	K	GHYTEGAELIDSVLDVVRK	E
4	1	gi|357131545	PREDICTED: tubulin beta-4 chain-like [Brachypodium distachyon]	1968	50140	55	54	11	11	25366	1	0	1	701.031	2100.07	3	2100.09	-0.0146	1	82.16	3.6e-06	K	GHYTEGAELIDSVLDVVRK	E
4	1	gi|357131545	PREDICTED: tubulin beta-4 chain-like [Brachypodium distachyon]	1968	50140	55	54	11	11	25367	1	0	1	701.031	2100.07	3	2100.09	-0.0146	1	77.56	1e-05	K	GHYTEGAELIDSVLDVVRK	E
4	1	gi|357131545	PREDICTED: tubulin beta-4 chain-like [Brachypodium distachyon]	1968	50140	55	54	11	11	25378	1	0	1	1051.07	2100.12	2	2100.09	0.0337	1	78.3	8.3e-06	K	GHYTEGAELIDSVLDVVRK	E
4	1	gi|357131545	PREDICTED: tubulin beta-4 chain-like [Brachypodium distachyon]	1968	50140	55	54	11	11	25379	1	0	1	1051.07	2100.12	2	2100.09	0.0345	1	69.02	7.1e-05	K	GHYTEGAELIDSVLDVVRK	E
4	2	gi|357119638	PREDICTED: tubulin beta-8 chain-like [Brachypodium distachyon]	1465	49597	46	45	12	12	2628	1	0	1	570.337	1138.66	2	1138.69	-0.0262	0	48.15	0.0096	K	LAVNLIPFPR	L
4	2	gi|357119638	PREDICTED: tubulin beta-8 chain-like [Brachypodium distachyon]	1465	49597	46	45	12	12	2630	1	0	1	570.337	1138.66	2	1138.69	-0.026	0	57.11	0.0012	K	LAVNLIPFPR	L
4	2	gi|357119638	PREDICTED: tubulin beta-8 chain-like [Brachypodium distachyon]	1465	49597	46	45	12	12	2631	1	0	1	570.337	1138.66	2	1138.69	-0.0259	0	57.28	0.0012	K	LAVNLIPFPR	L
4	2	gi|357119638	PREDICTED: tubulin beta-8 chain-like [Brachypodium distachyon]	1465	49597	46	45	12	12	2632	1	0	1	570.338	1138.66	2	1138.69	-0.0251	0	53.31	0.0029	K	LAVNLIPFPR	L
4	2	gi|357119638	PREDICTED: tubulin beta-8 chain-like [Brachypodium distachyon]	1465	49597	46	45	12	12	2633	1	0	1	570.338	1138.66	2	1138.69	-0.0251	0	57.47	0.0011	K	LAVNLIPFPR	L
4	2	gi|357119638	PREDICTED: tubulin beta-8 chain-like [Brachypodium distachyon]	1465	49597	46	45	12	12	2634	1	0	1	570.338	1138.66	2	1138.69	-0.025	0	54.11	0.0024	K	LAVNLIPFPR	L
4	2	gi|357119638	PREDICTED: tubulin beta-8 chain-like [Brachypodium distachyon]	1465	49597	46	45	12	12	2636	1	0	1	570.338	1138.66	2	1138.69	-0.0243	0	47.79	0.01	K	LAVNLIPFPR	L
4	2	gi|357119638	PREDICTED: tubulin beta-8 chain-like [Brachypodium distachyon]	1465	49597	46	45	12	12	2638	1	0	1	570.339	1138.66	2	1138.69	-0.0232	0	43.13	0.03	K	LAVNLIPFPR	L
4	2	gi|357119638	PREDICTED: tubulin beta-8 chain-like [Brachypodium distachyon]	1465	49597	46	45	12	12	2639	1	0	1	570.339	1138.66	2	1138.69	-0.023	0	52.42	0.0035	K	LAVNLIPFPR	L
4	2	gi|357119638	PREDICTED: tubulin beta-8 chain-like [Brachypodium distachyon]	1465	49597	46	45	12	12	2723	1	0	1	573.787	1145.56	2	1145.58	-0.0239	0	57.95	0.0016	R	FPGQLNSDLR	K
4	2	gi|357119638	PREDICTED: tubulin beta-8 chain-like [Brachypodium distachyon]	1465	49597	46	45	12	12	2724	1	0	1	573.787	1145.56	2	1145.58	-0.0233	0	46.05	0.024	R	FPGQLNSDLR	K
4	2	gi|357119638	PREDICTED: tubulin beta-8 chain-like [Brachypodium distachyon]	1465	49597	46	45	12	12	2726	1	0	1	573.788	1145.56	2	1145.58	-0.0224	0	52.92	0.005	R	FPGQLNSDLR	K
4	2	gi|357119638	PREDICTED: tubulin beta-8 chain-like [Brachypodium distachyon]	1465	49597	46	45	12	12	2727	1	0	1	573.788	1145.56	2	1145.58	-0.0224	0	41.22	0.074	R	FPGQLNSDLR	K
4	2	gi|357119638	PREDICTED: tubulin beta-8 chain-like [Brachypodium distachyon]	1465	49597	46	45	12	12	2728	1	0	1	573.788	1145.56	2	1145.58	-0.022	0	44.5	0.035	R	FPGQLNSDLR	K
4	2	gi|357119638	PREDICTED: tubulin beta-8 chain-like [Brachypodium distachyon]	1465	49597	46	45	12	12	4256	1	0	1	616.283	1230.55	2	1230.57	-0.0186	0	43.55	0.033	R	VSEQFTAMFR	R	Oxidation (M)	0.0000000100.0
4	2	gi|357119638	PREDICTED: tubulin beta-8 chain-like [Brachypodium distachyon]	1465	49597	46	45	12	12	4257	1	0	1	616.283	1230.55	2	1230.57	-0.0183	0	69	9.3e-05	R	VSEQFTAMFR	R	Oxidation (M)	0.0000000100.0
4	2	gi|357119638	PREDICTED: tubulin beta-8 chain-like [Brachypodium distachyon]	1465	49597	46	45	12	12	4258	1	0	1	616.283	1230.55	2	1230.57	-0.0181	0	72.53	4.1e-05	R	VSEQFTAMFR	R	Oxidation (M)	0.0000000100.0
4	2	gi|357119638	PREDICTED: tubulin beta-8 chain-like [Brachypodium distachyon]	1465	49597	46	45	12	12	4260	1	0	1	616.284	1230.55	2	1230.57	-0.0179	0	61.93	0.00049	R	VSEQFTAMFR	R	Oxidation (M)	0.0000000100.0
4	2	gi|357119638	PREDICTED: tubulin beta-8 chain-like [Brachypodium distachyon]	1465	49597	46	45	12	12	4266	1	0	1	616.287	1230.56	2	1230.57	-0.0109	0	65.06	0.00058	R	VSEQFTAMFR	R	Oxidation (M)	0.0000000100.0
4	2	gi|357119638	PREDICTED: tubulin beta-8 chain-like [Brachypodium distachyon]	1465	49597	46	45	12	12	8458	1	0	1	708.848	1415.68	2	1415.68	-0.0022	0	42.41	0.048	R	MMLTFSVFPSPK	V	2 Oxidation (M)	0.110000000000.0
4	2	gi|357119638	PREDICTED: tubulin beta-8 chain-like [Brachypodium distachyon]	1465	49597	46	45	12	12	14413	1	0	1	546.94	1637.8	3	1637.84	-0.0406	0	60.53	0.00063	R	LHFFMVGFAPLTSR	G	Oxidation (M)	0.00001000000000.0
4	2	gi|357119638	PREDICTED: tubulin beta-8 chain-like [Brachypodium distachyon]	1465	49597	46	45	12	12	14426	1	0	1	819.928	1637.84	2	1637.84	0.002	0	62.99	0.00036	R	LHFFMVGFAPLTSR	G	Oxidation (M)	0.00001000000000.0
4	2	gi|357119638	PREDICTED: tubulin beta-8 chain-like [Brachypodium distachyon]	1465	49597	46	45	12	12	15529	1	0	1	840.406	1678.8	2	1678.79	0.0063	0	44.47	0.025	R	AVLMDLEPGTMDSLR	S	2 Oxidation (M)	0.000100000010000.0
4	2	gi|357119638	PREDICTED: tubulin beta-8 chain-like [Brachypodium distachyon]	1465	49597	46	45	12	12	15531	1	0	1	840.406	1678.8	2	1678.79	0.0076	0	41.84	0.045	R	AVLMDLEPGTMDSLR	S	2 Oxidation (M)	0.000100000010000.0
4	2	gi|357119638	PREDICTED: tubulin beta-8 chain-like [Brachypodium distachyon]	1465	49597	46	45	12	12	15907	1	0	1	848.924	1695.83	2	1695.83	0.0071	0	73.32	3.2e-05	K	NSSYFVEWIPNNVK	S
4	2	gi|357119638	PREDICTED: tubulin beta-8 chain-like [Brachypodium distachyon]	1465	49597	46	45	12	12	15908	1	0	1	848.924	1695.83	2	1695.83	0.0071	0	74.59	2.4e-05	K	NSSYFVEWIPNNVK	S
4	2	gi|357119638	PREDICTED: tubulin beta-8 chain-like [Brachypodium distachyon]	1465	49597	46	45	12	12	17865	1	0	1	589.294	1764.86	3	1764.89	-0.0324	0	47.64	0.011	R	EILHIQGGQCGNQIGAK	F
4	2	gi|357119638	PREDICTED: tubulin beta-8 chain-like [Brachypodium distachyon]	1465	49597	46	45	12	12	22846	1	0	1	658.329	1971.97	3	1971.99	-0.0246	0	70.11	6e-05	K	GHYTEGAELIDSVLDVVR	K
4	2	gi|357119638	PREDICTED: tubulin beta-8 chain-like [Brachypodium distachyon]	1465	49597	46	45	12	12	22847	1	0	1	658.329	1971.97	3	1971.99	-0.0244	0	56.69	0.0013	K	GHYTEGAELIDSVLDVVR	K
4	2	gi|357119638	PREDICTED: tubulin beta-8 chain-like [Brachypodium distachyon]	1465	49597	46	45	12	12	22849	1	0	1	658.33	1971.97	3	1971.99	-0.0222	0	113.89	2.5e-09	K	GHYTEGAELIDSVLDVVR	K
4	2	gi|357119638	PREDICTED: tubulin beta-8 chain-like [Brachypodium distachyon]	1465	49597	46	45	12	12	22854	1	0	1	987.012	1972.01	2	1971.99	0.0192	0	49.21	0.0074	K	GHYTEGAELIDSVLDVVR	K
4	2	gi|357119638	PREDICTED: tubulin beta-8 chain-like [Brachypodium distachyon]	1465	49597	46	45	12	12	22859	1	0	1	987.014	1972.01	2	1971.99	0.0237	0	119.7	6.6e-10	K	GHYTEGAELIDSVLDVVR	K
4	2	gi|357119638	PREDICTED: tubulin beta-8 chain-like [Brachypodium distachyon]	1465	49597	46	45	12	12	22860	1	0	1	987.014	1972.01	2	1971.99	0.024	0	81.52	4.3e-06	K	GHYTEGAELIDSVLDVVR	K
4	2	gi|357119638	PREDICTED: tubulin beta-8 chain-like [Brachypodium distachyon]	1465	49597	46	45	12	12	22861	1	0	1	987.014	1972.01	2	1971.99	0.024	0	87.42	1.1e-06	K	GHYTEGAELIDSVLDVVR	K
4	2	gi|357119638	PREDICTED: tubulin beta-8 chain-like [Brachypodium distachyon]	1465	49597	46	45	12	12	22862	1	0	1	987.014	1972.01	2	1971.99	0.024	0	85.74	1.6e-06	K	GHYTEGAELIDSVLDVVR	K
4	2	gi|357119638	PREDICTED: tubulin beta-8 chain-like [Brachypodium distachyon]	1465	49597	46	45	12	12	22863	1	0	1	987.014	1972.01	2	1971.99	0.024	0	111.43	4.4e-09	K	GHYTEGAELIDSVLDVVR	K
4	2	gi|357119638	PREDICTED: tubulin beta-8 chain-like [Brachypodium distachyon]	1465	49597	46	45	12	12	24723	1	0	1	518.001	2067.97	4	2068.03	-0.0566	1	54.49	0.002	-	MREILHIQGGQCGNQIGAK	F	Oxidation (M)	0.1000000000000000000.0
4	2	gi|357119638	PREDICTED: tubulin beta-8 chain-like [Brachypodium distachyon]	1465	49597	46	45	12	12	25357	1	0	1	526.014	2100.03	4	2100.09	-0.0583	1	70.83	4.9e-05	K	GHYTEGAELIDSVLDVVRK	E
4	2	gi|357119638	PREDICTED: tubulin beta-8 chain-like [Brachypodium distachyon]	1465	49597	46	45	12	12	25358	1	0	1	526.014	2100.03	4	2100.09	-0.0578	1	64.02	0.00023	K	GHYTEGAELIDSVLDVVRK	E
4	2	gi|357119638	PREDICTED: tubulin beta-8 chain-like [Brachypodium distachyon]	1465	49597	46	45	12	12	25359	1	0	1	526.014	2100.03	4	2100.09	-0.0578	1	95.4	1.7e-07	K	GHYTEGAELIDSVLDVVRK	E
4	2	gi|357119638	PREDICTED: tubulin beta-8 chain-like [Brachypodium distachyon]	1465	49597	46	45	12	12	25360	1	0	1	526.015	2100.03	4	2100.09	-0.0546	1	70.28	5.5e-05	K	GHYTEGAELIDSVLDVVRK	E
4	2	gi|357119638	PREDICTED: tubulin beta-8 chain-like [Brachypodium distachyon]	1465	49597	46	45	12	12	25366	1	0	1	701.031	2100.07	3	2100.09	-0.0146	1	82.16	3.6e-06	K	GHYTEGAELIDSVLDVVRK	E
4	2	gi|357119638	PREDICTED: tubulin beta-8 chain-like [Brachypodium distachyon]	1465	49597	46	45	12	12	25367	1	0	1	701.031	2100.07	3	2100.09	-0.0146	1	77.56	1e-05	K	GHYTEGAELIDSVLDVVRK	E
4	2	gi|357119638	PREDICTED: tubulin beta-8 chain-like [Brachypodium distachyon]	1465	49597	46	45	12	12	25378	1	0	1	1051.07	2100.12	2	2100.09	0.0337	1	78.3	8.3e-06	K	GHYTEGAELIDSVLDVVRK	E
4	2	gi|357119638	PREDICTED: tubulin beta-8 chain-like [Brachypodium distachyon]	1465	49597	46	45	12	12	25379	1	0	1	1051.07	2100.12	2	2100.09	0.0345	1	69.02	7.1e-05	K	GHYTEGAELIDSVLDVVRK	E
4	2	gi|357119638	PREDICTED: tubulin beta-8 chain-like [Brachypodium distachyon]	1465	49597	46	45	12	12	36058	1	0	1	1058.84	3173.5	3	3173.44	0.0555	1	51.8	0.002	K	EVDEQMMNVQNKNSSYFVEWIPNNVK	S	2 Oxidation (M)	0.00000110000000000000000000.0
4	3	gi|356509483	PREDICTED: tubulin beta-1 chain-like [Glycine max]	1404	50592	42	41	11	11	2628	1	0	1	570.337	1138.66	2	1138.69	-0.0262	0	48.15	0.0096	K	LAVNLIPFPR	L
4	3	gi|356509483	PREDICTED: tubulin beta-1 chain-like [Glycine max]	1404	50592	42	41	11	11	2630	1	0	1	570.337	1138.66	2	1138.69	-0.026	0	57.11	0.0012	K	LAVNLIPFPR	L
4	3	gi|356509483	PREDICTED: tubulin beta-1 chain-like [Glycine max]	1404	50592	42	41	11	11	2631	1	0	1	570.337	1138.66	2	1138.69	-0.0259	0	57.28	0.0012	K	LAVNLIPFPR	L
4	3	gi|356509483	PREDICTED: tubulin beta-1 chain-like [Glycine max]	1404	50592	42	41	11	11	2632	1	0	1	570.338	1138.66	2	1138.69	-0.0251	0	53.31	0.0029	K	LAVNLIPFPR	L
4	3	gi|356509483	PREDICTED: tubulin beta-1 chain-like [Glycine max]	1404	50592	42	41	11	11	2633	1	0	1	570.338	1138.66	2	1138.69	-0.0251	0	57.47	0.0011	K	LAVNLIPFPR	L
4	3	gi|356509483	PREDICTED: tubulin beta-1 chain-like [Glycine max]	1404	50592	42	41	11	11	2634	1	0	1	570.338	1138.66	2	1138.69	-0.025	0	54.11	0.0024	K	LAVNLIPFPR	L
4	3	gi|356509483	PREDICTED: tubulin beta-1 chain-like [Glycine max]	1404	50592	42	41	11	11	2636	1	0	1	570.338	1138.66	2	1138.69	-0.0243	0	47.79	0.01	K	LAVNLIPFPR	L
4	3	gi|356509483	PREDICTED: tubulin beta-1 chain-like [Glycine max]	1404	50592	42	41	11	11	2638	1	0	1	570.339	1138.66	2	1138.69	-0.0232	0	43.13	0.03	K	LAVNLIPFPR	L
4	3	gi|356509483	PREDICTED: tubulin beta-1 chain-like [Glycine max]	1404	50592	42	41	11	11	2639	1	0	1	570.339	1138.66	2	1138.69	-0.023	0	52.42	0.0035	K	LAVNLIPFPR	L
4	3	gi|356509483	PREDICTED: tubulin beta-1 chain-like [Glycine max]	1404	50592	42	41	11	11	2723	1	0	1	573.787	1145.56	2	1145.58	-0.0239	0	57.95	0.0016	R	FPGQLNSDLR	K
4	3	gi|356509483	PREDICTED: tubulin beta-1 chain-like [Glycine max]	1404	50592	42	41	11	11	2724	1	0	1	573.787	1145.56	2	1145.58	-0.0233	0	46.05	0.024	R	FPGQLNSDLR	K
4	3	gi|356509483	PREDICTED: tubulin beta-1 chain-like [Glycine max]	1404	50592	42	41	11	11	2726	1	0	1	573.788	1145.56	2	1145.58	-0.0224	0	52.92	0.005	R	FPGQLNSDLR	K
4	3	gi|356509483	PREDICTED: tubulin beta-1 chain-like [Glycine max]	1404	50592	42	41	11	11	2727	1	0	1	573.788	1145.56	2	1145.58	-0.0224	0	41.22	0.074	R	FPGQLNSDLR	K
4	3	gi|356509483	PREDICTED: tubulin beta-1 chain-like [Glycine max]	1404	50592	42	41	11	11	2728	1	0	1	573.788	1145.56	2	1145.58	-0.022	0	44.5	0.035	R	FPGQLNSDLR	K
4	3	gi|356509483	PREDICTED: tubulin beta-1 chain-like [Glycine max]	1404	50592	42	41	11	11	4258	3	0	1	616.283	1230.55	2	1230.57	-0.0181	0	54.74	0.0025	R	VSEQFTAMYR	R
4	3	gi|356509483	PREDICTED: tubulin beta-1 chain-like [Glycine max]	1404	50592	42	41	11	11	8458	1	0	1	708.848	1415.68	2	1415.68	-0.0022	0	42.41	0.048	R	MMLTFSVFPSPK	V	2 Oxidation (M)	0.110000000000.0
4	3	gi|356509483	PREDICTED: tubulin beta-1 chain-like [Glycine max]	1404	50592	42	41	11	11	14413	1	0	1	546.94	1637.8	3	1637.84	-0.0406	0	60.53	0.00063	R	LHFFMVGFAPLTSR	G	Oxidation (M)	0.00001000000000.0
4	3	gi|356509483	PREDICTED: tubulin beta-1 chain-like [Glycine max]	1404	50592	42	41	11	11	14426	1	0	1	819.928	1637.84	2	1637.84	0.002	0	62.99	0.00036	R	LHFFMVGFAPLTSR	G	Oxidation (M)	0.00001000000000.0
4	3	gi|356509483	PREDICTED: tubulin beta-1 chain-like [Glycine max]	1404	50592	42	41	11	11	15529	1	0	1	840.406	1678.8	2	1678.79	0.0063	0	44.47	0.025	R	AVLMDLEPGTMDSIR	S	2 Oxidation (M)	0.000100000010000.0
4	3	gi|356509483	PREDICTED: tubulin beta-1 chain-like [Glycine max]	1404	50592	42	41	11	11	15531	1	0	1	840.406	1678.8	2	1678.79	0.0076	0	41.84	0.045	R	AVLMDLEPGTMDSIR	S	2 Oxidation (M)	0.000100000010000.0
4	3	gi|356509483	PREDICTED: tubulin beta-1 chain-like [Glycine max]	1404	50592	42	41	11	11	15907	1	0	1	848.924	1695.83	2	1695.83	0.0071	0	73.32	3.2e-05	K	NSSYFVEWIPNNVK	S
4	3	gi|356509483	PREDICTED: tubulin beta-1 chain-like [Glycine max]	1404	50592	42	41	11	11	15908	1	0	1	848.924	1695.83	2	1695.83	0.0071	0	74.59	2.4e-05	K	NSSYFVEWIPNNVK	S
4	3	gi|356509483	PREDICTED: tubulin beta-1 chain-like [Glycine max]	1404	50592	42	41	11	11	22294	2	0	1	976.467	1950.92	2	1950.88	0.0382	0	46.41	0.014	K	MSSTFIGNSTSIQEMFR	R	Oxidation (M)	0.00000000000000100.0
4	3	gi|356509483	PREDICTED: tubulin beta-1 chain-like [Glycine max]	1404	50592	42	41	11	11	22709	2	0	1	984.457	1966.9	2	1966.88	0.024	0	87.99	9.1e-07	K	MSSTFIGNSTSIQEMFR	R	2 Oxidation (M)	0.10000000000000100.0
4	3	gi|356509483	PREDICTED: tubulin beta-1 chain-like [Glycine max]	1404	50592	42	41	11	11	22846	1	0	1	658.329	1971.97	3	1971.99	-0.0246	0	70.11	6e-05	K	GHYTEGAELIDSVLDVVR	K
4	3	gi|356509483	PREDICTED: tubulin beta-1 chain-like [Glycine max]	1404	50592	42	41	11	11	22847	1	0	1	658.329	1971.97	3	1971.99	-0.0244	0	56.69	0.0013	K	GHYTEGAELIDSVLDVVR	K
4	3	gi|356509483	PREDICTED: tubulin beta-1 chain-like [Glycine max]	1404	50592	42	41	11	11	22849	1	0	1	658.33	1971.97	3	1971.99	-0.0222	0	113.89	2.5e-09	K	GHYTEGAELIDSVLDVVR	K
4	3	gi|356509483	PREDICTED: tubulin beta-1 chain-like [Glycine max]	1404	50592	42	41	11	11	22854	1	0	1	987.012	1972.01	2	1971.99	0.0192	0	49.21	0.0074	K	GHYTEGAELIDSVLDVVR	K
4	3	gi|356509483	PREDICTED: tubulin beta-1 chain-like [Glycine max]	1404	50592	42	41	11	11	22859	1	0	1	987.014	1972.01	2	1971.99	0.0237	0	119.7	6.6e-10	K	GHYTEGAELIDSVLDVVR	K
4	3	gi|356509483	PREDICTED: tubulin beta-1 chain-like [Glycine max]	1404	50592	42	41	11	11	22860	1	0	1	987.014	1972.01	2	1971.99	0.024	0	81.52	4.3e-06	K	GHYTEGAELIDSVLDVVR	K
4	3	gi|356509483	PREDICTED: tubulin beta-1 chain-like [Glycine max]	1404	50592	42	41	11	11	22861	1	0	1	987.014	1972.01	2	1971.99	0.024	0	87.42	1.1e-06	K	GHYTEGAELIDSVLDVVR	K
4	3	gi|356509483	PREDICTED: tubulin beta-1 chain-like [Glycine max]	1404	50592	42	41	11	11	22862	1	0	1	987.014	1972.01	2	1971.99	0.024	0	85.74	1.6e-06	K	GHYTEGAELIDSVLDVVR	K
4	3	gi|356509483	PREDICTED: tubulin beta-1 chain-like [Glycine max]	1404	50592	42	41	11	11	22863	1	0	1	987.014	1972.01	2	1971.99	0.024	0	111.43	4.4e-09	K	GHYTEGAELIDSVLDVVR	K
4	3	gi|356509483	PREDICTED: tubulin beta-1 chain-like [Glycine max]	1404	50592	42	41	11	11	25357	1	0	1	526.014	2100.03	4	2100.09	-0.0583	1	70.83	4.9e-05	K	GHYTEGAELIDSVLDVVRK	E
4	3	gi|356509483	PREDICTED: tubulin beta-1 chain-like [Glycine max]	1404	50592	42	41	11	11	25358	1	0	1	526.014	2100.03	4	2100.09	-0.0578	1	64.02	0.00023	K	GHYTEGAELIDSVLDVVRK	E
4	3	gi|356509483	PREDICTED: tubulin beta-1 chain-like [Glycine max]	1404	50592	42	41	11	11	25359	1	0	1	526.014	2100.03	4	2100.09	-0.0578	1	95.4	1.7e-07	K	GHYTEGAELIDSVLDVVRK	E
4	3	gi|356509483	PREDICTED: tubulin beta-1 chain-like [Glycine max]	1404	50592	42	41	11	11	25360	1	0	1	526.015	2100.03	4	2100.09	-0.0546	1	70.28	5.5e-05	K	GHYTEGAELIDSVLDVVRK	E
4	3	gi|356509483	PREDICTED: tubulin beta-1 chain-like [Glycine max]	1404	50592	42	41	11	11	25366	1	0	1	701.031	2100.07	3	2100.09	-0.0146	1	82.16	3.6e-06	K	GHYTEGAELIDSVLDVVRK	E
4	3	gi|356509483	PREDICTED: tubulin beta-1 chain-like [Glycine max]	1404	50592	42	41	11	11	25367	1	0	1	701.031	2100.07	3	2100.09	-0.0146	1	77.56	1e-05	K	GHYTEGAELIDSVLDVVRK	E
4	3	gi|356509483	PREDICTED: tubulin beta-1 chain-like [Glycine max]	1404	50592	42	41	11	11	25378	1	0	1	1051.07	2100.12	2	2100.09	0.0337	1	78.3	8.3e-06	K	GHYTEGAELIDSVLDVVRK	E
4	3	gi|356509483	PREDICTED: tubulin beta-1 chain-like [Glycine max]	1404	50592	42	41	11	11	25379	1	0	1	1051.07	2100.12	2	2100.09	0.0345	1	69.02	7.1e-05	K	GHYTEGAELIDSVLDVVRK	E
4	3	gi|356509483	PREDICTED: tubulin beta-1 chain-like [Glycine max]	1404	50592	42	41	11	11	34182	1	0	1	938.793	2813.36	3	2813.37	-0.0087	1	49.93	0.0039	R	SGPYGKIFRPDNFVFGQSGAGNNWAK	G
4	4	gi|356564369	PREDICTED: tubulin beta-1 chain-like [Glycine max]	1395	50536	41	40	11	11	2628	1	0	1	570.337	1138.66	2	1138.69	-0.0262	0	48.15	0.0096	K	LAVNLIPFPR	L
4	4	gi|356564369	PREDICTED: tubulin beta-1 chain-like [Glycine max]	1395	50536	41	40	11	11	2630	1	0	1	570.337	1138.66	2	1138.69	-0.026	0	57.11	0.0012	K	LAVNLIPFPR	L
4	4	gi|356564369	PREDICTED: tubulin beta-1 chain-like [Glycine max]	1395	50536	41	40	11	11	2631	1	0	1	570.337	1138.66	2	1138.69	-0.0259	0	57.28	0.0012	K	LAVNLIPFPR	L
4	4	gi|356564369	PREDICTED: tubulin beta-1 chain-like [Glycine max]	1395	50536	41	40	11	11	2632	1	0	1	570.338	1138.66	2	1138.69	-0.0251	0	53.31	0.0029	K	LAVNLIPFPR	L
4	4	gi|356564369	PREDICTED: tubulin beta-1 chain-like [Glycine max]	1395	50536	41	40	11	11	2633	1	0	1	570.338	1138.66	2	1138.69	-0.0251	0	57.47	0.0011	K	LAVNLIPFPR	L
4	4	gi|356564369	PREDICTED: tubulin beta-1 chain-like [Glycine max]	1395	50536	41	40	11	11	2634	1	0	1	570.338	1138.66	2	1138.69	-0.025	0	54.11	0.0024	K	LAVNLIPFPR	L
4	4	gi|356564369	PREDICTED: tubulin beta-1 chain-like [Glycine max]	1395	50536	41	40	11	11	2636	1	0	1	570.338	1138.66	2	1138.69	-0.0243	0	47.79	0.01	K	LAVNLIPFPR	L
4	4	gi|356564369	PREDICTED: tubulin beta-1 chain-like [Glycine max]	1395	50536	41	40	11	11	2638	1	0	1	570.339	1138.66	2	1138.69	-0.0232	0	43.13	0.03	K	LAVNLIPFPR	L
4	4	gi|356564369	PREDICTED: tubulin beta-1 chain-like [Glycine max]	1395	50536	41	40	11	11	2639	1	0	1	570.339	1138.66	2	1138.69	-0.023	0	52.42	0.0035	K	LAVNLIPFPR	L
4	4	gi|356564369	PREDICTED: tubulin beta-1 chain-like [Glycine max]	1395	50536	41	40	11	11	2723	1	0	1	573.787	1145.56	2	1145.58	-0.0239	0	57.95	0.0016	R	FPGQLNSDLR	K
4	4	gi|356564369	PREDICTED: tubulin beta-1 chain-like [Glycine max]	1395	50536	41	40	11	11	2724	1	0	1	573.787	1145.56	2	1145.58	-0.0233	0	46.05	0.024	R	FPGQLNSDLR	K
4	4	gi|356564369	PREDICTED: tubulin beta-1 chain-like [Glycine max]	1395	50536	41	40	11	11	2726	1	0	1	573.788	1145.56	2	1145.58	-0.0224	0	52.92	0.005	R	FPGQLNSDLR	K
4	4	gi|356564369	PREDICTED: tubulin beta-1 chain-like [Glycine max]	1395	50536	41	40	11	11	2727	1	0	1	573.788	1145.56	2	1145.58	-0.0224	0	41.22	0.074	R	FPGQLNSDLR	K
4	4	gi|356564369	PREDICTED: tubulin beta-1 chain-like [Glycine max]	1395	50536	41	40	11	11	2728	1	0	1	573.788	1145.56	2	1145.58	-0.022	0	44.5	0.035	R	FPGQLNSDLR	K
4	4	gi|356564369	PREDICTED: tubulin beta-1 chain-like [Glycine max]	1395	50536	41	40	11	11	4258	3	0	1	616.283	1230.55	2	1230.57	-0.0181	0	54.74	0.0025	R	VSEQFTAMYR	R
4	4	gi|356564369	PREDICTED: tubulin beta-1 chain-like [Glycine max]	1395	50536	41	40	11	11	8458	1	0	1	708.848	1415.68	2	1415.68	-0.0022	0	42.41	0.048	R	MMLTFSVFPSPK	V	2 Oxidation (M)	0.110000000000.0
4	4	gi|356564369	PREDICTED: tubulin beta-1 chain-like [Glycine max]	1395	50536	41	40	11	11	14413	1	0	1	546.94	1637.8	3	1637.84	-0.0406	0	60.53	0.00063	R	LHFFMVGFAPLTSR	G	Oxidation (M)	0.00001000000000.0
4	4	gi|356564369	PREDICTED: tubulin beta-1 chain-like [Glycine max]	1395	50536	41	40	11	11	14426	1	0	1	819.928	1637.84	2	1637.84	0.002	0	62.99	0.00036	R	LHFFMVGFAPLTSR	G	Oxidation (M)	0.00001000000000.0
4	4	gi|356564369	PREDICTED: tubulin beta-1 chain-like [Glycine max]	1395	50536	41	40	11	11	15529	1	0	1	840.406	1678.8	2	1678.79	0.0063	0	44.47	0.025	R	AVLMDLEPGTMDSIR	S	2 Oxidation (M)	0.000100000010000.0
4	4	gi|356564369	PREDICTED: tubulin beta-1 chain-like [Glycine max]	1395	50536	41	40	11	11	15531	1	0	1	840.406	1678.8	2	1678.79	0.0076	0	41.84	0.045	R	AVLMDLEPGTMDSIR	S	2 Oxidation (M)	0.000100000010000.0
4	4	gi|356564369	PREDICTED: tubulin beta-1 chain-like [Glycine max]	1395	50536	41	40	11	11	15907	1	0	1	848.924	1695.83	2	1695.83	0.0071	0	73.32	3.2e-05	K	NSSYFVEWIPNNVK	S
4	4	gi|356564369	PREDICTED: tubulin beta-1 chain-like [Glycine max]	1395	50536	41	40	11	11	15908	1	0	1	848.924	1695.83	2	1695.83	0.0071	0	74.59	2.4e-05	K	NSSYFVEWIPNNVK	S
4	4	gi|356564369	PREDICTED: tubulin beta-1 chain-like [Glycine max]	1395	50536	41	40	11	11	22709	1	0	1	984.457	1966.9	2	1966.86	0.0418	0	92.24	3.4e-07	K	MSCTFIGNSTSIQEMFR	R	Oxidation (M)	0.00000000000000100.0
4	4	gi|356564369	PREDICTED: tubulin beta-1 chain-like [Glycine max]	1395	50536	41	40	11	11	22846	1	0	1	658.329	1971.97	3	1971.99	-0.0246	0	70.11	6e-05	K	GHYTEGAELIDSVLDVVR	K
4	4	gi|356564369	PREDICTED: tubulin beta-1 chain-like [Glycine max]	1395	50536	41	40	11	11	22847	1	0	1	658.329	1971.97	3	1971.99	-0.0244	0	56.69	0.0013	K	GHYTEGAELIDSVLDVVR	K
4	4	gi|356564369	PREDICTED: tubulin beta-1 chain-like [Glycine max]	1395	50536	41	40	11	11	22849	1	0	1	658.33	1971.97	3	1971.99	-0.0222	0	113.89	2.5e-09	K	GHYTEGAELIDSVLDVVR	K
4	4	gi|356564369	PREDICTED: tubulin beta-1 chain-like [Glycine max]	1395	50536	41	40	11	11	22854	1	0	1	987.012	1972.01	2	1971.99	0.0192	0	49.21	0.0074	K	GHYTEGAELIDSVLDVVR	K
4	4	gi|356564369	PREDICTED: tubulin beta-1 chain-like [Glycine max]	1395	50536	41	40	11	11	22859	1	0	1	987.014	1972.01	2	1971.99	0.0237	0	119.7	6.6e-10	K	GHYTEGAELIDSVLDVVR	K
4	4	gi|356564369	PREDICTED: tubulin beta-1 chain-like [Glycine max]	1395	50536	41	40	11	11	22860	1	0	1	987.014	1972.01	2	1971.99	0.024	0	81.52	4.3e-06	K	GHYTEGAELIDSVLDVVR	K
4	4	gi|356564369	PREDICTED: tubulin beta-1 chain-like [Glycine max]	1395	50536	41	40	11	11	22861	1	0	1	987.014	1972.01	2	1971.99	0.024	0	87.42	1.1e-06	K	GHYTEGAELIDSVLDVVR	K
4	4	gi|356564369	PREDICTED: tubulin beta-1 chain-like [Glycine max]	1395	50536	41	40	11	11	22862	1	0	1	987.014	1972.01	2	1971.99	0.024	0	85.74	1.6e-06	K	GHYTEGAELIDSVLDVVR	K
4	4	gi|356564369	PREDICTED: tubulin beta-1 chain-like [Glycine max]	1395	50536	41	40	11	11	22863	1	0	1	987.014	1972.01	2	1971.99	0.024	0	111.43	4.4e-09	K	GHYTEGAELIDSVLDVVR	K
4	4	gi|356564369	PREDICTED: tubulin beta-1 chain-like [Glycine max]	1395	50536	41	40	11	11	25357	1	0	1	526.014	2100.03	4	2100.09	-0.0583	1	70.83	4.9e-05	K	GHYTEGAELIDSVLDVVRK	E
4	4	gi|356564369	PREDICTED: tubulin beta-1 chain-like [Glycine max]	1395	50536	41	40	11	11	25358	1	0	1	526.014	2100.03	4	2100.09	-0.0578	1	64.02	0.00023	K	GHYTEGAELIDSVLDVVRK	E
4	4	gi|356564369	PREDICTED: tubulin beta-1 chain-like [Glycine max]	1395	50536	41	40	11	11	25359	1	0	1	526.014	2100.03	4	2100.09	-0.0578	1	95.4	1.7e-07	K	GHYTEGAELIDSVLDVVRK	E
4	4	gi|356564369	PREDICTED: tubulin beta-1 chain-like [Glycine max]	1395	50536	41	40	11	11	25360	1	0	1	526.015	2100.03	4	2100.09	-0.0546	1	70.28	5.5e-05	K	GHYTEGAELIDSVLDVVRK	E
4	4	gi|356564369	PREDICTED: tubulin beta-1 chain-like [Glycine max]	1395	50536	41	40	11	11	25366	1	0	1	701.031	2100.07	3	2100.09	-0.0146	1	82.16	3.6e-06	K	GHYTEGAELIDSVLDVVRK	E
4	4	gi|356564369	PREDICTED: tubulin beta-1 chain-like [Glycine max]	1395	50536	41	40	11	11	25367	1	0	1	701.031	2100.07	3	2100.09	-0.0146	1	77.56	1e-05	K	GHYTEGAELIDSVLDVVRK	E
4	4	gi|356564369	PREDICTED: tubulin beta-1 chain-like [Glycine max]	1395	50536	41	40	11	11	25378	1	0	1	1051.07	2100.12	2	2100.09	0.0337	1	78.3	8.3e-06	K	GHYTEGAELIDSVLDVVRK	E
4	4	gi|356564369	PREDICTED: tubulin beta-1 chain-like [Glycine max]	1395	50536	41	40	11	11	25379	1	0	1	1051.07	2100.12	2	2100.09	0.0345	1	69.02	7.1e-05	K	GHYTEGAELIDSVLDVVRK	E
4	4	gi|356564369	PREDICTED: tubulin beta-1 chain-like [Glycine max]	1395	50536	41	40	11	11	34182	1	0	1	938.793	2813.36	3	2813.37	-0.0087	1	49.93	0.0039	R	SGPYGKIFRPDNFVFGQSGAGNNWAK	G
4	5	gi|224074921	tubulin, beta chain [Populus trichocarpa]	1354	49933	39	38	9	9	2628	1	0	1	570.337	1138.66	2	1138.69	-0.0262	0	48.15	0.0096	K	LAVNLIPFPR	L
4	5	gi|224074921	tubulin, beta chain [Populus trichocarpa]	1354	49933	39	38	9	9	2630	1	0	1	570.337	1138.66	2	1138.69	-0.026	0	57.11	0.0012	K	LAVNLIPFPR	L
4	5	gi|224074921	tubulin, beta chain [Populus trichocarpa]	1354	49933	39	38	9	9	2631	1	0	1	570.337	1138.66	2	1138.69	-0.0259	0	57.28	0.0012	K	LAVNLIPFPR	L
4	5	gi|224074921	tubulin, beta chain [Populus trichocarpa]	1354	49933	39	38	9	9	2632	1	0	1	570.338	1138.66	2	1138.69	-0.0251	0	53.31	0.0029	K	LAVNLIPFPR	L
4	5	gi|224074921	tubulin, beta chain [Populus trichocarpa]	1354	49933	39	38	9	9	2633	1	0	1	570.338	1138.66	2	1138.69	-0.0251	0	57.47	0.0011	K	LAVNLIPFPR	L
4	5	gi|224074921	tubulin, beta chain [Populus trichocarpa]	1354	49933	39	38	9	9	2634	1	0	1	570.338	1138.66	2	1138.69	-0.025	0	54.11	0.0024	K	LAVNLIPFPR	L
4	5	gi|224074921	tubulin, beta chain [Populus trichocarpa]	1354	49933	39	38	9	9	2636	1	0	1	570.338	1138.66	2	1138.69	-0.0243	0	47.79	0.01	K	LAVNLIPFPR	L
4	5	gi|224074921	tubulin, beta chain [Populus trichocarpa]	1354	49933	39	38	9	9	2638	1	0	1	570.339	1138.66	2	1138.69	-0.0232	0	43.13	0.03	K	LAVNLIPFPR	L
4	5	gi|224074921	tubulin, beta chain [Populus trichocarpa]	1354	49933	39	38	9	9	2639	1	0	1	570.339	1138.66	2	1138.69	-0.023	0	52.42	0.0035	K	LAVNLIPFPR	L
4	5	gi|224074921	tubulin, beta chain [Populus trichocarpa]	1354	49933	39	38	9	9	2723	1	0	1	573.787	1145.56	2	1145.58	-0.0239	0	57.95	0.0016	R	FPGQLNSDLR	K
4	5	gi|224074921	tubulin, beta chain [Populus trichocarpa]	1354	49933	39	38	9	9	2724	1	0	1	573.787	1145.56	2	1145.58	-0.0233	0	46.05	0.024	R	FPGQLNSDLR	K
4	5	gi|224074921	tubulin, beta chain [Populus trichocarpa]	1354	49933	39	38	9	9	2726	1	0	1	573.788	1145.56	2	1145.58	-0.0224	0	52.92	0.005	R	FPGQLNSDLR	K
4	5	gi|224074921	tubulin, beta chain [Populus trichocarpa]	1354	49933	39	38	9	9	2727	1	0	1	573.788	1145.56	2	1145.58	-0.0224	0	41.22	0.074	R	FPGQLNSDLR	K
4	5	gi|224074921	tubulin, beta chain [Populus trichocarpa]	1354	49933	39	38	9	9	2728	1	0	1	573.788	1145.56	2	1145.58	-0.022	0	44.5	0.035	R	FPGQLNSDLR	K
4	5	gi|224074921	tubulin, beta chain [Populus trichocarpa]	1354	49933	39	38	9	9	8458	1	0	1	708.848	1415.68	2	1415.68	-0.0022	0	42.41	0.048	R	MMLTFSVFPSPK	V	2 Oxidation (M)	0.110000000000.0
4	5	gi|224074921	tubulin, beta chain [Populus trichocarpa]	1354	49933	39	38	9	9	14413	1	0	1	546.94	1637.8	3	1637.84	-0.0406	0	60.53	0.00063	R	LHFFMVGFAPLTSR	G	Oxidation (M)	0.00001000000000.0
4	5	gi|224074921	tubulin, beta chain [Populus trichocarpa]	1354	49933	39	38	9	9	14426	1	0	1	819.928	1637.84	2	1637.84	0.002	0	62.99	0.00036	R	LHFFMVGFAPLTSR	G	Oxidation (M)	0.00001000000000.0
4	5	gi|224074921	tubulin, beta chain [Populus trichocarpa]	1354	49933	39	38	9	9	15529	1	0	1	840.406	1678.8	2	1678.79	0.0063	0	44.47	0.025	R	AVLMDLEPGTMDSLR	T	2 Oxidation (M)	0.000100000010000.0
4	5	gi|224074921	tubulin, beta chain [Populus trichocarpa]	1354	49933	39	38	9	9	15531	1	0	1	840.406	1678.8	2	1678.79	0.0076	0	41.84	0.045	R	AVLMDLEPGTMDSLR	T	2 Oxidation (M)	0.000100000010000.0
4	5	gi|224074921	tubulin, beta chain [Populus trichocarpa]	1354	49933	39	38	9	9	15907	1	0	1	848.924	1695.83	2	1695.83	0.0071	0	73.32	3.2e-05	K	NSSYFVEWIPNNVK	S
4	5	gi|224074921	tubulin, beta chain [Populus trichocarpa]	1354	49933	39	38	9	9	15908	1	0	1	848.924	1695.83	2	1695.83	0.0071	0	74.59	2.4e-05	K	NSSYFVEWIPNNVK	S
4	5	gi|224074921	tubulin, beta chain [Populus trichocarpa]	1354	49933	39	38	9	9	22846	1	0	1	658.329	1971.97	3	1971.99	-0.0246	0	70.11	6e-05	K	GHYTEGAELIDSVLDVVR	K
4	5	gi|224074921	tubulin, beta chain [Populus trichocarpa]	1354	49933	39	38	9	9	22847	1	0	1	658.329	1971.97	3	1971.99	-0.0244	0	56.69	0.0013	K	GHYTEGAELIDSVLDVVR	K
4	5	gi|224074921	tubulin, beta chain [Populus trichocarpa]	1354	49933	39	38	9	9	22849	1	0	1	658.33	1971.97	3	1971.99	-0.0222	0	113.89	2.5e-09	K	GHYTEGAELIDSVLDVVR	K
4	5	gi|224074921	tubulin, beta chain [Populus trichocarpa]	1354	49933	39	38	9	9	22854	1	0	1	987.012	1972.01	2	1971.99	0.0192	0	49.21	0.0074	K	GHYTEGAELIDSVLDVVR	K
4	5	gi|224074921	tubulin, beta chain [Populus trichocarpa]	1354	49933	39	38	9	9	22859	1	0	1	987.014	1972.01	2	1971.99	0.0237	0	119.7	6.6e-10	K	GHYTEGAELIDSVLDVVR	K
4	5	gi|224074921	tubulin, beta chain [Populus trichocarpa]	1354	49933	39	38	9	9	22860	1	0	1	987.014	1972.01	2	1971.99	0.024	0	81.52	4.3e-06	K	GHYTEGAELIDSVLDVVR	K
4	5	gi|224074921	tubulin, beta chain [Populus trichocarpa]	1354	49933	39	38	9	9	22861	1	0	1	987.014	1972.01	2	1971.99	0.024	0	87.42	1.1e-06	K	GHYTEGAELIDSVLDVVR	K
4	5	gi|224074921	tubulin, beta chain [Populus trichocarpa]	1354	49933	39	38	9	9	22862	1	0	1	987.014	1972.01	2	1971.99	0.024	0	85.74	1.6e-06	K	GHYTEGAELIDSVLDVVR	K
4	5	gi|224074921	tubulin, beta chain [Populus trichocarpa]	1354	49933	39	38	9	9	22863	1	0	1	987.014	1972.01	2	1971.99	0.024	0	111.43	4.4e-09	K	GHYTEGAELIDSVLDVVR	K
4	5	gi|224074921	tubulin, beta chain [Populus trichocarpa]	1354	49933	39	38	9	9	25357	1	0	1	526.014	2100.03	4	2100.09	-0.0583	1	70.83	4.9e-05	K	GHYTEGAELIDSVLDVVRK	E
4	5	gi|224074921	tubulin, beta chain [Populus trichocarpa]	1354	49933	39	38	9	9	25358	1	0	1	526.014	2100.03	4	2100.09	-0.0578	1	64.02	0.00023	K	GHYTEGAELIDSVLDVVRK	E
4	5	gi|224074921	tubulin, beta chain [Populus trichocarpa]	1354	49933	39	38	9	9	25359	1	0	1	526.014	2100.03	4	2100.09	-0.0578	1	95.4	1.7e-07	K	GHYTEGAELIDSVLDVVRK	E
4	5	gi|224074921	tubulin, beta chain [Populus trichocarpa]	1354	49933	39	38	9	9	25360	1	0	1	526.015	2100.03	4	2100.09	-0.0546	1	70.28	5.5e-05	K	GHYTEGAELIDSVLDVVRK	E
4	5	gi|224074921	tubulin, beta chain [Populus trichocarpa]	1354	49933	39	38	9	9	25366	1	0	1	701.031	2100.07	3	2100.09	-0.0146	1	82.16	3.6e-06	K	GHYTEGAELIDSVLDVVRK	E
4	5	gi|224074921	tubulin, beta chain [Populus trichocarpa]	1354	49933	39	38	9	9	25367	1	0	1	701.031	2100.07	3	2100.09	-0.0146	1	77.56	1e-05	K	GHYTEGAELIDSVLDVVRK	E
4	5	gi|224074921	tubulin, beta chain [Populus trichocarpa]	1354	49933	39	38	9	9	25378	1	0	1	1051.07	2100.12	2	2100.09	0.0337	1	78.3	8.3e-06	K	GHYTEGAELIDSVLDVVRK	E
4	5	gi|224074921	tubulin, beta chain [Populus trichocarpa]	1354	49933	39	38	9	9	25379	1	0	1	1051.07	2100.12	2	2100.09	0.0345	1	69.02	7.1e-05	K	GHYTEGAELIDSVLDVVRK	E
4	5	gi|224074921	tubulin, beta chain [Populus trichocarpa]	1354	49933	39	38	9	9	34438	1	0	1	952.471	2854.39	3	2854.39	-0.0017	1	70.49	3.4e-05	R	TGPYGKIFRPDNFVFGQNGAGNNWAK	G
4	6	gi|225440574	PREDICTED: tubulin beta-1 chain isoform 1 [Vitis vinifera]	914	50323	36	35	11	11	2628	1	0	1	570.337	1138.66	2	1138.69	-0.0262	0	48.15	0.0096	K	LAVNLIPFPR	L
4	6	gi|225440574	PREDICTED: tubulin beta-1 chain isoform 1 [Vitis vinifera]	914	50323	36	35	11	11	2630	1	0	1	570.337	1138.66	2	1138.69	-0.026	0	57.11	0.0012	K	LAVNLIPFPR	L
4	6	gi|225440574	PREDICTED: tubulin beta-1 chain isoform 1 [Vitis vinifera]	914	50323	36	35	11	11	2631	1	0	1	570.337	1138.66	2	1138.69	-0.0259	0	57.28	0.0012	K	LAVNLIPFPR	L
4	6	gi|225440574	PREDICTED: tubulin beta-1 chain isoform 1 [Vitis vinifera]	914	50323	36	35	11	11	2632	1	0	1	570.338	1138.66	2	1138.69	-0.0251	0	53.31	0.0029	K	LAVNLIPFPR	L
4	6	gi|225440574	PREDICTED: tubulin beta-1 chain isoform 1 [Vitis vinifera]	914	50323	36	35	11	11	2633	1	0	1	570.338	1138.66	2	1138.69	-0.0251	0	57.47	0.0011	K	LAVNLIPFPR	L
4	6	gi|225440574	PREDICTED: tubulin beta-1 chain isoform 1 [Vitis vinifera]	914	50323	36	35	11	11	2634	1	0	1	570.338	1138.66	2	1138.69	-0.025	0	54.11	0.0024	K	LAVNLIPFPR	L
4	6	gi|225440574	PREDICTED: tubulin beta-1 chain isoform 1 [Vitis vinifera]	914	50323	36	35	11	11	2636	1	0	1	570.338	1138.66	2	1138.69	-0.0243	0	47.79	0.01	K	LAVNLIPFPR	L
4	6	gi|225440574	PREDICTED: tubulin beta-1 chain isoform 1 [Vitis vinifera]	914	50323	36	35	11	11	2638	1	0	1	570.339	1138.66	2	1138.69	-0.0232	0	43.13	0.03	K	LAVNLIPFPR	L
4	6	gi|225440574	PREDICTED: tubulin beta-1 chain isoform 1 [Vitis vinifera]	914	50323	36	35	11	11	2639	1	0	1	570.339	1138.66	2	1138.69	-0.023	0	52.42	0.0035	K	LAVNLIPFPR	L
4	6	gi|225440574	PREDICTED: tubulin beta-1 chain isoform 1 [Vitis vinifera]	914	50323	36	35	11	11	2723	1	0	1	573.787	1145.56	2	1145.58	-0.0239	0	57.95	0.0016	R	FPGQLNSDLR	K
4	6	gi|225440574	PREDICTED: tubulin beta-1 chain isoform 1 [Vitis vinifera]	914	50323	36	35	11	11	2724	1	0	1	573.787	1145.56	2	1145.58	-0.0233	0	46.05	0.024	R	FPGQLNSDLR	K
4	6	gi|225440574	PREDICTED: tubulin beta-1 chain isoform 1 [Vitis vinifera]	914	50323	36	35	11	11	2726	1	0	1	573.788	1145.56	2	1145.58	-0.0224	0	52.92	0.005	R	FPGQLNSDLR	K
4	6	gi|225440574	PREDICTED: tubulin beta-1 chain isoform 1 [Vitis vinifera]	914	50323	36	35	11	11	2727	1	0	1	573.788	1145.56	2	1145.58	-0.0224	0	41.22	0.074	R	FPGQLNSDLR	K
4	6	gi|225440574	PREDICTED: tubulin beta-1 chain isoform 1 [Vitis vinifera]	914	50323	36	35	11	11	2728	1	0	1	573.788	1145.56	2	1145.58	-0.022	0	44.5	0.035	R	FPGQLNSDLR	K
4	6	gi|225440574	PREDICTED: tubulin beta-1 chain isoform 1 [Vitis vinifera]	914	50323	36	35	11	11	4256	1	0	1	616.283	1230.55	2	1230.57	-0.0186	0	43.55	0.033	R	VSEQFTAMFR	R	Oxidation (M)	0.0000000100.0
4	6	gi|225440574	PREDICTED: tubulin beta-1 chain isoform 1 [Vitis vinifera]	914	50323	36	35	11	11	4257	1	0	1	616.283	1230.55	2	1230.57	-0.0183	0	69	9.3e-05	R	VSEQFTAMFR	R	Oxidation (M)	0.0000000100.0
4	6	gi|225440574	PREDICTED: tubulin beta-1 chain isoform 1 [Vitis vinifera]	914	50323	36	35	11	11	4258	1	0	1	616.283	1230.55	2	1230.57	-0.0181	0	72.53	4.1e-05	R	VSEQFTAMFR	R	Oxidation (M)	0.0000000100.0
4	6	gi|225440574	PREDICTED: tubulin beta-1 chain isoform 1 [Vitis vinifera]	914	50323	36	35	11	11	4260	1	0	1	616.284	1230.55	2	1230.57	-0.0179	0	61.93	0.00049	R	VSEQFTAMFR	R	Oxidation (M)	0.0000000100.0
4	6	gi|225440574	PREDICTED: tubulin beta-1 chain isoform 1 [Vitis vinifera]	914	50323	36	35	11	11	4266	1	0	1	616.287	1230.56	2	1230.57	-0.0109	0	65.06	0.00058	R	VSEQFTAMFR	R	Oxidation (M)	0.0000000100.0
4	6	gi|225440574	PREDICTED: tubulin beta-1 chain isoform 1 [Vitis vinifera]	914	50323	36	35	11	11	8458	1	0	1	708.848	1415.68	2	1415.68	-0.0022	0	42.41	0.048	R	MMLTFSVFPSPK	V	2 Oxidation (M)	0.110000000000.0
4	6	gi|225440574	PREDICTED: tubulin beta-1 chain isoform 1 [Vitis vinifera]	914	50323	36	35	11	11	14413	1	0	1	546.94	1637.8	3	1637.84	-0.0406	0	60.53	0.00063	R	LHFFMVGFAPLTSR	G	Oxidation (M)	0.00001000000000.0
4	6	gi|225440574	PREDICTED: tubulin beta-1 chain isoform 1 [Vitis vinifera]	914	50323	36	35	11	11	14426	1	0	1	819.928	1637.84	2	1637.84	0.002	0	62.99	0.00036	R	LHFFMVGFAPLTSR	G	Oxidation (M)	0.00001000000000.0
4	6	gi|225440574	PREDICTED: tubulin beta-1 chain isoform 1 [Vitis vinifera]	914	50323	36	35	11	11	15529	1	0	1	840.406	1678.8	2	1678.79	0.0063	0	44.47	0.025	R	AVLMDLEPGTMDSIR	S	2 Oxidation (M)	0.000100000010000.0
4	6	gi|225440574	PREDICTED: tubulin beta-1 chain isoform 1 [Vitis vinifera]	914	50323	36	35	11	11	15531	1	0	1	840.406	1678.8	2	1678.79	0.0076	0	41.84	0.045	R	AVLMDLEPGTMDSIR	S	2 Oxidation (M)	0.000100000010000.0
4	6	gi|225440574	PREDICTED: tubulin beta-1 chain isoform 1 [Vitis vinifera]	914	50323	36	35	11	11	15907	1	0	1	848.924	1695.83	2	1695.83	0.0071	0	73.32	3.2e-05	K	NSSYFVEWIPNNVK	S
4	6	gi|225440574	PREDICTED: tubulin beta-1 chain isoform 1 [Vitis vinifera]	914	50323	36	35	11	11	15908	1	0	1	848.924	1695.83	2	1695.83	0.0071	0	74.59	2.4e-05	K	NSSYFVEWIPNNVK	S
4	6	gi|225440574	PREDICTED: tubulin beta-1 chain isoform 1 [Vitis vinifera]	914	50323	36	35	11	11	17694	1	0	1	588.283	1761.83	3	1761.86	-0.0332	0	69.73	7.2e-05	R	ALTVPELTQQMWDSK	N	Oxidation (M)	0.000000000010000.0
4	6	gi|225440574	PREDICTED: tubulin beta-1 chain isoform 1 [Vitis vinifera]	914	50323	36	35	11	11	17695	1	0	1	588.283	1761.83	3	1761.86	-0.0326	0	70.32	6.3e-05	R	ALTVPELTQQMWDSK	N	Oxidation (M)	0.000000000010000.0
4	6	gi|225440574	PREDICTED: tubulin beta-1 chain isoform 1 [Vitis vinifera]	914	50323	36	35	11	11	17716	1	0	1	881.945	1761.88	2	1761.86	0.0147	0	77.53	1.2e-05	R	ALTVPELTQQMWDSK	N	Oxidation (M)	0.000000000010000.0
4	6	gi|225440574	PREDICTED: tubulin beta-1 chain isoform 1 [Vitis vinifera]	914	50323	36	35	11	11	17717	1	0	1	881.945	1761.88	2	1761.86	0.0147	0	72.41	4e-05	R	ALTVPELTQQMWDSK	N	Oxidation (M)	0.000000000010000.0
4	6	gi|225440574	PREDICTED: tubulin beta-1 chain isoform 1 [Vitis vinifera]	914	50323	36	35	11	11	17718	1	0	1	881.945	1761.88	2	1761.86	0.0147	0	77.85	1.1e-05	R	ALTVPELTQQMWDSK	N	Oxidation (M)	0.000000000010000.0
4	6	gi|225440574	PREDICTED: tubulin beta-1 chain isoform 1 [Vitis vinifera]	914	50323	36	35	11	11	17719	1	0	1	881.945	1761.88	2	1761.86	0.0147	0	61.74	0.00047	R	ALTVPELTQQMWDSK	N	Oxidation (M)	0.000000000010000.0
4	6	gi|225440574	PREDICTED: tubulin beta-1 chain isoform 1 [Vitis vinifera]	914	50323	36	35	11	11	17720	1	0	1	881.945	1761.88	2	1761.86	0.0148	0	72.33	4.1e-05	R	ALTVPELTQQMWDSK	N	Oxidation (M)	0.000000000010000.0
4	6	gi|225440574	PREDICTED: tubulin beta-1 chain isoform 1 [Vitis vinifera]	914	50323	36	35	11	11	17865	1	0	1	589.294	1764.86	3	1764.89	-0.0324	0	47.64	0.011	R	EILHIQGGQCGNQIGAK	F
4	6	gi|225440574	PREDICTED: tubulin beta-1 chain isoform 1 [Vitis vinifera]	914	50323	36	35	11	11	22294	1	0	1	976.467	1950.92	2	1950.88	0.0382	0	47.88	0.01	K	MASTFIGNSTSIQEMFR	R	2 Oxidation (M)	0.10000000000000100.0
4	6	gi|225440574	PREDICTED: tubulin beta-1 chain isoform 1 [Vitis vinifera]	914	50323	36	35	11	11	24723	1	0	1	518.001	2067.97	4	2068.03	-0.0566	1	54.49	0.002	-	MREILHIQGGQCGNQIGAK	F	Oxidation (M)	0.1000000000000000000.0
4	7	gi|145341657	predicted protein [Ostreococcus lucimarinus CCE9901]	511	49904	12	12	4	4	15141	1	0	1	833.398	1664.78	2	1664.78	0.0065	0	60.47	0.0006	R	AVLMDLEPGTMDSVR	S	2 Oxidation (M)	0.000100000010000.0
4	7	gi|145341657	predicted protein [Ostreococcus lucimarinus CCE9901]	511	49904	12	12	4	4	15142	1	0	1	833.398	1664.78	2	1664.78	0.0068	0	80.59	5.9e-06	R	AVLMDLEPGTMDSVR	S	2 Oxidation (M)	0.000100000010000.0
4	7	gi|145341657	predicted protein [Ostreococcus lucimarinus CCE9901]	511	49904	12	12	4	4	15143	1	0	1	833.398	1664.78	2	1664.78	0.007	0	65.01	0.00021	R	AVLMDLEPGTMDSVR	S	2 Oxidation (M)	0.000100000010000.0
4	7	gi|145341657	predicted protein [Ostreococcus lucimarinus CCE9901]	511	49904	12	12	4	4	15145	1	0	1	833.399	1664.78	2	1664.78	0.0081	0	51.48	0.0048	R	AVLMDLEPGTMDSVR	S	2 Oxidation (M)	0.000100000010000.0
4	7	gi|145341657	predicted protein [Ostreococcus lucimarinus CCE9901]	511	49904	12	12	4	4	15146	1	0	1	833.399	1664.78	2	1664.78	0.0081	0	70.27	6.3e-05	R	AVLMDLEPGTMDSVR	S	2 Oxidation (M)	0.000100000010000.0
4	7	gi|145341657	predicted protein [Ostreococcus lucimarinus CCE9901]	511	49904	12	12	4	4	15147	1	0	1	833.399	1664.78	2	1664.78	0.0081	0	68.5	9.5e-05	R	AVLMDLEPGTMDSVR	S	2 Oxidation (M)	0.000100000010000.0
4	7	gi|145341657	predicted protein [Ostreococcus lucimarinus CCE9901]	511	49904	12	12	4	4	15148	1	0	1	833.4	1664.78	2	1664.78	0.01	0	44.73	0.023	R	AVLMDLEPGTMDSVR	S	2 Oxidation (M)	0.000100000010000.0
4	7	gi|145341657	predicted protein [Ostreococcus lucimarinus CCE9901]	511	49904	12	12	4	4	15907	1	0	1	848.924	1695.83	2	1695.83	0.0071	0	73.32	3.2e-05	K	NSSYFVEWIPNNVK	S
4	7	gi|145341657	predicted protein [Ostreococcus lucimarinus CCE9901]	511	49904	12	12	4	4	15908	1	0	1	848.924	1695.83	2	1695.83	0.0071	0	74.59	2.4e-05	K	NSSYFVEWIPNNVK	S
4	7	gi|145341657	predicted protein [Ostreococcus lucimarinus CCE9901]	511	49904	12	12	4	4	22160	1	0	1	648.326	1941.95	3	1941.98	-0.0249	0	74.64	2.1e-05	K	GHYTEGAELIDGVLDVVR	K
4	7	gi|145341657	predicted protein [Ostreococcus lucimarinus CCE9901]	511	49904	12	12	4	4	24753	1	0	1	518.511	2070.01	4	2070.07	-0.0612	1	63.13	0.00028	K	GHYTEGAELIDGVLDVVRK	E
4	7	gi|145341657	predicted protein [Ostreococcus lucimarinus CCE9901]	511	49904	12	12	4	4	24760	1	0	1	691.026	2070.06	3	2070.07	-0.0194	1	67.05	0.00011	K	GHYTEGAELIDGVLDVVRK	E
4	8	gi|302760425	hypothetical protein SELMODRAFT_23403 [Selaginella moellendorffii]	393	45649	12	12	4	4	8458	1	0	1	708.848	1415.68	2	1415.68	-0.0022	0	42.41	0.048	K	MMLTFSVFPSPK	V	2 Oxidation (M)	0.110000000000.0
4	8	gi|302760425	hypothetical protein SELMODRAFT_23403 [Selaginella moellendorffii]	393	45649	12	12	4	4	14413	1	0	1	546.94	1637.8	3	1637.84	-0.0406	0	60.53	0.00063	R	LHFFMVGFAPLTSR	G	Oxidation (M)	0.00001000000000.0
4	8	gi|302760425	hypothetical protein SELMODRAFT_23403 [Selaginella moellendorffii]	393	45649	12	12	4	4	14426	1	0	1	819.928	1637.84	2	1637.84	0.002	0	62.99	0.00036	R	LHFFMVGFAPLTSR	G	Oxidation (M)	0.00001000000000.0
4	8	gi|302760425	hypothetical protein SELMODRAFT_23403 [Selaginella moellendorffii]	393	45649	12	12	4	4	15141	1	0	1	833.398	1664.78	2	1664.78	0.0065	0	60.47	0.0006	R	AVLMDLEPGTMDSVR	S	2 Oxidation (M)	0.000100000010000.0
4	8	gi|302760425	hypothetical protein SELMODRAFT_23403 [Selaginella moellendorffii]	393	45649	12	12	4	4	15142	1	0	1	833.398	1664.78	2	1664.78	0.0068	0	80.59	5.9e-06	R	AVLMDLEPGTMDSVR	S	2 Oxidation (M)	0.000100000010000.0
4	8	gi|302760425	hypothetical protein SELMODRAFT_23403 [Selaginella moellendorffii]	393	45649	12	12	4	4	15143	1	0	1	833.398	1664.78	2	1664.78	0.007	0	65.01	0.00021	R	AVLMDLEPGTMDSVR	S	2 Oxidation (M)	0.000100000010000.0
4	8	gi|302760425	hypothetical protein SELMODRAFT_23403 [Selaginella moellendorffii]	393	45649	12	12	4	4	15145	1	0	1	833.399	1664.78	2	1664.78	0.0081	0	51.48	0.0048	R	AVLMDLEPGTMDSVR	S	2 Oxidation (M)	0.000100000010000.0
4	8	gi|302760425	hypothetical protein SELMODRAFT_23403 [Selaginella moellendorffii]	393	45649	12	12	4	4	15146	1	0	1	833.399	1664.78	2	1664.78	0.0081	0	70.27	6.3e-05	R	AVLMDLEPGTMDSVR	S	2 Oxidation (M)	0.000100000010000.0
4	8	gi|302760425	hypothetical protein SELMODRAFT_23403 [Selaginella moellendorffii]	393	45649	12	12	4	4	15147	1	0	1	833.399	1664.78	2	1664.78	0.0081	0	68.5	9.5e-05	R	AVLMDLEPGTMDSVR	S	2 Oxidation (M)	0.000100000010000.0
4	8	gi|302760425	hypothetical protein SELMODRAFT_23403 [Selaginella moellendorffii]	393	45649	12	12	4	4	15148	1	0	1	833.4	1664.78	2	1664.78	0.01	0	44.73	0.023	R	AVLMDLEPGTMDSVR	S	2 Oxidation (M)	0.000100000010000.0
4	8	gi|302760425	hypothetical protein SELMODRAFT_23403 [Selaginella moellendorffii]	393	45649	12	12	4	4	25682	1	0	1	529.518	2114.04	4	2114.1	-0.0574	1	42.64	0.03	K	GHYTEGAELIDSVLDIVRK	E
4	8	gi|302760425	hypothetical protein SELMODRAFT_23403 [Selaginella moellendorffii]	393	45649	12	12	4	4	25686	1	0	1	705.703	2114.09	3	2114.1	-0.0146	1	50.58	0.0047	K	GHYTEGAELIDSVLDIVRK	E
5	1	gi|224099437	predicted protein [Populus trichocarpa]	1557	59933	53	53	11	11	833	1	1	1	488.268	974.521	2	974.555	-0.0337	0	70.57	0.0001	K	IGLFGGAGVGK	T
5	1	gi|224099437	predicted protein [Populus trichocarpa]	1557	59933	53	53	11	11	834	1	1	1	488.268	974.521	2	974.555	-0.0335	0	63.29	0.00054	K	IGLFGGAGVGK	T
5	1	gi|224099437	predicted protein [Populus trichocarpa]	1557	59933	53	53	11	11	835	1	1	1	488.268	974.521	2	974.555	-0.0334	0	54.94	0.0037	K	IGLFGGAGVGK	T
5	1	gi|224099437	predicted protein [Populus trichocarpa]	1557	59933	53	53	11	11	836	1	1	1	488.268	974.522	2	974.555	-0.0333	0	46.47	0.026	K	IGLFGGAGVGK	T
5	1	gi|224099437	predicted protein [Populus trichocarpa]	1557	59933	53	53	11	11	839	1	1	1	488.268	974.522	2	974.555	-0.0329	0	63.14	0.00056	K	IGLFGGAGVGK	T
5	1	gi|224099437	predicted protein [Populus trichocarpa]	1557	59933	53	53	11	11	840	1	1	1	488.269	974.523	2	974.555	-0.0323	0	52.99	0.0058	K	IGLFGGAGVGK	T
5	1	gi|224099437	predicted protein [Populus trichocarpa]	1557	59933	53	53	11	11	842	1	1	1	488.269	974.523	2	974.555	-0.0316	0	52.18	0.007	K	IGLFGGAGVGK	T
5	1	gi|224099437	predicted protein [Populus trichocarpa]	1557	59933	53	53	11	11	3160	1	1	1	587.323	1172.63	2	1172.66	-0.0242	0	53.83	0.004	K	VVDLLAPYQR	G
5	1	gi|224099437	predicted protein [Populus trichocarpa]	1557	59933	53	53	11	11	3162	1	1	1	587.323	1172.63	2	1172.66	-0.0232	0	53.7	0.0041	K	VVDLLAPYQR	G
5	1	gi|224099437	predicted protein [Populus trichocarpa]	1557	59933	53	53	11	11	3163	1	1	1	587.323	1172.63	2	1172.66	-0.0231	0	52.92	0.0049	K	VVDLLAPYQR	G
5	1	gi|224099437	predicted protein [Populus trichocarpa]	1557	59933	53	53	11	11	7751	1	1	1	464.218	1389.63	3	1389.68	-0.0473	0	42.53	0.044	K	AHGGFSVFAGVGER	T
5	1	gi|224099437	predicted protein [Populus trichocarpa]	1557	59933	53	53	11	11	8034	1	1	1	467.244	1398.71	3	1398.76	-0.0519	0	47.76	0.014	R	VGLTGLTVAEHFR	D
5	1	gi|224099437	predicted protein [Populus trichocarpa]	1557	59933	53	53	11	11	8035	1	1	1	467.244	1398.71	3	1398.76	-0.0519	0	74.04	3.3e-05	R	VGLTGLTVAEHFR	D
5	1	gi|224099437	predicted protein [Populus trichocarpa]	1557	59933	53	53	11	11	8059	1	1	1	700.382	1398.75	2	1398.76	-0.0131	0	57.63	0.0014	R	VGLTGLTVAEHFR	D
5	1	gi|224099437	predicted protein [Populus trichocarpa]	1557	59933	53	53	11	11	8061	1	1	1	700.382	1398.75	2	1398.76	-0.0131	0	68.38	0.00011	R	VGLTGLTVAEHFR	D
5	1	gi|224099437	predicted protein [Populus trichocarpa]	1557	59933	53	53	11	11	9525	1	1	1	729.42	1456.82	2	1456.83	-0.0075	0	61.95	0.00043	K	TVLIMELINNVAK	A
5	1	gi|224099437	predicted protein [Populus trichocarpa]	1557	59933	53	53	11	11	9526	1	1	1	729.42	1456.82	2	1456.83	-0.0074	0	49.22	0.0081	K	TVLIMELINNVAK	A
5	1	gi|224099437	predicted protein [Populus trichocarpa]	1557	59933	53	53	11	11	9528	1	1	1	729.42	1456.83	2	1456.83	-0.0067	0	52.65	0.0036	K	TVLIMELINNVAK	A
5	1	gi|224099437	predicted protein [Populus trichocarpa]	1557	59933	53	53	11	11	9881	1	1	1	737.417	1472.82	2	1472.83	-0.0072	0	68.66	9.8e-05	K	TVLIMELINNVAK	A	Oxidation (M)	0.0000100000000.0
5	1	gi|224099437	predicted protein [Populus trichocarpa]	1557	59933	53	53	11	11	9882	1	1	1	737.417	1472.82	2	1472.83	-0.0069	0	91.58	5e-07	K	TVLIMELINNVAK	A	Oxidation (M)	0.0000100000000.0
5	1	gi|224099437	predicted protein [Populus trichocarpa]	1557	59933	53	53	11	11	9883	1	1	1	737.418	1472.82	2	1472.83	-0.0067	0	60.87	0.00059	K	TVLIMELINNVAK	A	Oxidation (M)	0.0000100000000.0
5	1	gi|224099437	predicted protein [Populus trichocarpa]	1557	59933	53	53	11	11	9884	1	1	1	737.418	1472.82	2	1472.83	-0.0063	0	78.41	1e-05	K	TVLIMELINNVAK	A	Oxidation (M)	0.0000100000000.0
5	1	gi|224099437	predicted protein [Populus trichocarpa]	1557	59933	53	53	11	11	9885	1	1	1	737.418	1472.82	2	1472.83	-0.0063	0	73.41	3.3e-05	K	TVLIMELINNVAK	A	Oxidation (M)	0.0000100000000.0
5	1	gi|224099437	predicted protein [Populus trichocarpa]	1557	59933	53	53	11	11	9886	1	1	1	737.418	1472.82	2	1472.83	-0.0062	0	63.44	0.00033	K	TVLIMELINNVAK	A	Oxidation (M)	0.0000100000000.0
5	1	gi|224099437	predicted protein [Populus trichocarpa]	1557	59933	53	53	11	11	10425	1	1	1	746.889	1491.76	2	1491.77	-0.0043	0	107.67	1.4e-08	R	FTQANSEVSALLGR	I
5	1	gi|224099437	predicted protein [Populus trichocarpa]	1557	59933	53	53	11	11	10426	1	1	1	746.889	1491.76	2	1491.77	-0.0043	0	108.47	1.1e-08	R	FTQANSEVSALLGR	I
5	1	gi|224099437	predicted protein [Populus trichocarpa]	1557	59933	53	53	11	11	20442	1	1	1	468.211	1868.82	4	1868.88	-0.0674	0	74.47	1.9e-05	R	MLSPHILGEDHYNTAR	G	Oxidation (M)	0.1000000000000000.0
5	1	gi|224099437	predicted protein [Populus trichocarpa]	1557	59933	53	53	11	11	20443	1	1	1	468.212	1868.82	4	1868.88	-0.066	0	42.44	0.031	R	MLSPHILGEDHYNTAR	G	Oxidation (M)	0.1000000000000000.0
5	1	gi|224099437	predicted protein [Populus trichocarpa]	1557	59933	53	53	11	11	20444	1	1	1	468.212	1868.82	4	1868.88	-0.0656	0	87.23	1e-06	R	MLSPHILGEDHYNTAR	G	Oxidation (M)	0.1000000000000000.0
5	1	gi|224099437	predicted protein [Populus trichocarpa]	1557	59933	53	53	11	11	20445	1	1	1	468.212	1868.82	4	1868.88	-0.0656	0	108.6	7.6e-09	R	MLSPHILGEDHYNTAR	G	Oxidation (M)	0.1000000000000000.0
5	1	gi|224099437	predicted protein [Populus trichocarpa]	1557	59933	53	53	11	11	20446	1	1	1	468.212	1868.82	4	1868.88	-0.0651	0	70.84	4.5e-05	R	MLSPHILGEDHYNTAR	G	Oxidation (M)	0.1000000000000000.0
5	1	gi|224099437	predicted protein [Populus trichocarpa]	1557	59933	53	53	11	11	20451	1	1	1	468.215	1868.83	4	1868.88	-0.0545	0	46.25	0.014	R	MLSPHILGEDHYNTAR	G	Oxidation (M)	0.1000000000000000.0
5	1	gi|224099437	predicted protein [Populus trichocarpa]	1557	59933	53	53	11	11	20459	1	1	1	623.96	1868.86	3	1868.88	-0.0252	0	52.47	0.0034	R	MLSPHILGEDHYNTAR	G	Oxidation (M)	0.1000000000000000.0
5	1	gi|224099437	predicted protein [Populus trichocarpa]	1557	59933	53	53	11	11	20460	1	1	1	623.96	1868.86	3	1868.88	-0.0251	0	66.24	0.00014	R	MLSPHILGEDHYNTAR	G	Oxidation (M)	0.1000000000000000.0
5	1	gi|224099437	predicted protein [Populus trichocarpa]	1557	59933	53	53	11	11	20461	1	1	1	623.96	1868.86	3	1868.88	-0.0251	0	58.19	0.00092	R	MLSPHILGEDHYNTAR	G	Oxidation (M)	0.1000000000000000.0
5	1	gi|224099437	predicted protein [Populus trichocarpa]	1557	59933	53	53	11	11	20471	1	1	1	935.46	1868.9	2	1868.88	0.0208	0	62.72	0.00034	R	MLSPHILGEDHYNTAR	G	Oxidation (M)	0.1000000000000000.0
5	1	gi|224099437	predicted protein [Populus trichocarpa]	1557	59933	53	53	11	11	24577	1	1	1	687.682	2060.03	3	2060.04	-0.0175	0	74.07	2.3e-05	R	QISELGIYPAVDPLDSTSR	M
5	1	gi|224099437	predicted protein [Populus trichocarpa]	1557	59933	53	53	11	11	24582	1	1	1	1031.04	2060.07	2	2060.04	0.0318	0	47.92	0.0093	R	QISELGIYPAVDPLDSTSR	M
5	1	gi|224099437	predicted protein [Populus trichocarpa]	1557	59933	53	53	11	11	24583	1	1	1	1031.04	2060.08	2	2060.04	0.0325	0	73.03	2.9e-05	R	QISELGIYPAVDPLDSTSR	M
5	1	gi|224099437	predicted protein [Populus trichocarpa]	1557	59933	53	53	11	11	24584	1	1	1	1031.04	2060.08	2	2060.04	0.0325	0	72.83	3e-05	R	QISELGIYPAVDPLDSTSR	M
5	1	gi|224099437	predicted protein [Populus trichocarpa]	1557	59933	53	53	11	11	26825	1	1	1	729.383	2185.13	3	2185.14	-0.0116	0	82.43	3.2e-06	R	IPSAVGYQPTLATDLGGLQER	I
5	1	gi|224099437	predicted protein [Populus trichocarpa]	1557	59933	53	53	11	11	26826	1	1	1	729.383	2185.13	3	2185.14	-0.0116	0	85.27	1.7e-06	R	IPSAVGYQPTLATDLGGLQER	I
5	1	gi|224099437	predicted protein [Populus trichocarpa]	1557	59933	53	53	11	11	26830	1	1	1	1093.6	2185.18	2	2185.14	0.0391	0	64.11	0.00021	R	IPSAVGYQPTLATDLGGLQER	I
5	1	gi|224099437	predicted protein [Populus trichocarpa]	1557	59933	53	53	11	11	26831	1	1	1	1093.6	2185.18	2	2185.14	0.0391	0	62.58	0.00029	R	IPSAVGYQPTLATDLGGLQER	I
5	1	gi|224099437	predicted protein [Populus trichocarpa]	1557	59933	53	53	11	11	26832	1	1	1	1093.6	2185.18	2	2185.14	0.0391	0	84.04	2.1e-06	R	IPSAVGYQPTLATDLGGLQER	I
5	1	gi|224099437	predicted protein [Populus trichocarpa]	1557	59933	53	53	11	11	26833	1	1	1	1093.6	2185.18	2	2185.14	0.0393	0	55.73	0.0014	R	IPSAVGYQPTLATDLGGLQER	I
5	1	gi|224099437	predicted protein [Populus trichocarpa]	1557	59933	53	53	11	11	26834	1	1	1	1093.6	2185.18	2	2185.14	0.0395	0	60.49	0.00047	R	IPSAVGYQPTLATDLGGLQER	I
5	1	gi|224099437	predicted protein [Populus trichocarpa]	1557	59933	53	53	11	11	37314	1	1	1	915.739	3658.93	4	3658.9	0.0331	1	58.96	0.00028	R	FTQANSEVSALLGRIPSAVGYQPTLATDLGGLQER	I
5	1	gi|224099437	predicted protein [Populus trichocarpa]	1557	59933	53	53	11	11	37315	1	1	1	1220.67	3658.98	3	3658.9	0.0886	1	66.71	4.4e-05	R	FTQANSEVSALLGRIPSAVGYQPTLATDLGGLQER	I
5	1	gi|224099437	predicted protein [Populus trichocarpa]	1557	59933	53	53	11	11	37316	1	1	1	1220.67	3658.98	3	3658.9	0.089	1	45.17	0.0063	R	FTQANSEVSALLGRIPSAVGYQPTLATDLGGLQER	I
5	1	gi|224099437	predicted protein [Populus trichocarpa]	1557	59933	53	53	11	11	37594	1	1	1	961.512	3842.02	4	3841.97	0.0437	1	41.72	0.013	K	KGSITSVQAIYVPADDLTDPAPATTFAHLDATTVLSR	Q
5	1	gi|224099437	predicted protein [Populus trichocarpa]	1557	59933	53	53	11	11	37596	1	1	1	961.512	3842.02	4	3841.97	0.0445	1	61.86	0.00013	K	KGSITSVQAIYVPADDLTDPAPATTFAHLDATTVLSR	Q
5	1	gi|224099437	predicted protein [Populus trichocarpa]	1557	59933	53	53	11	11	37597	1	1	1	961.512	3842.02	4	3841.97	0.0448	1	122.12	1.2e-10	K	KGSITSVQAIYVPADDLTDPAPATTFAHLDATTVLSR	Q
5	2	gi|224111564	mitochondrial beta subunit of F1 ATP synthase [Populus trichocarpa]	1310	59847	44	44	11	11	833	1	0	1	488.268	974.521	2	974.555	-0.0337	0	70.57	0.0001	K	IGLFGGAGVGK	T
5	2	gi|224111564	mitochondrial beta subunit of F1 ATP synthase [Populus trichocarpa]	1310	59847	44	44	11	11	834	1	0	1	488.268	974.521	2	974.555	-0.0335	0	63.29	0.00054	K	IGLFGGAGVGK	T
5	2	gi|224111564	mitochondrial beta subunit of F1 ATP synthase [Populus trichocarpa]	1310	59847	44	44	11	11	835	1	0	1	488.268	974.521	2	974.555	-0.0334	0	54.94	0.0037	K	IGLFGGAGVGK	T
5	2	gi|224111564	mitochondrial beta subunit of F1 ATP synthase [Populus trichocarpa]	1310	59847	44	44	11	11	836	1	0	1	488.268	974.522	2	974.555	-0.0333	0	46.47	0.026	K	IGLFGGAGVGK	T
5	2	gi|224111564	mitochondrial beta subunit of F1 ATP synthase [Populus trichocarpa]	1310	59847	44	44	11	11	839	1	0	1	488.268	974.522	2	974.555	-0.0329	0	63.14	0.00056	K	IGLFGGAGVGK	T
5	2	gi|224111564	mitochondrial beta subunit of F1 ATP synthase [Populus trichocarpa]	1310	59847	44	44	11	11	840	1	0	1	488.269	974.523	2	974.555	-0.0323	0	52.99	0.0058	K	IGLFGGAGVGK	T
5	2	gi|224111564	mitochondrial beta subunit of F1 ATP synthase [Populus trichocarpa]	1310	59847	44	44	11	11	842	1	0	1	488.269	974.523	2	974.555	-0.0316	0	52.18	0.007	K	IGLFGGAGVGK	T
5	2	gi|224111564	mitochondrial beta subunit of F1 ATP synthase [Populus trichocarpa]	1310	59847	44	44	11	11	3160	1	0	1	587.323	1172.63	2	1172.66	-0.0242	0	53.83	0.004	K	VVDLLAPYQR	G
5	2	gi|224111564	mitochondrial beta subunit of F1 ATP synthase [Populus trichocarpa]	1310	59847	44	44	11	11	3162	1	0	1	587.323	1172.63	2	1172.66	-0.0232	0	53.7	0.0041	K	VVDLLAPYQR	G
5	2	gi|224111564	mitochondrial beta subunit of F1 ATP synthase [Populus trichocarpa]	1310	59847	44	44	11	11	3163	1	0	1	587.323	1172.63	2	1172.66	-0.0231	0	52.92	0.0049	K	VVDLLAPYQR	G
5	2	gi|224111564	mitochondrial beta subunit of F1 ATP synthase [Populus trichocarpa]	1310	59847	44	44	11	11	7751	1	0	1	464.218	1389.63	3	1389.68	-0.0473	0	42.53	0.044	K	AHGGFSVFAGVGER	T
5	2	gi|224111564	mitochondrial beta subunit of F1 ATP synthase [Populus trichocarpa]	1310	59847	44	44	11	11	8034	1	0	1	467.244	1398.71	3	1398.76	-0.0519	0	47.76	0.014	R	VGLTGLTVAEHFR	D
5	2	gi|224111564	mitochondrial beta subunit of F1 ATP synthase [Populus trichocarpa]	1310	59847	44	44	11	11	8035	1	0	1	467.244	1398.71	3	1398.76	-0.0519	0	74.04	3.3e-05	R	VGLTGLTVAEHFR	D
5	2	gi|224111564	mitochondrial beta subunit of F1 ATP synthase [Populus trichocarpa]	1310	59847	44	44	11	11	8059	1	0	1	700.382	1398.75	2	1398.76	-0.0131	0	57.63	0.0014	R	VGLTGLTVAEHFR	D
5	2	gi|224111564	mitochondrial beta subunit of F1 ATP synthase [Populus trichocarpa]	1310	59847	44	44	11	11	8061	1	0	1	700.382	1398.75	2	1398.76	-0.0131	0	68.38	0.00011	R	VGLTGLTVAEHFR	D
5	2	gi|224111564	mitochondrial beta subunit of F1 ATP synthase [Populus trichocarpa]	1310	59847	44	44	11	11	9525	1	0	1	729.42	1456.82	2	1456.83	-0.0075	0	61.95	0.00043	K	TVLIMELINNVAK	A
5	2	gi|224111564	mitochondrial beta subunit of F1 ATP synthase [Populus trichocarpa]	1310	59847	44	44	11	11	9526	1	0	1	729.42	1456.82	2	1456.83	-0.0074	0	49.22	0.0081	K	TVLIMELINNVAK	A
5	2	gi|224111564	mitochondrial beta subunit of F1 ATP synthase [Populus trichocarpa]	1310	59847	44	44	11	11	9528	1	0	1	729.42	1456.83	2	1456.83	-0.0067	0	52.65	0.0036	K	TVLIMELINNVAK	A
5	2	gi|224111564	mitochondrial beta subunit of F1 ATP synthase [Populus trichocarpa]	1310	59847	44	44	11	11	9881	1	0	1	737.417	1472.82	2	1472.83	-0.0072	0	68.66	9.8e-05	K	TVLIMELINNVAK	A	Oxidation (M)	0.0000100000000.0
5	2	gi|224111564	mitochondrial beta subunit of F1 ATP synthase [Populus trichocarpa]	1310	59847	44	44	11	11	9882	1	0	1	737.417	1472.82	2	1472.83	-0.0069	0	91.58	5e-07	K	TVLIMELINNVAK	A	Oxidation (M)	0.0000100000000.0
5	2	gi|224111564	mitochondrial beta subunit of F1 ATP synthase [Populus trichocarpa]	1310	59847	44	44	11	11	9883	1	0	1	737.418	1472.82	2	1472.83	-0.0067	0	60.87	0.00059	K	TVLIMELINNVAK	A	Oxidation (M)	0.0000100000000.0
5	2	gi|224111564	mitochondrial beta subunit of F1 ATP synthase [Populus trichocarpa]	1310	59847	44	44	11	11	9884	1	0	1	737.418	1472.82	2	1472.83	-0.0063	0	78.41	1e-05	K	TVLIMELINNVAK	A	Oxidation (M)	0.0000100000000.0
5	2	gi|224111564	mitochondrial beta subunit of F1 ATP synthase [Populus trichocarpa]	1310	59847	44	44	11	11	9885	1	0	1	737.418	1472.82	2	1472.83	-0.0063	0	73.41	3.3e-05	K	TVLIMELINNVAK	A	Oxidation (M)	0.0000100000000.0
5	2	gi|224111564	mitochondrial beta subunit of F1 ATP synthase [Populus trichocarpa]	1310	59847	44	44	11	11	9886	1	0	1	737.418	1472.82	2	1472.83	-0.0062	0	63.44	0.00033	K	TVLIMELINNVAK	A	Oxidation (M)	0.0000100000000.0
5	2	gi|224111564	mitochondrial beta subunit of F1 ATP synthase [Populus trichocarpa]	1310	59847	44	44	11	11	10425	1	0	1	746.889	1491.76	2	1491.77	-0.0043	0	107.67	1.4e-08	R	FTQANSEVSALLGR	I
5	2	gi|224111564	mitochondrial beta subunit of F1 ATP synthase [Populus trichocarpa]	1310	59847	44	44	11	11	10426	1	0	1	746.889	1491.76	2	1491.77	-0.0043	0	108.47	1.1e-08	R	FTQANSEVSALLGR	I
5	2	gi|224111564	mitochondrial beta subunit of F1 ATP synthase [Populus trichocarpa]	1310	59847	44	44	11	11	20801	1	0	1	471.716	1882.84	4	1882.9	-0.0625	0	63.94	0.00023	R	MLSPHILGEEHYNTAR	G	Oxidation (M)	0.1000000000000000.0
5	2	gi|224111564	mitochondrial beta subunit of F1 ATP synthase [Populus trichocarpa]	1310	59847	44	44	11	11	24577	1	0	1	687.682	2060.03	3	2060.04	-0.0175	0	74.07	2.3e-05	R	QISELGIYPAVDPLDSTSR	M
5	2	gi|224111564	mitochondrial beta subunit of F1 ATP synthase [Populus trichocarpa]	1310	59847	44	44	11	11	24582	1	0	1	1031.04	2060.07	2	2060.04	0.0318	0	47.92	0.0093	R	QISELGIYPAVDPLDSTSR	M
5	2	gi|224111564	mitochondrial beta subunit of F1 ATP synthase [Populus trichocarpa]	1310	59847	44	44	11	11	24583	1	0	1	1031.04	2060.08	2	2060.04	0.0325	0	73.03	2.9e-05	R	QISELGIYPAVDPLDSTSR	M
5	2	gi|224111564	mitochondrial beta subunit of F1 ATP synthase [Populus trichocarpa]	1310	59847	44	44	11	11	24584	1	0	1	1031.04	2060.08	2	2060.04	0.0325	0	72.83	3e-05	R	QISELGIYPAVDPLDSTSR	M
5	2	gi|224111564	mitochondrial beta subunit of F1 ATP synthase [Populus trichocarpa]	1310	59847	44	44	11	11	26825	1	0	1	729.383	2185.13	3	2185.14	-0.0116	0	82.43	3.2e-06	R	IPSAVGYQPTLATDLGGLQER	I
5	2	gi|224111564	mitochondrial beta subunit of F1 ATP synthase [Populus trichocarpa]	1310	59847	44	44	11	11	26826	1	0	1	729.383	2185.13	3	2185.14	-0.0116	0	85.27	1.7e-06	R	IPSAVGYQPTLATDLGGLQER	I
5	2	gi|224111564	mitochondrial beta subunit of F1 ATP synthase [Populus trichocarpa]	1310	59847	44	44	11	11	26830	1	0	1	1093.6	2185.18	2	2185.14	0.0391	0	64.11	0.00021	R	IPSAVGYQPTLATDLGGLQER	I
5	2	gi|224111564	mitochondrial beta subunit of F1 ATP synthase [Populus trichocarpa]	1310	59847	44	44	11	11	26831	1	0	1	1093.6	2185.18	2	2185.14	0.0391	0	62.58	0.00029	R	IPSAVGYQPTLATDLGGLQER	I
5	2	gi|224111564	mitochondrial beta subunit of F1 ATP synthase [Populus trichocarpa]	1310	59847	44	44	11	11	26832	1	0	1	1093.6	2185.18	2	2185.14	0.0391	0	84.04	2.1e-06	R	IPSAVGYQPTLATDLGGLQER	I
5	2	gi|224111564	mitochondrial beta subunit of F1 ATP synthase [Populus trichocarpa]	1310	59847	44	44	11	11	26833	1	0	1	1093.6	2185.18	2	2185.14	0.0393	0	55.73	0.0014	R	IPSAVGYQPTLATDLGGLQER	I
5	2	gi|224111564	mitochondrial beta subunit of F1 ATP synthase [Populus trichocarpa]	1310	59847	44	44	11	11	26834	1	0	1	1093.6	2185.18	2	2185.14	0.0395	0	60.49	0.00047	R	IPSAVGYQPTLATDLGGLQER	I
5	2	gi|224111564	mitochondrial beta subunit of F1 ATP synthase [Populus trichocarpa]	1310	59847	44	44	11	11	37314	1	0	1	915.739	3658.93	4	3658.9	0.0331	1	58.96	0.00028	R	FTQANSEVSALLGRIPSAVGYQPTLATDLGGLQER	I
5	2	gi|224111564	mitochondrial beta subunit of F1 ATP synthase [Populus trichocarpa]	1310	59847	44	44	11	11	37315	1	0	1	1220.67	3658.98	3	3658.9	0.0886	1	66.71	4.4e-05	R	FTQANSEVSALLGRIPSAVGYQPTLATDLGGLQER	I
5	2	gi|224111564	mitochondrial beta subunit of F1 ATP synthase [Populus trichocarpa]	1310	59847	44	44	11	11	37316	1	0	1	1220.67	3658.98	3	3658.9	0.089	1	45.17	0.0063	R	FTQANSEVSALLGRIPSAVGYQPTLATDLGGLQER	I
5	2	gi|224111564	mitochondrial beta subunit of F1 ATP synthase [Populus trichocarpa]	1310	59847	44	44	11	11	37594	1	0	1	961.512	3842.02	4	3841.97	0.0437	1	41.72	0.013	K	KGSITSVQAIYVPADDLTDPAPATTFAHLDATTVLSR	Q
5	2	gi|224111564	mitochondrial beta subunit of F1 ATP synthase [Populus trichocarpa]	1310	59847	44	44	11	11	37596	1	0	1	961.512	3842.02	4	3841.97	0.0445	1	61.86	0.00013	K	KGSITSVQAIYVPADDLTDPAPATTFAHLDATTVLSR	Q
5	2	gi|224111564	mitochondrial beta subunit of F1 ATP synthase [Populus trichocarpa]	1310	59847	44	44	11	11	37597	1	0	1	961.512	3842.02	4	3841.97	0.0448	1	122.12	1.2e-10	K	KGSITSVQAIYVPADDLTDPAPATTFAHLDATTVLSR	Q
5	3	gi|302755124	hypothetical protein SELMODRAFT_139657 [Selaginella moellendorffii]	1027	46330	33	33	8	8	833	1	0	1	488.268	974.521	2	974.555	-0.0337	0	70.57	0.0001	K	IGLFGGAGVGK	T
5	3	gi|302755124	hypothetical protein SELMODRAFT_139657 [Selaginella moellendorffii]	1027	46330	33	33	8	8	834	1	0	1	488.268	974.521	2	974.555	-0.0335	0	63.29	0.00054	K	IGLFGGAGVGK	T
5	3	gi|302755124	hypothetical protein SELMODRAFT_139657 [Selaginella moellendorffii]	1027	46330	33	33	8	8	835	1	0	1	488.268	974.521	2	974.555	-0.0334	0	54.94	0.0037	K	IGLFGGAGVGK	T
5	3	gi|302755124	hypothetical protein SELMODRAFT_139657 [Selaginella moellendorffii]	1027	46330	33	33	8	8	836	1	0	1	488.268	974.522	2	974.555	-0.0333	0	46.47	0.026	K	IGLFGGAGVGK	T
5	3	gi|302755124	hypothetical protein SELMODRAFT_139657 [Selaginella moellendorffii]	1027	46330	33	33	8	8	839	1	0	1	488.268	974.522	2	974.555	-0.0329	0	63.14	0.00056	K	IGLFGGAGVGK	T
5	3	gi|302755124	hypothetical protein SELMODRAFT_139657 [Selaginella moellendorffii]	1027	46330	33	33	8	8	840	1	0	1	488.269	974.523	2	974.555	-0.0323	0	52.99	0.0058	K	IGLFGGAGVGK	T
5	3	gi|302755124	hypothetical protein SELMODRAFT_139657 [Selaginella moellendorffii]	1027	46330	33	33	8	8	842	1	0	1	488.269	974.523	2	974.555	-0.0316	0	52.18	0.007	K	IGLFGGAGVGK	T
5	3	gi|302755124	hypothetical protein SELMODRAFT_139657 [Selaginella moellendorffii]	1027	46330	33	33	8	8	3160	1	0	1	587.323	1172.63	2	1172.66	-0.0242	0	53.83	0.004	K	VVDLLAPYQR	G
5	3	gi|302755124	hypothetical protein SELMODRAFT_139657 [Selaginella moellendorffii]	1027	46330	33	33	8	8	3162	1	0	1	587.323	1172.63	2	1172.66	-0.0232	0	53.7	0.0041	K	VVDLLAPYQR	G
5	3	gi|302755124	hypothetical protein SELMODRAFT_139657 [Selaginella moellendorffii]	1027	46330	33	33	8	8	3163	1	0	1	587.323	1172.63	2	1172.66	-0.0231	0	52.92	0.0049	K	VVDLLAPYQR	G
5	3	gi|302755124	hypothetical protein SELMODRAFT_139657 [Selaginella moellendorffii]	1027	46330	33	33	8	8	10425	1	0	1	746.889	1491.76	2	1491.77	-0.0043	0	107.67	1.4e-08	R	FTQANSEVSALLGR	I
5	3	gi|302755124	hypothetical protein SELMODRAFT_139657 [Selaginella moellendorffii]	1027	46330	33	33	8	8	10426	1	0	1	746.889	1491.76	2	1491.77	-0.0043	0	108.47	1.1e-08	R	FTQANSEVSALLGR	I
5	3	gi|302755124	hypothetical protein SELMODRAFT_139657 [Selaginella moellendorffii]	1027	46330	33	33	8	8	24577	1	0	1	687.682	2060.03	3	2060.04	-0.0175	0	74.07	2.3e-05	R	QISELGIYPAVDPLDSTSR	M
5	3	gi|302755124	hypothetical protein SELMODRAFT_139657 [Selaginella moellendorffii]	1027	46330	33	33	8	8	24582	1	0	1	1031.04	2060.07	2	2060.04	0.0318	0	47.92	0.0093	R	QISELGIYPAVDPLDSTSR	M
5	3	gi|302755124	hypothetical protein SELMODRAFT_139657 [Selaginella moellendorffii]	1027	46330	33	33	8	8	24583	1	0	1	1031.04	2060.08	2	2060.04	0.0325	0	73.03	2.9e-05	R	QISELGIYPAVDPLDSTSR	M
5	3	gi|302755124	hypothetical protein SELMODRAFT_139657 [Selaginella moellendorffii]	1027	46330	33	33	8	8	24584	1	0	1	1031.04	2060.08	2	2060.04	0.0325	0	72.83	3e-05	R	QISELGIYPAVDPLDSTSR	M
5	3	gi|302755124	hypothetical protein SELMODRAFT_139657 [Selaginella moellendorffii]	1027	46330	33	33	8	8	26825	1	0	1	729.383	2185.13	3	2185.14	-0.0116	0	82.43	3.2e-06	R	IPSAVGYQPTLATDLGGLQER	I
5	3	gi|302755124	hypothetical protein SELMODRAFT_139657 [Selaginella moellendorffii]	1027	46330	33	33	8	8	26826	1	0	1	729.383	2185.13	3	2185.14	-0.0116	0	85.27	1.7e-06	R	IPSAVGYQPTLATDLGGLQER	I
5	3	gi|302755124	hypothetical protein SELMODRAFT_139657 [Selaginella moellendorffii]	1027	46330	33	33	8	8	26830	1	0	1	1093.6	2185.18	2	2185.14	0.0391	0	64.11	0.00021	R	IPSAVGYQPTLATDLGGLQER	I
5	3	gi|302755124	hypothetical protein SELMODRAFT_139657 [Selaginella moellendorffii]	1027	46330	33	33	8	8	26831	1	0	1	1093.6	2185.18	2	2185.14	0.0391	0	62.58	0.00029	R	IPSAVGYQPTLATDLGGLQER	I
5	3	gi|302755124	hypothetical protein SELMODRAFT_139657 [Selaginella moellendorffii]	1027	46330	33	33	8	8	26832	1	0	1	1093.6	2185.18	2	2185.14	0.0391	0	84.04	2.1e-06	R	IPSAVGYQPTLATDLGGLQER	I
5	3	gi|302755124	hypothetical protein SELMODRAFT_139657 [Selaginella moellendorffii]	1027	46330	33	33	8	8	26833	1	0	1	1093.6	2185.18	2	2185.14	0.0393	0	55.73	0.0014	R	IPSAVGYQPTLATDLGGLQER	I
5	3	gi|302755124	hypothetical protein SELMODRAFT_139657 [Selaginella moellendorffii]	1027	46330	33	33	8	8	26834	1	0	1	1093.6	2185.18	2	2185.14	0.0395	0	60.49	0.00047	R	IPSAVGYQPTLATDLGGLQER	I
5	3	gi|302755124	hypothetical protein SELMODRAFT_139657 [Selaginella moellendorffii]	1027	46330	33	33	8	8	36573	1	0	1	840.703	3358.78	4	3358.77	0.0176	1	43.71	0.011	R	EAPVFTEQSTEQEVLVTGIKVVDLLAPYQR	G
5	3	gi|302755124	hypothetical protein SELMODRAFT_139657 [Selaginella moellendorffii]	1027	46330	33	33	8	8	36575	1	0	1	840.703	3358.78	4	3358.77	0.0176	1	60.01	0.00027	R	EAPVFTEQSTEQEVLVTGIKVVDLLAPYQR	G
5	3	gi|302755124	hypothetical protein SELMODRAFT_139657 [Selaginella moellendorffii]	1027	46330	33	33	8	8	36576	1	0	1	1120.62	3358.84	3	3358.77	0.0731	1	59.16	0.00031	R	EAPVFTEQSTEQEVLVTGIKVVDLLAPYQR	G
5	3	gi|302755124	hypothetical protein SELMODRAFT_139657 [Selaginella moellendorffii]	1027	46330	33	33	8	8	36577	1	0	1	1120.62	3358.84	3	3358.77	0.0733	1	60.8	0.00021	R	EAPVFTEQSTEQEVLVTGIKVVDLLAPYQR	G
5	3	gi|302755124	hypothetical protein SELMODRAFT_139657 [Selaginella moellendorffii]	1027	46330	33	33	8	8	37314	1	0	1	915.739	3658.93	4	3658.9	0.0331	1	58.96	0.00028	R	FTQANSEVSALLGRIPSAVGYQPTLATDLGGLQER	I
5	3	gi|302755124	hypothetical protein SELMODRAFT_139657 [Selaginella moellendorffii]	1027	46330	33	33	8	8	37315	1	0	1	1220.67	3658.98	3	3658.9	0.0886	1	66.71	4.4e-05	R	FTQANSEVSALLGRIPSAVGYQPTLATDLGGLQER	I
5	3	gi|302755124	hypothetical protein SELMODRAFT_139657 [Selaginella moellendorffii]	1027	46330	33	33	8	8	37316	1	0	1	1220.67	3658.98	3	3658.9	0.089	1	45.17	0.0063	R	FTQANSEVSALLGRIPSAVGYQPTLATDLGGLQER	I
5	3	gi|302755124	hypothetical protein SELMODRAFT_139657 [Selaginella moellendorffii]	1027	46330	33	33	8	8	37594	1	0	1	961.512	3842.02	4	3841.97	0.0437	1	41.72	0.013	K	KGSITSVQAIYVPADDLTDPAPATTFAHLDATTVLSR	Q
5	3	gi|302755124	hypothetical protein SELMODRAFT_139657 [Selaginella moellendorffii]	1027	46330	33	33	8	8	37596	1	0	1	961.512	3842.02	4	3841.97	0.0445	1	61.86	0.00013	K	KGSITSVQAIYVPADDLTDPAPATTFAHLDATTVLSR	Q
5	3	gi|302755124	hypothetical protein SELMODRAFT_139657 [Selaginella moellendorffii]	1027	46330	33	33	8	8	37597	1	0	1	961.512	3842.02	4	3841.97	0.0448	1	122.12	1.2e-10	K	KGSITSVQAIYVPADDLTDPAPATTFAHLDATTVLSR	Q
5	4	gi|145342447	ATP synthase beta chain, mitochondrial precursor [Ostreococcus lucimarinus CCE9901]	902	56908	25	25	6	6	833	1	0	1	488.268	974.521	2	974.555	-0.0337	0	70.57	0.0001	K	IGLFGGAGVGK	T
5	4	gi|145342447	ATP synthase beta chain, mitochondrial precursor [Ostreococcus lucimarinus CCE9901]	902	56908	25	25	6	6	834	1	0	1	488.268	974.521	2	974.555	-0.0335	0	63.29	0.00054	K	IGLFGGAGVGK	T
5	4	gi|145342447	ATP synthase beta chain, mitochondrial precursor [Ostreococcus lucimarinus CCE9901]	902	56908	25	25	6	6	835	1	0	1	488.268	974.521	2	974.555	-0.0334	0	54.94	0.0037	K	IGLFGGAGVGK	T
5	4	gi|145342447	ATP synthase beta chain, mitochondrial precursor [Ostreococcus lucimarinus CCE9901]	902	56908	25	25	6	6	836	1	0	1	488.268	974.522	2	974.555	-0.0333	0	46.47	0.026	K	IGLFGGAGVGK	T
5	4	gi|145342447	ATP synthase beta chain, mitochondrial precursor [Ostreococcus lucimarinus CCE9901]	902	56908	25	25	6	6	839	1	0	1	488.268	974.522	2	974.555	-0.0329	0	63.14	0.00056	K	IGLFGGAGVGK	T
5	4	gi|145342447	ATP synthase beta chain, mitochondrial precursor [Ostreococcus lucimarinus CCE9901]	902	56908	25	25	6	6	840	1	0	1	488.269	974.523	2	974.555	-0.0323	0	52.99	0.0058	K	IGLFGGAGVGK	T
5	4	gi|145342447	ATP synthase beta chain, mitochondrial precursor [Ostreococcus lucimarinus CCE9901]	902	56908	25	25	6	6	842	1	0	1	488.269	974.523	2	974.555	-0.0316	0	52.18	0.007	K	IGLFGGAGVGK	T
5	4	gi|145342447	ATP synthase beta chain, mitochondrial precursor [Ostreococcus lucimarinus CCE9901]	902	56908	25	25	6	6	10425	1	0	1	746.889	1491.76	2	1491.77	-0.0043	0	107.67	1.4e-08	R	FTQANSEVSALLGR	I
5	4	gi|145342447	ATP synthase beta chain, mitochondrial precursor [Ostreococcus lucimarinus CCE9901]	902	56908	25	25	6	6	10426	1	0	1	746.889	1491.76	2	1491.77	-0.0043	0	108.47	1.1e-08	R	FTQANSEVSALLGR	I
5	4	gi|145342447	ATP synthase beta chain, mitochondrial precursor [Ostreococcus lucimarinus CCE9901]	902	56908	25	25	6	6	15493	1	0	1	559.968	1676.88	3	1676.92	-0.0395	0	88.53	9.8e-07	R	LVLEVAQHLGENTVR	T
5	4	gi|145342447	ATP synthase beta chain, mitochondrial precursor [Ostreococcus lucimarinus CCE9901]	902	56908	25	25	6	6	15495	1	0	1	839.471	1676.93	2	1676.92	0.0069	0	62.48	0.00036	R	LVLEVAQHLGENTVR	T
5	4	gi|145342447	ATP synthase beta chain, mitochondrial precursor [Ostreococcus lucimarinus CCE9901]	902	56908	25	25	6	6	26825	1	0	1	729.383	2185.13	3	2185.14	-0.0116	0	82.43	3.2e-06	R	IPSAVGYQPTLATDLGGLQER	I
5	4	gi|145342447	ATP synthase beta chain, mitochondrial precursor [Ostreococcus lucimarinus CCE9901]	902	56908	25	25	6	6	26826	1	0	1	729.383	2185.13	3	2185.14	-0.0116	0	85.27	1.7e-06	R	IPSAVGYQPTLATDLGGLQER	I
5	4	gi|145342447	ATP synthase beta chain, mitochondrial precursor [Ostreococcus lucimarinus CCE9901]	902	56908	25	25	6	6	26830	1	0	1	1093.6	2185.18	2	2185.14	0.0391	0	64.11	0.00021	R	IPSAVGYQPTLATDLGGLQER	I
5	4	gi|145342447	ATP synthase beta chain, mitochondrial precursor [Ostreococcus lucimarinus CCE9901]	902	56908	25	25	6	6	26831	1	0	1	1093.6	2185.18	2	2185.14	0.0391	0	62.58	0.00029	R	IPSAVGYQPTLATDLGGLQER	I
5	4	gi|145342447	ATP synthase beta chain, mitochondrial precursor [Ostreococcus lucimarinus CCE9901]	902	56908	25	25	6	6	26832	1	0	1	1093.6	2185.18	2	2185.14	0.0391	0	84.04	2.1e-06	R	IPSAVGYQPTLATDLGGLQER	I
5	4	gi|145342447	ATP synthase beta chain, mitochondrial precursor [Ostreococcus lucimarinus CCE9901]	902	56908	25	25	6	6	26833	1	0	1	1093.6	2185.18	2	2185.14	0.0393	0	55.73	0.0014	R	IPSAVGYQPTLATDLGGLQER	I
5	4	gi|145342447	ATP synthase beta chain, mitochondrial precursor [Ostreococcus lucimarinus CCE9901]	902	56908	25	25	6	6	26834	1	0	1	1093.6	2185.18	2	2185.14	0.0395	0	60.49	0.00047	R	IPSAVGYQPTLATDLGGLQER	I
5	4	gi|145342447	ATP synthase beta chain, mitochondrial precursor [Ostreococcus lucimarinus CCE9901]	902	56908	25	25	6	6	33164	1	0	1	676.842	2703.34	4	2703.36	-0.0265	1	55.13	0.0012	K	NLQDIIAILGMDELSEDDKLTVSR	A	Oxidation (M)	0.000000000010000000000000.0
5	4	gi|145342447	ATP synthase beta chain, mitochondrial precursor [Ostreococcus lucimarinus CCE9901]	902	56908	25	25	6	6	33168	1	0	1	902.135	2703.38	3	2703.36	0.0196	1	52.48	0.0023	K	NLQDIIAILGMDELSEDDKLTVSR	A	Oxidation (M)	0.000000000010000000000000.0
5	4	gi|145342447	ATP synthase beta chain, mitochondrial precursor [Ostreococcus lucimarinus CCE9901]	902	56908	25	25	6	6	33169	1	0	1	902.136	2703.39	3	2703.36	0.0222	1	97.17	7.7e-08	K	NLQDIIAILGMDELSEDDKLTVSR	A	Oxidation (M)	0.000000000010000000000000.0
5	4	gi|145342447	ATP synthase beta chain, mitochondrial precursor [Ostreococcus lucimarinus CCE9901]	902	56908	25	25	6	6	33170	1	0	1	902.136	2703.39	3	2703.36	0.0226	1	137.95	6.4e-12	K	NLQDIIAILGMDELSEDDKLTVSR	A	Oxidation (M)	0.000000000010000000000000.0
5	4	gi|145342447	ATP synthase beta chain, mitochondrial precursor [Ostreococcus lucimarinus CCE9901]	902	56908	25	25	6	6	37314	1	0	1	915.739	3658.93	4	3658.9	0.0331	1	58.96	0.00028	R	FTQANSEVSALLGRIPSAVGYQPTLATDLGGLQER	I
5	4	gi|145342447	ATP synthase beta chain, mitochondrial precursor [Ostreococcus lucimarinus CCE9901]	902	56908	25	25	6	6	37315	1	0	1	1220.67	3658.98	3	3658.9	0.0886	1	66.71	4.4e-05	R	FTQANSEVSALLGRIPSAVGYQPTLATDLGGLQER	I
5	4	gi|145342447	ATP synthase beta chain, mitochondrial precursor [Ostreococcus lucimarinus CCE9901]	902	56908	25	25	6	6	37316	1	0	1	1220.67	3658.98	3	3658.9	0.089	1	45.17	0.0063	R	FTQANSEVSALLGRIPSAVGYQPTLATDLGGLQER	I
6	1	gi|168029477	Rab1/RabD-family small GTPase [Physcomitrella patens subsp. patens]	1426	22705	38	38	7	7	1758	1	1	1	536.31	1070.6	2	1070.63	-0.0289	0	54.16	0.0033	K	LLLIGDSGVGK	S
6	1	gi|168029477	Rab1/RabD-family small GTPase [Physcomitrella patens subsp. patens]	1426	22705	38	38	7	7	1760	1	1	1	536.31	1070.61	2	1070.63	-0.0276	0	52.27	0.0052	K	LLLIGDSGVGK	S
6	1	gi|168029477	Rab1/RabD-family small GTPase [Physcomitrella patens subsp. patens]	1426	22705	38	38	7	7	1761	1	1	1	536.31	1070.61	2	1070.63	-0.0276	0	46.19	0.021	K	LLLIGDSGVGK	S
6	1	gi|168029477	Rab1/RabD-family small GTPase [Physcomitrella patens subsp. patens]	1426	22705	38	38	7	7	1762	1	1	1	536.31	1070.61	2	1070.63	-0.0274	0	63.08	0.00043	K	LLLIGDSGVGK	S
6	1	gi|168029477	Rab1/RabD-family small GTPase [Physcomitrella patens subsp. patens]	1426	22705	38	38	7	7	1763	1	1	1	536.31	1070.61	2	1070.63	-0.0273	0	73.73	3.7e-05	K	LLLIGDSGVGK	S
6	1	gi|168029477	Rab1/RabD-family small GTPase [Physcomitrella patens subsp. patens]	1426	22705	38	38	7	7	6038	1	1	1	658.825	1315.64	2	1315.65	-0.0163	0	51.78	0.0059	K	LQIWDTAGQER	F
6	1	gi|168029477	Rab1/RabD-family small GTPase [Physcomitrella patens subsp. patens]	1426	22705	38	38	7	7	6039	1	1	1	658.825	1315.64	2	1315.65	-0.0159	0	48.57	0.012	K	LQIWDTAGQER	F
6	1	gi|168029477	Rab1/RabD-family small GTPase [Physcomitrella patens subsp. patens]	1426	22705	38	38	7	7	6040	1	1	1	658.826	1315.64	2	1315.65	-0.0154	0	61.75	0.0006	K	LQIWDTAGQER	F
6	1	gi|168029477	Rab1/RabD-family small GTPase [Physcomitrella patens subsp. patens]	1426	22705	38	38	7	7	6041	1	1	1	658.826	1315.64	2	1315.65	-0.0151	0	60.38	0.00082	K	LQIWDTAGQER	F
6	1	gi|168029477	Rab1/RabD-family small GTPase [Physcomitrella patens subsp. patens]	1426	22705	38	38	7	7	6042	1	1	1	658.826	1315.64	2	1315.65	-0.0146	0	72.07	5.6e-05	K	LQIWDTAGQER	F
6	1	gi|168029477	Rab1/RabD-family small GTPase [Physcomitrella patens subsp. patens]	1426	22705	38	38	7	7	6043	1	1	1	658.826	1315.64	2	1315.65	-0.014	0	61.31	0.00066	K	LQIWDTAGQER	F
6	1	gi|168029477	Rab1/RabD-family small GTPase [Physcomitrella patens subsp. patens]	1426	22705	38	38	7	7	6044	1	1	1	658.827	1315.64	2	1315.65	-0.0136	0	48.17	0.014	K	LQIWDTAGQER	F
6	1	gi|168029477	Rab1/RabD-family small GTPase [Physcomitrella patens subsp. patens]	1426	22705	38	38	7	7	16258	1	1	1	854.947	1707.88	2	1707.87	0.0077	0	77.06	1.4e-05	K	AFADEIGIPFLETSAK	N
6	1	gi|168029477	Rab1/RabD-family small GTPase [Physcomitrella patens subsp. patens]	1426	22705	38	38	7	7	16259	1	1	1	854.947	1707.88	2	1707.87	0.0078	0	73.42	3.2e-05	K	AFADEIGIPFLETSAK	N
6	1	gi|168029477	Rab1/RabD-family small GTPase [Physcomitrella patens subsp. patens]	1426	22705	38	38	7	7	16260	1	1	1	854.947	1707.88	2	1707.87	0.0079	0	71.98	4.5e-05	K	AFADEIGIPFLETSAK	N
6	1	gi|168029477	Rab1/RabD-family small GTPase [Physcomitrella patens subsp. patens]	1426	22705	38	38	7	7	16261	1	1	1	854.947	1707.88	2	1707.87	0.0079	0	71.07	5.5e-05	K	AFADEIGIPFLETSAK	N
6	1	gi|168029477	Rab1/RabD-family small GTPase [Physcomitrella patens subsp. patens]	1426	22705	38	38	7	7	21192	1	1	1	634.288	1899.84	3	1899.87	-0.028	0	67.62	9.5e-05	K	NATNVEQAFMTMAAEIK	N	2 Oxidation (M)	0.00000000010100000.0
6	1	gi|168029477	Rab1/RabD-family small GTPase [Physcomitrella patens subsp. patens]	1426	22705	38	38	7	7	21193	1	1	1	634.289	1899.85	3	1899.87	-0.0257	0	75.44	1.6e-05	K	NATNVEQAFMTMAAEIK	N	2 Oxidation (M)	0.00000000010100000.0
6	1	gi|168029477	Rab1/RabD-family small GTPase [Physcomitrella patens subsp. patens]	1426	22705	38	38	7	7	21197	1	1	1	950.952	1899.89	2	1899.87	0.0181	0	60.22	0.00057	K	NATNVEQAFMTMAAEIK	N	2 Oxidation (M)	0.00000000010100000.0
6	1	gi|168029477	Rab1/RabD-family small GTPase [Physcomitrella patens subsp. patens]	1426	22705	38	38	7	7	21199	1	1	1	950.952	1899.89	2	1899.87	0.0184	0	68.79	8e-05	K	NATNVEQAFMTMAAEIK	N	2 Oxidation (M)	0.00000000010100000.0
6	1	gi|168029477	Rab1/RabD-family small GTPase [Physcomitrella patens subsp. patens]	1426	22705	38	38	7	7	21200	1	1	1	950.952	1899.89	2	1899.87	0.0184	0	43.58	0.026	K	NATNVEQAFMTMAAEIK	N	2 Oxidation (M)	0.00000000010100000.0
6	1	gi|168029477	Rab1/RabD-family small GTPase [Physcomitrella patens subsp. patens]	1426	22705	38	38	7	7	21201	1	1	1	950.952	1899.89	2	1899.87	0.0184	0	62.23	0.00036	K	NATNVEQAFMTMAAEIK	N	2 Oxidation (M)	0.00000000010100000.0
6	1	gi|168029477	Rab1/RabD-family small GTPase [Physcomitrella patens subsp. patens]	1426	22705	38	38	7	7	21202	1	1	1	950.952	1899.89	2	1899.87	0.0184	0	44.52	0.021	K	NATNVEQAFMTMAAEIK	N	2 Oxidation (M)	0.00000000010100000.0
6	1	gi|168029477	Rab1/RabD-family small GTPase [Physcomitrella patens subsp. patens]	1426	22705	38	38	7	7	21203	1	1	1	950.952	1899.89	2	1899.87	0.0184	0	61.42	0.00044	K	NATNVEQAFMTMAAEIK	N	2 Oxidation (M)	0.00000000010100000.0
6	1	gi|168029477	Rab1/RabD-family small GTPase [Physcomitrella patens subsp. patens]	1426	22705	38	38	7	7	21204	1	1	1	950.952	1899.89	2	1899.87	0.0196	0	50.86	0.005	K	NATNVEQAFMTMAAEIK	N	2 Oxidation (M)	0.00000000010100000.0
6	1	gi|168029477	Rab1/RabD-family small GTPase [Physcomitrella patens subsp. patens]	1426	22705	38	38	7	7	21205	1	1	1	950.952	1899.89	2	1899.87	0.0196	0	54.23	0.0023	K	NATNVEQAFMTMAAEIK	N	2 Oxidation (M)	0.00000000010100000.0
6	1	gi|168029477	Rab1/RabD-family small GTPase [Physcomitrella patens subsp. patens]	1426	22705	38	38	7	7	21206	1	1	1	950.953	1899.89	2	1899.87	0.0206	0	48.22	0.0091	K	NATNVEQAFMTMAAEIK	N	2 Oxidation (M)	0.00000000010100000.0
6	1	gi|168029477	Rab1/RabD-family small GTPase [Physcomitrella patens subsp. patens]	1426	22705	38	38	7	7	22979	1	1	1	660.32	1977.94	3	1977.95	-0.0169	1	51.86	0.0039	K	QWLNEIDRYASENVNK	L
6	1	gi|168029477	Rab1/RabD-family small GTPase [Physcomitrella patens subsp. patens]	1426	22705	38	38	7	7	26587	1	1	1	724.009	2169.01	3	2169.02	-0.0099	0	69.55	6.1e-05	R	FADDSYLESYISTIGVDFK	I
6	1	gi|168029477	Rab1/RabD-family small GTPase [Physcomitrella patens subsp. patens]	1426	22705	38	38	7	7	26593	1	1	1	1085.54	2169.06	2	2169.02	0.0425	0	94.39	2.1e-07	R	FADDSYLESYISTIGVDFK	I
6	1	gi|168029477	Rab1/RabD-family small GTPase [Physcomitrella patens subsp. patens]	1426	22705	38	38	7	7	26594	1	1	1	1085.54	2169.06	2	2169.02	0.0432	0	96.51	1.3e-07	R	FADDSYLESYISTIGVDFK	I
6	1	gi|168029477	Rab1/RabD-family small GTPase [Physcomitrella patens subsp. patens]	1426	22705	38	38	7	7	26596	1	1	1	1085.54	2169.07	2	2169.02	0.0498	0	63.92	0.00023	R	FADDSYLESYISTIGVDFK	I
6	1	gi|168029477	Rab1/RabD-family small GTPase [Physcomitrella patens subsp. patens]	1426	22705	38	38	7	7	26597	1	1	1	1085.54	2169.07	2	2169.02	0.0505	0	71.32	7.3e-05	R	FADDSYLESYISTIGVDFK	I
6	1	gi|168029477	Rab1/RabD-family small GTPase [Physcomitrella patens subsp. patens]	1426	22705	38	38	7	7	26604	1	1	1	543.498	2169.96	4	2170.01	-0.0528	1	44.6	0.017	K	NATNVEQAFMTMAAEIKNR	M	2 Oxidation (M)	0.0000000001010000000.0
6	1	gi|168029477	Rab1/RabD-family small GTPase [Physcomitrella patens subsp. patens]	1426	22705	38	38	7	7	26605	1	1	1	724.341	2170	3	2170.01	-0.0135	1	101.49	3.7e-08	K	NATNVEQAFMTMAAEIKNR	M	2 Oxidation (M)	0.0000000001010000000.0
6	1	gi|168029477	Rab1/RabD-family small GTPase [Physcomitrella patens subsp. patens]	1426	22705	38	38	7	7	26606	1	1	1	724.341	2170	3	2170.01	-0.0133	1	97.1	1e-07	K	NATNVEQAFMTMAAEIKNR	M	2 Oxidation (M)	0.0000000001010000000.0
6	1	gi|168029477	Rab1/RabD-family small GTPase [Physcomitrella patens subsp. patens]	1426	22705	38	38	7	7	26607	1	1	1	724.342	2170	3	2170.01	-0.0109	1	80.32	4.8e-06	K	NATNVEQAFMTMAAEIKNR	M	2 Oxidation (M)	0.0000000001010000000.0
6	1	gi|168029477	Rab1/RabD-family small GTPase [Physcomitrella patens subsp. patens]	1426	22705	38	38	7	7	26608	1	1	1	724.342	2170	3	2170.01	-0.0106	1	114.8	1.7e-09	K	NATNVEQAFMTMAAEIKNR	M	2 Oxidation (M)	0.0000000001010000000.0
6	2	gi|168027123	Rab8/RabE-family small GTPase [Physcomitrella patens subsp. patens]	507	23661	16	16	4	4	1758	1	0	1	536.31	1070.6	2	1070.63	-0.0289	0	54.16	0.0033	K	LLLIGDSGVGK	S
6	2	gi|168027123	Rab8/RabE-family small GTPase [Physcomitrella patens subsp. patens]	507	23661	16	16	4	4	1760	1	0	1	536.31	1070.61	2	1070.63	-0.0276	0	52.27	0.0052	K	LLLIGDSGVGK	S
6	2	gi|168027123	Rab8/RabE-family small GTPase [Physcomitrella patens subsp. patens]	507	23661	16	16	4	4	1761	1	0	1	536.31	1070.61	2	1070.63	-0.0276	0	46.19	0.021	K	LLLIGDSGVGK	S
6	2	gi|168027123	Rab8/RabE-family small GTPase [Physcomitrella patens subsp. patens]	507	23661	16	16	4	4	1762	1	0	1	536.31	1070.61	2	1070.63	-0.0274	0	63.08	0.00043	K	LLLIGDSGVGK	S
6	2	gi|168027123	Rab8/RabE-family small GTPase [Physcomitrella patens subsp. patens]	507	23661	16	16	4	4	1763	1	0	1	536.31	1070.61	2	1070.63	-0.0273	0	73.73	3.7e-05	K	LLLIGDSGVGK	S
6	2	gi|168027123	Rab8/RabE-family small GTPase [Physcomitrella patens subsp. patens]	507	23661	16	16	4	4	6038	1	0	1	658.825	1315.64	2	1315.65	-0.0163	0	51.78	0.0059	K	LQIWDTAGQER	F
6	2	gi|168027123	Rab8/RabE-family small GTPase [Physcomitrella patens subsp. patens]	507	23661	16	16	4	4	6039	1	0	1	658.825	1315.64	2	1315.65	-0.0159	0	48.57	0.012	K	LQIWDTAGQER	F
6	2	gi|168027123	Rab8/RabE-family small GTPase [Physcomitrella patens subsp. patens]	507	23661	16	16	4	4	6040	1	0	1	658.826	1315.64	2	1315.65	-0.0154	0	61.75	0.0006	K	LQIWDTAGQER	F
6	2	gi|168027123	Rab8/RabE-family small GTPase [Physcomitrella patens subsp. patens]	507	23661	16	16	4	4	6041	1	0	1	658.826	1315.64	2	1315.65	-0.0151	0	60.38	0.00082	K	LQIWDTAGQER	F
6	2	gi|168027123	Rab8/RabE-family small GTPase [Physcomitrella patens subsp. patens]	507	23661	16	16	4	4	6042	1	0	1	658.826	1315.64	2	1315.65	-0.0146	0	72.07	5.6e-05	K	LQIWDTAGQER	F
6	2	gi|168027123	Rab8/RabE-family small GTPase [Physcomitrella patens subsp. patens]	507	23661	16	16	4	4	6043	1	0	1	658.826	1315.64	2	1315.65	-0.014	0	61.31	0.00066	K	LQIWDTAGQER	F
6	2	gi|168027123	Rab8/RabE-family small GTPase [Physcomitrella patens subsp. patens]	507	23661	16	16	4	4	6044	1	0	1	658.827	1315.64	2	1315.65	-0.0136	0	48.17	0.014	K	LQIWDTAGQER	F
6	2	gi|168027123	Rab8/RabE-family small GTPase [Physcomitrella patens subsp. patens]	507	23661	16	16	4	4	22521	1	0	1	653.659	1957.96	3	1957.98	-0.0234	1	119.35	7.1e-10	K	GQALADEFGIKFFETSAK	T
6	2	gi|168027123	Rab8/RabE-family small GTPase [Physcomitrella patens subsp. patens]	507	23661	16	16	4	4	22522	1	0	1	653.659	1957.96	3	1957.98	-0.0234	1	56.59	0.0013	K	GQALADEFGIKFFETSAK	T
6	2	gi|168027123	Rab8/RabE-family small GTPase [Physcomitrella patens subsp. patens]	507	23661	16	16	4	4	22524	1	0	1	980.009	1958	2	1957.98	0.0242	1	86.97	1.2e-06	K	GQALADEFGIKFFETSAK	T
6	2	gi|168027123	Rab8/RabE-family small GTPase [Physcomitrella patens subsp. patens]	507	23661	16	16	4	4	23291	1	0	1	665.014	1992.02	3	1992.04	-0.0176	1	65.76	0.00016	R	NIEQHASDNVNKILVGNK	A
6	3	gi|115456231	Os03g0819900 [Oryza sativa Japonica Group]	422	23764	16	16	5	5	1758	1	0	1	536.31	1070.6	2	1070.63	-0.0289	0	54.16	0.0033	K	LLLIGDSGVGK	S
6	3	gi|115456231	Os03g0819900 [Oryza sativa Japonica Group]	422	23764	16	16	5	5	1760	1	0	1	536.31	1070.61	2	1070.63	-0.0276	0	52.27	0.0052	K	LLLIGDSGVGK	S
6	3	gi|115456231	Os03g0819900 [Oryza sativa Japonica Group]	422	23764	16	16	5	5	1761	1	0	1	536.31	1070.61	2	1070.63	-0.0276	0	46.19	0.021	K	LLLIGDSGVGK	S
6	3	gi|115456231	Os03g0819900 [Oryza sativa Japonica Group]	422	23764	16	16	5	5	1762	1	0	1	536.31	1070.61	2	1070.63	-0.0274	0	63.08	0.00043	K	LLLIGDSGVGK	S
6	3	gi|115456231	Os03g0819900 [Oryza sativa Japonica Group]	422	23764	16	16	5	5	1763	1	0	1	536.31	1070.61	2	1070.63	-0.0273	0	73.73	3.7e-05	K	LLLIGDSGVGK	S
6	3	gi|115456231	Os03g0819900 [Oryza sativa Japonica Group]	422	23764	16	16	5	5	6038	1	0	1	658.825	1315.64	2	1315.65	-0.0163	0	51.78	0.0059	K	LQIWDTAGQER	F
6	3	gi|115456231	Os03g0819900 [Oryza sativa Japonica Group]	422	23764	16	16	5	5	6039	1	0	1	658.825	1315.64	2	1315.65	-0.0159	0	48.57	0.012	K	LQIWDTAGQER	F
6	3	gi|115456231	Os03g0819900 [Oryza sativa Japonica Group]	422	23764	16	16	5	5	6040	1	0	1	658.826	1315.64	2	1315.65	-0.0154	0	61.75	0.0006	K	LQIWDTAGQER	F
6	3	gi|115456231	Os03g0819900 [Oryza sativa Japonica Group]	422	23764	16	16	5	5	6041	1	0	1	658.826	1315.64	2	1315.65	-0.0151	0	60.38	0.00082	K	LQIWDTAGQER	F
6	3	gi|115456231	Os03g0819900 [Oryza sativa Japonica Group]	422	23764	16	16	5	5	6042	1	0	1	658.826	1315.64	2	1315.65	-0.0146	0	72.07	5.6e-05	K	LQIWDTAGQER	F
6	3	gi|115456231	Os03g0819900 [Oryza sativa Japonica Group]	422	23764	16	16	5	5	6043	1	0	1	658.826	1315.64	2	1315.65	-0.014	0	61.31	0.00066	K	LQIWDTAGQER	F
6	3	gi|115456231	Os03g0819900 [Oryza sativa Japonica Group]	422	23764	16	16	5	5	6044	1	0	1	658.827	1315.64	2	1315.65	-0.0136	0	48.17	0.014	K	LQIWDTAGQER	F
6	3	gi|115456231	Os03g0819900 [Oryza sativa Japonica Group]	422	23764	16	16	5	5	14395	1	0	1	819.437	1636.86	2	1636.86	0.002	0	60.06	0.00068	K	TNLNVEQVFFSIAR	D
6	3	gi|115456231	Os03g0819900 [Oryza sativa Japonica Group]	422	23764	16	16	5	5	22886	1	0	1	658.991	1973.95	3	1973.97	-0.0217	1	50.9	0.0051	K	GQALADEYGIKFFETSAK	T
6	3	gi|115456231	Os03g0819900 [Oryza sativa Japonica Group]	422	23764	16	16	5	5	22892	1	0	1	988.008	1974	2	1973.97	0.0272	1	68.23	9.3e-05	K	GQALADEYGIKFFETSAK	T
6	3	gi|115456231	Os03g0819900 [Oryza sativa Japonica Group]	422	23764	16	16	5	5	23291	1	0	1	665.014	1992.02	3	1992.04	-0.0176	1	65.76	0.00016	R	NIEQHASDNVNKILVGNK	A
6	4	gi|224083679	predicted protein [Populus trichocarpa]	254	23029	10	10	3	3	6038	1	0	1	658.825	1315.64	2	1315.65	-0.0163	0	51.78	0.0059	R	LQLWDTAGQER	F
6	4	gi|224083679	predicted protein [Populus trichocarpa]	254	23029	10	10	3	3	6039	1	0	1	658.825	1315.64	2	1315.65	-0.0159	0	48.57	0.012	R	LQLWDTAGQER	F
6	4	gi|224083679	predicted protein [Populus trichocarpa]	254	23029	10	10	3	3	6040	1	0	1	658.826	1315.64	2	1315.65	-0.0154	0	61.75	0.0006	R	LQLWDTAGQER	F
6	4	gi|224083679	predicted protein [Populus trichocarpa]	254	23029	10	10	3	3	6041	1	0	1	658.826	1315.64	2	1315.65	-0.0151	0	60.38	0.00082	R	LQLWDTAGQER	F
6	4	gi|224083679	predicted protein [Populus trichocarpa]	254	23029	10	10	3	3	6042	1	0	1	658.826	1315.64	2	1315.65	-0.0146	0	72.07	5.6e-05	R	LQLWDTAGQER	F
6	4	gi|224083679	predicted protein [Populus trichocarpa]	254	23029	10	10	3	3	6043	1	0	1	658.826	1315.64	2	1315.65	-0.014	0	61.31	0.00066	R	LQLWDTAGQER	F
6	4	gi|224083679	predicted protein [Populus trichocarpa]	254	23029	10	10	3	3	6044	1	0	1	658.827	1315.64	2	1315.65	-0.0136	0	48.17	0.014	R	LQLWDTAGQER	F
6	4	gi|224083679	predicted protein [Populus trichocarpa]	254	23029	10	10	3	3	7368	1	0	1	687.829	1373.64	2	1373.65	-0.0109	0	43.07	0.042	R	EFGVMFIETSAK	A	Oxidation (M)	0.000010000000.0
6	4	gi|224083679	predicted protein [Populus trichocarpa]	254	23029	10	10	3	3	10767	1	0	1	753.395	1504.78	2	1504.78	-0.0041	0	61.23	0.00059	K	IAAALPGMETLSSTK	Q	Oxidation (M)	0.000000010000000.0
6	4	gi|224083679	predicted protein [Populus trichocarpa]	254	23029	10	10	3	3	10768	1	0	1	753.397	1504.78	2	1504.78	-0.0017	0	56.59	0.0017	K	IAAALPGMETLSSTK	Q	Oxidation (M)	0.000000010000000.0
7	1	gi|356505256	PREDICTED: S-adenosylmethionine synthase 2-like isoform 1 [Glycine max]	1261	42700	32	32	7	7	9396	1	1	1	485.24	1452.7	3	1452.75	-0.0479	0	50.26	0.0073	R	FVIGGPHGDAGLTGR	K
7	1	gi|356505256	PREDICTED: S-adenosylmethionine synthase 2-like isoform 1 [Glycine max]	1261	42700	32	32	7	7	9397	1	1	1	485.241	1452.7	3	1452.75	-0.0472	0	92.6	4.3e-07	R	FVIGGPHGDAGLTGR	K
7	1	gi|356505256	PREDICTED: S-adenosylmethionine synthase 2-like isoform 1 [Glycine max]	1261	42700	32	32	7	7	9399	1	1	1	485.241	1452.7	3	1452.75	-0.0472	0	78.28	1.2e-05	R	FVIGGPHGDAGLTGR	K
7	1	gi|356505256	PREDICTED: S-adenosylmethionine synthase 2-like isoform 1 [Glycine max]	1261	42700	32	32	7	7	9401	1	1	1	485.241	1452.7	3	1452.75	-0.046	0	62.54	0.00043	R	FVIGGPHGDAGLTGR	K
7	1	gi|356505256	PREDICTED: S-adenosylmethionine synthase 2-like isoform 1 [Glycine max]	1261	42700	32	32	7	7	9412	1	1	1	727.376	1452.74	2	1452.75	-0.0107	0	42.35	0.046	R	FVIGGPHGDAGLTGR	K
7	1	gi|356505256	PREDICTED: S-adenosylmethionine synthase 2-like isoform 1 [Glycine max]	1261	42700	32	32	7	7	9414	1	1	1	727.376	1452.74	2	1452.75	-0.0091	0	51.85	0.0052	R	FVIGGPHGDAGLTGR	K
7	1	gi|356505256	PREDICTED: S-adenosylmethionine synthase 2-like isoform 1 [Glycine max]	1261	42700	32	32	7	7	9415	1	1	1	727.376	1452.74	2	1452.75	-0.0091	0	52.99	0.004	R	FVIGGPHGDAGLTGR	K
7	1	gi|356505256	PREDICTED: S-adenosylmethionine synthase 2-like isoform 1 [Glycine max]	1261	42700	32	32	7	7	9422	1	1	1	727.378	1452.74	2	1452.75	-0.0064	0	93.61	3.5e-07	R	FVIGGPHGDAGLTGR	K
7	1	gi|356505256	PREDICTED: S-adenosylmethionine synthase 2-like isoform 1 [Glycine max]	1261	42700	32	32	7	7	9423	1	1	1	727.378	1452.74	2	1452.75	-0.0064	0	80.41	7.2e-06	R	FVIGGPHGDAGLTGR	K
7	1	gi|356505256	PREDICTED: S-adenosylmethionine synthase 2-like isoform 1 [Glycine max]	1261	42700	32	32	7	7	9424	1	1	1	727.378	1452.74	2	1452.75	-0.0064	0	92.07	4.9e-07	R	FVIGGPHGDAGLTGR	K
7	1	gi|356505256	PREDICTED: S-adenosylmethionine synthase 2-like isoform 1 [Glycine max]	1261	42700	32	32	7	7	9425	1	1	1	727.378	1452.74	2	1452.75	-0.0064	0	97.55	1.4e-07	R	FVIGGPHGDAGLTGR	K
7	1	gi|356505256	PREDICTED: S-adenosylmethionine synthase 2-like isoform 1 [Glycine max]	1261	42700	32	32	7	7	9426	1	1	1	727.378	1452.74	2	1452.75	-0.0064	0	98.09	1.2e-07	R	FVIGGPHGDAGLTGR	K
7	1	gi|356505256	PREDICTED: S-adenosylmethionine synthase 2-like isoform 1 [Glycine max]	1261	42700	32	32	7	7	9427	1	1	1	727.378	1452.74	2	1452.75	-0.0064	0	104.78	2.6e-08	R	FVIGGPHGDAGLTGR	K
7	1	gi|356505256	PREDICTED: S-adenosylmethionine synthase 2-like isoform 1 [Glycine max]	1261	42700	32	32	7	7	10689	1	1	1	751.864	1501.71	2	1501.72	-0.0021	0	60.75	0.00066	K	TNMVMVFGEITTK	A	2 Oxidation (M)	0.0010100000000.0
7	1	gi|356505256	PREDICTED: S-adenosylmethionine synthase 2-like isoform 1 [Glycine max]	1261	42700	32	32	7	7	10690	1	1	1	751.864	1501.71	2	1501.72	-0.002	0	56.52	0.0017	K	TNMVMVFGEITTK	A	2 Oxidation (M)	0.0010100000000.0
7	1	gi|356505256	PREDICTED: S-adenosylmethionine synthase 2-like isoform 1 [Glycine max]	1261	42700	32	32	7	7	10691	1	1	1	751.865	1501.71	2	1501.72	-0.0011	0	64.04	0.00031	K	TNMVMVFGEITTK	A	2 Oxidation (M)	0.0010100000000.0
7	1	gi|356505256	PREDICTED: S-adenosylmethionine synthase 2-like isoform 1 [Glycine max]	1261	42700	32	32	7	7	18078	2	1	1	592.617	1774.83	3	1774.9	-0.0699	1	54.45	0.0023	K	YLDDKTIFHLNPSGR	F
7	1	gi|356505256	PREDICTED: S-adenosylmethionine synthase 2-like isoform 1 [Glycine max]	1261	42700	32	32	7	7	18079	2	1	1	592.617	1774.83	3	1774.9	-0.0695	1	85.66	1.8e-06	K	YLDDKTIFHLNPSGR	F
7	1	gi|356505256	PREDICTED: S-adenosylmethionine synthase 2-like isoform 1 [Glycine max]	1261	42700	32	32	7	7	18080	2	1	1	592.617	1774.83	3	1774.9	-0.0695	1	87.86	1.1e-06	K	YLDDKTIFHLNPSGR	F
7	1	gi|356505256	PREDICTED: S-adenosylmethionine synthase 2-like isoform 1 [Glycine max]	1261	42700	32	32	7	7	18081	2	1	1	592.618	1774.83	3	1774.9	-0.0677	1	45.97	0.016	K	YLDDKTIFHLNPSGR	F
7	1	gi|356505256	PREDICTED: S-adenosylmethionine synthase 2-like isoform 1 [Glycine max]	1261	42700	32	32	7	7	18082	2	1	1	592.618	1774.83	3	1774.9	-0.0668	1	53.91	0.0026	K	YLDDKTIFHLNPSGR	F
7	1	gi|356505256	PREDICTED: S-adenosylmethionine synthase 2-like isoform 1 [Glycine max]	1261	42700	32	32	7	7	18090	2	1	1	888.446	1774.88	2	1774.9	-0.0237	1	53.81	0.0028	K	YLDDKTIFHLNPSGR	F
7	1	gi|356505256	PREDICTED: S-adenosylmethionine synthase 2-like isoform 1 [Glycine max]	1261	42700	32	32	7	7	18091	2	1	1	888.446	1774.88	2	1774.9	-0.0234	1	66.26	0.00016	K	YLDDKTIFHLNPSGR	F
7	1	gi|356505256	PREDICTED: S-adenosylmethionine synthase 2-like isoform 1 [Glycine max]	1261	42700	32	32	7	7	18092	2	1	1	888.45	1774.88	2	1774.9	-0.0153	1	68.99	0.00017	K	YLDDKTIFHLNPSGR	F
7	1	gi|356505256	PREDICTED: S-adenosylmethionine synthase 2-like isoform 1 [Glycine max]	1261	42700	32	32	7	7	23586	3	1	1	670.003	2006.99	3	2007.01	-0.0217	1	43.53	0.026	K	TQVTVEYKNDGGAMIPIR	V	Oxidation (M)	0.000000000000010000.0
7	1	gi|356505256	PREDICTED: S-adenosylmethionine synthase 2-like isoform 1 [Glycine max]	1261	42700	32	32	7	7	30136	1	1	1	602.041	2404.14	4	2404.18	-0.0454	1	44.99	0.015	K	IIIDTYGGWGAHGGGAFSGKDPTK	V
7	1	gi|356505256	PREDICTED: S-adenosylmethionine synthase 2-like isoform 1 [Glycine max]	1261	42700	32	32	7	7	30295	1	1	1	484.241	2416.17	5	2416.22	-0.0474	0	74.15	1.9e-05	K	VLVNIEQQSPDIAQGVHGHMTK	K	Oxidation (M)	0.0000000000000000000100.0
7	1	gi|356505256	PREDICTED: S-adenosylmethionine synthase 2-like isoform 1 [Glycine max]	1261	42700	32	32	7	7	30298	1	1	1	605.061	2416.21	4	2416.22	-0.003	0	82.49	2.7e-06	K	VLVNIEQQSPDIAQGVHGHMTK	K	Oxidation (M)	0.0000000000000000000100.0
7	1	gi|356505256	PREDICTED: S-adenosylmethionine synthase 2-like isoform 1 [Glycine max]	1261	42700	32	32	7	7	30305	1	1	1	806.428	2416.26	3	2416.22	0.044	0	82.43	2.7e-06	K	VLVNIEQQSPDIAQGVHGHMTK	K	Oxidation (M)	0.0000000000000000000100.0
7	1	gi|356505256	PREDICTED: S-adenosylmethionine synthase 2-like isoform 1 [Glycine max]	1261	42700	32	32	7	7	37388	1	1	1	743.957	3714.75	5	3714.75	-0.0075	0	129.96	2.3e-11	K	KPEEIGAGDQGHMFGYATDETPELMPLTHVLATK	L	2 Oxidation (M)	0.0000000000001000000000001000000000.0
7	1	gi|356505256	PREDICTED: S-adenosylmethionine synthase 2-like isoform 1 [Glycine max]	1261	42700	32	32	7	7	37389	1	1	1	929.707	3714.8	4	3714.75	0.043	0	84.72	7.6e-07	K	KPEEIGAGDQGHMFGYATDETPELMPLTHVLATK	L	2 Oxidation (M)	0.0000000000001000000000001000000000.0
7	1	gi|356505256	PREDICTED: S-adenosylmethionine synthase 2-like isoform 1 [Glycine max]	1261	42700	32	32	7	7	37392	1	1	1	1239.29	3714.86	3	3714.75	0.1038	0	54.26	0.00084	K	KPEEIGAGDQGHMFGYATDETPELMPLTHVLATK	L	2 Oxidation (M)	0.0000000000001000000000001000000000.0
7	2	gi|350536693	S-adenosylmethionine synthase 3 [Solanum lycopersicum]	1207	42626	28	28	5	5	9396	1	0	1	485.24	1452.7	3	1452.75	-0.0479	0	50.26	0.0073	R	FVIGGPHGDAGLTGR	K
7	2	gi|350536693	S-adenosylmethionine synthase 3 [Solanum lycopersicum]	1207	42626	28	28	5	5	9397	1	0	1	485.241	1452.7	3	1452.75	-0.0472	0	92.6	4.3e-07	R	FVIGGPHGDAGLTGR	K
7	2	gi|350536693	S-adenosylmethionine synthase 3 [Solanum lycopersicum]	1207	42626	28	28	5	5	9399	1	0	1	485.241	1452.7	3	1452.75	-0.0472	0	78.28	1.2e-05	R	FVIGGPHGDAGLTGR	K
7	2	gi|350536693	S-adenosylmethionine synthase 3 [Solanum lycopersicum]	1207	42626	28	28	5	5	9401	1	0	1	485.241	1452.7	3	1452.75	-0.046	0	62.54	0.00043	R	FVIGGPHGDAGLTGR	K
7	2	gi|350536693	S-adenosylmethionine synthase 3 [Solanum lycopersicum]	1207	42626	28	28	5	5	9412	1	0	1	727.376	1452.74	2	1452.75	-0.0107	0	42.35	0.046	R	FVIGGPHGDAGLTGR	K
7	2	gi|350536693	S-adenosylmethionine synthase 3 [Solanum lycopersicum]	1207	42626	28	28	5	5	9414	1	0	1	727.376	1452.74	2	1452.75	-0.0091	0	51.85	0.0052	R	FVIGGPHGDAGLTGR	K
7	2	gi|350536693	S-adenosylmethionine synthase 3 [Solanum lycopersicum]	1207	42626	28	28	5	5	9415	1	0	1	727.376	1452.74	2	1452.75	-0.0091	0	52.99	0.004	R	FVIGGPHGDAGLTGR	K
7	2	gi|350536693	S-adenosylmethionine synthase 3 [Solanum lycopersicum]	1207	42626	28	28	5	5	9422	1	0	1	727.378	1452.74	2	1452.75	-0.0064	0	93.61	3.5e-07	R	FVIGGPHGDAGLTGR	K
7	2	gi|350536693	S-adenosylmethionine synthase 3 [Solanum lycopersicum]	1207	42626	28	28	5	5	9423	1	0	1	727.378	1452.74	2	1452.75	-0.0064	0	80.41	7.2e-06	R	FVIGGPHGDAGLTGR	K
7	2	gi|350536693	S-adenosylmethionine synthase 3 [Solanum lycopersicum]	1207	42626	28	28	5	5	9424	1	0	1	727.378	1452.74	2	1452.75	-0.0064	0	92.07	4.9e-07	R	FVIGGPHGDAGLTGR	K
7	2	gi|350536693	S-adenosylmethionine synthase 3 [Solanum lycopersicum]	1207	42626	28	28	5	5	9425	1	0	1	727.378	1452.74	2	1452.75	-0.0064	0	97.55	1.4e-07	R	FVIGGPHGDAGLTGR	K
7	2	gi|350536693	S-adenosylmethionine synthase 3 [Solanum lycopersicum]	1207	42626	28	28	5	5	9426	1	0	1	727.378	1452.74	2	1452.75	-0.0064	0	98.09	1.2e-07	R	FVIGGPHGDAGLTGR	K
7	2	gi|350536693	S-adenosylmethionine synthase 3 [Solanum lycopersicum]	1207	42626	28	28	5	5	9427	1	0	1	727.378	1452.74	2	1452.75	-0.0064	0	104.78	2.6e-08	R	FVIGGPHGDAGLTGR	K
7	2	gi|350536693	S-adenosylmethionine synthase 3 [Solanum lycopersicum]	1207	42626	28	28	5	5	10689	1	0	1	751.864	1501.71	2	1501.72	-0.0021	0	60.75	0.00066	K	TNMVMVFGEITTK	A	2 Oxidation (M)	0.0010100000000.0
7	2	gi|350536693	S-adenosylmethionine synthase 3 [Solanum lycopersicum]	1207	42626	28	28	5	5	10690	1	0	1	751.864	1501.71	2	1501.72	-0.002	0	56.52	0.0017	K	TNMVMVFGEITTK	A	2 Oxidation (M)	0.0010100000000.0
7	2	gi|350536693	S-adenosylmethionine synthase 3 [Solanum lycopersicum]	1207	42626	28	28	5	5	10691	1	0	1	751.865	1501.71	2	1501.72	-0.0011	0	64.04	0.00031	K	TNMVMVFGEITTK	A	2 Oxidation (M)	0.0010100000000.0
7	2	gi|350536693	S-adenosylmethionine synthase 3 [Solanum lycopersicum]	1207	42626	28	28	5	5	18078	1	0	1	592.617	1774.83	3	1774.86	-0.0335	0	67.52	0.00011	K	YLDENTIFHLNPSGR	F
7	2	gi|350536693	S-adenosylmethionine synthase 3 [Solanum lycopersicum]	1207	42626	28	28	5	5	18079	1	0	1	592.617	1774.83	3	1774.86	-0.0331	0	103.47	2.9e-08	K	YLDENTIFHLNPSGR	F
7	2	gi|350536693	S-adenosylmethionine synthase 3 [Solanum lycopersicum]	1207	42626	28	28	5	5	18080	1	0	1	592.617	1774.83	3	1774.86	-0.0331	0	105.43	1.9e-08	K	YLDENTIFHLNPSGR	F
7	2	gi|350536693	S-adenosylmethionine synthase 3 [Solanum lycopersicum]	1207	42626	28	28	5	5	18081	1	0	1	592.618	1774.83	3	1774.86	-0.0313	0	60.12	0.00063	K	YLDENTIFHLNPSGR	F
7	2	gi|350536693	S-adenosylmethionine synthase 3 [Solanum lycopersicum]	1207	42626	28	28	5	5	18082	1	0	1	592.618	1774.83	3	1774.86	-0.0304	0	68.72	8.8e-05	K	YLDENTIFHLNPSGR	F
7	2	gi|350536693	S-adenosylmethionine synthase 3 [Solanum lycopersicum]	1207	42626	28	28	5	5	18090	1	0	1	888.446	1774.88	2	1774.86	0.0127	0	68.63	9.1e-05	K	YLDENTIFHLNPSGR	F
7	2	gi|350536693	S-adenosylmethionine synthase 3 [Solanum lycopersicum]	1207	42626	28	28	5	5	18091	1	0	1	888.446	1774.88	2	1774.86	0.013	0	80.44	6e-06	K	YLDENTIFHLNPSGR	F
7	2	gi|350536693	S-adenosylmethionine synthase 3 [Solanum lycopersicum]	1207	42626	28	28	5	5	18092	1	0	1	888.45	1774.88	2	1774.86	0.0211	0	82.82	6.8e-06	K	YLDENTIFHLNPSGR	F
7	2	gi|350536693	S-adenosylmethionine synthase 3 [Solanum lycopersicum]	1207	42626	28	28	5	5	30136	1	0	1	602.041	2404.14	4	2404.18	-0.0454	1	44.99	0.015	K	IIIDTYGGWGAHGGGAFSGKDPTK	V
7	2	gi|350536693	S-adenosylmethionine synthase 3 [Solanum lycopersicum]	1207	42626	28	28	5	5	37388	1	0	1	743.957	3714.75	5	3714.75	-0.0075	0	129.96	2.3e-11	K	KPEEIGAGDQGHMFGYATDETPELMPLTHVLATK	L	2 Oxidation (M)	0.0000000000001000000000001000000000.0
7	2	gi|350536693	S-adenosylmethionine synthase 3 [Solanum lycopersicum]	1207	42626	28	28	5	5	37389	1	0	1	929.707	3714.8	4	3714.75	0.043	0	84.72	7.6e-07	K	KPEEIGAGDQGHMFGYATDETPELMPLTHVLATK	L	2 Oxidation (M)	0.0000000000001000000000001000000000.0
7	2	gi|350536693	S-adenosylmethionine synthase 3 [Solanum lycopersicum]	1207	42626	28	28	5	5	37392	1	0	1	1239.29	3714.86	3	3714.75	0.1038	0	54.26	0.00084	K	KPEEIGAGDQGHMFGYATDETPELMPLTHVLATK	L	2 Oxidation (M)	0.0000000000001000000000001000000000.0
7	3	gi|145332959	S-adenosylmethionine synthase 2 [Arabidopsis thaliana]	1108	43228	29	29	6	6	3783	2	0	1	604.292	1206.57	2	1206.66	-0.0912	1	60.22	0.00081	K	ATIDYEKIVR	D
7	3	gi|145332959	S-adenosylmethionine synthase 2 [Arabidopsis thaliana]	1108	43228	29	29	6	6	9396	1	0	1	485.24	1452.7	3	1452.75	-0.0479	0	50.26	0.0073	R	FVIGGPHGDAGLTGR	K
7	3	gi|145332959	S-adenosylmethionine synthase 2 [Arabidopsis thaliana]	1108	43228	29	29	6	6	9397	1	0	1	485.241	1452.7	3	1452.75	-0.0472	0	92.6	4.3e-07	R	FVIGGPHGDAGLTGR	K
7	3	gi|145332959	S-adenosylmethionine synthase 2 [Arabidopsis thaliana]	1108	43228	29	29	6	6	9399	1	0	1	485.241	1452.7	3	1452.75	-0.0472	0	78.28	1.2e-05	R	FVIGGPHGDAGLTGR	K
7	3	gi|145332959	S-adenosylmethionine synthase 2 [Arabidopsis thaliana]	1108	43228	29	29	6	6	9401	1	0	1	485.241	1452.7	3	1452.75	-0.046	0	62.54	0.00043	R	FVIGGPHGDAGLTGR	K
7	3	gi|145332959	S-adenosylmethionine synthase 2 [Arabidopsis thaliana]	1108	43228	29	29	6	6	9412	1	0	1	727.376	1452.74	2	1452.75	-0.0107	0	42.35	0.046	R	FVIGGPHGDAGLTGR	K
7	3	gi|145332959	S-adenosylmethionine synthase 2 [Arabidopsis thaliana]	1108	43228	29	29	6	6	9414	1	0	1	727.376	1452.74	2	1452.75	-0.0091	0	51.85	0.0052	R	FVIGGPHGDAGLTGR	K
7	3	gi|145332959	S-adenosylmethionine synthase 2 [Arabidopsis thaliana]	1108	43228	29	29	6	6	9415	1	0	1	727.376	1452.74	2	1452.75	-0.0091	0	52.99	0.004	R	FVIGGPHGDAGLTGR	K
7	3	gi|145332959	S-adenosylmethionine synthase 2 [Arabidopsis thaliana]	1108	43228	29	29	6	6	9422	1	0	1	727.378	1452.74	2	1452.75	-0.0064	0	93.61	3.5e-07	R	FVIGGPHGDAGLTGR	K
7	3	gi|145332959	S-adenosylmethionine synthase 2 [Arabidopsis thaliana]	1108	43228	29	29	6	6	9423	1	0	1	727.378	1452.74	2	1452.75	-0.0064	0	80.41	7.2e-06	R	FVIGGPHGDAGLTGR	K
7	3	gi|145332959	S-adenosylmethionine synthase 2 [Arabidopsis thaliana]	1108	43228	29	29	6	6	9424	1	0	1	727.378	1452.74	2	1452.75	-0.0064	0	92.07	4.9e-07	R	FVIGGPHGDAGLTGR	K
7	3	gi|145332959	S-adenosylmethionine synthase 2 [Arabidopsis thaliana]	1108	43228	29	29	6	6	9425	1	0	1	727.378	1452.74	2	1452.75	-0.0064	0	97.55	1.4e-07	R	FVIGGPHGDAGLTGR	K
7	3	gi|145332959	S-adenosylmethionine synthase 2 [Arabidopsis thaliana]	1108	43228	29	29	6	6	9426	1	0	1	727.378	1452.74	2	1452.75	-0.0064	0	98.09	1.2e-07	R	FVIGGPHGDAGLTGR	K
7	3	gi|145332959	S-adenosylmethionine synthase 2 [Arabidopsis thaliana]	1108	43228	29	29	6	6	9427	1	0	1	727.378	1452.74	2	1452.75	-0.0064	0	104.78	2.6e-08	R	FVIGGPHGDAGLTGR	K
7	3	gi|145332959	S-adenosylmethionine synthase 2 [Arabidopsis thaliana]	1108	43228	29	29	6	6	10689	1	0	1	751.864	1501.71	2	1501.72	-0.0021	0	60.75	0.00066	K	TNMVMVFGEITTK	A	2 Oxidation (M)	0.0010100000000.0
7	3	gi|145332959	S-adenosylmethionine synthase 2 [Arabidopsis thaliana]	1108	43228	29	29	6	6	10690	1	0	1	751.864	1501.71	2	1501.72	-0.002	0	56.52	0.0017	K	TNMVMVFGEITTK	A	2 Oxidation (M)	0.0010100000000.0
7	3	gi|145332959	S-adenosylmethionine synthase 2 [Arabidopsis thaliana]	1108	43228	29	29	6	6	10691	1	0	1	751.865	1501.71	2	1501.72	-0.0011	0	64.04	0.00031	K	TNMVMVFGEITTK	A	2 Oxidation (M)	0.0010100000000.0
7	3	gi|145332959	S-adenosylmethionine synthase 2 [Arabidopsis thaliana]	1108	43228	29	29	6	6	18078	2	0	1	592.617	1774.83	3	1774.9	-0.0699	1	54.45	0.0023	K	YLDDKTIFHLNPSGR	F
7	3	gi|145332959	S-adenosylmethionine synthase 2 [Arabidopsis thaliana]	1108	43228	29	29	6	6	18079	2	0	1	592.617	1774.83	3	1774.9	-0.0695	1	85.66	1.8e-06	K	YLDDKTIFHLNPSGR	F
7	3	gi|145332959	S-adenosylmethionine synthase 2 [Arabidopsis thaliana]	1108	43228	29	29	6	6	18080	2	0	1	592.617	1774.83	3	1774.9	-0.0695	1	87.86	1.1e-06	K	YLDDKTIFHLNPSGR	F
7	3	gi|145332959	S-adenosylmethionine synthase 2 [Arabidopsis thaliana]	1108	43228	29	29	6	6	18081	2	0	1	592.618	1774.83	3	1774.9	-0.0677	1	45.97	0.016	K	YLDDKTIFHLNPSGR	F
7	3	gi|145332959	S-adenosylmethionine synthase 2 [Arabidopsis thaliana]	1108	43228	29	29	6	6	18082	2	0	1	592.618	1774.83	3	1774.9	-0.0668	1	53.91	0.0026	K	YLDDKTIFHLNPSGR	F
7	3	gi|145332959	S-adenosylmethionine synthase 2 [Arabidopsis thaliana]	1108	43228	29	29	6	6	18090	2	0	1	888.446	1774.88	2	1774.9	-0.0237	1	53.81	0.0028	K	YLDDKTIFHLNPSGR	F
7	3	gi|145332959	S-adenosylmethionine synthase 2 [Arabidopsis thaliana]	1108	43228	29	29	6	6	18091	2	0	1	888.446	1774.88	2	1774.9	-0.0234	1	66.26	0.00016	K	YLDDKTIFHLNPSGR	F
7	3	gi|145332959	S-adenosylmethionine synthase 2 [Arabidopsis thaliana]	1108	43228	29	29	6	6	18092	2	0	1	888.45	1774.88	2	1774.9	-0.0153	1	68.99	0.00017	K	YLDDKTIFHLNPSGR	F
7	3	gi|145332959	S-adenosylmethionine synthase 2 [Arabidopsis thaliana]	1108	43228	29	29	6	6	30136	1	0	1	602.041	2404.14	4	2404.18	-0.0454	1	44.99	0.015	K	IIIDTYGGWGAHGGGAFSGKDPTK	V
7	3	gi|145332959	S-adenosylmethionine synthase 2 [Arabidopsis thaliana]	1108	43228	29	29	6	6	30295	2	0	1	484.241	2416.17	5	2416.25	-0.0804	0	72.91	2.5e-05	K	VLVNIEQQSPDIAQGVHGHFTK	R
7	3	gi|145332959	S-adenosylmethionine synthase 2 [Arabidopsis thaliana]	1108	43228	29	29	6	6	30298	2	0	1	605.061	2416.21	4	2416.25	-0.0361	0	81.24	3.6e-06	K	VLVNIEQQSPDIAQGVHGHFTK	R
7	3	gi|145332959	S-adenosylmethionine synthase 2 [Arabidopsis thaliana]	1108	43228	29	29	6	6	30305	1	0	1	806.428	2416.26	3	2416.25	0.011	0	82.43	2.7e-06	K	VLVNIEQQSPDIAQGVHGHFTK	R
7	4	gi|224068797	s-adenosylmethionine synthetase 6 [Populus trichocarpa]	994	42542	23	23	6	6	3769	1	0	1	603.8	1205.58	2	1205.64	-0.0555	1	59.93	0.00097	K	ANVDYEKIVR	D
7	4	gi|224068797	s-adenosylmethionine synthetase 6 [Populus trichocarpa]	994	42542	23	23	6	6	3770	1	0	1	603.8	1205.58	2	1205.64	-0.0555	1	56.04	0.0024	K	ANVDYEKIVR	D
7	4	gi|224068797	s-adenosylmethionine synthetase 6 [Populus trichocarpa]	994	42542	23	23	6	6	9396	1	0	1	485.24	1452.7	3	1452.75	-0.0479	0	50.26	0.0073	R	FVIGGPHGDAGLTGR	K
7	4	gi|224068797	s-adenosylmethionine synthetase 6 [Populus trichocarpa]	994	42542	23	23	6	6	9397	1	0	1	485.241	1452.7	3	1452.75	-0.0472	0	92.6	4.3e-07	R	FVIGGPHGDAGLTGR	K
7	4	gi|224068797	s-adenosylmethionine synthetase 6 [Populus trichocarpa]	994	42542	23	23	6	6	9399	1	0	1	485.241	1452.7	3	1452.75	-0.0472	0	78.28	1.2e-05	R	FVIGGPHGDAGLTGR	K
7	4	gi|224068797	s-adenosylmethionine synthetase 6 [Populus trichocarpa]	994	42542	23	23	6	6	9401	1	0	1	485.241	1452.7	3	1452.75	-0.046	0	62.54	0.00043	R	FVIGGPHGDAGLTGR	K
7	4	gi|224068797	s-adenosylmethionine synthetase 6 [Populus trichocarpa]	994	42542	23	23	6	6	9412	1	0	1	727.376	1452.74	2	1452.75	-0.0107	0	42.35	0.046	R	FVIGGPHGDAGLTGR	K
7	4	gi|224068797	s-adenosylmethionine synthetase 6 [Populus trichocarpa]	994	42542	23	23	6	6	9414	1	0	1	727.376	1452.74	2	1452.75	-0.0091	0	51.85	0.0052	R	FVIGGPHGDAGLTGR	K
7	4	gi|224068797	s-adenosylmethionine synthetase 6 [Populus trichocarpa]	994	42542	23	23	6	6	9415	1	0	1	727.376	1452.74	2	1452.75	-0.0091	0	52.99	0.004	R	FVIGGPHGDAGLTGR	K
7	4	gi|224068797	s-adenosylmethionine synthetase 6 [Populus trichocarpa]	994	42542	23	23	6	6	9422	1	0	1	727.378	1452.74	2	1452.75	-0.0064	0	93.61	3.5e-07	R	FVIGGPHGDAGLTGR	K
7	4	gi|224068797	s-adenosylmethionine synthetase 6 [Populus trichocarpa]	994	42542	23	23	6	6	9423	1	0	1	727.378	1452.74	2	1452.75	-0.0064	0	80.41	7.2e-06	R	FVIGGPHGDAGLTGR	K
7	4	gi|224068797	s-adenosylmethionine synthetase 6 [Populus trichocarpa]	994	42542	23	23	6	6	9424	1	0	1	727.378	1452.74	2	1452.75	-0.0064	0	92.07	4.9e-07	R	FVIGGPHGDAGLTGR	K
7	4	gi|224068797	s-adenosylmethionine synthetase 6 [Populus trichocarpa]	994	42542	23	23	6	6	9425	1	0	1	727.378	1452.74	2	1452.75	-0.0064	0	97.55	1.4e-07	R	FVIGGPHGDAGLTGR	K
7	4	gi|224068797	s-adenosylmethionine synthetase 6 [Populus trichocarpa]	994	42542	23	23	6	6	9426	1	0	1	727.378	1452.74	2	1452.75	-0.0064	0	98.09	1.2e-07	R	FVIGGPHGDAGLTGR	K
7	4	gi|224068797	s-adenosylmethionine synthetase 6 [Populus trichocarpa]	994	42542	23	23	6	6	9427	1	0	1	727.378	1452.74	2	1452.75	-0.0064	0	104.78	2.6e-08	R	FVIGGPHGDAGLTGR	K
7	4	gi|224068797	s-adenosylmethionine synthetase 6 [Populus trichocarpa]	994	42542	23	23	6	6	10689	1	0	1	751.864	1501.71	2	1501.72	-0.0021	0	60.75	0.00066	K	TNMVMVFGEITTK	A	2 Oxidation (M)	0.0010100000000.0
7	4	gi|224068797	s-adenosylmethionine synthetase 6 [Populus trichocarpa]	994	42542	23	23	6	6	10690	1	0	1	751.864	1501.71	2	1501.72	-0.002	0	56.52	0.0017	K	TNMVMVFGEITTK	A	2 Oxidation (M)	0.0010100000000.0
7	4	gi|224068797	s-adenosylmethionine synthetase 6 [Populus trichocarpa]	994	42542	23	23	6	6	10691	1	0	1	751.865	1501.71	2	1501.72	-0.0011	0	64.04	0.00031	K	TNMVMVFGEITTK	A	2 Oxidation (M)	0.0010100000000.0
7	4	gi|224068797	s-adenosylmethionine synthetase 6 [Populus trichocarpa]	994	42542	23	23	6	6	23586	1	0	1	670.003	2006.99	3	2007.01	-0.0217	1	85.25	1.8e-06	K	TQVTVEYKNEGGAMVPIR	V	Oxidation (M)	0.000000000000010000.0
7	4	gi|224068797	s-adenosylmethionine synthetase 6 [Populus trichocarpa]	994	42542	23	23	6	6	30136	1	0	1	602.041	2404.14	4	2404.18	-0.0454	1	44.99	0.015	K	IIIDTYGGWGAHGGGAFSGKDPTK	V
7	4	gi|224068797	s-adenosylmethionine synthetase 6 [Populus trichocarpa]	994	42542	23	23	6	6	37388	1	0	1	743.957	3714.75	5	3714.75	-0.0075	0	129.96	2.3e-11	K	KPEEIGAGDQGHMFGYATDETPELMPLTHVLATK	L	2 Oxidation (M)	0.0000000000001000000000001000000000.0
7	4	gi|224068797	s-adenosylmethionine synthetase 6 [Populus trichocarpa]	994	42542	23	23	6	6	37389	1	0	1	929.707	3714.8	4	3714.75	0.043	0	84.72	7.6e-07	K	KPEEIGAGDQGHMFGYATDETPELMPLTHVLATK	L	2 Oxidation (M)	0.0000000000001000000000001000000000.0
7	4	gi|224068797	s-adenosylmethionine synthetase 6 [Populus trichocarpa]	994	42542	23	23	6	6	37392	1	0	1	1239.29	3714.86	3	3714.75	0.1038	0	54.26	0.00084	K	KPEEIGAGDQGHMFGYATDETPELMPLTHVLATK	L	2 Oxidation (M)	0.0000000000001000000000001000000000.0
7	5	gi|224101473	s-adenosylmethionine synthetase 1 [Populus trichocarpa]	774	43157	18	18	4	4	3783	1	0	1	604.292	1206.57	2	1206.62	-0.0548	1	84.12	3.3e-06	K	ADVDYEKIVR	D
7	5	gi|224101473	s-adenosylmethionine synthetase 1 [Populus trichocarpa]	774	43157	18	18	4	4	9396	1	0	1	485.24	1452.7	3	1452.75	-0.0479	0	50.26	0.0073	R	FVIGGPHGDAGLTGR	K
7	5	gi|224101473	s-adenosylmethionine synthetase 1 [Populus trichocarpa]	774	43157	18	18	4	4	9397	1	0	1	485.241	1452.7	3	1452.75	-0.0472	0	92.6	4.3e-07	R	FVIGGPHGDAGLTGR	K
7	5	gi|224101473	s-adenosylmethionine synthetase 1 [Populus trichocarpa]	774	43157	18	18	4	4	9399	1	0	1	485.241	1452.7	3	1452.75	-0.0472	0	78.28	1.2e-05	R	FVIGGPHGDAGLTGR	K
7	5	gi|224101473	s-adenosylmethionine synthetase 1 [Populus trichocarpa]	774	43157	18	18	4	4	9401	1	0	1	485.241	1452.7	3	1452.75	-0.046	0	62.54	0.00043	R	FVIGGPHGDAGLTGR	K
7	5	gi|224101473	s-adenosylmethionine synthetase 1 [Populus trichocarpa]	774	43157	18	18	4	4	9412	1	0	1	727.376	1452.74	2	1452.75	-0.0107	0	42.35	0.046	R	FVIGGPHGDAGLTGR	K
7	5	gi|224101473	s-adenosylmethionine synthetase 1 [Populus trichocarpa]	774	43157	18	18	4	4	9414	1	0	1	727.376	1452.74	2	1452.75	-0.0091	0	51.85	0.0052	R	FVIGGPHGDAGLTGR	K
7	5	gi|224101473	s-adenosylmethionine synthetase 1 [Populus trichocarpa]	774	43157	18	18	4	4	9415	1	0	1	727.376	1452.74	2	1452.75	-0.0091	0	52.99	0.004	R	FVIGGPHGDAGLTGR	K
7	5	gi|224101473	s-adenosylmethionine synthetase 1 [Populus trichocarpa]	774	43157	18	18	4	4	9422	1	0	1	727.378	1452.74	2	1452.75	-0.0064	0	93.61	3.5e-07	R	FVIGGPHGDAGLTGR	K
7	5	gi|224101473	s-adenosylmethionine synthetase 1 [Populus trichocarpa]	774	43157	18	18	4	4	9423	1	0	1	727.378	1452.74	2	1452.75	-0.0064	0	80.41	7.2e-06	R	FVIGGPHGDAGLTGR	K
7	5	gi|224101473	s-adenosylmethionine synthetase 1 [Populus trichocarpa]	774	43157	18	18	4	4	9424	1	0	1	727.378	1452.74	2	1452.75	-0.0064	0	92.07	4.9e-07	R	FVIGGPHGDAGLTGR	K
7	5	gi|224101473	s-adenosylmethionine synthetase 1 [Populus trichocarpa]	774	43157	18	18	4	4	9425	1	0	1	727.378	1452.74	2	1452.75	-0.0064	0	97.55	1.4e-07	R	FVIGGPHGDAGLTGR	K
7	5	gi|224101473	s-adenosylmethionine synthetase 1 [Populus trichocarpa]	774	43157	18	18	4	4	9426	1	0	1	727.378	1452.74	2	1452.75	-0.0064	0	98.09	1.2e-07	R	FVIGGPHGDAGLTGR	K
7	5	gi|224101473	s-adenosylmethionine synthetase 1 [Populus trichocarpa]	774	43157	18	18	4	4	9427	1	0	1	727.378	1452.74	2	1452.75	-0.0064	0	104.78	2.6e-08	R	FVIGGPHGDAGLTGR	K
7	5	gi|224101473	s-adenosylmethionine synthetase 1 [Populus trichocarpa]	774	43157	18	18	4	4	10689	1	0	1	751.864	1501.71	2	1501.72	-0.0021	0	60.75	0.00066	K	TNMVMVFGEITTK	A	2 Oxidation (M)	0.0010100000000.0
7	5	gi|224101473	s-adenosylmethionine synthetase 1 [Populus trichocarpa]	774	43157	18	18	4	4	10690	1	0	1	751.864	1501.71	2	1501.72	-0.002	0	56.52	0.0017	K	TNMVMVFGEITTK	A	2 Oxidation (M)	0.0010100000000.0
7	5	gi|224101473	s-adenosylmethionine synthetase 1 [Populus trichocarpa]	774	43157	18	18	4	4	10691	1	0	1	751.865	1501.71	2	1501.72	-0.0011	0	64.04	0.00031	K	TNMVMVFGEITTK	A	2 Oxidation (M)	0.0010100000000.0
7	5	gi|224101473	s-adenosylmethionine synthetase 1 [Populus trichocarpa]	774	43157	18	18	4	4	30136	1	0	1	602.041	2404.14	4	2404.18	-0.0454	1	44.99	0.015	K	IIIDTYGGWGAHGGGAFSGKDPTK	V
8	1	gi|350537129	vacuolar H+-ATPase A1 subunit isoform [Solanum lycopersicum]	1043	68527	22	20	8	6	4776	1	1	1	628.295	1254.58	2	1254.69	-0.1175	0	45.02	0.023	K	LAADTPLLTGQR	V
8	1	gi|350537129	vacuolar H+-ATPase A1 subunit isoform [Solanum lycopersicum]	1043	68527	22	20	8	6	4793	1	1	1	628.345	1254.68	2	1254.69	-0.0174	0	103.37	3.7e-08	K	LAADTPLLTGQR	V
8	1	gi|350537129	vacuolar H+-ATPase A1 subunit isoform [Solanum lycopersicum]	1043	68527	22	20	8	6	4794	1	1	1	628.345	1254.68	2	1254.69	-0.0172	0	88.66	1.1e-06	K	LAADTPLLTGQR	V
8	1	gi|350537129	vacuolar H+-ATPase A1 subunit isoform [Solanum lycopersicum]	1043	68527	22	20	8	6	4795	1	1	1	628.345	1254.68	2	1254.69	-0.0171	0	96.74	1.7e-07	K	LAADTPLLTGQR	V
8	1	gi|350537129	vacuolar H+-ATPase A1 subunit isoform [Solanum lycopersicum]	1043	68527	22	20	8	6	4796	1	1	1	628.346	1254.68	2	1254.69	-0.0164	0	95.26	2.4e-07	K	LAADTPLLTGQR	V
8	1	gi|350537129	vacuolar H+-ATPase A1 subunit isoform [Solanum lycopersicum]	1043	68527	22	20	8	6	5376	1	1	0	429.88	1286.62	3	1286.67	-0.055	1	41.58	0.062	R	WAEALREISGR	L
8	1	gi|350537129	vacuolar H+-ATPase A1 subunit isoform [Solanum lycopersicum]	1043	68527	22	20	8	6	18914	1	1	1	906.444	1810.87	2	1810.86	0.0168	0	89.75	6.7e-07	R	LAEMPADSGYPAYLAAR	L	Oxidation (M)	0.00010000000000000.0
8	1	gi|350537129	vacuolar H+-ATPase A1 subunit isoform [Solanum lycopersicum]	1043	68527	22	20	8	6	18915	1	1	1	906.444	1810.87	2	1810.86	0.0169	0	92.91	3.2e-07	R	LAEMPADSGYPAYLAAR	L	Oxidation (M)	0.00010000000000000.0
8	1	gi|350537129	vacuolar H+-ATPase A1 subunit isoform [Solanum lycopersicum]	1043	68527	22	20	8	6	18916	1	1	1	906.444	1810.87	2	1810.86	0.0171	0	84.6	2.2e-06	R	LAEMPADSGYPAYLAAR	L	Oxidation (M)	0.00010000000000000.0
8	1	gi|350537129	vacuolar H+-ATPase A1 subunit isoform [Solanum lycopersicum]	1043	68527	22	20	8	6	24518	1	1	1	686.345	2056.01	3	2056.03	-0.0134	1	44.03	0.022	K	LLREDYLAQNAFTPYDK	F
8	1	gi|350537129	vacuolar H+-ATPase A1 subunit isoform [Solanum lycopersicum]	1043	68527	22	20	8	6	25555	1	1	1	704.009	2109.01	3	2109.02	-0.0174	0	80.32	5.2e-06	K	VSGPVVVADGMGGAAMYELVR	V	2 Oxidation (M)	0.000000000010000100000.0
8	1	gi|350537129	vacuolar H+-ATPase A1 subunit isoform [Solanum lycopersicum]	1043	68527	22	20	8	6	25565	1	1	1	1055.54	2109.06	2	2109.02	0.0331	0	80.44	5.1e-06	K	VSGPVVVADGMGGAAMYELVR	V	2 Oxidation (M)	0.000000000010000100000.0
8	1	gi|350537129	vacuolar H+-ATPase A1 subunit isoform [Solanum lycopersicum]	1043	68527	22	20	8	6	25566	1	1	1	1055.54	2109.06	2	2109.02	0.0331	0	80.47	5.1e-06	K	VSGPVVVADGMGGAAMYELVR	V	2 Oxidation (M)	0.000000000010000100000.0
8	1	gi|350537129	vacuolar H+-ATPase A1 subunit isoform [Solanum lycopersicum]	1043	68527	22	20	8	6	25567	1	1	1	1055.54	2109.06	2	2109.02	0.0331	0	73.96	2.3e-05	K	VSGPVVVADGMGGAAMYELVR	V	2 Oxidation (M)	0.000000000010000100000.0
8	1	gi|350537129	vacuolar H+-ATPase A1 subunit isoform [Solanum lycopersicum]	1043	68527	22	20	8	6	25568	1	1	1	1055.54	2109.06	2	2109.02	0.0331	0	74.33	2.1e-05	K	VSGPVVVADGMGGAAMYELVR	V	2 Oxidation (M)	0.000000000010000100000.0
8	1	gi|350537129	vacuolar H+-ATPase A1 subunit isoform [Solanum lycopersicum]	1043	68527	22	20	8	6	25569	1	1	1	1055.54	2109.06	2	2109.02	0.0331	0	78.66	7.7e-06	K	VSGPVVVADGMGGAAMYELVR	V	2 Oxidation (M)	0.000000000010000100000.0
8	1	gi|350537129	vacuolar H+-ATPase A1 subunit isoform [Solanum lycopersicum]	1043	68527	22	20	8	6	27807	1	1	1	1119.6	2237.19	2	2237.12	0.0697	1	41.3	0.067	R	KVSGPVVVADGMGGAAMYELVR	V	2 Oxidation (M)	0.0000000000010000100000.0
8	1	gi|350537129	vacuolar H+-ATPase A1 subunit isoform [Solanum lycopersicum]	1043	68527	22	20	8	6	34093	1	1	1	933.876	2798.61	3	2798.58	0.0265	0	46.7	0.0057	R	THKPLSVELGPGILGNIFDGIQRPLK	T
8	1	gi|350537129	vacuolar H+-ATPase A1 subunit isoform [Solanum lycopersicum]	1043	68527	22	20	8	6	34604	1	1	1	721.113	2880.42	4	2880.4	0.0256	1	101.77	2.4e-08	K	KIGEGDLLTGGDLYATVFENSLMEHR	V	Oxidation (M)	0.00000000000000000000001000.0
8	1	gi|350537129	vacuolar H+-ATPase A1 subunit isoform [Solanum lycopersicum]	1043	68527	22	20	8	6	34605	1	1	1	721.113	2880.42	4	2880.4	0.0276	1	54.93	0.0012	K	KIGEGDLLTGGDLYATVFENSLMEHR	V	Oxidation (M)	0.00000000000000000000001000.0
8	1	gi|350537129	vacuolar H+-ATPase A1 subunit isoform [Solanum lycopersicum]	1043	68527	22	20	8	6	34608	1	1	1	961.162	2880.46	3	2880.4	0.0686	1	74.56	1.3e-05	K	KIGEGDLLTGGDLYATVFENSLMEHR	V	Oxidation (M)	0.00000000000000000000001000.0
8	1	gi|350537129	vacuolar H+-ATPase A1 subunit isoform [Solanum lycopersicum]	1043	68527	22	20	8	6	34610	1	1	1	961.163	2880.47	3	2880.4	0.0704	1	97.87	5.9e-08	K	KIGEGDLLTGGDLYATVFENSLMEHR	V	Oxidation (M)	0.00000000000000000000001000.0
8	2	gi|168001160	predicted protein [Physcomitrella patens subsp. patens]	893	68785	19	17	7	5	3094	1	0	1	585.782	1169.55	2	1169.57	-0.0214	0	63.28	0.00037	K	LYDDLTAGFR	N
8	2	gi|168001160	predicted protein [Physcomitrella patens subsp. patens]	893	68785	19	17	7	5	4776	1	0	1	628.295	1254.58	2	1254.69	-0.1175	0	45.02	0.023	K	LAADTPLLTGQR	I
8	2	gi|168001160	predicted protein [Physcomitrella patens subsp. patens]	893	68785	19	17	7	5	4793	1	0	1	628.345	1254.68	2	1254.69	-0.0174	0	103.37	3.7e-08	K	LAADTPLLTGQR	I
8	2	gi|168001160	predicted protein [Physcomitrella patens subsp. patens]	893	68785	19	17	7	5	4794	1	0	1	628.345	1254.68	2	1254.69	-0.0172	0	88.66	1.1e-06	K	LAADTPLLTGQR	I
8	2	gi|168001160	predicted protein [Physcomitrella patens subsp. patens]	893	68785	19	17	7	5	4795	1	0	1	628.345	1254.68	2	1254.69	-0.0171	0	96.74	1.7e-07	K	LAADTPLLTGQR	I
8	2	gi|168001160	predicted protein [Physcomitrella patens subsp. patens]	893	68785	19	17	7	5	4796	1	0	1	628.346	1254.68	2	1254.69	-0.0164	0	95.26	2.4e-07	K	LAADTPLLTGQR	I
8	2	gi|168001160	predicted protein [Physcomitrella patens subsp. patens]	893	68785	19	17	7	5	5376	1	0	0	429.88	1286.62	3	1286.67	-0.055	1	41.58	0.062	R	WAEALREISGR	L
8	2	gi|168001160	predicted protein [Physcomitrella patens subsp. patens]	893	68785	19	17	7	5	18914	1	0	1	906.444	1810.87	2	1810.86	0.0168	0	89.75	6.7e-07	R	LAEMPADSGYPAYLAAR	L	Oxidation (M)	0.00010000000000000.0
8	2	gi|168001160	predicted protein [Physcomitrella patens subsp. patens]	893	68785	19	17	7	5	18915	1	0	1	906.444	1810.87	2	1810.86	0.0169	0	92.91	3.2e-07	R	LAEMPADSGYPAYLAAR	L	Oxidation (M)	0.00010000000000000.0
8	2	gi|168001160	predicted protein [Physcomitrella patens subsp. patens]	893	68785	19	17	7	5	18916	1	0	1	906.444	1810.87	2	1810.86	0.0171	0	84.6	2.2e-06	R	LAEMPADSGYPAYLAAR	L	Oxidation (M)	0.00010000000000000.0
8	2	gi|168001160	predicted protein [Physcomitrella patens subsp. patens]	893	68785	19	17	7	5	25112	1	0	1	697.327	2088.96	3	2088.98	-0.0166	1	96.2	1.3e-07	K	LYDDLTAGFRNLEDEYR	-
8	2	gi|168001160	predicted protein [Physcomitrella patens subsp. patens]	893	68785	19	17	7	5	25120	1	0	1	1045.51	2089.01	2	2088.98	0.0348	1	46.76	0.012	K	LYDDLTAGFRNLEDEYR	-
8	2	gi|168001160	predicted protein [Physcomitrella patens subsp. patens]	893	68785	19	17	7	5	25555	1	0	1	704.009	2109.01	3	2109.02	-0.0174	0	80.32	5.2e-06	K	VSGPVVVADGMGGAAMYELVR	V	2 Oxidation (M)	0.000000000010000100000.0
8	2	gi|168001160	predicted protein [Physcomitrella patens subsp. patens]	893	68785	19	17	7	5	25565	1	0	1	1055.54	2109.06	2	2109.02	0.0331	0	80.44	5.1e-06	K	VSGPVVVADGMGGAAMYELVR	V	2 Oxidation (M)	0.000000000010000100000.0
8	2	gi|168001160	predicted protein [Physcomitrella patens subsp. patens]	893	68785	19	17	7	5	25566	1	0	1	1055.54	2109.06	2	2109.02	0.0331	0	80.47	5.1e-06	K	VSGPVVVADGMGGAAMYELVR	V	2 Oxidation (M)	0.000000000010000100000.0
8	2	gi|168001160	predicted protein [Physcomitrella patens subsp. patens]	893	68785	19	17	7	5	25567	1	0	1	1055.54	2109.06	2	2109.02	0.0331	0	73.96	2.3e-05	K	VSGPVVVADGMGGAAMYELVR	V	2 Oxidation (M)	0.000000000010000100000.0
8	2	gi|168001160	predicted protein [Physcomitrella patens subsp. patens]	893	68785	19	17	7	5	25568	1	0	1	1055.54	2109.06	2	2109.02	0.0331	0	74.33	2.1e-05	K	VSGPVVVADGMGGAAMYELVR	V	2 Oxidation (M)	0.000000000010000100000.0
8	2	gi|168001160	predicted protein [Physcomitrella patens subsp. patens]	893	68785	19	17	7	5	25569	1	0	1	1055.54	2109.06	2	2109.02	0.0331	0	78.66	7.7e-06	K	VSGPVVVADGMGGAAMYELVR	V	2 Oxidation (M)	0.000000000010000100000.0
8	2	gi|168001160	predicted protein [Physcomitrella patens subsp. patens]	893	68785	19	17	7	5	27807	1	0	1	1119.6	2237.19	2	2237.12	0.0697	1	41.3	0.067	R	KVSGPVVVADGMGGAAMYELVR	V	2 Oxidation (M)	0.0000000000010000100000.0
8	3	gi|357137649	PREDICTED: V-type proton ATPase catalytic subunit A-like [Brachypodium distachyon]	647	68585	14	13	6	5	4776	1	0	1	628.295	1254.58	2	1254.69	-0.1175	0	45.02	0.023	K	LAADTPLLTGQR	V
8	3	gi|357137649	PREDICTED: V-type proton ATPase catalytic subunit A-like [Brachypodium distachyon]	647	68585	14	13	6	5	4793	1	0	1	628.345	1254.68	2	1254.69	-0.0174	0	103.37	3.7e-08	K	LAADTPLLTGQR	V
8	3	gi|357137649	PREDICTED: V-type proton ATPase catalytic subunit A-like [Brachypodium distachyon]	647	68585	14	13	6	5	4794	1	0	1	628.345	1254.68	2	1254.69	-0.0172	0	88.66	1.1e-06	K	LAADTPLLTGQR	V
8	3	gi|357137649	PREDICTED: V-type proton ATPase catalytic subunit A-like [Brachypodium distachyon]	647	68585	14	13	6	5	4795	1	0	1	628.345	1254.68	2	1254.69	-0.0171	0	96.74	1.7e-07	K	LAADTPLLTGQR	V
8	3	gi|357137649	PREDICTED: V-type proton ATPase catalytic subunit A-like [Brachypodium distachyon]	647	68585	14	13	6	5	4796	1	0	1	628.346	1254.68	2	1254.69	-0.0164	0	95.26	2.4e-07	K	LAADTPLLTGQR	V
8	3	gi|357137649	PREDICTED: V-type proton ATPase catalytic subunit A-like [Brachypodium distachyon]	647	68585	14	13	6	5	5376	1	0	0	429.88	1286.62	3	1286.67	-0.055	1	41.58	0.062	R	WAEALREISGR	L
8	3	gi|357137649	PREDICTED: V-type proton ATPase catalytic subunit A-like [Brachypodium distachyon]	647	68585	14	13	6	5	17108	1	0	1	580.633	1738.88	3	1738.91	-0.0342	0	70.48	5.8e-05	R	NIIHFNTLANQAVER	A
8	3	gi|357137649	PREDICTED: V-type proton ATPase catalytic subunit A-like [Brachypodium distachyon]	647	68585	14	13	6	5	17117	1	0	1	870.47	1738.92	2	1738.91	0.0131	0	68.67	8.5e-05	R	NIIHFNTLANQAVER	A
8	3	gi|357137649	PREDICTED: V-type proton ATPase catalytic subunit A-like [Brachypodium distachyon]	647	68585	14	13	6	5	17118	1	0	1	870.47	1738.92	2	1738.91	0.0131	0	77.35	1.2e-05	R	NIIHFNTLANQAVER	A
8	3	gi|357137649	PREDICTED: V-type proton ATPase catalytic subunit A-like [Brachypodium distachyon]	647	68585	14	13	6	5	18914	1	0	1	906.444	1810.87	2	1810.86	0.0168	0	89.75	6.7e-07	R	LAEMPADSGYPAYLAAR	L	Oxidation (M)	0.00010000000000000.0
8	3	gi|357137649	PREDICTED: V-type proton ATPase catalytic subunit A-like [Brachypodium distachyon]	647	68585	14	13	6	5	18915	1	0	1	906.444	1810.87	2	1810.86	0.0169	0	92.91	3.2e-07	R	LAEMPADSGYPAYLAAR	L	Oxidation (M)	0.00010000000000000.0
8	3	gi|357137649	PREDICTED: V-type proton ATPase catalytic subunit A-like [Brachypodium distachyon]	647	68585	14	13	6	5	18916	1	0	1	906.444	1810.87	2	1810.86	0.0171	0	84.6	2.2e-06	R	LAEMPADSGYPAYLAAR	L	Oxidation (M)	0.00010000000000000.0
8	3	gi|357137649	PREDICTED: V-type proton ATPase catalytic subunit A-like [Brachypodium distachyon]	647	68585	14	13	6	5	24518	1	0	1	686.345	2056.01	3	2056.03	-0.0134	1	44.03	0.022	K	LLREDYLAQNAFTPYDK	F
8	3	gi|357137649	PREDICTED: V-type proton ATPase catalytic subunit A-like [Brachypodium distachyon]	647	68585	14	13	6	5	25079	1	0	1	1043.96	2085.91	2	2085.88	0.0306	1	69.23	6.1e-05	R	MTTFEDSEKESEYGYVR	K	Oxidation (M)	0.10000000000000000.0
9	1	gi|15233891	V-type proton ATPase subunit B2 [Arabidopsis thaliana]	968	54271	23	23	7	7	7581	1	1	1	691.909	1381.8	2	1381.82	-0.0153	0	55.61	0.0016	R	TVSGVAGPLVILEK	V
9	1	gi|15233891	V-type proton ATPase subunit B2 [Arabidopsis thaliana]	968	54271	23	23	7	7	7583	1	1	1	691.91	1381.81	2	1381.82	-0.0128	0	62.53	0.00031	R	TVSGVAGPLVILEK	V
9	1	gi|15233891	V-type proton ATPase subunit B2 [Arabidopsis thaliana]	968	54271	23	23	7	7	7584	1	1	1	691.91	1381.81	2	1381.82	-0.0127	0	69.98	5.5e-05	R	TVSGVAGPLVILEK	V
9	1	gi|15233891	V-type proton ATPase subunit B2 [Arabidopsis thaliana]	968	54271	23	23	7	7	7585	1	1	1	691.91	1381.81	2	1381.82	-0.0124	0	77.32	1e-05	R	TVSGVAGPLVILEK	V
9	1	gi|15233891	V-type proton ATPase subunit B2 [Arabidopsis thaliana]	968	54271	23	23	7	7	13329	1	1	1	798.959	1595.9	2	1595.9	-0.0002	0	61.24	0.00044	R	QIYPPINVLPSLSR	L
9	1	gi|15233891	V-type proton ATPase subunit B2 [Arabidopsis thaliana]	968	54271	23	23	7	7	13330	1	1	1	798.959	1595.9	2	1595.9	0.0006	0	61.34	0.00042	R	QIYPPINVLPSLSR	L
9	1	gi|15233891	V-type proton ATPase subunit B2 [Arabidopsis thaliana]	968	54271	23	23	7	7	13332	1	1	1	798.96	1595.9	2	1595.9	0.0014	0	41.87	0.038	R	QIYPPINVLPSLSR	L
9	1	gi|15233891	V-type proton ATPase subunit B2 [Arabidopsis thaliana]	968	54271	23	23	7	7	13333	1	1	1	798.961	1595.91	2	1595.9	0.0031	0	60.99	0.00046	R	QIYPPINVLPSLSR	L
9	1	gi|15233891	V-type proton ATPase subunit B2 [Arabidopsis thaliana]	968	54271	23	23	7	7	16415	1	1	1	572.637	1714.89	3	1714.93	-0.0366	0	70.93	5.3e-05	R	VTLFLNLANDPTIER	I
9	1	gi|15233891	V-type proton ATPase subunit B2 [Arabidopsis thaliana]	968	54271	23	23	7	7	16433	1	1	1	858.47	1714.93	2	1714.93	0.0001	0	46.14	0.015	R	VTLFLNLANDPTIER	I
9	1	gi|15233891	V-type proton ATPase subunit B2 [Arabidopsis thaliana]	968	54271	23	23	7	7	16437	1	1	1	858.474	1714.93	2	1714.93	0.0076	0	69.36	7.2e-05	R	VTLFLNLANDPTIER	I
9	1	gi|15233891	V-type proton ATPase subunit B2 [Arabidopsis thaliana]	968	54271	23	23	7	7	16438	1	1	1	858.474	1714.93	2	1714.93	0.0076	0	71.64	4.2e-05	R	VTLFLNLANDPTIER	I
9	1	gi|15233891	V-type proton ATPase subunit B2 [Arabidopsis thaliana]	968	54271	23	23	7	7	16439	1	1	1	858.474	1714.93	2	1714.93	0.0076	0	66.75	0.00013	R	VTLFLNLANDPTIER	I
9	1	gi|15233891	V-type proton ATPase subunit B2 [Arabidopsis thaliana]	968	54271	23	23	7	7	16440	1	1	1	858.474	1714.93	2	1714.93	0.0076	0	70.97	4.9e-05	R	VTLFLNLANDPTIER	I
9	1	gi|15233891	V-type proton ATPase subunit B2 [Arabidopsis thaliana]	968	54271	23	23	7	7	16441	1	1	1	858.474	1714.93	2	1714.93	0.0076	0	79.35	7.2e-06	R	VTLFLNLANDPTIER	I
9	1	gi|15233891	V-type proton ATPase subunit B2 [Arabidopsis thaliana]	968	54271	23	23	7	7	21840	1	1	1	643.621	1927.84	3	1927.87	-0.025	0	61.83	0.00034	R	GYPGYMYTDLATIYER	A	Oxidation (M)	0.0000010000000000.0
9	1	gi|15233891	V-type proton ATPase subunit B2 [Arabidopsis thaliana]	968	54271	23	23	7	7	21843	1	1	1	964.953	1927.89	2	1927.87	0.0247	0	82.13	3.6e-06	R	GYPGYMYTDLATIYER	A	Oxidation (M)	0.0000010000000000.0
9	1	gi|15233891	V-type proton ATPase subunit B2 [Arabidopsis thaliana]	968	54271	23	23	7	7	21844	1	1	1	964.953	1927.89	2	1927.87	0.0247	0	92.04	3.7e-07	R	GYPGYMYTDLATIYER	A	Oxidation (M)	0.0000010000000000.0
9	1	gi|15233891	V-type proton ATPase subunit B2 [Arabidopsis thaliana]	968	54271	23	23	7	7	25769	1	1	1	707.707	2120.1	3	2120.12	-0.0205	0	50.77	0.0045	K	IPLFSAAGLPHNEIAAQICR	Q
9	1	gi|15233891	V-type proton ATPase subunit B2 [Arabidopsis thaliana]	968	54271	23	23	7	7	31330	1	1	1	834.404	2500.19	3	2500.18	0.0083	0	81.97	2.9e-06	R	TYPEEMIQTGISTIDVMNSIAR	G	2 Oxidation (M)	0.0000010000000000100000.0
9	1	gi|15233891	V-type proton ATPase subunit B2 [Arabidopsis thaliana]	968	54271	23	23	7	7	33819	1	1	1	693.85	2771.37	4	2771.39	-0.0202	1	85.71	1.1e-06	K	AVVGEEALSSEDLLYLEFLDKFER	K
9	1	gi|15233891	V-type proton ATPase subunit B2 [Arabidopsis thaliana]	968	54271	23	23	7	7	33823	1	1	1	924.813	2771.42	3	2771.39	0.0277	1	49.88	0.004	K	AVVGEEALSSEDLLYLEFLDKFER	K
9	1	gi|15233891	V-type proton ATPase subunit B2 [Arabidopsis thaliana]	968	54271	23	23	7	7	33825	1	1	1	924.814	2771.42	3	2771.39	0.0287	1	110.43	3.5e-09	K	AVVGEEALSSEDLLYLEFLDKFER	K
9	2	gi|145351461	F-ATPase family transporter: protons (vacuolar) [Ostreococcus lucimarinus CCE9901]	625	55625	13	13	6	6	13329	1	0	1	798.959	1595.9	2	1595.9	-0.0002	0	61.24	0.00044	R	QIYPPINVLPSLSR	L
9	2	gi|145351461	F-ATPase family transporter: protons (vacuolar) [Ostreococcus lucimarinus CCE9901]	625	55625	13	13	6	6	13330	1	0	1	798.959	1595.9	2	1595.9	0.0006	0	61.34	0.00042	R	QIYPPINVLPSLSR	L
9	2	gi|145351461	F-ATPase family transporter: protons (vacuolar) [Ostreococcus lucimarinus CCE9901]	625	55625	13	13	6	6	13332	1	0	1	798.96	1595.9	2	1595.9	0.0014	0	41.87	0.038	R	QIYPPINVLPSLSR	L
9	2	gi|145351461	F-ATPase family transporter: protons (vacuolar) [Ostreococcus lucimarinus CCE9901]	625	55625	13	13	6	6	13333	1	0	1	798.961	1595.91	2	1595.9	0.0031	0	60.99	0.00046	R	QIYPPINVLPSLSR	L
9	2	gi|145351461	F-ATPase family transporter: protons (vacuolar) [Ostreococcus lucimarinus CCE9901]	625	55625	13	13	6	6	21840	1	0	1	643.621	1927.84	3	1927.87	-0.025	0	61.83	0.00034	R	GYPGYMYTDLATIYER	A	Oxidation (M)	0.0000010000000000.0
9	2	gi|145351461	F-ATPase family transporter: protons (vacuolar) [Ostreococcus lucimarinus CCE9901]	625	55625	13	13	6	6	21843	1	0	1	964.953	1927.89	2	1927.87	0.0247	0	82.13	3.6e-06	R	GYPGYMYTDLATIYER	A	Oxidation (M)	0.0000010000000000.0
9	2	gi|145351461	F-ATPase family transporter: protons (vacuolar) [Ostreococcus lucimarinus CCE9901]	625	55625	13	13	6	6	21844	1	0	1	964.953	1927.89	2	1927.87	0.0247	0	92.04	3.7e-07	R	GYPGYMYTDLATIYER	A	Oxidation (M)	0.0000010000000000.0
9	2	gi|145351461	F-ATPase family transporter: protons (vacuolar) [Ostreococcus lucimarinus CCE9901]	625	55625	13	13	6	6	25769	1	0	1	707.707	2120.1	3	2120.12	-0.0205	0	50.77	0.0045	K	IPLFSAAGLPHNEIAAQICR	Q
9	2	gi|145351461	F-ATPase family transporter: protons (vacuolar) [Ostreococcus lucimarinus CCE9901]	625	55625	13	13	6	6	31330	1	0	1	834.404	2500.19	3	2500.18	0.0083	0	81.97	2.9e-06	R	TYPEEMIQTGISTIDVMNSIAR	G	2 Oxidation (M)	0.0000010000000000100000.0
9	2	gi|145351461	F-ATPase family transporter: protons (vacuolar) [Ostreococcus lucimarinus CCE9901]	625	55625	13	13	6	6	37853	1	0	1	1007.53	4026.09	4	4026.03	0.0601	0	46.39	0.004	K	GSITQLPILTMPNDDITHPIPDLTGYITEGQIYIDR	Q	Oxidation (M)	0.000000000010000000000000000000000000.0
9	2	gi|145351461	F-ATPase family transporter: protons (vacuolar) [Ostreococcus lucimarinus CCE9901]	625	55625	13	13	6	6	37973	1	0	1	1039.55	4154.19	4	4154.12	0.0627	1	74.39	6.4e-06	R	KGSITQLPILTMPNDDITHPIPDLTGYITEGQIYIDR	Q	Oxidation (M)	0.0000000000010000000000000000000000000.0
9	2	gi|145351461	F-ATPase family transporter: protons (vacuolar) [Ostreococcus lucimarinus CCE9901]	625	55625	13	13	6	6	37974	1	0	1	1039.55	4154.19	4	4154.12	0.0627	1	105.29	5.2e-09	R	KGSITQLPILTMPNDDITHPIPDLTGYITEGQIYIDR	Q	Oxidation (M)	0.0000000000010000000000000000000000000.0
9	2	gi|145351461	F-ATPase family transporter: protons (vacuolar) [Ostreococcus lucimarinus CCE9901]	625	55625	13	13	6	6	37975	1	0	1	1039.55	4154.19	4	4154.12	0.0627	1	83.91	7.2e-07	R	KGSITQLPILTMPNDDITHPIPDLTGYITEGQIYIDR	Q	Oxidation (M)	0.0000000000010000000000000000000000000.0
10	1	gi|357436047	ATP synthase subunit alpha [Medicago truncatula]	827	93179	23	22	6	6	1259	1	0	1	513.787	1025.56	2	1025.59	-0.0285	0	46.9	0.016	K	AVDSLVPIGR	G
10	1	gi|357436047	ATP synthase subunit alpha [Medicago truncatula]	827	93179	23	22	6	6	1260	1	0	1	513.787	1025.56	2	1025.59	-0.0284	0	53.44	0.0035	K	AVDSLVPIGR	G
10	1	gi|357436047	ATP synthase subunit alpha [Medicago truncatula]	827	93179	23	22	6	6	1261	1	0	1	513.787	1025.56	2	1025.59	-0.028	0	54.58	0.0027	K	AVDSLVPIGR	G
10	1	gi|357436047	ATP synthase subunit alpha [Medicago truncatula]	827	93179	23	22	6	6	1262	1	0	1	513.787	1025.56	2	1025.59	-0.0279	0	62.09	0.00048	K	AVDSLVPIGR	G
10	1	gi|357436047	ATP synthase subunit alpha [Medicago truncatula]	827	93179	23	22	6	6	1263	1	0	1	513.787	1025.56	2	1025.59	-0.0279	0	49.84	0.0081	K	AVDSLVPIGR	G
10	1	gi|357436047	ATP synthase subunit alpha [Medicago truncatula]	827	93179	23	22	6	6	9370	1	0	1	726.43	1450.85	2	1450.85	-0.0053	1	46.28	0.013	R	LLEVDNRVVVPAK	T
10	1	gi|357436047	ATP synthase subunit alpha [Medicago truncatula]	827	93179	23	22	6	6	11611	1	0	1	513.238	1536.69	3	1536.74	-0.0448	0	72.75	3.7e-05	R	EAFPGDVFYLHSR	L
10	1	gi|357436047	ATP synthase subunit alpha [Medicago truncatula]	827	93179	23	22	6	6	11612	1	0	1	513.238	1536.69	3	1536.74	-0.0429	0	68.38	0.0001	R	EAFPGDVFYLHSR	L
10	1	gi|357436047	ATP synthase subunit alpha [Medicago truncatula]	827	93179	23	22	6	6	11613	1	0	1	513.238	1536.69	3	1536.74	-0.0428	0	53.5	0.0031	R	EAFPGDVFYLHSR	L
10	1	gi|357436047	ATP synthase subunit alpha [Medicago truncatula]	827	93179	23	22	6	6	11614	1	0	1	513.238	1536.69	3	1536.74	-0.0426	0	67.46	0.00012	R	EAFPGDVFYLHSR	L
10	1	gi|357436047	ATP synthase subunit alpha [Medicago truncatula]	827	93179	23	22	6	6	11616	1	0	1	513.239	1536.7	3	1536.74	-0.0396	0	74.78	2.3e-05	R	EAFPGDVFYLHSR	L
10	1	gi|357436047	ATP synthase subunit alpha [Medicago truncatula]	827	93179	23	22	6	6	11618	1	0	1	513.24	1536.7	3	1536.74	-0.0363	0	43.83	0.029	R	EAFPGDVFYLHSR	L
10	1	gi|357436047	ATP synthase subunit alpha [Medicago truncatula]	827	93179	23	22	6	6	11619	1	0	1	513.241	1536.7	3	1536.74	-0.034	0	48.87	0.0092	R	EAFPGDVFYLHSR	L
10	1	gi|357436047	ATP synthase subunit alpha [Medicago truncatula]	827	93179	23	22	6	6	1232	1	0	1	513.242	1536.7	3	1536.74	-0.0331	0	43.38	0.093	R	EAFPGDVFYLHSR	L
10	1	gi|357436047	ATP synthase subunit alpha [Medicago truncatula]	827	93179	23	22	6	6	11620	1	0	1	513.242	1536.7	3	1536.74	-0.032	0	43.19	0.034	R	EAFPGDVFYLHSR	L
10	1	gi|357436047	ATP synthase subunit alpha [Medicago truncatula]	827	93179	23	22	6	6	11621	1	0	1	513.245	1536.71	3	1536.74	-0.0239	0	58.04	0.0011	R	EAFPGDVFYLHSR	L
10	1	gi|357436047	ATP synthase subunit alpha [Medicago truncatula]	827	93179	23	22	6	6	16543	1	0	1	574.266	1719.78	3	1719.81	-0.0374	0	72.9	3.4e-05	R	DNGMHALIIYDDLSK	Q	Oxidation (M)	0.000100000000000.0
10	1	gi|357436047	ATP synthase subunit alpha [Medicago truncatula]	827	93179	23	22	6	6	28759	1	0	1	770.056	2307.15	3	2307.15	-0.0024	0	98.43	7.5e-08	R	EVAAFAQFGSDLDAATQALLNR	G
10	1	gi|357436047	ATP synthase subunit alpha [Medicago truncatula]	827	93179	23	22	6	6	28760	1	0	1	770.056	2307.15	3	2307.15	-0.002	0	98.65	7.1e-08	R	EVAAFAQFGSDLDAATQALLNR	G
10	1	gi|357436047	ATP synthase subunit alpha [Medicago truncatula]	827	93179	23	22	6	6	28797	1	0	1	1154.61	2307.2	2	2307.15	0.0524	0	113.73	2.2e-09	R	EVAAFAQFGSDLDAATQALLNR	G
10	1	gi|357436047	ATP synthase subunit alpha [Medicago truncatula]	827	93179	23	22	6	6	28798	1	0	1	1154.61	2307.2	2	2307.15	0.0524	0	112.1	3.2e-09	R	EVAAFAQFGSDLDAATQALLNR	G
10	1	gi|357436047	ATP synthase subunit alpha [Medicago truncatula]	827	93179	23	22	6	6	36080	1	0	1	1061.23	3180.68	3	3180.62	0.0612	1	42.08	0.018	K	LELAQYREVAAFAQFGSDLDAATQALLNR	G
10	1	gi|357436047	ATP synthase subunit alpha [Medicago truncatula]	827	93179	23	22	6	6	25770	1	0	1	1061.24	3180.68	3	3180.62	0.063	1	51.91	0.0028	K	LELAQYREVAAFAQFGSDLDAATQALLNR	G
10	2	gi|262186747	ATP synthase F1 subunit alpha (mitochondrion) [Pleurozia purpurea]	653	55458	23	22	5	5	1259	1	0	1	513.787	1025.56	2	1025.59	-0.0285	0	46.9	0.016	K	AVDSLVPIGR	G
10	2	gi|262186747	ATP synthase F1 subunit alpha (mitochondrion) [Pleurozia purpurea]	653	55458	23	22	5	5	1260	1	0	1	513.787	1025.56	2	1025.59	-0.0284	0	53.44	0.0035	K	AVDSLVPIGR	G
10	2	gi|262186747	ATP synthase F1 subunit alpha (mitochondrion) [Pleurozia purpurea]	653	55458	23	22	5	5	1261	1	0	1	513.787	1025.56	2	1025.59	-0.028	0	54.58	0.0027	K	AVDSLVPIGR	G
10	2	gi|262186747	ATP synthase F1 subunit alpha (mitochondrion) [Pleurozia purpurea]	653	55458	23	22	5	5	1262	1	0	1	513.787	1025.56	2	1025.59	-0.0279	0	62.09	0.00048	K	AVDSLVPIGR	G
10	2	gi|262186747	ATP synthase F1 subunit alpha (mitochondrion) [Pleurozia purpurea]	653	55458	23	22	5	5	1263	1	0	1	513.787	1025.56	2	1025.59	-0.0279	0	49.84	0.0081	K	AVDSLVPIGR	G
10	2	gi|262186747	ATP synthase F1 subunit alpha (mitochondrion) [Pleurozia purpurea]	653	55458	23	22	5	5	3310	1	0	1	591.829	1181.64	2	1181.67	-0.0219	0	61.82	0.00052	R	VVDALGVPIDGK	G
10	2	gi|262186747	ATP synthase F1 subunit alpha (mitochondrion) [Pleurozia purpurea]	653	55458	23	22	5	5	3314	1	0	1	591.83	1181.64	2	1181.67	-0.0211	0	63.54	0.00035	R	VVDALGVPIDGK	G
10	2	gi|262186747	ATP synthase F1 subunit alpha (mitochondrion) [Pleurozia purpurea]	653	55458	23	22	5	5	3315	1	0	1	591.83	1181.64	2	1181.67	-0.021	0	64	0.00031	R	VVDALGVPIDGK	G
10	2	gi|262186747	ATP synthase F1 subunit alpha (mitochondrion) [Pleurozia purpurea]	653	55458	23	22	5	5	5674	1	0	1	650.344	1298.67	2	1298.69	-0.0139	0	44.04	0.033	K	QPQYSPIPIEK	Q
10	2	gi|262186747	ATP synthase F1 subunit alpha (mitochondrion) [Pleurozia purpurea]	653	55458	23	22	5	5	5675	1	0	1	650.344	1298.67	2	1298.69	-0.0136	0	65.11	0.00025	K	QPQYSPIPIEK	Q
10	2	gi|262186747	ATP synthase F1 subunit alpha (mitochondrion) [Pleurozia purpurea]	653	55458	23	22	5	5	5676	1	0	1	650.344	1298.67	2	1298.69	-0.0135	0	63.18	0.0004	K	QPQYSPIPIEK	Q
10	2	gi|262186747	ATP synthase F1 subunit alpha (mitochondrion) [Pleurozia purpurea]	653	55458	23	22	5	5	5677	1	0	1	650.344	1298.67	2	1298.69	-0.0135	0	75.14	2.5e-05	K	QPQYSPIPIEK	Q
10	2	gi|262186747	ATP synthase F1 subunit alpha (mitochondrion) [Pleurozia purpurea]	653	55458	23	22	5	5	11611	1	0	1	513.238	1536.69	3	1536.74	-0.0448	0	72.75	3.7e-05	R	EAFPGDVFYLHSR	L
10	2	gi|262186747	ATP synthase F1 subunit alpha (mitochondrion) [Pleurozia purpurea]	653	55458	23	22	5	5	11612	1	0	1	513.238	1536.69	3	1536.74	-0.0429	0	68.38	0.0001	R	EAFPGDVFYLHSR	L
10	2	gi|262186747	ATP synthase F1 subunit alpha (mitochondrion) [Pleurozia purpurea]	653	55458	23	22	5	5	11613	1	0	1	513.238	1536.69	3	1536.74	-0.0428	0	53.5	0.0031	R	EAFPGDVFYLHSR	L
10	2	gi|262186747	ATP synthase F1 subunit alpha (mitochondrion) [Pleurozia purpurea]	653	55458	23	22	5	5	11614	1	0	1	513.238	1536.69	3	1536.74	-0.0426	0	67.46	0.00012	R	EAFPGDVFYLHSR	L
10	2	gi|262186747	ATP synthase F1 subunit alpha (mitochondrion) [Pleurozia purpurea]	653	55458	23	22	5	5	11616	1	0	1	513.239	1536.7	3	1536.74	-0.0396	0	74.78	2.3e-05	R	EAFPGDVFYLHSR	L
10	2	gi|262186747	ATP synthase F1 subunit alpha (mitochondrion) [Pleurozia purpurea]	653	55458	23	22	5	5	11618	1	0	1	513.24	1536.7	3	1536.74	-0.0363	0	43.83	0.029	R	EAFPGDVFYLHSR	L
10	2	gi|262186747	ATP synthase F1 subunit alpha (mitochondrion) [Pleurozia purpurea]	653	55458	23	22	5	5	11619	1	0	1	513.241	1536.7	3	1536.74	-0.034	0	48.87	0.0092	R	EAFPGDVFYLHSR	L
10	2	gi|262186747	ATP synthase F1 subunit alpha (mitochondrion) [Pleurozia purpurea]	653	55458	23	22	5	5	1232	1	0	1	513.242	1536.7	3	1536.74	-0.0331	0	43.38	0.093	R	EAFPGDVFYLHSR	L
10	2	gi|262186747	ATP synthase F1 subunit alpha (mitochondrion) [Pleurozia purpurea]	653	55458	23	22	5	5	11620	1	0	1	513.242	1536.7	3	1536.74	-0.032	0	43.19	0.034	R	EAFPGDVFYLHSR	L
10	2	gi|262186747	ATP synthase F1 subunit alpha (mitochondrion) [Pleurozia purpurea]	653	55458	23	22	5	5	11621	1	0	1	513.245	1536.71	3	1536.74	-0.0239	0	58.04	0.0011	R	EAFPGDVFYLHSR	L
10	2	gi|262186747	ATP synthase F1 subunit alpha (mitochondrion) [Pleurozia purpurea]	653	55458	23	22	5	5	16543	1	0	1	574.266	1719.78	3	1719.81	-0.0374	0	72.9	3.4e-05	R	DNGMHALIIYDDLSK	Q	Oxidation (M)	0.000100000000000.0
10	3	gi|372450225	atp1 gene product (mitochondrion) [Phoenix dactylifera]	633	55258	23	22	5	5	1259	1	0	1	513.787	1025.56	2	1025.59	-0.0285	0	46.9	0.016	K	AVDSLVPIGR	G
10	3	gi|372450225	atp1 gene product (mitochondrion) [Phoenix dactylifera]	633	55258	23	22	5	5	1260	1	0	1	513.787	1025.56	2	1025.59	-0.0284	0	53.44	0.0035	K	AVDSLVPIGR	G
10	3	gi|372450225	atp1 gene product (mitochondrion) [Phoenix dactylifera]	633	55258	23	22	5	5	1261	1	0	1	513.787	1025.56	2	1025.59	-0.028	0	54.58	0.0027	K	AVDSLVPIGR	G
10	3	gi|372450225	atp1 gene product (mitochondrion) [Phoenix dactylifera]	633	55258	23	22	5	5	1262	1	0	1	513.787	1025.56	2	1025.59	-0.0279	0	62.09	0.00048	K	AVDSLVPIGR	G
10	3	gi|372450225	atp1 gene product (mitochondrion) [Phoenix dactylifera]	633	55258	23	22	5	5	1263	1	0	1	513.787	1025.56	2	1025.59	-0.0279	0	49.84	0.0081	K	AVDSLVPIGR	G
10	3	gi|372450225	atp1 gene product (mitochondrion) [Phoenix dactylifera]	633	55258	23	22	5	5	5674	1	0	1	650.344	1298.67	2	1298.69	-0.0139	0	44.04	0.033	K	QPQYSPLPIEK	Q
10	3	gi|372450225	atp1 gene product (mitochondrion) [Phoenix dactylifera]	633	55258	23	22	5	5	5675	1	0	1	650.344	1298.67	2	1298.69	-0.0136	0	65.11	0.00025	K	QPQYSPLPIEK	Q
10	3	gi|372450225	atp1 gene product (mitochondrion) [Phoenix dactylifera]	633	55258	23	22	5	5	5676	1	0	1	650.344	1298.67	2	1298.69	-0.0135	0	63.18	0.0004	K	QPQYSPLPIEK	Q
10	3	gi|372450225	atp1 gene product (mitochondrion) [Phoenix dactylifera]	633	55258	23	22	5	5	5677	1	0	1	650.344	1298.67	2	1298.69	-0.0135	0	75.14	2.5e-05	K	QPQYSPLPIEK	Q
10	3	gi|372450225	atp1 gene product (mitochondrion) [Phoenix dactylifera]	633	55258	23	22	5	5	11611	1	0	1	513.238	1536.69	3	1536.74	-0.0448	0	72.75	3.7e-05	R	EAFPGDVFYLHSR	L
10	3	gi|372450225	atp1 gene product (mitochondrion) [Phoenix dactylifera]	633	55258	23	22	5	5	11612	1	0	1	513.238	1536.69	3	1536.74	-0.0429	0	68.38	0.0001	R	EAFPGDVFYLHSR	L
10	3	gi|372450225	atp1 gene product (mitochondrion) [Phoenix dactylifera]	633	55258	23	22	5	5	11613	1	0	1	513.238	1536.69	3	1536.74	-0.0428	0	53.5	0.0031	R	EAFPGDVFYLHSR	L
10	3	gi|372450225	atp1 gene product (mitochondrion) [Phoenix dactylifera]	633	55258	23	22	5	5	11614	1	0	1	513.238	1536.69	3	1536.74	-0.0426	0	67.46	0.00012	R	EAFPGDVFYLHSR	L
10	3	gi|372450225	atp1 gene product (mitochondrion) [Phoenix dactylifera]	633	55258	23	22	5	5	11616	1	0	1	513.239	1536.7	3	1536.74	-0.0396	0	74.78	2.3e-05	R	EAFPGDVFYLHSR	L
10	3	gi|372450225	atp1 gene product (mitochondrion) [Phoenix dactylifera]	633	55258	23	22	5	5	11618	1	0	1	513.24	1536.7	3	1536.74	-0.0363	0	43.83	0.029	R	EAFPGDVFYLHSR	L
10	3	gi|372450225	atp1 gene product (mitochondrion) [Phoenix dactylifera]	633	55258	23	22	5	5	11619	1	0	1	513.241	1536.7	3	1536.74	-0.034	0	48.87	0.0092	R	EAFPGDVFYLHSR	L
10	3	gi|372450225	atp1 gene product (mitochondrion) [Phoenix dactylifera]	633	55258	23	22	5	5	1232	1	0	1	513.242	1536.7	3	1536.74	-0.0331	0	43.38	0.093	R	EAFPGDVFYLHSR	L
10	3	gi|372450225	atp1 gene product (mitochondrion) [Phoenix dactylifera]	633	55258	23	22	5	5	11620	1	0	1	513.242	1536.7	3	1536.74	-0.032	0	43.19	0.034	R	EAFPGDVFYLHSR	L
10	3	gi|372450225	atp1 gene product (mitochondrion) [Phoenix dactylifera]	633	55258	23	22	5	5	11621	1	0	1	513.245	1536.71	3	1536.74	-0.0239	0	58.04	0.0011	R	EAFPGDVFYLHSR	L
10	3	gi|372450225	atp1 gene product (mitochondrion) [Phoenix dactylifera]	633	55258	23	22	5	5	16543	1	0	1	574.266	1719.78	3	1719.81	-0.0374	0	72.9	3.4e-05	R	DNGMHALIIYDDLSK	Q	Oxidation (M)	0.000100000000000.0
10	3	gi|372450225	atp1 gene product (mitochondrion) [Phoenix dactylifera]	633	55258	23	22	5	5	26101	1	0	1	714.354	2140.04	3	2140.05	-0.0122	0	42.31	0.032	R	VYGLNEIQAGEMVEFASGVK	G
10	3	gi|372450225	atp1 gene product (mitochondrion) [Phoenix dactylifera]	633	55258	23	22	5	5	26388	1	0	1	1079.05	2156.08	2	2156.05	0.0366	0	42.92	0.027	R	VYGLNEIQAGEMVEFASGVK	G	Oxidation (M)	0.00000000000100000000.0
10	3	gi|372450225	atp1 gene product (mitochondrion) [Phoenix dactylifera]	633	55258	23	22	5	5	26389	1	0	1	1079.05	2156.08	2	2156.05	0.0372	0	57.15	0.001	R	VYGLNEIQAGEMVEFASGVK	G	Oxidation (M)	0.00000000000100000000.0
10	4	gi|94502716	cytochrome c oxidase subunit 2 [Zea mays subsp. mays]	239	29660	5	5	2	2	9370	1	0	1	726.43	1450.85	2	1450.85	-0.0053	1	46.28	0.013	R	LLEVDNRVVVPAK	T
10	4	gi|94502716	cytochrome c oxidase subunit 2 [Zea mays subsp. mays]	239	29660	5	5	2	2	25866	1	0	1	709.377	2125.11	3	2125.12	-0.0158	0	49.82	0.0057	R	MIVTSADVLHSWAVPSLGVK	C	Oxidation (M)	0.10000000000000000000.0
10	4	gi|94502716	cytochrome c oxidase subunit 2 [Zea mays subsp. mays]	239	29660	5	5	2	2	25868	1	0	1	709.377	2125.11	3	2125.12	-0.0148	0	71.5	3.9e-05	R	MIVTSADVLHSWAVPSLGVK	C	Oxidation (M)	0.10000000000000000000.0
10	4	gi|94502716	cytochrome c oxidase subunit 2 [Zea mays subsp. mays]	239	29660	5	5	2	2	25872	1	0	1	1063.59	2125.16	2	2125.12	0.034	0	76.79	1.1e-05	R	MIVTSADVLHSWAVPSLGVK	C	Oxidation (M)	0.10000000000000000000.0
10	4	gi|94502716	cytochrome c oxidase subunit 2 [Zea mays subsp. mays]	239	29660	5	5	2	2	25873	1	0	1	1063.59	2125.16	2	2125.12	0.0346	0	85.89	1.3e-06	R	MIVTSADVLHSWAVPSLGVK	C	Oxidation (M)	0.10000000000000000000.0
11	1	gi|297610966	Os10g0569300 [Oryza sativa Japonica Group]	799	69216	24	24	3	3	2807	1	1	1	576.286	1150.56	2	1150.58	-0.0222	0	44.77	0.029	R	NVLTMSFAPR	D	Oxidation (M)	0.0000100000.0
11	1	gi|297610966	Os10g0569300 [Oryza sativa Japonica Group]	799	69216	24	24	3	3	4396	1	1	1	412.912	1235.71	3	1235.77	-0.0578	0	74.42	2.5e-05	R	ILRPEGAVILR	D
11	1	gi|297610966	Os10g0569300 [Oryza sativa Japonica Group]	799	69216	24	24	3	3	11399	1	1	1	510.569	1528.68	3	1528.73	-0.0425	0	49.47	0.0074	R	DSHEAQVQFALER	G
11	1	gi|297610966	Os10g0569300 [Oryza sativa Japonica Group]	799	69216	24	24	3	3	11401	1	1	1	510.57	1528.69	3	1528.73	-0.0387	0	43.84	0.028	R	DSHEAQVQFALER	G
11	1	gi|297610966	Os10g0569300 [Oryza sativa Japonica Group]	799	69216	24	24	3	3	11405	1	1	1	765.37	1528.72	2	1528.73	-0.0021	0	51.26	0.0055	R	DSHEAQVQFALER	G
11	1	gi|297610966	Os10g0569300 [Oryza sativa Japonica Group]	799	69216	24	24	3	3	11406	1	1	1	765.37	1528.72	2	1528.73	-0.0021	0	80.32	6.9e-06	R	DSHEAQVQFALER	G
11	1	gi|297610966	Os10g0569300 [Oryza sativa Japonica Group]	799	69216	24	24	3	3	11407	1	1	1	765.37	1528.72	2	1528.73	-0.0021	0	75.64	2e-05	R	DSHEAQVQFALER	G
11	1	gi|297610966	Os10g0569300 [Oryza sativa Japonica Group]	799	69216	24	24	3	3	11408	1	1	1	765.37	1528.72	2	1528.73	-0.0021	0	57	0.0015	R	DSHEAQVQFALER	G
11	1	gi|297610966	Os10g0569300 [Oryza sativa Japonica Group]	799	69216	24	24	3	3	11409	1	1	1	765.37	1528.72	2	1528.73	-0.0021	0	88.5	1e-06	R	DSHEAQVQFALER	G
11	1	gi|297610966	Os10g0569300 [Oryza sativa Japonica Group]	799	69216	24	24	3	3	11410	1	1	1	765.37	1528.72	2	1528.73	-0.0021	0	97.49	1.3e-07	R	DSHEAQVQFALER	G
11	1	gi|297610966	Os10g0569300 [Oryza sativa Japonica Group]	799	69216	24	24	3	3	11411	1	1	1	765.37	1528.73	2	1528.73	-0.0017	0	90.91	6e-07	R	DSHEAQVQFALER	G
11	1	gi|297610966	Os10g0569300 [Oryza sativa Japonica Group]	799	69216	24	24	3	3	11412	1	1	1	765.37	1528.73	2	1528.73	-0.0017	0	57.33	0.0014	R	DSHEAQVQFALER	G
11	1	gi|297610966	Os10g0569300 [Oryza sativa Japonica Group]	799	69216	24	24	3	3	11413	1	1	1	765.37	1528.73	2	1528.73	-0.0017	0	70.2	7.1e-05	R	DSHEAQVQFALER	G
11	1	gi|297610966	Os10g0569300 [Oryza sativa Japonica Group]	799	69216	24	24	3	3	11414	1	1	1	765.37	1528.73	2	1528.73	-0.0015	0	92.17	4.5e-07	R	DSHEAQVQFALER	G
11	1	gi|297610966	Os10g0569300 [Oryza sativa Japonica Group]	799	69216	24	24	3	3	11415	1	1	1	765.37	1528.73	2	1528.73	-0.0015	0	72.98	3.7e-05	R	DSHEAQVQFALER	G
11	1	gi|297610966	Os10g0569300 [Oryza sativa Japonica Group]	799	69216	24	24	3	3	11416	1	1	1	765.37	1528.73	2	1528.73	-0.0011	0	73.29	3.5e-05	R	DSHEAQVQFALER	G
11	1	gi|297610966	Os10g0569300 [Oryza sativa Japonica Group]	799	69216	24	24	3	3	11417	1	1	1	765.37	1528.73	2	1528.73	-0.0011	0	50.13	0.0072	R	DSHEAQVQFALER	G
11	1	gi|297610966	Os10g0569300 [Oryza sativa Japonica Group]	799	69216	24	24	3	3	11418	1	1	1	765.37	1528.73	2	1528.73	-0.0011	0	60.52	0.00066	R	DSHEAQVQFALER	G
11	1	gi|297610966	Os10g0569300 [Oryza sativa Japonica Group]	799	69216	24	24	3	3	11419	1	1	1	765.37	1528.73	2	1528.73	-0.0009	0	102.58	4.1e-08	R	DSHEAQVQFALER	G
11	1	gi|297610966	Os10g0569300 [Oryza sativa Japonica Group]	799	69216	24	24	3	3	11420	1	1	1	765.37	1528.73	2	1528.73	-0.0009	0	84.34	2.7e-06	R	DSHEAQVQFALER	G
11	1	gi|297610966	Os10g0569300 [Oryza sativa Japonica Group]	799	69216	24	24	3	3	11421	1	1	1	765.37	1528.73	2	1528.73	-0.0008	0	96.8	1.5e-07	R	DSHEAQVQFALER	G
11	1	gi|297610966	Os10g0569300 [Oryza sativa Japonica Group]	799	69216	24	24	3	3	11422	1	1	1	765.371	1528.73	2	1528.73	0.0003	0	96.38	1.7e-07	R	DSHEAQVQFALER	G
11	1	gi|297610966	Os10g0569300 [Oryza sativa Japonica Group]	799	69216	24	24	3	3	11423	1	1	1	765.371	1528.73	2	1528.73	0.0003	0	71.04	5.8e-05	R	DSHEAQVQFALER	G
11	1	gi|297610966	Os10g0569300 [Oryza sativa Japonica Group]	799	69216	24	24	3	3	11424	1	1	1	765.371	1528.73	2	1528.73	0.0014	0	45.71	0.02	R	DSHEAQVQFALER	G
11	2	gi|168036704	predicted protein [Physcomitrella patens subsp. patens]	344	67159	9	9	3	3	7349	1	0	1	686.878	1371.74	2	1371.75	-0.0124	0	66.79	0.00017	R	GIPAMLGIISTQR	M	Oxidation (M)	0.0000100000000.0
11	2	gi|168036704	predicted protein [Physcomitrella patens subsp. patens]	344	67159	9	9	3	3	7350	1	0	1	686.878	1371.74	2	1371.75	-0.0124	0	64.61	0.00029	R	GIPAMLGIISTQR	M	Oxidation (M)	0.0000100000000.0
11	2	gi|168036704	predicted protein [Physcomitrella patens subsp. patens]	344	67159	9	9	3	3	7351	1	0	1	686.878	1371.74	2	1371.75	-0.0124	0	64.76	0.00028	R	GIPAMLGIISTQR	M	Oxidation (M)	0.0000100000000.0
11	2	gi|168036704	predicted protein [Physcomitrella patens subsp. patens]	344	67159	9	9	3	3	7352	1	0	1	686.878	1371.74	2	1371.75	-0.0124	0	62.5	0.00047	R	GIPAMLGIISTQR	M	Oxidation (M)	0.0000100000000.0
11	2	gi|168036704	predicted protein [Physcomitrella patens subsp. patens]	344	67159	9	9	3	3	7353	1	0	1	686.878	1371.74	2	1371.75	-0.0124	0	75.93	2.1e-05	R	GIPAMLGIISTQR	M	Oxidation (M)	0.0000100000000.0
11	2	gi|168036704	predicted protein [Physcomitrella patens subsp. patens]	344	67159	9	9	3	3	12211	1	0	1	778.878	1555.74	2	1555.74	0.0029	0	71.54	5.3e-05	R	DNHEAQVQFALER	G
11	2	gi|168036704	predicted protein [Physcomitrella patens subsp. patens]	344	67159	9	9	3	3	12212	1	0	1	778.878	1555.74	2	1555.74	0.0029	0	63.96	0.0003	R	DNHEAQVQFALER	G
11	2	gi|168036704	predicted protein [Physcomitrella patens subsp. patens]	344	67159	9	9	3	3	12213	1	0	1	778.878	1555.74	2	1555.74	0.0036	0	43.66	0.033	R	DNHEAQVQFALER	G
11	2	gi|168036704	predicted protein [Physcomitrella patens subsp. patens]	344	67159	9	9	3	3	25206	1	0	1	1046.99	2091.97	2	2091.94	0.0327	0	43.92	0.022	R	GLIGTYNDWCEAFSTYPR	T
11	3	gi|15222494	putative methyltransferase PMT20 [Arabidopsis thaliana]	167	68753	4	4	2	2	12211	1	0	1	778.878	1555.74	2	1555.74	0.0029	0	71.54	5.3e-05	R	DNHEAQVQFALER	G
11	3	gi|15222494	putative methyltransferase PMT20 [Arabidopsis thaliana]	167	68753	4	4	2	2	12212	1	0	1	778.878	1555.74	2	1555.74	0.0029	0	63.96	0.0003	R	DNHEAQVQFALER	G
11	3	gi|15222494	putative methyltransferase PMT20 [Arabidopsis thaliana]	167	68753	4	4	2	2	12213	1	0	1	778.878	1555.74	2	1555.74	0.0036	0	43.66	0.033	R	DNHEAQVQFALER	G
11	3	gi|15222494	putative methyltransferase PMT20 [Arabidopsis thaliana]	167	68753	4	4	2	2	21328	1	0	1	953.972	1905.93	2	1905.89	0.0406	0	63.9	0.00035	R	TAIDTGCGVASWGGDLLDR	G
11	4	gi|224122430	predicted protein [Populus trichocarpa]	138	64333	4	4	2	2	11792	1	0	1	515.241	1542.7	3	1542.74	-0.0419	0	46.2	0.016	R	DTHEAQVQFALER	G
11	4	gi|224122430	predicted protein [Populus trichocarpa]	138	64333	4	4	2	2	11807	1	0	1	772.38	1542.75	2	1542.74	0.0035	0	59.86	0.00079	R	DTHEAQVQFALER	G
11	4	gi|224122430	predicted protein [Populus trichocarpa]	138	64333	4	4	2	2	25504	1	0	1	702.992	2105.95	3	2105.92	0.0349	0	65.27	0.00015	R	GLIGTYQDWCEAMSTYPR	T	Oxidation (M)	0.000000000000100000.0
11	4	gi|224122430	predicted protein [Populus trichocarpa]	138	64333	4	4	2	2	25506	1	0	1	1054	2105.99	2	2105.92	0.0705	0	61.47	0.00038	R	GLIGTYQDWCEAMSTYPR	T	Oxidation (M)	0.000000000000100000.0
11	5	gi|168055638	predicted protein [Physcomitrella patens subsp. patens]	129	72209	5	5	4	4	2807	1	0	1	576.286	1150.56	2	1150.58	-0.0222	0	44.77	0.029	K	NVLTMSFAPR	D	Oxidation (M)	0.0000100000.0
11	5	gi|168055638	predicted protein [Physcomitrella patens subsp. patens]	129	72209	5	5	4	4	3251	1	0	1	590.293	1178.57	2	1178.59	-0.0218	0	57.51	0.0016	K	DNTLGVIYER	G
11	5	gi|168055638	predicted protein [Physcomitrella patens subsp. patens]	129	72209	5	5	4	4	3253	1	0	1	590.293	1178.57	2	1178.59	-0.0214	0	47.67	0.016	K	DNTLGVIYER	G
11	5	gi|168055638	predicted protein [Physcomitrella patens subsp. patens]	129	72209	5	5	4	4	4396	1	0	1	412.912	1235.71	3	1235.77	-0.0578	0	74.42	2.5e-05	R	ILRPEGAVIIR	D
11	5	gi|168055638	predicted protein [Physcomitrella patens subsp. patens]	129	72209	5	5	4	4	25480	1	0	1	702.658	2104.95	3	2104.97	-0.0161	0	57.33	0.00097	R	GLIGTYQNWCEAFSTYPR	T
11	6	gi|224063975	predicted protein [Populus trichocarpa]	75	71285	6	6	2	2	11410	3	0	1	765.37	1528.72	2	1528.76	-0.0385	0	41.67	0.05	R	DTHVSQVQFALER	G
11	6	gi|224063975	predicted protein [Populus trichocarpa]	75	71285	6	6	2	2	11411	2	0	1	765.37	1528.73	2	1528.76	-0.0381	0	41.75	0.05	R	DTHVSQVQFALER	G
11	6	gi|224063975	predicted protein [Populus trichocarpa]	75	71285	6	6	2	2	11419	2	0	1	765.37	1528.73	2	1528.76	-0.0373	0	48.1	0.011	R	DTHVSQVQFALER	G
11	6	gi|224063975	predicted protein [Populus trichocarpa]	75	71285	6	6	2	2	11421	2	0	1	765.37	1528.73	2	1528.76	-0.0372	0	44.21	0.028	R	DTHVSQVQFALER	G
11	6	gi|224063975	predicted protein [Populus trichocarpa]	75	71285	6	6	2	2	11422	2	0	1	765.371	1528.73	2	1528.76	-0.0361	0	46.47	0.017	R	DTHVSQVQFALER	G
11	6	gi|224063975	predicted protein [Populus trichocarpa]	75	71285	6	6	2	2	25480	1	0	1	702.658	2104.95	3	2104.93	0.0169	0	57.33	0.00097	R	GLIGTYQNWCEAMSTYPR	T	Oxidation (M)	0.000000000000100000.0
11	7	gi|168051579	predicted protein [Physcomitrella patens subsp. patens]	68	68290	4	4	3	3	2807	1	0	1	576.286	1150.56	2	1150.58	-0.0222	0	44.77	0.029	K	NVLTMSFAPR	D	Oxidation (M)	0.0000100000.0
11	7	gi|168051579	predicted protein [Physcomitrella patens subsp. patens]	68	68290	4	4	3	3	11792	2	0	1	515.241	1542.7	3	1542.78	-0.0783	0	44.94	0.022	R	DTHISQVQFALER	G
11	7	gi|168051579	predicted protein [Physcomitrella patens subsp. patens]	68	68290	4	4	3	3	11807	2	0	1	772.38	1542.75	2	1542.78	-0.0329	0	43.62	0.033	R	DTHISQVQFALER	G
11	7	gi|168051579	predicted protein [Physcomitrella patens subsp. patens]	68	68290	4	4	3	3	25480	1	0	1	702.658	2104.95	3	2104.97	-0.0161	0	57.33	0.00097	R	GLIGTYQNWCEAFSTYPR	T
11	8	gi|356574475	PREDICTED: probable methyltransferase PMT16-like [Glycine max]	67	68431	3	3	2	2	11792	1	0	1	515.241	1542.7	3	1542.74	-0.0419	0	46.2	0.016	R	DTHEAQVQFALER	G
11	8	gi|356574475	PREDICTED: probable methyltransferase PMT16-like [Glycine max]	67	68431	3	3	2	2	11807	1	0	1	772.38	1542.75	2	1542.74	0.0035	0	59.86	0.00079	R	DTHEAQVQFALER	G
11	8	gi|356574475	PREDICTED: probable methyltransferase PMT16-like [Glycine max]	67	68431	3	3	2	2	25892	1	0	1	709.998	2126.97	3	2126.96	0.0162	0	42.64	0.029	R	GLIGIYHDWCEAMSTYPR	T	Oxidation (M)	0.000000000000100000.0
12	1	gi|224072248	predicted protein [Populus trichocarpa]	709	73421	20	20	11	11	2854	1	1	1	578.316	1154.62	2	1154.64	-0.0238	0	52.26	0.0049	K	DAGVIAGLNVAR	I
12	1	gi|224072248	predicted protein [Populus trichocarpa]	709	73421	20	20	11	11	2855	1	1	1	578.316	1154.62	2	1154.64	-0.0236	0	53.87	0.0034	K	DAGVIAGLNVAR	I
12	1	gi|224072248	predicted protein [Populus trichocarpa]	709	73421	20	20	11	11	8707	1	1	1	475.562	1423.66	3	1423.71	-0.0456	1	51.38	0.0054	R	FEELNNDLFRK	T
12	1	gi|224072248	predicted protein [Populus trichocarpa]	709	73421	20	20	11	11	11232	1	1	1	508.576	1522.71	3	1522.75	-0.0469	1	50.63	0.0065	R	ARFEELNNDLFR	K
12	1	gi|224072248	predicted protein [Populus trichocarpa]	709	73421	20	20	11	11	12860	1	1	1	790.917	1579.82	2	1579.82	0.0023	0	41.34	0.054	K	VFSPEEISAMILTK	M	Oxidation (M)	0.00000000010000.0
12	1	gi|224072248	predicted protein [Populus trichocarpa]	709	73421	20	20	11	11	12968	1	1	1	792.446	1582.88	2	1582.88	-0.002	1	71.98	4.1e-05	R	QATKDAGVIAGLNVAR	I
12	1	gi|224072248	predicted protein [Populus trichocarpa]	709	73421	20	20	11	11	14958	1	1	1	553.957	1658.85	3	1658.89	-0.0383	0	57.78	0.0012	R	IINEPTAAAIAYGLDK	K
12	1	gi|224072248	predicted protein [Populus trichocarpa]	709	73421	20	20	11	11	15170	1	1	1	833.419	1664.82	2	1664.82	0.008	0	44.17	0.026	K	DAVVTVPAYFNDAQR	Q
12	1	gi|224072248	predicted protein [Populus trichocarpa]	709	73421	20	20	11	11	18399	1	1	1	596.658	1786.95	3	1786.98	-0.0301	1	93.51	2.9e-07	R	IINEPTAAAIAYGLDKK	G
12	1	gi|224072248	predicted protein [Populus trichocarpa]	709	73421	20	20	11	11	18403	2	1	1	894.507	1787	2	1786.98	0.017	1	60.26	0.00054	R	IINEPTAAAIAYGLDKK	G
12	1	gi|224072248	predicted protein [Populus trichocarpa]	709	73421	20	20	11	11	18404	1	1	1	894.507	1787	2	1786.98	0.017	1	112.82	3e-09	R	IINEPTAAAIAYGLDKK	G
12	1	gi|224072248	predicted protein [Populus trichocarpa]	709	73421	20	20	11	11	21332	1	1	1	636.33	1905.97	3	1905.99	-0.0265	1	58.2	0.00095	K	IKDAVVTVPAYFNDAQR	Q
12	1	gi|224072248	predicted protein [Populus trichocarpa]	709	73421	20	20	11	11	21346	1	1	1	954.015	1906.02	2	1905.99	0.0205	1	93.76	2.6e-07	K	IKDAVVTVPAYFNDAQR	Q
12	1	gi|224072248	predicted protein [Populus trichocarpa]	709	73421	20	20	11	11	25600	1	1	1	704.352	2110.03	3	2110.05	-0.0162	1	44.38	0.02	K	DGETKVFSPEEISAMILTK	M	Oxidation (M)	0.0000000000000010000.0
12	1	gi|224072248	predicted protein [Populus trichocarpa]	709	73421	20	20	11	11	25602	1	1	1	704.352	2110.04	3	2110.05	-0.0151	1	60.15	0.00052	K	DGETKVFSPEEISAMILTK	M	Oxidation (M)	0.0000000000000010000.0
12	1	gi|224072248	predicted protein [Populus trichocarpa]	709	73421	20	20	11	11	25603	1	1	1	704.353	2110.04	3	2110.05	-0.0136	1	60.5	0.00048	K	DGETKVFSPEEISAMILTK	M	Oxidation (M)	0.0000000000000010000.0
12	1	gi|224072248	predicted protein [Populus trichocarpa]	709	73421	20	20	11	11	30724	1	1	1	612.549	2446.17	4	2446.2	-0.0342	1	54.74	0.0016	K	AMDDAGLEKNQIDEIVLVGGSTR	I	Oxidation (M)	0.01000000000000000000000.0
12	1	gi|224072248	predicted protein [Populus trichocarpa]	709	73421	20	20	11	11	30727	1	1	1	816.41	2446.21	3	2446.2	0.0067	1	86.78	1e-06	K	AMDDAGLEKNQIDEIVLVGGSTR	I	Oxidation (M)	0.01000000000000000000000.0
12	1	gi|224072248	predicted protein [Populus trichocarpa]	709	73421	20	20	11	11	30728	1	1	1	816.41	2446.21	3	2446.2	0.0067	1	54.77	0.0016	K	AMDDAGLEKNQIDEIVLVGGSTR	I	Oxidation (M)	0.01000000000000000000000.0
12	1	gi|224072248	predicted protein [Populus trichocarpa]	709	73421	20	20	11	11	30730	1	1	1	1224.14	2446.27	2	2446.2	0.0696	1	67.15	0.00013	K	AMDDAGLEKNQIDEIVLVGGSTR	I	Oxidation (M)	0.01000000000000000000000.0
12	2	gi|15241844	Luminal-binding protein 1 [Arabidopsis thaliana]	657	73584	20	19	12	12	2854	1	0	1	578.316	1154.62	2	1154.64	-0.0238	0	52.26	0.0049	K	DAGVIAGLNVAR	I
12	2	gi|15241844	Luminal-binding protein 1 [Arabidopsis thaliana]	657	73584	20	19	12	12	2855	1	0	1	578.316	1154.62	2	1154.64	-0.0236	0	53.87	0.0034	K	DAGVIAGLNVAR	I
12	2	gi|15241844	Luminal-binding protein 1 [Arabidopsis thaliana]	657	73584	20	19	12	12	8707	1	0	1	475.562	1423.66	3	1423.71	-0.0456	1	51.38	0.0054	R	FEELNNDLFRK	T
12	2	gi|15241844	Luminal-binding protein 1 [Arabidopsis thaliana]	657	73584	20	19	12	12	11232	1	0	1	508.576	1522.71	3	1522.75	-0.0469	1	50.63	0.0065	R	ARFEELNNDLFR	K
12	2	gi|15241844	Luminal-binding protein 1 [Arabidopsis thaliana]	657	73584	20	19	12	12	12860	1	0	1	790.917	1579.82	2	1579.82	0.0023	0	41.34	0.054	K	VFSPEEISAMILTK	M	Oxidation (M)	0.00000000010000.0
12	2	gi|15241844	Luminal-binding protein 1 [Arabidopsis thaliana]	657	73584	20	19	12	12	12968	1	0	1	792.446	1582.88	2	1582.88	-0.002	1	71.98	4.1e-05	R	QATKDAGVIAGLNVAR	I
12	2	gi|15241844	Luminal-binding protein 1 [Arabidopsis thaliana]	657	73584	20	19	12	12	14958	1	0	1	553.957	1658.85	3	1658.89	-0.0383	0	57.78	0.0012	R	IINEPTAAAIAYGLDK	K
12	2	gi|15241844	Luminal-binding protein 1 [Arabidopsis thaliana]	657	73584	20	19	12	12	15170	1	0	1	833.419	1664.82	2	1664.82	0.008	0	44.17	0.026	K	DAVVTVPAYFNDAQR	Q
12	2	gi|15241844	Luminal-binding protein 1 [Arabidopsis thaliana]	657	73584	20	19	12	12	18399	1	0	1	596.658	1786.95	3	1786.98	-0.0301	1	93.51	2.9e-07	R	IINEPTAAAIAYGLDKK	G
12	2	gi|15241844	Luminal-binding protein 1 [Arabidopsis thaliana]	657	73584	20	19	12	12	18403	2	0	1	894.507	1787	2	1786.98	0.017	1	60.26	0.00054	R	IINEPTAAAIAYGLDKK	G
12	2	gi|15241844	Luminal-binding protein 1 [Arabidopsis thaliana]	657	73584	20	19	12	12	18404	1	0	1	894.507	1787	2	1786.98	0.017	1	112.82	3e-09	R	IINEPTAAAIAYGLDKK	G
12	2	gi|15241844	Luminal-binding protein 1 [Arabidopsis thaliana]	657	73584	20	19	12	12	21332	1	0	1	636.33	1905.97	3	1905.99	-0.0265	1	58.2	0.00095	K	IKDAVVTVPAYFNDAQR	Q
12	2	gi|15241844	Luminal-binding protein 1 [Arabidopsis thaliana]	657	73584	20	19	12	12	21346	1	0	1	954.015	1906.02	2	1905.99	0.0205	1	93.76	2.6e-07	K	IKDAVVTVPAYFNDAQR	Q
12	2	gi|15241844	Luminal-binding protein 1 [Arabidopsis thaliana]	657	73584	20	19	12	12	24450	1	0	1	685.004	2051.99	3	2052.01	-0.0137	0	49.75	0.0061	R	VEIESLFDGVDFSEPLTR	A
12	2	gi|15241844	Luminal-binding protein 1 [Arabidopsis thaliana]	657	73584	20	19	12	12	24456	1	0	1	1027.03	2052.04	2	2052.01	0.0315	0	56.92	0.0012	R	VEIESLFDGVDFSEPLTR	A
12	2	gi|15241844	Luminal-binding protein 1 [Arabidopsis thaliana]	657	73584	20	19	12	12	25600	1	0	1	704.352	2110.03	3	2110.05	-0.0162	1	44.38	0.02	K	DGETKVFSPEEISAMILTK	M	Oxidation (M)	0.0000000000000010000.0
12	2	gi|15241844	Luminal-binding protein 1 [Arabidopsis thaliana]	657	73584	20	19	12	12	25602	1	0	1	704.352	2110.04	3	2110.05	-0.0151	1	60.15	0.00052	K	DGETKVFSPEEISAMILTK	M	Oxidation (M)	0.0000000000000010000.0
12	2	gi|15241844	Luminal-binding protein 1 [Arabidopsis thaliana]	657	73584	20	19	12	12	25603	1	0	1	704.353	2110.04	3	2110.05	-0.0136	1	60.5	0.00048	K	DGETKVFSPEEISAMILTK	M	Oxidation (M)	0.0000000000000010000.0
12	2	gi|15241844	Luminal-binding protein 1 [Arabidopsis thaliana]	657	73584	20	19	12	12	35624	1	0	1	765.639	3058.53	4	3058.54	-0.0097	1	44.9	0.011	R	ALSSQHQVRVEIESLFDGVDFSEPLTR	A
12	2	gi|15241844	Luminal-binding protein 1 [Arabidopsis thaliana]	657	73584	20	19	12	12	24187	1	0	1	1020.53	3058.57	3	3058.54	0.0299	1	41.57	0.075	R	ALSSQHQVRVEIESLFDGVDFSEPLTR	A
12	3	gi|224115828	predicted protein [Populus trichocarpa]	642	71837	15	15	7	7	9027	1	0	1	718.874	1435.73	2	1435.75	-0.0133	0	64.23	0.00031	K	VQQLLQDFFNGK	E
12	3	gi|224115828	predicted protein [Populus trichocarpa]	642	71837	15	15	7	7	10247	1	0	1	744.353	1486.69	2	1486.69	-0.0027	0	52.21	0.0046	R	TTPSYVAFTDTER	L
12	3	gi|224115828	predicted protein [Populus trichocarpa]	642	71837	15	15	7	7	10248	1	0	1	744.354	1486.69	2	1486.69	-0.001	0	74.06	3e-05	R	TTPSYVAFTDTER	L
12	3	gi|224115828	predicted protein [Populus trichocarpa]	642	71837	15	15	7	7	10249	1	0	1	744.354	1486.69	2	1486.69	-0.0008	0	74.15	2.9e-05	R	TTPSYVAFTDTER	L
12	3	gi|224115828	predicted protein [Populus trichocarpa]	642	71837	15	15	7	7	12531	1	0	1	785.395	1568.78	2	1568.78	-0.0003	0	75.06	2.3e-05	K	QFAAEEISSMVLTK	M	Oxidation (M)	0.00000000010000.0
12	3	gi|224115828	predicted protein [Populus trichocarpa]	642	71837	15	15	7	7	12533	1	0	1	785.396	1568.78	2	1568.78	0.0029	0	77.19	1.4e-05	K	QFAAEEISSMVLTK	M	Oxidation (M)	0.00000000010000.0
12	3	gi|224115828	predicted protein [Populus trichocarpa]	642	71837	15	15	7	7	14958	1	0	1	553.957	1658.85	3	1658.89	-0.0383	0	57.78	0.0012	R	IINEPTAAAIAYGLDK	K
12	3	gi|224115828	predicted protein [Populus trichocarpa]	642	71837	15	15	7	7	15565	1	0	1	840.924	1679.83	2	1679.83	0.007	0	69.41	8e-05	K	NAVVTVPAYFNDSQR	Q
12	3	gi|224115828	predicted protein [Populus trichocarpa]	642	71837	15	15	7	7	15566	1	0	1	840.924	1679.83	2	1679.83	0.007	0	96.38	1.6e-07	K	NAVVTVPAYFNDSQR	Q
12	3	gi|224115828	predicted protein [Populus trichocarpa]	642	71837	15	15	7	7	18399	1	0	1	596.658	1786.95	3	1786.98	-0.0301	1	93.51	2.9e-07	R	IINEPTAAAIAYGLDKK	A
12	3	gi|224115828	predicted protein [Populus trichocarpa]	642	71837	15	15	7	7	18403	2	0	1	894.507	1787	2	1786.98	0.017	1	60.26	0.00054	R	IINEPTAAAIAYGLDKK	A
12	3	gi|224115828	predicted protein [Populus trichocarpa]	642	71837	15	15	7	7	18404	1	0	1	894.507	1787	2	1786.98	0.017	1	112.82	3e-09	R	IINEPTAAAIAYGLDKK	A
12	3	gi|224115828	predicted protein [Populus trichocarpa]	642	71837	15	15	7	7	26364	1	0	1	719.363	2155.07	3	2155.08	-0.0113	1	73.62	2.4e-05	R	TTPSYVAFTDTERLIGDAAK	N
12	3	gi|224115828	predicted protein [Populus trichocarpa]	642	71837	15	15	7	7	26366	1	0	1	719.364	2155.07	3	2155.08	-0.0098	1	44.14	0.021	R	TTPSYVAFTDTERLIGDAAK	N
12	3	gi|224115828	predicted protein [Populus trichocarpa]	642	71837	15	15	7	7	26372	1	0	1	1078.57	2155.12	2	2155.08	0.0379	1	47.23	0.01	R	TTPSYVAFTDTERLIGDAAK	N
12	4	gi|357125805	PREDICTED: heat shock cognate 70 kDa protein-like [Brachypodium distachyon]	518	71399	11	11	7	7	9027	1	0	1	718.874	1435.73	2	1435.75	-0.0133	0	64.23	0.00031	K	VQQLLQDFFNGK	E
12	4	gi|357125805	PREDICTED: heat shock cognate 70 kDa protein-like [Brachypodium distachyon]	518	71399	11	11	7	7	9861	1	0	1	737.343	1472.67	2	1472.68	-0.0075	0	58.32	0.0011	R	TTPSYVGFTDTER	L
12	4	gi|357125805	PREDICTED: heat shock cognate 70 kDa protein-like [Brachypodium distachyon]	518	71399	11	11	7	7	14958	1	0	1	553.957	1658.85	3	1658.89	-0.0383	0	57.78	0.0012	R	IINEPTAAAIAYGLDK	K
12	4	gi|357125805	PREDICTED: heat shock cognate 70 kDa protein-like [Brachypodium distachyon]	518	71399	11	11	7	7	15151	1	0	1	833.403	1664.79	2	1664.78	0.0077	0	96.91	1.4e-07	K	NQVAMNPTNTVFDAK	R	Oxidation (M)	0.000010000000000.0
12	4	gi|357125805	PREDICTED: heat shock cognate 70 kDa protein-like [Brachypodium distachyon]	518	71399	11	11	7	7	15565	1	0	1	840.924	1679.83	2	1679.83	0.007	0	69.41	8e-05	K	NAVVTVPAYFNDSQR	Q
12	4	gi|357125805	PREDICTED: heat shock cognate 70 kDa protein-like [Brachypodium distachyon]	518	71399	11	11	7	7	15566	1	0	1	840.924	1679.83	2	1679.83	0.007	0	96.38	1.6e-07	K	NAVVTVPAYFNDSQR	Q
12	4	gi|357125805	PREDICTED: heat shock cognate 70 kDa protein-like [Brachypodium distachyon]	518	71399	11	11	7	7	18399	1	0	1	596.658	1786.95	3	1786.98	-0.0301	1	93.51	2.9e-07	R	IINEPTAAAIAYGLDKK	A
12	4	gi|357125805	PREDICTED: heat shock cognate 70 kDa protein-like [Brachypodium distachyon]	518	71399	11	11	7	7	18403	2	0	1	894.507	1787	2	1786.98	0.017	1	60.26	0.00054	R	IINEPTAAAIAYGLDKK	A
12	4	gi|357125805	PREDICTED: heat shock cognate 70 kDa protein-like [Brachypodium distachyon]	518	71399	11	11	7	7	18404	1	0	1	894.507	1787	2	1786.98	0.017	1	112.82	3e-09	R	IINEPTAAAIAYGLDKK	A
12	4	gi|357125805	PREDICTED: heat shock cognate 70 kDa protein-like [Brachypodium distachyon]	518	71399	11	11	7	7	32640	1	0	1	881.435	2641.28	3	2641.27	0.0165	0	49.75	0.0044	K	EQVFSTYSDNQPGVLIQVFEGER	A
12	4	gi|357125805	PREDICTED: heat shock cognate 70 kDa protein-like [Brachypodium distachyon]	518	71399	11	11	7	7	32641	1	0	1	881.435	2641.28	3	2641.27	0.0169	0	61.53	0.00029	K	EQVFSTYSDNQPGVLIQVFEGER	A
12	5	gi|350539655	heat shock cognate 70 kDa protein 1 [Solanum lycopersicum]	470	71242	12	12	6	6	4609	1	0	1	624.314	1246.61	2	1246.63	-0.0197	0	49.12	0.011	K	DAGVISGLNVMR	I	Oxidation (M)	0.000000000010.0
12	5	gi|350539655	heat shock cognate 70 kDa protein 1 [Solanum lycopersicum]	470	71242	12	12	6	6	4610	1	0	1	624.314	1246.61	2	1246.63	-0.0196	0	46.44	0.021	K	DAGVISGLNVMR	I	Oxidation (M)	0.000000000010.0
12	5	gi|350539655	heat shock cognate 70 kDa protein 1 [Solanum lycopersicum]	470	71242	12	12	6	6	4611	1	0	1	624.314	1246.61	2	1246.63	-0.0196	0	56.8	0.0019	K	DAGVISGLNVMR	I	Oxidation (M)	0.000000000010.0
12	5	gi|350539655	heat shock cognate 70 kDa protein 1 [Solanum lycopersicum]	470	71242	12	12	6	6	9861	1	0	1	737.343	1472.67	2	1472.68	-0.0075	0	58.32	0.0011	R	TTPSYVGFTDTER	L
12	5	gi|350539655	heat shock cognate 70 kDa protein 1 [Solanum lycopersicum]	470	71242	12	12	6	6	14958	1	0	1	553.957	1658.85	3	1658.89	-0.0383	0	57.78	0.0012	R	IINEPTAAAIAYGLDK	K
12	5	gi|350539655	heat shock cognate 70 kDa protein 1 [Solanum lycopersicum]	470	71242	12	12	6	6	15565	1	0	1	840.924	1679.83	2	1679.83	0.007	0	69.41	8e-05	K	NAVVTVPAYFNDSQR	Q
12	5	gi|350539655	heat shock cognate 70 kDa protein 1 [Solanum lycopersicum]	470	71242	12	12	6	6	15566	1	0	1	840.924	1679.83	2	1679.83	0.007	0	96.38	1.6e-07	K	NAVVTVPAYFNDSQR	Q
12	5	gi|350539655	heat shock cognate 70 kDa protein 1 [Solanum lycopersicum]	470	71242	12	12	6	6	18399	1	0	1	596.658	1786.95	3	1786.98	-0.0301	1	93.51	2.9e-07	R	IINEPTAAAIAYGLDKK	A
12	5	gi|350539655	heat shock cognate 70 kDa protein 1 [Solanum lycopersicum]	470	71242	12	12	6	6	18403	2	0	1	894.507	1787	2	1786.98	0.017	1	60.26	0.00054	R	IINEPTAAAIAYGLDKK	A
12	5	gi|350539655	heat shock cognate 70 kDa protein 1 [Solanum lycopersicum]	470	71242	12	12	6	6	18404	1	0	1	894.507	1787	2	1786.98	0.017	1	112.82	3e-09	R	IINEPTAAAIAYGLDKK	A
12	5	gi|350539655	heat shock cognate 70 kDa protein 1 [Solanum lycopersicum]	470	71242	12	12	6	6	32640	1	0	1	881.435	2641.28	3	2641.27	0.0165	0	49.75	0.0044	K	EQVFSTYSDNQPGVLIQVFEGER	R
12	5	gi|350539655	heat shock cognate 70 kDa protein 1 [Solanum lycopersicum]	470	71242	12	12	6	6	32641	1	0	1	881.435	2641.28	3	2641.27	0.0169	0	61.53	0.00029	K	EQVFSTYSDNQPGVLIQVFEGER	R
12	6	gi|255083482	heat shock protein 70 with TPR repeat [Micromonas sp. RCC299]	208	79336	3	3	1	1	18399	1	0	1	596.658	1786.95	3	1786.95	0.0062	0	93.51	2.9e-07	R	IINEPTAAALAYGLDQK	N
12	6	gi|255083482	heat shock protein 70 with TPR repeat [Micromonas sp. RCC299]	208	79336	3	3	1	1	18403	1	0	1	894.507	1787	2	1786.95	0.0534	0	62.01	0.00036	R	IINEPTAAALAYGLDQK	N
12	6	gi|255083482	heat shock protein 70 with TPR repeat [Micromonas sp. RCC299]	208	79336	3	3	1	1	18404	1	0	1	894.507	1787	2	1786.95	0.0534	0	112.82	3e-09	R	IINEPTAAALAYGLDQK	N
12	7	gi|240254047	Hsp70 protein BiP chaperone BIP-L [Arabidopsis thaliana]	123	75103	4	4	3	3	8818	1	0	1	477.224	1428.65	3	1428.7	-0.0465	1	66.91	0.00015	R	FEELNMDLFKK	T	Oxidation (M)	0.00000100000.0
12	7	gi|240254047	Hsp70 protein BiP chaperone BIP-L [Arabidopsis thaliana]	123	75103	4	4	3	3	12968	2	0	1	792.446	1582.88	2	1582.88	-0.002	1	42.06	0.04	R	QATKDAGAIAGLNVVR	I
12	7	gi|240254047	Hsp70 protein BiP chaperone BIP-L [Arabidopsis thaliana]	123	75103	4	4	3	3	24450	1	0	1	685.004	2051.99	3	2052.01	-0.0137	0	49.75	0.0061	R	VEIESLFDGVDFSEPLTR	A
12	7	gi|240254047	Hsp70 protein BiP chaperone BIP-L [Arabidopsis thaliana]	123	75103	4	4	3	3	24456	1	0	1	1027.03	2052.04	2	2052.01	0.0315	0	56.92	0.0012	R	VEIESLFDGVDFSEPLTR	A
13	1	gi|356508600	PREDICTED: ATPase 11, plasma membrane-type-like isoform 1 [Glycine max]	665	105193	14	14	5	5	8833	1	1	1	715.365	1428.72	2	1428.72	-0.0046	0	71.84	5.6e-05	K	ADIGIAVADATDAAR	S
13	1	gi|356508600	PREDICTED: ATPase 11, plasma membrane-type-like isoform 1 [Glycine max]	665	105193	14	14	5	5	11132	1	1	1	507.28	1518.82	3	1518.87	-0.0485	1	91.38	5.4e-07	K	LTVDKNLIEVFTK	G
13	1	gi|356508600	PREDICTED: ATPase 11, plasma membrane-type-like isoform 1 [Glycine max]	665	105193	14	14	5	5	11135	1	1	1	760.439	1518.86	2	1518.87	-0.0025	1	45.05	0.02	K	LTVDKNLIEVFTK	G
13	1	gi|356508600	PREDICTED: ATPase 11, plasma membrane-type-like isoform 1 [Glycine max]	665	105193	14	14	5	5	12242	1	1	1	519.932	1556.77	3	1556.82	-0.0431	1	56.65	0.0016	K	KADIGIAVADATDAAR	S
13	1	gi|356508600	PREDICTED: ATPase 11, plasma membrane-type-like isoform 1 [Glycine max]	665	105193	14	14	5	5	12250	1	1	1	779.414	1556.81	2	1556.82	-0.0013	1	81.38	5.4e-06	K	KADIGIAVADATDAAR	S
13	1	gi|356508600	PREDICTED: ATPase 11, plasma membrane-type-like isoform 1 [Glycine max]	665	105193	14	14	5	5	12251	1	1	1	779.414	1556.81	2	1556.82	-0.0013	1	75.05	2.3e-05	K	KADIGIAVADATDAAR	S
13	1	gi|356508600	PREDICTED: ATPase 11, plasma membrane-type-like isoform 1 [Glycine max]	665	105193	14	14	5	5	12252	1	1	1	779.414	1556.81	2	1556.82	-0.0013	1	108.17	1.1e-08	K	KADIGIAVADATDAAR	S
13	1	gi|356508600	PREDICTED: ATPase 11, plasma membrane-type-like isoform 1 [Glycine max]	665	105193	14	14	5	5	12253	1	1	1	779.414	1556.81	2	1556.82	-0.0013	1	107.92	1.2e-08	K	KADIGIAVADATDAAR	S
13	1	gi|356508600	PREDICTED: ATPase 11, plasma membrane-type-like isoform 1 [Glycine max]	665	105193	14	14	5	5	12254	1	1	1	779.414	1556.81	2	1556.82	-0.0013	1	97.58	1.3e-07	K	KADIGIAVADATDAAR	S
13	1	gi|356508600	PREDICTED: ATPase 11, plasma membrane-type-like isoform 1 [Glycine max]	665	105193	14	14	5	5	6484	1	1	1	668.351	2002.03	3	2002.05	-0.0226	0	60.96	0.0016	K	QGEIEAVVIATGVHTFFGK	A
13	1	gi|356508600	PREDICTED: ATPase 11, plasma membrane-type-like isoform 1 [Glycine max]	665	105193	14	14	5	5	23508	1	1	1	668.352	2002.03	3	2002.05	-0.0195	0	65.34	0.00017	K	QGEIEAVVIATGVHTFFGK	A
13	1	gi|356508600	PREDICTED: ATPase 11, plasma membrane-type-like isoform 1 [Glycine max]	665	105193	14	14	5	5	23509	1	1	1	668.352	2002.03	3	2002.05	-0.0195	0	86.22	1.4e-06	K	QGEIEAVVIATGVHTFFGK	A
13	1	gi|356508600	PREDICTED: ATPase 11, plasma membrane-type-like isoform 1 [Glycine max]	665	105193	14	14	5	5	30421	1	1	1	808.78	2423.32	3	2423.32	0.0022	1	51.27	0.0032	R	LLEGDPLKIDQSALTGESLPVTK	G
13	1	gi|356508600	PREDICTED: ATPase 11, plasma membrane-type-like isoform 1 [Glycine max]	665	105193	14	14	5	5	30422	1	1	1	1212.69	2423.37	2	2423.32	0.0571	1	77.46	6.6e-06	R	LLEGDPLKIDQSALTGESLPVTK	G
13	2	gi|224121558	autoinhibited H+ ATPase [Populus trichocarpa]	627	106556	14	14	5	5	8833	1	0	1	715.365	1428.72	2	1428.72	-0.0046	0	71.84	5.6e-05	K	ADIGIAVADATDAAR	S
13	2	gi|224121558	autoinhibited H+ ATPase [Populus trichocarpa]	627	106556	14	14	5	5	12242	1	0	1	519.932	1556.77	3	1556.82	-0.0431	1	56.65	0.0016	K	KADIGIAVADATDAAR	S
13	2	gi|224121558	autoinhibited H+ ATPase [Populus trichocarpa]	627	106556	14	14	5	5	12250	1	0	1	779.414	1556.81	2	1556.82	-0.0013	1	81.38	5.4e-06	K	KADIGIAVADATDAAR	S
13	2	gi|224121558	autoinhibited H+ ATPase [Populus trichocarpa]	627	106556	14	14	5	5	12251	1	0	1	779.414	1556.81	2	1556.82	-0.0013	1	75.05	2.3e-05	K	KADIGIAVADATDAAR	S
13	2	gi|224121558	autoinhibited H+ ATPase [Populus trichocarpa]	627	106556	14	14	5	5	12252	1	0	1	779.414	1556.81	2	1556.82	-0.0013	1	108.17	1.1e-08	K	KADIGIAVADATDAAR	S
13	2	gi|224121558	autoinhibited H+ ATPase [Populus trichocarpa]	627	106556	14	14	5	5	12253	1	0	1	779.414	1556.81	2	1556.82	-0.0013	1	107.92	1.2e-08	K	KADIGIAVADATDAAR	S
13	2	gi|224121558	autoinhibited H+ ATPase [Populus trichocarpa]	627	106556	14	14	5	5	12254	1	0	1	779.414	1556.81	2	1556.82	-0.0013	1	97.58	1.3e-07	K	KADIGIAVADATDAAR	S
13	2	gi|224121558	autoinhibited H+ ATPase [Populus trichocarpa]	627	106556	14	14	5	5	22752	1	0	1	492.997	1967.96	4	1968.02	-0.063	1	43.83	0.025	R	AGIQEVHFLPFNPTDKR	T
13	2	gi|224121558	autoinhibited H+ ATPase [Populus trichocarpa]	627	106556	14	14	5	5	22765	1	0	1	657.009	1968	3	1968.02	-0.018	1	83.39	2.7e-06	R	AGIQEVHFLPFNPTDKR	T
13	2	gi|224121558	autoinhibited H+ ATPase [Populus trichocarpa]	627	106556	14	14	5	5	6484	1	0	1	668.351	2002.03	3	2002.05	-0.0226	0	60.96	0.0016	K	QGEIEAVVIATGVHTFFGK	A
13	2	gi|224121558	autoinhibited H+ ATPase [Populus trichocarpa]	627	106556	14	14	5	5	23508	1	0	1	668.352	2002.03	3	2002.05	-0.0195	0	65.34	0.00017	K	QGEIEAVVIATGVHTFFGK	A
13	2	gi|224121558	autoinhibited H+ ATPase [Populus trichocarpa]	627	106556	14	14	5	5	23509	1	0	1	668.352	2002.03	3	2002.05	-0.0195	0	86.22	1.4e-06	K	QGEIEAVVIATGVHTFFGK	A
13	2	gi|224121558	autoinhibited H+ ATPase [Populus trichocarpa]	627	106556	14	14	5	5	30421	1	0	1	808.78	2423.32	3	2423.32	0.0022	1	51.27	0.0032	R	LLEGDPLKIDQSALTGESLPVTK	G
13	2	gi|224121558	autoinhibited H+ ATPase [Populus trichocarpa]	627	106556	14	14	5	5	30422	1	0	1	1212.69	2423.37	2	2423.32	0.0571	1	77.46	6.6e-06	R	LLEGDPLKIDQSALTGESLPVTK	G
13	3	gi|225462986	PREDICTED: ATPase 8, plasma membrane-type [Vitis vinifera]	601	104587	13	13	5	5	8833	1	0	1	715.365	1428.72	2	1428.72	-0.0046	0	71.84	5.6e-05	K	ADIGIAVADATDAAR	S
13	3	gi|225462986	PREDICTED: ATPase 8, plasma membrane-type [Vitis vinifera]	601	104587	13	13	5	5	12242	1	0	1	519.932	1556.77	3	1556.82	-0.0431	1	56.65	0.0016	K	KADIGIAVADATDAAR	S
13	3	gi|225462986	PREDICTED: ATPase 8, plasma membrane-type [Vitis vinifera]	601	104587	13	13	5	5	12250	1	0	1	779.414	1556.81	2	1556.82	-0.0013	1	81.38	5.4e-06	K	KADIGIAVADATDAAR	S
13	3	gi|225462986	PREDICTED: ATPase 8, plasma membrane-type [Vitis vinifera]	601	104587	13	13	5	5	12251	1	0	1	779.414	1556.81	2	1556.82	-0.0013	1	75.05	2.3e-05	K	KADIGIAVADATDAAR	S
13	3	gi|225462986	PREDICTED: ATPase 8, plasma membrane-type [Vitis vinifera]	601	104587	13	13	5	5	12252	1	0	1	779.414	1556.81	2	1556.82	-0.0013	1	108.17	1.1e-08	K	KADIGIAVADATDAAR	S
13	3	gi|225462986	PREDICTED: ATPase 8, plasma membrane-type [Vitis vinifera]	601	104587	13	13	5	5	12253	1	0	1	779.414	1556.81	2	1556.82	-0.0013	1	107.92	1.2e-08	K	KADIGIAVADATDAAR	S
13	3	gi|225462986	PREDICTED: ATPase 8, plasma membrane-type [Vitis vinifera]	601	104587	13	13	5	5	12254	1	0	1	779.414	1556.81	2	1556.82	-0.0013	1	97.58	1.3e-07	K	KADIGIAVADATDAAR	S
13	3	gi|225462986	PREDICTED: ATPase 8, plasma membrane-type [Vitis vinifera]	601	104587	13	13	5	5	22103	1	0	1	647.343	1939.01	3	1939.03	-0.0252	1	43.38	0.028	R	AGITEVHFLPFNPVDKR	T
13	3	gi|225462986	PREDICTED: ATPase 8, plasma membrane-type [Vitis vinifera]	601	104587	13	13	5	5	6484	1	0	1	668.351	2002.03	3	2002.05	-0.0226	0	60.96	0.0016	K	QGEIEAVVIATGVHTFFGK	A
13	3	gi|225462986	PREDICTED: ATPase 8, plasma membrane-type [Vitis vinifera]	601	104587	13	13	5	5	23508	1	0	1	668.352	2002.03	3	2002.05	-0.0195	0	65.34	0.00017	K	QGEIEAVVIATGVHTFFGK	A
13	3	gi|225462986	PREDICTED: ATPase 8, plasma membrane-type [Vitis vinifera]	601	104587	13	13	5	5	23509	1	0	1	668.352	2002.03	3	2002.05	-0.0195	0	86.22	1.4e-06	K	QGEIEAVVIATGVHTFFGK	A
13	3	gi|225462986	PREDICTED: ATPase 8, plasma membrane-type [Vitis vinifera]	601	104587	13	13	5	5	30421	1	0	1	808.78	2423.32	3	2423.32	0.0022	1	51.27	0.0032	R	LLEGDPLKIDQSALTGESLPVTK	N
13	3	gi|225462986	PREDICTED: ATPase 8, plasma membrane-type [Vitis vinifera]	601	104587	13	13	5	5	30422	1	0	1	1212.69	2423.37	2	2423.32	0.0571	1	77.46	6.6e-06	R	LLEGDPLKIDQSALTGESLPVTK	N
13	4	gi|357479589	Plasma membrane H+-ATPase [Medicago truncatula]	314	104871	6	6	3	3	8833	1	0	1	715.365	1428.72	2	1428.72	-0.0046	0	71.84	5.6e-05	R	ADIGIAVADATDAAR	G
13	4	gi|357479589	Plasma membrane H+-ATPase [Medicago truncatula]	314	104871	6	6	3	3	6484	1	0	1	668.351	2002.03	3	2002.05	-0.0226	0	60.96	0.0016	K	QGELEAVVIATGVHTFFGK	A
13	4	gi|357479589	Plasma membrane H+-ATPase [Medicago truncatula]	314	104871	6	6	3	3	23508	1	0	1	668.352	2002.03	3	2002.05	-0.0195	0	65.34	0.00017	K	QGELEAVVIATGVHTFFGK	A
13	4	gi|357479589	Plasma membrane H+-ATPase [Medicago truncatula]	314	104871	6	6	3	3	23509	1	0	1	668.352	2002.03	3	2002.05	-0.0195	0	86.22	1.4e-06	K	QGELEAVVIATGVHTFFGK	A
13	4	gi|357479589	Plasma membrane H+-ATPase [Medicago truncatula]	314	104871	6	6	3	3	30851	1	0	1	818.116	2451.33	3	2451.32	0.0031	1	78.38	6.2e-06	R	LLEGDPLKIDQSALTGESLPVTR	N
13	4	gi|357479589	Plasma membrane H+-ATPase [Medicago truncatula]	314	104871	6	6	3	3	30855	1	0	1	1226.7	2451.38	2	2451.32	0.0579	1	103.81	1.5e-08	R	LLEGDPLKIDQSALTGESLPVTR	N
13	5	gi|225453404	PREDICTED: ATPase 7, plasma membrane-type isoform 1 [Vitis vinifera]	258	105271	6	6	3	3	6484	1	0	1	668.351	2002.03	3	2002.05	-0.0226	0	60.96	0.0016	K	QGEIEAVVIATGVHTFFGK	A
13	5	gi|225453404	PREDICTED: ATPase 7, plasma membrane-type isoform 1 [Vitis vinifera]	258	105271	6	6	3	3	23508	1	0	1	668.352	2002.03	3	2002.05	-0.0195	0	65.34	0.00017	K	QGEIEAVVIATGVHTFFGK	A
13	5	gi|225453404	PREDICTED: ATPase 7, plasma membrane-type isoform 1 [Vitis vinifera]	258	105271	6	6	3	3	23509	1	0	1	668.352	2002.03	3	2002.05	-0.0195	0	86.22	1.4e-06	K	QGEIEAVVIATGVHTFFGK	A
13	5	gi|225453404	PREDICTED: ATPase 7, plasma membrane-type isoform 1 [Vitis vinifera]	258	105271	6	6	3	3	27878	1	0	1	1121.58	2241.15	2	2241.15	0.001	1	63.17	0.00044	R	DGKWSEEDAAVLVPGDIISIK	L
13	5	gi|225453404	PREDICTED: ATPase 7, plasma membrane-type isoform 1 [Vitis vinifera]	258	105271	6	6	3	3	30421	1	0	1	808.78	2423.32	3	2423.32	0.0022	1	51.27	0.0032	R	LLEGDPLKIDQSALTGESLPVTK	N
13	5	gi|225453404	PREDICTED: ATPase 7, plasma membrane-type isoform 1 [Vitis vinifera]	258	105271	6	6	3	3	30422	1	0	1	1212.69	2423.37	2	2423.32	0.0571	1	77.46	6.6e-06	R	LLEGDPLKIDQSALTGESLPVTK	N
14	1	gi|302770000	hypothetical protein SELMODRAFT_270693 [Selaginella moellendorffii]	655	49234	20	19	5	4	827	1	1	0	488.262	974.51	2	974.544	-0.0334	0	41.76	0.077	R	LPLQDVYK	I
14	1	gi|302770000	hypothetical protein SELMODRAFT_270693 [Selaginella moellendorffii]	655	49234	20	19	5	4	1243	1	1	1	513.294	1024.57	2	1024.6	-0.0294	0	47.62	0.013	K	IGGIGTVPVGR	V
14	1	gi|302770000	hypothetical protein SELMODRAFT_270693 [Selaginella moellendorffii]	655	49234	20	19	5	4	28750	1	1	1	577.786	2307.12	4	2307.16	-0.0487	0	45.41	0.015	K	MLPTKPMVVETFAEYPPLGR	F	2 Oxidation (M)	0.10000010000000000000.0
14	1	gi|302770000	hypothetical protein SELMODRAFT_270693 [Selaginella moellendorffii]	655	49234	20	19	5	4	28751	1	1	1	577.787	2307.12	4	2307.16	-0.0463	0	48.81	0.0068	K	MLPTKPMVVETFAEYPPLGR	F	2 Oxidation (M)	0.10000010000000000000.0
14	1	gi|302770000	hypothetical protein SELMODRAFT_270693 [Selaginella moellendorffii]	655	49234	20	19	5	4	28766	1	1	1	770.058	2307.15	3	2307.16	-0.012	0	50.55	0.0046	K	MLPTKPMVVETFAEYPPLGR	F	2 Oxidation (M)	0.10000010000000000000.0
14	1	gi|302770000	hypothetical protein SELMODRAFT_270693 [Selaginella moellendorffii]	655	49234	20	19	5	4	28777	1	1	1	770.061	2307.16	3	2307.16	-0.0036	0	50.14	0.005	K	MLPTKPMVVETFAEYPPLGR	F	2 Oxidation (M)	0.10000010000000000000.0
14	1	gi|302770000	hypothetical protein SELMODRAFT_270693 [Selaginella moellendorffii]	655	49234	20	19	5	4	28778	1	1	1	770.061	2307.16	3	2307.16	-0.0036	0	96.25	1.2e-07	K	MLPTKPMVVETFAEYPPLGR	F	2 Oxidation (M)	0.10000010000000000000.0
14	1	gi|302770000	hypothetical protein SELMODRAFT_270693 [Selaginella moellendorffii]	655	49234	20	19	5	4	28780	1	1	1	770.061	2307.16	3	2307.16	-0.0034	0	99	6.6e-08	K	MLPTKPMVVETFAEYPPLGR	F	2 Oxidation (M)	0.10000010000000000000.0
14	1	gi|302770000	hypothetical protein SELMODRAFT_270693 [Selaginella moellendorffii]	655	49234	20	19	5	4	28781	1	1	1	770.061	2307.16	3	2307.16	-0.0034	0	86.56	1.1e-06	K	MLPTKPMVVETFAEYPPLGR	F	2 Oxidation (M)	0.10000010000000000000.0
14	1	gi|302770000	hypothetical protein SELMODRAFT_270693 [Selaginella moellendorffii]	655	49234	20	19	5	4	28782	1	1	1	770.061	2307.16	3	2307.16	-0.0032	0	54.34	0.0019	K	MLPTKPMVVETFAEYPPLGR	F	2 Oxidation (M)	0.10000010000000000000.0
14	1	gi|302770000	hypothetical protein SELMODRAFT_270693 [Selaginella moellendorffii]	655	49234	20	19	5	4	28783	1	1	1	770.061	2307.16	3	2307.16	-0.0032	0	99.81	5.4e-08	K	MLPTKPMVVETFAEYPPLGR	F	2 Oxidation (M)	0.10000010000000000000.0
14	1	gi|302770000	hypothetical protein SELMODRAFT_270693 [Selaginella moellendorffii]	655	49234	20	19	5	4	28784	1	1	1	770.061	2307.16	3	2307.16	-0.003	0	49.13	0.0064	K	MLPTKPMVVETFAEYPPLGR	F	2 Oxidation (M)	0.10000010000000000000.0
14	1	gi|302770000	hypothetical protein SELMODRAFT_270693 [Selaginella moellendorffii]	655	49234	20	19	5	4	28786	1	1	1	770.061	2307.16	3	2307.16	-0.0026	0	83.45	2.4e-06	K	MLPTKPMVVETFAEYPPLGR	F	2 Oxidation (M)	0.10000010000000000000.0
14	1	gi|302770000	hypothetical protein SELMODRAFT_270693 [Selaginella moellendorffii]	655	49234	20	19	5	4	28787	1	1	1	770.061	2307.16	3	2307.16	-0.0025	0	49.21	0.0062	K	MLPTKPMVVETFAEYPPLGR	F	2 Oxidation (M)	0.10000010000000000000.0
14	1	gi|302770000	hypothetical protein SELMODRAFT_270693 [Selaginella moellendorffii]	655	49234	20	19	5	4	28788	1	1	1	770.061	2307.16	3	2307.16	-0.0022	0	56.64	0.0011	K	MLPTKPMVVETFAEYPPLGR	F	2 Oxidation (M)	0.10000010000000000000.0
14	1	gi|302770000	hypothetical protein SELMODRAFT_270693 [Selaginella moellendorffii]	655	49234	20	19	5	4	28799	1	1	1	1154.61	2307.21	2	2307.16	0.0498	0	47.25	0.0096	K	MLPTKPMVVETFAEYPPLGR	F	2 Oxidation (M)	0.10000010000000000000.0
14	1	gi|302770000	hypothetical protein SELMODRAFT_270693 [Selaginella moellendorffii]	655	49234	20	19	5	4	28800	1	1	1	1154.61	2307.21	2	2307.16	0.0506	0	56.64	0.0011	K	MLPTKPMVVETFAEYPPLGR	F	2 Oxidation (M)	0.10000010000000000000.0
14	1	gi|302770000	hypothetical protein SELMODRAFT_270693 [Selaginella moellendorffii]	655	49234	20	19	5	4	28802	1	1	1	1154.62	2307.22	2	2307.16	0.0512	0	54.16	0.0019	K	MLPTKPMVVETFAEYPPLGR	F	2 Oxidation (M)	0.10000010000000000000.0
14	1	gi|302770000	hypothetical protein SELMODRAFT_270693 [Selaginella moellendorffii]	655	49234	20	19	5	4	33225	3	1	1	904.119	2709.33	3	2709.31	0.0228	1	49.91	0.0042	K	VGYNPDKIPFVPISGFEGDNMIER	S	Oxidation (M)	0.000000000000000000001000.0
14	1	gi|302770000	hypothetical protein SELMODRAFT_270693 [Selaginella moellendorffii]	655	49234	20	19	5	4	34887	1	1	1	972.815	2915.42	3	2915.39	0.0345	0	62.95	0.00018	K	NMITGTSQADCAVLIIDSTTGGFEAGISK	D	Oxidation (M)	0.01000000000000000000000000000.0
14	2	gi|357113302	PREDICTED: elongation factor 1-alpha-like [Brachypodium distachyon]	624	92529	20	19	5	4	827	1	0	0	488.262	974.51	2	974.544	-0.0334	0	41.76	0.077	R	LPLQDVYK	I
14	2	gi|357113302	PREDICTED: elongation factor 1-alpha-like [Brachypodium distachyon]	624	92529	20	19	5	4	1243	1	0	1	513.294	1024.57	2	1024.6	-0.0294	0	47.62	0.013	K	IGGIGTVPVGR	V
14	2	gi|357113302	PREDICTED: elongation factor 1-alpha-like [Brachypodium distachyon]	624	92529	20	19	5	4	13108	1	0	1	530.282	1587.82	3	1587.87	-0.05	0	50.41	0.0071	K	THINIVVIGHVDSGK	S
14	2	gi|357113302	PREDICTED: elongation factor 1-alpha-like [Brachypodium distachyon]	624	92529	20	19	5	4	1558	1	0	1	530.282	1587.82	3	1587.87	-0.049	0	73.79	9.9e-05	K	THINIVVIGHVDSGK	S
14	2	gi|357113302	PREDICTED: elongation factor 1-alpha-like [Brachypodium distachyon]	624	92529	20	19	5	4	13112	1	0	1	530.283	1587.83	3	1587.87	-0.0474	0	54.62	0.0027	K	THINIVVIGHVDSGK	S
14	2	gi|357113302	PREDICTED: elongation factor 1-alpha-like [Brachypodium distachyon]	624	92529	20	19	5	4	13115	1	0	1	530.283	1587.83	3	1587.87	-0.046	0	64.44	0.00028	K	THINIVVIGHVDSGK	S
14	2	gi|357113302	PREDICTED: elongation factor 1-alpha-like [Brachypodium distachyon]	624	92529	20	19	5	4	13117	1	0	1	530.283	1587.83	3	1587.87	-0.0456	0	61.99	0.00049	K	THINIVVIGHVDSGK	S
14	2	gi|357113302	PREDICTED: elongation factor 1-alpha-like [Brachypodium distachyon]	624	92529	20	19	5	4	13120	1	0	1	530.284	1587.83	3	1587.87	-0.0442	0	48.16	0.012	K	THINIVVIGHVDSGK	S
14	2	gi|357113302	PREDICTED: elongation factor 1-alpha-like [Brachypodium distachyon]	624	92529	20	19	5	4	13121	1	0	1	530.284	1587.83	3	1587.87	-0.0434	0	52.47	0.0044	K	THINIVVIGHVDSGK	S
14	2	gi|357113302	PREDICTED: elongation factor 1-alpha-like [Brachypodium distachyon]	624	92529	20	19	5	4	13126	1	0	1	530.284	1587.83	3	1587.87	-0.0418	0	52.94	0.0039	K	THINIVVIGHVDSGK	S
14	2	gi|357113302	PREDICTED: elongation factor 1-alpha-like [Brachypodium distachyon]	624	92529	20	19	5	4	13127	1	0	1	530.285	1587.83	3	1587.87	-0.0413	0	42.79	0.041	K	THINIVVIGHVDSGK	S
14	2	gi|357113302	PREDICTED: elongation factor 1-alpha-like [Brachypodium distachyon]	624	92529	20	19	5	4	13128	1	0	1	530.285	1587.83	3	1587.87	-0.0412	0	46.38	0.018	K	THINIVVIGHVDSGK	S
14	2	gi|357113302	PREDICTED: elongation factor 1-alpha-like [Brachypodium distachyon]	624	92529	20	19	5	4	31231	1	0	1	623.334	2489.31	4	2489.35	-0.0379	0	48.45	0.0063	R	VETGVIKPGMIVTFGPTGLTTEVK	S	Oxidation (M)	0.000000000100000000000000.0
14	2	gi|357113302	PREDICTED: elongation factor 1-alpha-like [Brachypodium distachyon]	624	92529	20	19	5	4	31237	1	0	1	830.792	2489.35	3	2489.35	0.008	0	70.13	4.1e-05	R	VETGVIKPGMIVTFGPTGLTTEVK	S	Oxidation (M)	0.000000000100000000000000.0
14	2	gi|357113302	PREDICTED: elongation factor 1-alpha-like [Brachypodium distachyon]	624	92529	20	19	5	4	31238	1	0	1	830.792	2489.35	3	2489.35	0.0081	0	116.13	1e-09	R	VETGVIKPGMIVTFGPTGLTTEVK	S	Oxidation (M)	0.000000000100000000000000.0
14	2	gi|357113302	PREDICTED: elongation factor 1-alpha-like [Brachypodium distachyon]	624	92529	20	19	5	4	31239	1	0	1	830.792	2489.35	3	2489.35	0.0085	0	57	0.00084	R	VETGVIKPGMIVTFGPTGLTTEVK	S	Oxidation (M)	0.000000000100000000000000.0
14	2	gi|357113302	PREDICTED: elongation factor 1-alpha-like [Brachypodium distachyon]	624	92529	20	19	5	4	31243	1	0	1	1245.71	2489.41	2	2489.35	0.0643	0	80.49	3.2e-06	R	VETGVIKPGMIVTFGPTGLTTEVK	S	Oxidation (M)	0.000000000100000000000000.0
14	2	gi|357113302	PREDICTED: elongation factor 1-alpha-like [Brachypodium distachyon]	624	92529	20	19	5	4	31244	1	0	1	1245.71	2489.41	2	2489.35	0.0643	0	79.88	3.7e-06	R	VETGVIKPGMIVTFGPTGLTTEVK	S	Oxidation (M)	0.000000000100000000000000.0
14	2	gi|357113302	PREDICTED: elongation factor 1-alpha-like [Brachypodium distachyon]	624	92529	20	19	5	4	31245	1	0	1	1245.71	2489.41	2	2489.35	0.0644	0	58.82	0.00047	R	VETGVIKPGMIVTFGPTGLTTEVK	S	Oxidation (M)	0.000000000100000000000000.0
14	2	gi|357113302	PREDICTED: elongation factor 1-alpha-like [Brachypodium distachyon]	624	92529	20	19	5	4	34887	1	0	1	972.815	2915.42	3	2915.39	0.0345	0	62.95	0.00018	K	NMITGTSQADCAVLIIDSTTGGFEAGISK	D	Oxidation (M)	0.01000000000000000000000000000.0
14	3	gi|224109716	predicted protein [Populus trichocarpa]	399	49403	15	14	6	5	827	1	0	0	488.262	974.51	2	974.544	-0.0334	0	41.76	0.077	R	LPLQDVYK	I
14	3	gi|224109716	predicted protein [Populus trichocarpa]	399	49403	15	14	6	5	1243	1	0	1	513.294	1024.57	2	1024.6	-0.0294	0	47.62	0.013	K	IGGIGTVPVGR	V
14	3	gi|224109716	predicted protein [Populus trichocarpa]	399	49403	15	14	6	5	13108	1	0	1	530.282	1587.82	3	1587.87	-0.05	0	50.41	0.0071	K	THINIVVIGHVDSGK	S
14	3	gi|224109716	predicted protein [Populus trichocarpa]	399	49403	15	14	6	5	1558	1	0	1	530.282	1587.82	3	1587.87	-0.049	0	73.79	9.9e-05	K	THINIVVIGHVDSGK	S
14	3	gi|224109716	predicted protein [Populus trichocarpa]	399	49403	15	14	6	5	13112	1	0	1	530.283	1587.83	3	1587.87	-0.0474	0	54.62	0.0027	K	THINIVVIGHVDSGK	S
14	3	gi|224109716	predicted protein [Populus trichocarpa]	399	49403	15	14	6	5	13115	1	0	1	530.283	1587.83	3	1587.87	-0.046	0	64.44	0.00028	K	THINIVVIGHVDSGK	S
14	3	gi|224109716	predicted protein [Populus trichocarpa]	399	49403	15	14	6	5	13117	1	0	1	530.283	1587.83	3	1587.87	-0.0456	0	61.99	0.00049	K	THINIVVIGHVDSGK	S
14	3	gi|224109716	predicted protein [Populus trichocarpa]	399	49403	15	14	6	5	13120	1	0	1	530.284	1587.83	3	1587.87	-0.0442	0	48.16	0.012	K	THINIVVIGHVDSGK	S
14	3	gi|224109716	predicted protein [Populus trichocarpa]	399	49403	15	14	6	5	13121	1	0	1	530.284	1587.83	3	1587.87	-0.0434	0	52.47	0.0044	K	THINIVVIGHVDSGK	S
14	3	gi|224109716	predicted protein [Populus trichocarpa]	399	49403	15	14	6	5	13126	1	0	1	530.284	1587.83	3	1587.87	-0.0418	0	52.94	0.0039	K	THINIVVIGHVDSGK	S
14	3	gi|224109716	predicted protein [Populus trichocarpa]	399	49403	15	14	6	5	13127	1	0	1	530.285	1587.83	3	1587.87	-0.0413	0	42.79	0.041	K	THINIVVIGHVDSGK	S
14	3	gi|224109716	predicted protein [Populus trichocarpa]	399	49403	15	14	6	5	13128	1	0	1	530.285	1587.83	3	1587.87	-0.0412	0	46.38	0.018	K	THINIVVIGHVDSGK	S
14	3	gi|224109716	predicted protein [Populus trichocarpa]	399	49403	15	14	6	5	31549	1	0	1	841.42	2521.24	3	2521.23	0.0101	0	46.44	0.01	K	SVEMHHEALLEALPGDNVGFNVK	N	Oxidation (M)	0.00010000000000000000000.0
14	3	gi|224109716	predicted protein [Populus trichocarpa]	399	49403	15	14	6	5	33225	3	0	1	904.119	2709.33	3	2709.31	0.0228	1	49.91	0.0042	K	VGYNPDKIPFVPISGFEGDNMIER	S	Oxidation (M)	0.000000000000000000001000.0
14	3	gi|224109716	predicted protein [Populus trichocarpa]	399	49403	15	14	6	5	34887	1	0	1	972.815	2915.42	3	2915.39	0.0345	0	62.95	0.00018	K	NMITGTSQADCAVLIIDSTTGGFEAGISK	D	Oxidation (M)	0.01000000000000000000000000000.0
14	4	gi|224098016	predicted protein [Populus trichocarpa]	163	49449	7	6	5	4	827	1	0	0	488.262	974.51	2	974.544	-0.0334	0	41.76	0.077	R	LPLQDVYK	I
14	4	gi|224098016	predicted protein [Populus trichocarpa]	163	49449	7	6	5	4	1243	1	0	1	513.294	1024.57	2	1024.6	-0.0294	0	47.62	0.013	K	IGGIGTVPVGR	V
14	4	gi|224098016	predicted protein [Populus trichocarpa]	163	49449	7	6	5	4	30517	1	0	1	810.789	2429.35	3	2429.34	0.0046	0	55.22	0.0012	R	VETGVIKPGTVVTFGPTGLTTEVK	S
14	4	gi|224098016	predicted protein [Populus trichocarpa]	163	49449	7	6	5	4	30518	1	0	1	810.789	2429.35	3	2429.34	0.0046	0	76.8	8.4e-06	R	VETGVIKPGTVVTFGPTGLTTEVK	S
14	4	gi|224098016	predicted protein [Populus trichocarpa]	163	49449	7	6	5	4	30520	1	0	1	1215.71	2429.4	2	2429.34	0.0584	0	60.13	0.00031	R	VETGVIKPGTVVTFGPTGLTTEVK	S
14	4	gi|224098016	predicted protein [Populus trichocarpa]	163	49449	7	6	5	4	33225	3	0	1	904.119	2709.33	3	2709.31	0.0228	1	49.91	0.0042	K	VGYNPDKIPFVPISGFEGDNMIER	S	Oxidation (M)	0.000000000000000000001000.0
14	4	gi|224098016	predicted protein [Populus trichocarpa]	163	49449	7	6	5	4	34887	1	0	1	972.815	2915.42	3	2915.39	0.0345	0	62.95	0.00018	K	NMITGTSQADCAVLIIDSTTGGFEAGISK	D	Oxidation (M)	0.01000000000000000000000000000.0
14	5	gi|225449120	PREDICTED: elongation factor 1-alpha [Vitis vinifera]	158	49345	9	8	5	4	827	1	0	0	488.262	974.51	2	974.544	-0.0334	0	41.76	0.077	R	LPLQDVYK	I
14	5	gi|225449120	PREDICTED: elongation factor 1-alpha [Vitis vinifera]	158	49345	9	8	5	4	1243	1	0	1	513.294	1024.57	2	1024.6	-0.0294	0	47.62	0.013	K	IGGIGTVPVGR	V
14	5	gi|225449120	PREDICTED: elongation factor 1-alpha [Vitis vinifera]	158	49345	9	8	5	4	31231	2	0	1	623.334	2489.31	4	2489.35	-0.0379	0	42.96	0.022	R	VETGILKPGMVVTFGPTGLTTEVK	S	Oxidation (M)	0.000000000100000000000000.0
14	5	gi|225449120	PREDICTED: elongation factor 1-alpha [Vitis vinifera]	158	49345	9	8	5	4	31237	2	0	1	830.792	2489.35	3	2489.35	0.008	0	53.49	0.0019	R	VETGILKPGMVVTFGPTGLTTEVK	S	Oxidation (M)	0.000000000100000000000000.0
14	5	gi|225449120	PREDICTED: elongation factor 1-alpha [Vitis vinifera]	158	49345	9	8	5	4	31238	2	0	1	830.792	2489.35	3	2489.35	0.0081	0	67.83	6.9e-05	R	VETGILKPGMVVTFGPTGLTTEVK	S	Oxidation (M)	0.000000000100000000000000.0
14	5	gi|225449120	PREDICTED: elongation factor 1-alpha [Vitis vinifera]	158	49345	9	8	5	4	31243	2	0	1	1245.71	2489.41	2	2489.35	0.0643	0	48.97	0.0045	R	VETGILKPGMVVTFGPTGLTTEVK	S	Oxidation (M)	0.000000000100000000000000.0
14	5	gi|225449120	PREDICTED: elongation factor 1-alpha [Vitis vinifera]	158	49345	9	8	5	4	31244	2	0	1	1245.71	2489.41	2	2489.35	0.0643	0	51.26	0.0027	R	VETGILKPGMVVTFGPTGLTTEVK	S	Oxidation (M)	0.000000000100000000000000.0
14	5	gi|225449120	PREDICTED: elongation factor 1-alpha [Vitis vinifera]	158	49345	9	8	5	4	33225	3	0	1	904.119	2709.33	3	2709.31	0.0228	1	49.91	0.0042	K	VGYNPDKIPFVPISGFEGDNMIER	S	Oxidation (M)	0.000000000000000000001000.0
14	5	gi|225449120	PREDICTED: elongation factor 1-alpha [Vitis vinifera]	158	49345	9	8	5	4	34887	1	0	1	972.815	2915.42	3	2915.39	0.0345	0	62.95	0.00018	K	NMITGTSQADCAVLIIDSTTGGFEAGISK	D	Oxidation (M)	0.01000000000000000000000000000.0
14	6	gi|15239308	Elongation factor 1-alpha [Arabidopsis thaliana]	118	49471	6	5	6	5	827	1	0	0	488.262	974.51	2	974.544	-0.0334	0	41.76	0.077	R	LPLQDVYK	I
14	6	gi|15239308	Elongation factor 1-alpha [Arabidopsis thaliana]	118	49471	6	5	6	5	1243	1	0	1	513.294	1024.57	2	1024.6	-0.0294	0	47.62	0.013	K	IGGIGTVPVGR	V
14	6	gi|15239308	Elongation factor 1-alpha [Arabidopsis thaliana]	118	49471	6	5	6	5	28902	1	0	1	771.401	2311.18	3	2311.12	0.0581	0	52	0.0031	K	MTPTKPMVVETFSEYPPLGR	F	2 Oxidation (M)	0.10000010000000000000.0
14	6	gi|15239308	Elongation factor 1-alpha [Arabidopsis thaliana]	118	49471	6	5	6	5	31676	1	0	1	635.305	2537.19	4	2537.22	-0.0309	0	43.9	0.018	K	SVEMHHESLLEALPGDNVGFNVK	N	Oxidation (M)	0.00010000000000000000000.0
14	6	gi|15239308	Elongation factor 1-alpha [Arabidopsis thaliana]	118	49471	6	5	6	5	33225	3	0	1	904.119	2709.33	3	2709.31	0.0228	1	49.91	0.0042	K	VGYNPDKIPFVPISGFEGDNMIER	S	Oxidation (M)	0.000000000000000000001000.0
14	6	gi|15239308	Elongation factor 1-alpha [Arabidopsis thaliana]	118	49471	6	5	6	5	34887	1	0	1	972.815	2915.42	3	2915.39	0.0345	0	62.95	0.00018	K	NMITGTSQADCAVLIIDSTTGGFEAGISK	D	Oxidation (M)	0.01000000000000000000000000000.0
14	7	gi|168027930	predicted protein [Physcomitrella patens subsp. patens]	108	49261	6	5	5	4	827	1	0	0	488.262	974.51	2	974.544	-0.0334	0	41.76	0.077	R	LPLQDVYK	I
14	7	gi|168027930	predicted protein [Physcomitrella patens subsp. patens]	108	49261	6	5	5	4	1243	1	0	1	513.294	1024.57	2	1024.6	-0.0294	0	47.62	0.013	K	IGGIGTVPVGR	V
14	7	gi|168027930	predicted protein [Physcomitrella patens subsp. patens]	108	49261	6	5	5	4	28827	2	0	1	770.724	2309.15	3	2309.14	0.006	0	44.82	0.017	K	MIPTKPMTVETFSEYPPLGR	F	Oxidation (M)	0.00000010000000000000.0
14	7	gi|168027930	predicted protein [Physcomitrella patens subsp. patens]	108	49261	6	5	5	4	28829	1	0	1	770.725	2309.15	3	2309.14	0.0101	0	56.27	0.0012	K	MIPTKPMTVETFSEYPPLGR	F	Oxidation (M)	0.10000000000000000000.0
14	7	gi|168027930	predicted protein [Physcomitrella patens subsp. patens]	108	49261	6	5	5	4	33225	3	0	1	904.119	2709.33	3	2709.31	0.0228	1	49.91	0.0042	K	VGYNPDKIPFVPISGFEGDNMIER	S	Oxidation (M)	0.000000000000000000001000.0
14	7	gi|168027930	predicted protein [Physcomitrella patens subsp. patens]	108	49261	6	5	5	4	34887	1	0	1	972.815	2915.42	3	2915.39	0.0345	0	62.95	0.00018	K	NMITGTSQADCAVLIIDSTTGGFEAGISK	D	Oxidation (M)	0.01000000000000000000000000000.0
14	8	gi|168021343	predicted protein [Physcomitrella patens subsp. patens]	92	49330	4	3	4	3	827	1	0	0	488.262	974.51	2	974.544	-0.0334	0	41.76	0.077	R	LPLQDVYK	I
14	8	gi|168021343	predicted protein [Physcomitrella patens subsp. patens]	92	49330	4	3	4	3	1243	1	0	1	513.294	1024.57	2	1024.6	-0.0294	0	47.62	0.013	K	IGGIGTVPVGR	V
14	8	gi|168021343	predicted protein [Physcomitrella patens subsp. patens]	92	49330	4	3	4	3	33225	2	0	1	904.119	2709.33	3	2709.31	0.0228	1	55.08	0.0013	K	VGYNPEKVPFVPISGFEGDNMIER	S	Oxidation (M)	0.000000000000000000001000.0
14	8	gi|168021343	predicted protein [Physcomitrella patens subsp. patens]	92	49330	4	3	4	3	34887	1	0	1	972.815	2915.42	3	2915.39	0.0345	0	62.95	0.00018	K	NMITGTSQADCAVLIIDSTTGGFEAGISK	D	Oxidation (M)	0.01000000000000000000000000000.0
14	9	gi|356512028	PREDICTED: elongation factor 1-alpha-like [Glycine max]	87	47295	6	5	4	3	827	1	0	0	488.262	974.51	2	974.544	-0.0334	0	41.76	0.077	R	LPLQDVYK	I
14	9	gi|356512028	PREDICTED: elongation factor 1-alpha-like [Glycine max]	87	47295	6	5	4	3	1243	1	0	1	513.294	1024.57	2	1024.6	-0.0294	0	47.62	0.013	K	IGGIGTVPVGR	V
14	9	gi|356512028	PREDICTED: elongation factor 1-alpha-like [Glycine max]	87	47295	6	5	4	3	28827	1	0	1	770.724	2309.15	3	2309.14	0.006	0	57.94	0.00082	K	MVPTKPMVVETFSEYPPLGR	F	2 Oxidation (M)	0.10000010000000000000.0
14	9	gi|356512028	PREDICTED: elongation factor 1-alpha-like [Glycine max]	87	47295	6	5	4	3	28828	1	0	1	770.724	2309.15	3	2309.14	0.006	0	43.4	0.023	K	MVPTKPMVVETFSEYPPLGR	F	2 Oxidation (M)	0.10000010000000000000.0
14	9	gi|356512028	PREDICTED: elongation factor 1-alpha-like [Glycine max]	87	47295	6	5	4	3	28829	2	0	1	770.725	2309.15	3	2309.14	0.01	0	43.09	0.025	K	MVPTKPMVVETFSEYPPLGR	F	2 Oxidation (M)	0.10000010000000000000.0
14	9	gi|356512028	PREDICTED: elongation factor 1-alpha-like [Glycine max]	87	47295	6	5	4	3	33225	3	0	1	904.119	2709.33	3	2709.31	0.0228	1	49.91	0.0042	K	VGYNPDKIPFVPISGFEGDNMIER	S	Oxidation (M)	0.000000000000000000001000.0
15	1	gi|357135691	PREDICTED: elongation factor 2-like [Brachypodium distachyon]	536	93709	12	12	6	6	14727	1	1	1	550.938	1649.79	3	1649.83	-0.0366	1	75.46	2e-05	K	ILSEEFGWDKDLAK	K
15	1	gi|357135691	PREDICTED: elongation factor 2-like [Brachypodium distachyon]	536	93709	12	12	6	6	28050	1	1	1	753.07	2256.19	3	2256.2	-0.0069	0	71.54	3.5e-05	K	STLTDSLVAAAGIIAQEVAGDVR	M
15	1	gi|357135691	PREDICTED: elongation factor 2-like [Brachypodium distachyon]	536	93709	12	12	6	6	28052	1	1	1	753.071	2256.19	3	2256.2	-0.0062	0	81.08	3.9e-06	K	STLTDSLVAAAGIIAQEVAGDVR	M
15	1	gi|357135691	PREDICTED: elongation factor 2-like [Brachypodium distachyon]	536	93709	12	12	6	6	28136	1	1	1	755.372	2263.1	3	2263.08	0.0165	0	61.29	0.0004	R	LYMEARPLEEGLAEAIDDGR	I	Oxidation (M)	0.00100000000000000000.0
15	1	gi|357135691	PREDICTED: elongation factor 2-like [Brachypodium distachyon]	536	93709	12	12	6	6	28137	1	1	1	755.372	2263.1	3	2263.08	0.0165	0	54.17	0.0021	R	LYMEARPLEEGLAEAIDDGR	I	Oxidation (M)	0.00100000000000000000.0
15	1	gi|357135691	PREDICTED: elongation factor 2-like [Brachypodium distachyon]	536	93709	12	12	6	6	12864	1	1	1	791.068	2370.18	3	2370.19	-0.0019	1	70.63	5.8e-05	K	YRVENLYEGPLDDIYATAIR	N
15	1	gi|357135691	PREDICTED: elongation factor 2-like [Brachypodium distachyon]	536	93709	12	12	6	6	29682	1	1	1	791.069	2370.19	3	2370.19	0.001	1	76.45	1.1e-05	K	YRVENLYEGPLDDIYATAIR	N
15	1	gi|357135691	PREDICTED: elongation factor 2-like [Brachypodium distachyon]	536	93709	12	12	6	6	35061	1	1	1	980.888	2939.64	3	2939.6	0.0401	0	65.24	9.1e-05	R	LLEPVYLVEIQAPENALGGIYGVLNQK	R
15	1	gi|357135691	PREDICTED: elongation factor 2-like [Brachypodium distachyon]	536	93709	12	12	6	6	35062	1	1	1	980.888	2939.64	3	2939.6	0.0421	0	58.86	0.00039	R	LLEPVYLVEIQAPENALGGIYGVLNQK	R
15	1	gi|357135691	PREDICTED: elongation factor 2-like [Brachypodium distachyon]	536	93709	12	12	6	6	35767	1	1	1	1032.92	3095.75	3	3095.7	0.0514	1	64.65	8.9e-05	R	LLEPVYLVEIQAPENALGGIYGVLNQKR	G
15	1	gi|357135691	PREDICTED: elongation factor 2-like [Brachypodium distachyon]	536	93709	12	12	6	6	35768	1	1	1	1032.93	3095.76	3	3095.7	0.0535	1	59.02	0.00032	R	LLEPVYLVEIQAPENALGGIYGVLNQKR	G
15	1	gi|357135691	PREDICTED: elongation factor 2-like [Brachypodium distachyon]	536	93709	12	12	6	6	35769	1	1	1	1032.93	3095.76	3	3095.7	0.0535	1	74.44	9.3e-06	R	LLEPVYLVEIQAPENALGGIYGVLNQKR	G
15	2	gi|115446385	Os02g0519900 [Oryza sativa Japonica Group]	524	93961	13	13	6	6	14727	1	0	1	550.938	1649.79	3	1649.83	-0.0366	1	75.46	2e-05	K	ILSEEFGWDKDLAK	K
15	2	gi|115446385	Os02g0519900 [Oryza sativa Japonica Group]	524	93961	13	13	6	6	28050	1	0	1	753.07	2256.19	3	2256.2	-0.0069	0	71.54	3.5e-05	K	STLTDSLVAAAGIIAQEVAGDVR	M
15	2	gi|115446385	Os02g0519900 [Oryza sativa Japonica Group]	524	93961	13	13	6	6	28052	1	0	1	753.071	2256.19	3	2256.2	-0.0062	0	81.08	3.9e-06	K	STLTDSLVAAAGIIAQEVAGDVR	M
15	2	gi|115446385	Os02g0519900 [Oryza sativa Japonica Group]	524	93961	13	13	6	6	28136	1	0	1	755.372	2263.1	3	2263.08	0.0165	0	61.29	0.0004	R	LYMEARPLEEGLAEAIDDGR	I	Oxidation (M)	0.00100000000000000000.0
15	2	gi|115446385	Os02g0519900 [Oryza sativa Japonica Group]	524	93961	13	13	6	6	28137	1	0	1	755.372	2263.1	3	2263.08	0.0165	0	54.17	0.0021	R	LYMEARPLEEGLAEAIDDGR	I	Oxidation (M)	0.00100000000000000000.0
15	2	gi|115446385	Os02g0519900 [Oryza sativa Japonica Group]	524	93961	13	13	6	6	29498	1	0	1	786.398	2356.17	3	2356.17	0.0029	1	87.83	8e-07	R	YRVENLYEGPLDDVYATAIR	N
15	2	gi|115446385	Os02g0519900 [Oryza sativa Japonica Group]	524	93961	13	13	6	6	29503	1	0	1	1179.12	2356.22	2	2356.17	0.0547	1	54.9	0.0015	R	YRVENLYEGPLDDVYATAIR	N
15	2	gi|115446385	Os02g0519900 [Oryza sativa Japonica Group]	524	93961	13	13	6	6	29504	1	0	1	1179.12	2356.22	2	2356.17	0.0547	1	59.71	0.00051	R	YRVENLYEGPLDDVYATAIR	N
15	2	gi|115446385	Os02g0519900 [Oryza sativa Japonica Group]	524	93961	13	13	6	6	35061	1	0	1	980.888	2939.64	3	2939.6	0.0401	0	65.24	9.1e-05	R	LLEPVYLVEIQAPENALGGIYGVLNQK	R
15	2	gi|115446385	Os02g0519900 [Oryza sativa Japonica Group]	524	93961	13	13	6	6	35062	1	0	1	980.888	2939.64	3	2939.6	0.0421	0	58.86	0.00039	R	LLEPVYLVEIQAPENALGGIYGVLNQK	R
15	2	gi|115446385	Os02g0519900 [Oryza sativa Japonica Group]	524	93961	13	13	6	6	35767	1	0	1	1032.92	3095.75	3	3095.7	0.0514	1	64.65	8.9e-05	R	LLEPVYLVEIQAPENALGGIYGVLNQKR	G
15	2	gi|115446385	Os02g0519900 [Oryza sativa Japonica Group]	524	93961	13	13	6	6	35768	1	0	1	1032.93	3095.76	3	3095.7	0.0535	1	59.02	0.00032	R	LLEPVYLVEIQAPENALGGIYGVLNQKR	G
15	2	gi|115446385	Os02g0519900 [Oryza sativa Japonica Group]	524	93961	13	13	6	6	35769	1	0	1	1032.93	3095.76	3	3095.7	0.0535	1	74.44	9.3e-06	R	LLEPVYLVEIQAPENALGGIYGVLNQKR	G
16	1	gi|356542971	PREDICTED: ADP,ATP carrier protein 3, mitochondrial-like [Glycine max]	519	39747	18	18	4	4	59	1	1	1	414.713	827.411	2	827.45	-0.0391	0	65	0.00022	K	TAAAPIER	V
16	1	gi|356542971	PREDICTED: ADP,ATP carrier protein 3, mitochondrial-like [Glycine max]	519	39747	18	18	4	4	7085	1	1	1	680.855	1359.7	2	1359.71	-0.0109	0	53.27	0.0041	K	LLIQNQDEMIK	S	Oxidation (M)	0.00000000100.0
16	1	gi|356542971	PREDICTED: ADP,ATP carrier protein 3, mitochondrial-like [Glycine max]	519	39747	18	18	4	4	8952	1	1	1	478.901	1433.68	3	1433.73	-0.051	1	71.05	6.7e-05	R	TMKDEGVIALWR	G	Oxidation (M)	0.010000000000.0
16	1	gi|356542971	PREDICTED: ADP,ATP carrier protein 3, mitochondrial-like [Glycine max]	519	39747	18	18	4	4	8953	1	1	1	478.902	1433.68	3	1433.73	-0.0506	1	67.07	0.00017	R	TMKDEGVIALWR	G	Oxidation (M)	0.010000000000.0
16	1	gi|356542971	PREDICTED: ADP,ATP carrier protein 3, mitochondrial-like [Glycine max]	519	39747	18	18	4	4	8954	1	1	1	478.902	1433.68	3	1433.73	-0.0505	1	70.43	7.7e-05	R	TMKDEGVIALWR	G	Oxidation (M)	0.010000000000.0
16	1	gi|356542971	PREDICTED: ADP,ATP carrier protein 3, mitochondrial-like [Glycine max]	519	39747	18	18	4	4	8955	1	1	1	478.902	1433.68	3	1433.73	-0.0505	1	58.78	0.0011	R	TMKDEGVIALWR	G	Oxidation (M)	0.010000000000.0
16	1	gi|356542971	PREDICTED: ADP,ATP carrier protein 3, mitochondrial-like [Glycine max]	519	39747	18	18	4	4	8956	1	1	1	478.902	1433.68	3	1433.73	-0.0505	1	73.39	3.9e-05	R	TMKDEGVIALWR	G	Oxidation (M)	0.010000000000.0
16	1	gi|356542971	PREDICTED: ADP,ATP carrier protein 3, mitochondrial-like [Glycine max]	519	39747	18	18	4	4	8970	1	1	1	717.868	1433.72	2	1433.73	-0.0131	1	53.19	0.0059	R	TMKDEGVIALWR	G	Oxidation (M)	0.010000000000.0
16	1	gi|356542971	PREDICTED: ADP,ATP carrier protein 3, mitochondrial-like [Glycine max]	519	39747	18	18	4	4	8974	1	1	1	717.869	1433.72	2	1433.73	-0.0102	1	73.52	3.9e-05	R	TMKDEGVIALWR	G	Oxidation (M)	0.010000000000.0
16	1	gi|356542971	PREDICTED: ADP,ATP carrier protein 3, mitochondrial-like [Glycine max]	519	39747	18	18	4	4	8975	1	1	1	717.869	1433.72	2	1433.73	-0.0096	1	98.51	1.2e-07	R	TMKDEGVIALWR	G	Oxidation (M)	0.010000000000.0
16	1	gi|356542971	PREDICTED: ADP,ATP carrier protein 3, mitochondrial-like [Glycine max]	519	39747	18	18	4	4	8976	1	1	1	717.869	1433.72	2	1433.73	-0.0096	1	45	0.027	R	TMKDEGVIALWR	G	Oxidation (M)	0.010000000000.0
16	1	gi|356542971	PREDICTED: ADP,ATP carrier protein 3, mitochondrial-like [Glycine max]	519	39747	18	18	4	4	8977	1	1	1	717.869	1433.72	2	1433.73	-0.0096	1	88.04	1.4e-06	R	TMKDEGVIALWR	G	Oxidation (M)	0.010000000000.0
16	1	gi|356542971	PREDICTED: ADP,ATP carrier protein 3, mitochondrial-like [Glycine max]	519	39747	18	18	4	4	8978	1	1	1	717.869	1433.72	2	1433.73	-0.0096	1	87.71	1.5e-06	R	TMKDEGVIALWR	G	Oxidation (M)	0.010000000000.0
16	1	gi|356542971	PREDICTED: ADP,ATP carrier protein 3, mitochondrial-like [Glycine max]	519	39747	18	18	4	4	8979	1	1	1	717.869	1433.72	2	1433.73	-0.0096	1	72.62	4.7e-05	R	TMKDEGVIALWR	G	Oxidation (M)	0.010000000000.0
16	1	gi|356542971	PREDICTED: ADP,ATP carrier protein 3, mitochondrial-like [Glycine max]	519	39747	18	18	4	4	8980	1	1	1	717.87	1433.72	2	1433.73	-0.009	1	57.47	0.0016	R	TMKDEGVIALWR	G	Oxidation (M)	0.010000000000.0
16	1	gi|356542971	PREDICTED: ADP,ATP carrier protein 3, mitochondrial-like [Glycine max]	519	39747	18	18	4	4	13073	1	1	1	529.95	1586.83	3	1586.87	-0.0417	1	62.54	0.00042	R	VKLLIQNQDEMIK	S	Oxidation (M)	0.0000000000100.0
16	1	gi|356542971	PREDICTED: ADP,ATP carrier protein 3, mitochondrial-like [Glycine max]	519	39747	18	18	4	4	13082	1	1	1	794.442	1586.87	2	1586.87	-0.0014	1	44	0.028	R	VKLLIQNQDEMIK	S	Oxidation (M)	0.0000000000100.0
16	1	gi|356542971	PREDICTED: ADP,ATP carrier protein 3, mitochondrial-like [Glycine max]	519	39747	18	18	4	4	13083	1	1	1	794.442	1586.87	2	1586.87	-0.0014	1	58.29	0.001	R	VKLLIQNQDEMIK	S	Oxidation (M)	0.0000000000100.0
16	2	gi|224057451	predicted protein [Populus trichocarpa]	370	42034	17	17	6	6	59	1	0	1	414.713	827.411	2	827.45	-0.0391	0	65	0.00022	K	TAAAPIER	V
16	2	gi|224057451	predicted protein [Populus trichocarpa]	370	42034	17	17	6	6	3301	1	0	1	591.801	1181.59	2	1181.61	-0.0209	0	53.41	0.0038	R	QFNGLVDVYK	K
16	2	gi|224057451	predicted protein [Populus trichocarpa]	370	42034	17	17	6	6	3303	1	0	1	591.801	1181.59	2	1181.61	-0.0205	0	59.85	0.00086	R	QFNGLVDVYK	K
16	2	gi|224057451	predicted protein [Populus trichocarpa]	370	42034	17	17	6	6	5899	1	0	1	437.557	1309.65	3	1309.7	-0.0548	1	58.52	0.0012	R	QFNGLVDVYKK	T
16	2	gi|224057451	predicted protein [Populus trichocarpa]	370	42034	17	17	6	6	5900	1	0	1	437.557	1309.65	3	1309.7	-0.0536	1	55.76	0.0022	R	QFNGLVDVYKK	T
16	2	gi|224057451	predicted protein [Populus trichocarpa]	370	42034	17	17	6	6	5901	1	0	1	437.558	1309.65	3	1309.7	-0.0525	1	52.65	0.0045	R	QFNGLVDVYKK	T
16	2	gi|224057451	predicted protein [Populus trichocarpa]	370	42034	17	17	6	6	5907	1	0	1	655.856	1309.7	2	1309.7	-0.0061	1	44.81	0.027	R	QFNGLVDVYKK	T
16	2	gi|224057451	predicted protein [Populus trichocarpa]	370	42034	17	17	6	6	5908	1	0	1	655.858	1309.7	2	1309.7	-0.0008	1	62.7	0.00043	R	QFNGLVDVYKK	T
16	2	gi|224057451	predicted protein [Populus trichocarpa]	370	42034	17	17	6	6	5909	1	0	1	655.858	1309.7	2	1309.7	-0.0008	1	48.57	0.011	R	QFNGLVDVYKK	T
16	2	gi|224057451	predicted protein [Populus trichocarpa]	370	42034	17	17	6	6	5911	1	0	1	655.858	1309.7	2	1309.7	-0.0008	1	58.71	0.0011	R	QFNGLVDVYKK	T
16	2	gi|224057451	predicted protein [Populus trichocarpa]	370	42034	17	17	6	6	5912	1	0	1	655.858	1309.7	2	1309.7	-0.0008	1	51.99	0.0051	R	QFNGLVDVYKK	T
16	2	gi|224057451	predicted protein [Populus trichocarpa]	370	42034	17	17	6	6	5913	1	0	1	655.858	1309.7	2	1309.7	-0.0008	1	50.77	0.0068	R	QFNGLVDVYKK	T
16	2	gi|224057451	predicted protein [Populus trichocarpa]	370	42034	17	17	6	6	7085	1	0	1	680.855	1359.7	2	1359.71	-0.0109	0	53.27	0.0041	K	LLIQNQDEMIK	T	Oxidation (M)	0.00000000100.0
16	2	gi|224057451	predicted protein [Populus trichocarpa]	370	42034	17	17	6	6	13073	1	0	1	529.95	1586.83	3	1586.87	-0.0417	1	62.54	0.00042	R	VKLLIQNQDEMIK	T	Oxidation (M)	0.0000000000100.0
16	2	gi|224057451	predicted protein [Populus trichocarpa]	370	42034	17	17	6	6	13082	1	0	1	794.442	1586.87	2	1586.87	-0.0014	1	44	0.028	R	VKLLIQNQDEMIK	T	Oxidation (M)	0.0000000000100.0
16	2	gi|224057451	predicted protein [Populus trichocarpa]	370	42034	17	17	6	6	13083	1	0	1	794.442	1586.87	2	1586.87	-0.0014	1	58.29	0.001	R	VKLLIQNQDEMIK	T	Oxidation (M)	0.0000000000100.0
16	2	gi|224057451	predicted protein [Populus trichocarpa]	370	42034	17	17	6	6	15412	1	0	1	558.95	1673.83	3	1673.88	-0.048	1	48.52	0.01	K	LLIQNQDEMIKTGR	L	Oxidation (M)	0.00000000100000.0
17	1	gi|15227109	UDP-xylose synthase 4 [Arabidopsis thaliana]	423	49914	10	10	3	3	9251	1	0	1	723.899	1445.78	2	1445.79	-0.008	0	65.09	0.00026	K	TNVVGTLNMLGLAK	R	Oxidation (M)	0.00000000100000.0
17	1	gi|15227109	UDP-xylose synthase 4 [Arabidopsis thaliana]	423	49914	10	10	3	3	9252	1	0	1	723.899	1445.78	2	1445.79	-0.0078	0	87.04	1.7e-06	K	TNVVGTLNMLGLAK	R	Oxidation (M)	0.00000000100000.0
17	1	gi|15227109	UDP-xylose synthase 4 [Arabidopsis thaliana]	423	49914	10	10	3	3	9253	1	0	1	723.899	1445.78	2	1445.79	-0.0075	0	53.74	0.0035	K	TNVVGTLNMLGLAK	R	Oxidation (M)	0.00000000100000.0
17	1	gi|15227109	UDP-xylose synthase 4 [Arabidopsis thaliana]	423	49914	10	10	3	3	14529	1	0	1	548.594	1642.76	3	1642.8	-0.0422	0	41.73	0.045	R	SFQFVSDLVEGLMR	L	Oxidation (M)	0.00000000000010.0
17	1	gi|15227109	UDP-xylose synthase 4 [Arabidopsis thaliana]	423	49914	10	10	3	3	14530	1	0	1	548.595	1642.76	3	1642.8	-0.0391	0	48.67	0.0092	R	SFQFVSDLVEGLMR	L	Oxidation (M)	0.00000000000010.0
17	1	gi|15227109	UDP-xylose synthase 4 [Arabidopsis thaliana]	423	49914	10	10	3	3	14531	1	0	1	548.596	1642.76	3	1642.8	-0.0379	0	45.07	0.021	R	SFQFVSDLVEGLMR	L	Oxidation (M)	0.00000000000010.0
17	1	gi|15227109	UDP-xylose synthase 4 [Arabidopsis thaliana]	423	49914	10	10	3	3	14537	1	0	1	822.411	1642.81	2	1642.8	0.0051	0	65.56	0.0002	R	SFQFVSDLVEGLMR	L	Oxidation (M)	0.00000000000010.0
17	1	gi|15227109	UDP-xylose synthase 4 [Arabidopsis thaliana]	423	49914	10	10	3	3	14538	1	0	1	822.412	1642.81	2	1642.8	0.0059	0	72.77	3.8e-05	R	SFQFVSDLVEGLMR	L	Oxidation (M)	0.00000000000010.0
17	1	gi|15227109	UDP-xylose synthase 4 [Arabidopsis thaliana]	423	49914	10	10	3	3	14539	1	0	1	822.412	1642.81	2	1642.8	0.0062	0	78.57	9.9e-06	R	SFQFVSDLVEGLMR	L	Oxidation (M)	0.00000000000010.0
17	1	gi|15227109	UDP-xylose synthase 4 [Arabidopsis thaliana]	423	49914	10	10	3	3	15295	1	0	1	557.294	1668.86	3	1668.89	-0.035	0	127.25	1.3e-10	R	VVVTGGAGFVGSHLVDR	L
17	2	gi|168048393	predicted protein [Physcomitrella patens subsp. patens]	345	49001	10	10	6	6	3463	1	0	1	596.793	1191.57	2	1191.6	-0.0238	0	69.53	0.0001	K	GLPLMVEDFR	K	Oxidation (M)	0.0000100000.0
17	2	gi|168048393	predicted protein [Physcomitrella patens subsp. patens]	345	49001	10	10	6	6	3464	1	0	1	596.793	1191.57	2	1191.6	-0.0234	0	43.6	0.04	K	GLPLMVEDFR	K	Oxidation (M)	0.0000100000.0
17	2	gi|168048393	predicted protein [Physcomitrella patens subsp. patens]	345	49001	10	10	6	6	6153	1	0	1	440.887	1319.64	3	1319.69	-0.0532	1	53.04	0.0047	K	KGLPLMVEDFR	K	Oxidation (M)	0.00000100000.0
17	2	gi|168048393	predicted protein [Physcomitrella patens subsp. patens]	345	49001	10	10	6	6	9251	1	0	1	723.899	1445.78	2	1445.79	-0.008	0	65.09	0.00026	K	TNVVGTLNMLGLAK	R	Oxidation (M)	0.00000000100000.0
17	2	gi|168048393	predicted protein [Physcomitrella patens subsp. patens]	345	49001	10	10	6	6	9252	1	0	1	723.899	1445.78	2	1445.79	-0.0078	0	87.04	1.7e-06	K	TNVVGTLNMLGLAK	R	Oxidation (M)	0.00000000100000.0
17	2	gi|168048393	predicted protein [Physcomitrella patens subsp. patens]	345	49001	10	10	6	6	9253	1	0	1	723.899	1445.78	2	1445.79	-0.0075	0	53.74	0.0035	K	TNVVGTLNMLGLAK	R	Oxidation (M)	0.00000000100000.0
17	2	gi|168048393	predicted protein [Physcomitrella patens subsp. patens]	345	49001	10	10	6	6	11268	1	0	1	763.382	1524.75	2	1524.76	-0.0074	0	44.19	0.028	R	GDSVIVVDNFFTGR	K
17	2	gi|168048393	predicted protein [Physcomitrella patens subsp. patens]	345	49001	10	10	6	6	14807	1	0	1	551.944	1652.81	3	1652.85	-0.0406	1	42.89	0.035	R	GDSVIVVDNFFTGRK	E
17	2	gi|168048393	predicted protein [Physcomitrella patens subsp. patens]	345	49001	10	10	6	6	14817	1	0	1	827.435	1652.86	2	1652.85	0.0033	1	64.13	0.00026	R	GDSVIVVDNFFTGRK	E
17	2	gi|168048393	predicted protein [Physcomitrella patens subsp. patens]	345	49001	10	10	6	6	15628	1	0	1	561.965	1682.87	3	1682.91	-0.0385	0	95.65	1.8e-07	R	IVVTGGAGFVGSHLVDR	L
17	3	gi|168034918	predicted protein [Physcomitrella patens subsp. patens]	251	49712	6	6	4	4	11268	1	0	1	763.382	1524.75	2	1524.76	-0.0074	0	44.19	0.028	R	GDSVIVVDNFFTGR	K
17	3	gi|168034918	predicted protein [Physcomitrella patens subsp. patens]	251	49712	6	6	4	4	14807	1	0	1	551.944	1652.81	3	1652.85	-0.0406	1	42.89	0.035	R	GDSVIVVDNFFTGRK	E
17	3	gi|168034918	predicted protein [Physcomitrella patens subsp. patens]	251	49712	6	6	4	4	14817	1	0	1	827.435	1652.86	2	1652.85	0.0033	1	64.13	0.00026	R	GDSVIVVDNFFTGRK	E
17	3	gi|168034918	predicted protein [Physcomitrella patens subsp. patens]	251	49712	6	6	4	4	15628	1	0	1	561.965	1682.87	3	1682.91	-0.0385	0	95.65	1.8e-07	R	IVVTGGAGFVGSHLVDR	L
17	3	gi|168034918	predicted protein [Physcomitrella patens subsp. patens]	251	49712	6	6	4	4	35719	1	0	1	1030.19	3087.54	3	3087.5	0.0401	0	80.86	2.6e-06	K	LMEGEHVGPFNLGNPGEFTMLELAQVVK	D	2 Oxidation (M)	0.0100000000000000000100000000.0
17	3	gi|168034918	predicted protein [Physcomitrella patens subsp. patens]	251	49712	6	6	4	4	35720	1	0	1	1030.19	3087.55	3	3087.5	0.0436	0	65.93	8.2e-05	K	LMEGEHVGPFNLGNPGEFTMLELAQVVK	D	2 Oxidation (M)	0.0100000000000000000100000000.0
17	4	gi|302781743	hypothetical protein SELMODRAFT_267587 [Selaginella moellendorffii]	227	47904	6	6	4	4	6170	1	0	1	661.318	1320.62	2	1320.64	-0.0162	0	47.32	0.016	R	EGLPLMVEDFR	R	Oxidation (M)	0.00000100000.0
17	4	gi|302781743	hypothetical protein SELMODRAFT_267587 [Selaginella moellendorffii]	227	47904	6	6	4	4	6171	1	0	1	661.318	1320.62	2	1320.64	-0.0162	0	49.56	0.0095	R	EGLPLMVEDFR	R	Oxidation (M)	0.00000100000.0
17	4	gi|302781743	hypothetical protein SELMODRAFT_267587 [Selaginella moellendorffii]	227	47904	6	6	4	4	11268	1	0	1	763.382	1524.75	2	1524.76	-0.0074	0	44.19	0.028	R	GDSVIVVDNFFTGR	K
17	4	gi|302781743	hypothetical protein SELMODRAFT_267587 [Selaginella moellendorffii]	227	47904	6	6	4	4	14807	1	0	1	551.944	1652.81	3	1652.85	-0.0406	1	42.89	0.035	R	GDSVIVVDNFFTGRK	E
17	4	gi|302781743	hypothetical protein SELMODRAFT_267587 [Selaginella moellendorffii]	227	47904	6	6	4	4	14817	1	0	1	827.435	1652.86	2	1652.85	0.0033	1	64.13	0.00026	R	GDSVIVVDNFFTGRK	E
17	4	gi|302781743	hypothetical protein SELMODRAFT_267587 [Selaginella moellendorffii]	227	47904	6	6	4	4	15295	1	0	1	557.294	1668.86	3	1668.89	-0.035	0	127.25	1.3e-10	R	VVVTGGAGFVGSHLVDR	L
18	1	gi|168005243	predicted protein [Physcomitrella patens subsp. patens]	447	9509	12	12	2	2	11332	1	1	1	764.378	1526.74	2	1526.74	-0.0026	0	64.68	0.00026	R	LVQSPNSFFMDVK	C	Oxidation (M)	0.0000000001000.0
18	1	gi|168005243	predicted protein [Physcomitrella patens subsp. patens]	447	9509	12	12	2	2	21249	1	1	1	635.002	1901.98	3	1902.01	-0.0249	0	47.58	0.011	M	VLSNDIDLLHPPAELEK	R
18	1	gi|168005243	predicted protein [Physcomitrella patens subsp. patens]	447	9509	12	12	2	2	21250	1	1	1	635.002	1901.99	3	1902.01	-0.0244	0	76.39	1.4e-05	M	VLSNDIDLLHPPAELEK	R
18	1	gi|168005243	predicted protein [Physcomitrella patens subsp. patens]	447	9509	12	12	2	2	21251	1	1	1	635.003	1901.99	3	1902.01	-0.0243	0	91.76	4.1e-07	M	VLSNDIDLLHPPAELEK	R
18	1	gi|168005243	predicted protein [Physcomitrella patens subsp. patens]	447	9509	12	12	2	2	21253	1	1	1	952.024	1902.03	2	1902.01	0.0236	0	62.34	0.00034	M	VLSNDIDLLHPPAELEK	R
18	1	gi|168005243	predicted protein [Physcomitrella patens subsp. patens]	447	9509	12	12	2	2	21254	1	1	1	952.024	1902.03	2	1902.01	0.0246	0	49.47	0.0066	M	VLSNDIDLLHPPAELEK	R
18	1	gi|168005243	predicted protein [Physcomitrella patens subsp. patens]	447	9509	12	12	2	2	21255	1	1	1	952.024	1902.03	2	1902.01	0.0246	0	50.69	0.005	M	VLSNDIDLLHPPAELEK	R
18	1	gi|168005243	predicted protein [Physcomitrella patens subsp. patens]	447	9509	12	12	2	2	21256	1	1	1	952.024	1902.03	2	1902.01	0.0246	0	56.6	0.0013	M	VLSNDIDLLHPPAELEK	R
18	1	gi|168005243	predicted protein [Physcomitrella patens subsp. patens]	447	9509	12	12	2	2	21257	1	1	1	952.025	1902.03	2	1902.01	0.0249	0	55.15	0.0018	M	VLSNDIDLLHPPAELEK	R
18	1	gi|168005243	predicted protein [Physcomitrella patens subsp. patens]	447	9509	12	12	2	2	21258	1	1	1	952.025	1902.03	2	1902.01	0.0249	0	74.75	1.9e-05	M	VLSNDIDLLHPPAELEK	R
[truncated: 1,046 more rows]

## Sheet: mCW-P3
Table S2b. Proteins identified from fractions mCW-P2, mCW-P3, sCW-P2 and sCW-P3 after FFE enrichment of Golgi membranes from developing xylem of pine. Protein identifications were made with one or more significantly matching peptides by Mascot (p < 0.05) against Viridiplantae proteins downloaded from GenBank (May 2012). Column headers are standard outputs from the Mascot search engine (http://www…
prot_hit_num	prot_family_member	prot_acc	prot_desc	prot_score	prot_mass	prot_matches	prot_matches_sig	prot_sequences	prot_sequences_sig	pep_query	pep_rank	pep_isbold	pep_isunique	pep_exp_mz	pep_exp_mr	pep_exp_z	pep_calc_mr	pep_delta	pep_miss	pep_score	pep_expect	pep_res_before	pep_seq	pep_res_after	pep_var_mod	pep_var_mod_pos
1	1	gi|224055984	actin 1 [Populus trichocarpa]	12317	41669	347	346	13	13	699	1	0	1	488.711	975.407	2	975.441	-0.0345	0	60.84	0.00049	K	AGFAGDDAPR	A
1	1	gi|224055984	actin 1 [Populus trichocarpa]	12317	41669	347	346	13	13	700	1	0	1	488.711	975.407	2	975.441	-0.0342	0	73.6	2.6e-05	K	AGFAGDDAPR	A
1	1	gi|224055984	actin 1 [Populus trichocarpa]	12317	41669	347	346	13	13	3301	1	0	1	400.217	1197.63	3	1197.7	-0.0683	0	65.7	0.00023	R	AVFPSIVGRPR	H
1	1	gi|224055984	actin 1 [Populus trichocarpa]	12317	41669	347	346	13	13	3302	1	0	1	400.217	1197.63	3	1197.7	-0.0682	0	56.5	0.0019	R	AVFPSIVGRPR	H
1	1	gi|224055984	actin 1 [Populus trichocarpa]	12317	41669	347	346	13	13	3303	1	0	1	400.217	1197.63	3	1197.7	-0.0679	0	49.56	0.0093	R	AVFPSIVGRPR	H
1	1	gi|224055984	actin 1 [Populus trichocarpa]	12317	41669	347	346	13	13	3304	1	0	1	400.217	1197.63	3	1197.7	-0.0677	0	52	0.0053	R	AVFPSIVGRPR	H
1	1	gi|224055984	actin 1 [Populus trichocarpa]	12317	41669	347	346	13	13	3307	1	0	1	400.218	1197.63	3	1197.7	-0.067	0	45.53	0.023	R	AVFPSIVGRPR	H
1	1	gi|224055984	actin 1 [Populus trichocarpa]	12317	41669	347	346	13	13	3308	1	0	1	400.218	1197.63	3	1197.7	-0.067	0	43.52	0.037	R	AVFPSIVGRPR	H
1	1	gi|224055984	actin 1 [Populus trichocarpa]	12317	41669	347	346	13	13	3309	1	0	1	400.218	1197.63	3	1197.7	-0.0669	0	53.37	0.0039	R	AVFPSIVGRPR	H
1	1	gi|224055984	actin 1 [Populus trichocarpa]	12317	41669	347	346	13	13	3310	1	0	1	400.218	1197.63	3	1197.7	-0.0668	0	44.38	0.031	R	AVFPSIVGRPR	H
1	1	gi|224055984	actin 1 [Populus trichocarpa]	12317	41669	347	346	13	13	3311	1	0	1	400.218	1197.63	3	1197.7	-0.0666	0	52.13	0.0051	R	AVFPSIVGRPR	H
1	1	gi|224055984	actin 1 [Populus trichocarpa]	12317	41669	347	346	13	13	3312	1	0	1	400.218	1197.63	3	1197.7	-0.0665	0	54.29	0.0031	R	AVFPSIVGRPR	H
1	1	gi|224055984	actin 1 [Populus trichocarpa]	12317	41669	347	346	13	13	3313	1	0	1	400.218	1197.63	3	1197.7	-0.0664	0	51.61	0.0058	R	AVFPSIVGRPR	H
1	1	gi|224055984	actin 1 [Populus trichocarpa]	12317	41669	347	346	13	13	3316	1	0	1	599.846	1197.68	2	1197.7	-0.0215	0	49.11	0.0088	R	AVFPSIVGRPR	H
1	1	gi|224055984	actin 1 [Populus trichocarpa]	12317	41669	347	346	13	13	3317	1	0	1	599.846	1197.68	2	1197.7	-0.021	0	62.14	0.00044	R	AVFPSIVGRPR	H
1	1	gi|224055984	actin 1 [Populus trichocarpa]	12317	41669	347	346	13	13	3318	1	0	1	599.846	1197.68	2	1197.7	-0.021	0	47.81	0.012	R	AVFPSIVGRPR	H
1	1	gi|224055984	actin 1 [Populus trichocarpa]	12317	41669	347	346	13	13	3319	1	0	1	599.846	1197.68	2	1197.7	-0.0208	0	53.51	0.0032	R	AVFPSIVGRPR	H
1	1	gi|224055984	actin 1 [Populus trichocarpa]	12317	41669	347	346	13	13	3321	1	0	1	599.846	1197.68	2	1197.7	-0.0206	0	57.78	0.0012	R	AVFPSIVGRPR	H
1	1	gi|224055984	actin 1 [Populus trichocarpa]	12317	41669	347	346	13	13	3323	1	0	1	599.846	1197.68	2	1197.7	-0.0205	0	55.39	0.0021	R	AVFPSIVGRPR	H
1	1	gi|224055984	actin 1 [Populus trichocarpa]	12317	41669	347	346	13	13	3324	1	0	1	599.846	1197.68	2	1197.7	-0.0205	0	41.69	0.048	R	AVFPSIVGRPR	H
1	1	gi|224055984	actin 1 [Populus trichocarpa]	12317	41669	347	346	13	13	3325	1	0	1	599.846	1197.68	2	1197.7	-0.0205	0	46.47	0.016	R	AVFPSIVGRPR	H
1	1	gi|224055984	actin 1 [Populus trichocarpa]	12317	41669	347	346	13	13	3326	1	0	1	599.846	1197.68	2	1197.7	-0.0205	0	52.66	0.0039	R	AVFPSIVGRPR	H
1	1	gi|224055984	actin 1 [Populus trichocarpa]	12317	41669	347	346	13	13	3328	1	0	1	599.846	1197.68	2	1197.7	-0.0203	0	49.9	0.0073	R	AVFPSIVGRPR	H
1	1	gi|224055984	actin 1 [Populus trichocarpa]	12317	41669	347	346	13	13	11430	1	0	1	767.913	1533.81	2	1533.81	0.0048	1	74.32	4e-05	R	DLTDALMKILTER	G	Oxidation (M)	0.0000001000000.0
1	1	gi|224055984	actin 1 [Populus trichocarpa]	12317	41669	347	346	13	13	11792	1	0	1	516.591	1546.75	3	1546.8	-0.0513	1	44.55	0.027	R	LDLAGRDLTDALMK	I	Oxidation (M)	0.00000000000010.0
1	1	gi|224055984	actin 1 [Populus trichocarpa]	12317	41669	347	346	13	13	11798	1	0	1	516.592	1546.75	3	1546.8	-0.0494	1	41.88	0.051	R	LDLAGRDLTDALMK	I	Oxidation (M)	0.00000000000010.0
1	1	gi|224055984	actin 1 [Populus trichocarpa]	12317	41669	347	346	13	13	11799	1	0	1	516.592	1546.75	3	1546.8	-0.0493	1	45.99	0.02	R	LDLAGRDLTDALMK	I	Oxidation (M)	0.00000000000010.0
1	1	gi|224055984	actin 1 [Populus trichocarpa]	12317	41669	347	346	13	13	11800	1	0	1	516.592	1546.75	3	1546.8	-0.0477	1	73.62	3.4e-05	R	LDLAGRDLTDALMK	I	Oxidation (M)	0.00000000000010.0
1	1	gi|224055984	actin 1 [Populus trichocarpa]	12317	41669	347	346	13	13	11804	1	0	1	516.593	1546.76	3	1546.8	-0.0464	1	43.32	0.036	R	LDLAGRDLTDALMK	I	Oxidation (M)	0.00000000000010.0
1	1	gi|224055984	actin 1 [Populus trichocarpa]	12317	41669	347	346	13	13	11808	1	0	1	516.593	1546.76	3	1546.8	-0.0455	1	51.74	0.0052	R	LDLAGRDLTDALMK	I	Oxidation (M)	0.00000000000010.0
1	1	gi|224055984	actin 1 [Populus trichocarpa]	12317	41669	347	346	13	13	11809	1	0	1	516.593	1546.76	3	1546.8	-0.0452	1	50.39	0.0072	R	LDLAGRDLTDALMK	I	Oxidation (M)	0.00000000000010.0
1	1	gi|224055984	actin 1 [Populus trichocarpa]	12317	41669	347	346	13	13	11810	1	0	1	516.593	1546.76	3	1546.8	-0.0449	1	54.88	0.0025	R	LDLAGRDLTDALMK	I	Oxidation (M)	0.00000000000010.0
1	1	gi|224055984	actin 1 [Populus trichocarpa]	12317	41669	347	346	13	13	11812	1	0	1	516.593	1546.76	3	1546.8	-0.0444	1	61.77	0.00052	R	LDLAGRDLTDALMK	I	Oxidation (M)	0.00000000000010.0
1	1	gi|224055984	actin 1 [Populus trichocarpa]	12317	41669	347	346	13	13	11814	1	0	1	516.593	1546.76	3	1546.8	-0.0441	1	56.81	0.0016	R	LDLAGRDLTDALMK	I	Oxidation (M)	0.00000000000010.0
1	1	gi|224055984	actin 1 [Populus trichocarpa]	12317	41669	347	346	13	13	11815	1	0	1	516.593	1546.76	3	1546.8	-0.0439	1	51.97	0.005	R	LDLAGRDLTDALMK	I	Oxidation (M)	0.00000000000010.0
1	1	gi|224055984	actin 1 [Populus trichocarpa]	12317	41669	347	346	13	13	1109	1	0	1	516.596	1546.77	3	1546.8	-0.0352	1	57.73	0.0014	R	LDLAGRDLTDALMK	I	Oxidation (M)	0.00000000000010.0
1	1	gi|224055984	actin 1 [Populus trichocarpa]	12317	41669	347	346	13	13	11843	1	0	1	774.411	1546.81	2	1546.8	0.0056	1	51.06	0.006	R	LDLAGRDLTDALMK	I	Oxidation (M)	0.00000000000010.0
1	1	gi|224055984	actin 1 [Populus trichocarpa]	12317	41669	347	346	13	13	11844	1	0	1	774.411	1546.81	2	1546.8	0.0056	1	54.15	0.003	R	LDLAGRDLTDALMK	I	Oxidation (M)	0.00000000000010.0
1	1	gi|224055984	actin 1 [Populus trichocarpa]	12317	41669	347	346	13	13	11847	1	0	1	774.411	1546.81	2	1546.8	0.0058	1	78.14	1.2e-05	R	LDLAGRDLTDALMK	I	Oxidation (M)	0.00000000000010.0
1	1	gi|224055984	actin 1 [Populus trichocarpa]	12317	41669	347	346	13	13	11853	1	0	1	774.412	1546.81	2	1546.8	0.0065	1	52.31	0.0045	R	LDLAGRDLTDALMK	I	Oxidation (M)	0.00000000000010.0
1	1	gi|224055984	actin 1 [Populus trichocarpa]	12317	41669	347	346	13	13	11864	1	0	1	774.412	1546.81	2	1546.8	0.0074	1	45.6	0.021	R	LDLAGRDLTDALMK	I	Oxidation (M)	0.00000000000010.0
1	1	gi|224055984	actin 1 [Populus trichocarpa]	12317	41669	347	346	13	13	11869	1	0	1	774.413	1546.81	2	1546.8	0.0081	1	48.72	0.01	R	LDLAGRDLTDALMK	I	Oxidation (M)	0.00000000000010.0
1	1	gi|224055984	actin 1 [Populus trichocarpa]	12317	41669	347	346	13	13	11872	1	0	1	774.413	1546.81	2	1546.8	0.0084	1	60.83	0.00063	R	LDLAGRDLTDALMK	I	Oxidation (M)	0.00000000000010.0
1	1	gi|224055984	actin 1 [Populus trichocarpa]	12317	41669	347	346	13	13	11876	1	0	1	774.413	1546.81	2	1546.8	0.0087	1	64.27	0.00029	R	LDLAGRDLTDALMK	I	Oxidation (M)	0.00000000000010.0
1	1	gi|224055984	actin 1 [Populus trichocarpa]	12317	41669	347	346	13	13	11877	1	0	1	774.413	1546.81	2	1546.8	0.0088	1	54.78	0.0026	R	LDLAGRDLTDALMK	I	Oxidation (M)	0.00000000000010.0
1	1	gi|224055984	actin 1 [Populus trichocarpa]	12317	41669	347	346	13	13	18627	1	0	1	887.965	1773.91	2	1773.89	0.0252	0	66.74	0.00015	K	NYELPDGQVITIGAER	F
1	1	gi|224055984	actin 1 [Populus trichocarpa]	12317	41669	347	346	13	13	20724	1	0	1	619.304	1854.89	3	1854.93	-0.0341	0	41.62	0.044	K	LAYVALDYEQELETAK	S
1	1	gi|224055984	actin 1 [Populus trichocarpa]	12317	41669	347	346	13	13	20725	1	0	1	619.306	1854.89	3	1854.93	-0.03	0	50.36	0.0059	K	LAYVALDYEQELETAK	S
1	1	gi|224055984	actin 1 [Populus trichocarpa]	12317	41669	347	346	13	13	20726	1	0	1	619.306	1854.9	3	1854.93	-0.0298	0	52.86	0.0033	K	LAYVALDYEQELETAK	S
1	1	gi|224055984	actin 1 [Populus trichocarpa]	12317	41669	347	346	13	13	20727	1	0	1	619.306	1854.9	3	1854.93	-0.0296	0	47.05	0.013	K	LAYVALDYEQELETAK	S
1	1	gi|224055984	actin 1 [Populus trichocarpa]	12317	41669	347	346	13	13	20728	1	0	1	619.306	1854.9	3	1854.93	-0.0294	0	80.28	6e-06	K	LAYVALDYEQELETAK	S
1	1	gi|224055984	actin 1 [Populus trichocarpa]	12317	41669	347	346	13	13	20729	1	0	1	619.306	1854.9	3	1854.93	-0.0293	0	74.55	2.3e-05	K	LAYVALDYEQELETAK	S
1	1	gi|224055984	actin 1 [Populus trichocarpa]	12317	41669	347	346	13	13	20730	1	0	1	619.306	1854.9	3	1854.93	-0.0292	0	80.32	6e-06	K	LAYVALDYEQELETAK	S
1	1	gi|224055984	actin 1 [Populus trichocarpa]	12317	41669	347	346	13	13	20731	1	0	1	619.306	1854.9	3	1854.93	-0.0292	0	57.91	0.001	K	LAYVALDYEQELETAK	S
1	1	gi|224055984	actin 1 [Populus trichocarpa]	12317	41669	347	346	13	13	20732	1	0	1	619.306	1854.9	3	1854.93	-0.0291	0	67.68	0.00011	K	LAYVALDYEQELETAK	S
1	1	gi|224055984	actin 1 [Populus trichocarpa]	12317	41669	347	346	13	13	20733	1	0	1	619.306	1854.9	3	1854.93	-0.029	0	59.05	0.0008	K	LAYVALDYEQELETAK	S
1	1	gi|224055984	actin 1 [Populus trichocarpa]	12317	41669	347	346	13	13	20734	1	0	1	619.306	1854.9	3	1854.93	-0.0289	0	77.12	1.2e-05	K	LAYVALDYEQELETAK	S
1	1	gi|224055984	actin 1 [Populus trichocarpa]	12317	41669	347	346	13	13	20735	1	0	1	619.306	1854.9	3	1854.93	-0.0288	0	42.87	0.033	K	LAYVALDYEQELETAK	S
1	1	gi|224055984	actin 1 [Populus trichocarpa]	12317	41669	347	346	13	13	20736	1	0	1	619.306	1854.9	3	1854.93	-0.0287	0	68.5	9.1e-05	K	LAYVALDYEQELETAK	S
1	1	gi|224055984	actin 1 [Populus trichocarpa]	12317	41669	347	346	13	13	20737	1	0	1	619.306	1854.9	3	1854.93	-0.0286	0	53.38	0.003	K	LAYVALDYEQELETAK	S
1	1	gi|224055984	actin 1 [Populus trichocarpa]	12317	41669	347	346	13	13	20738	1	0	1	619.306	1854.9	3	1854.93	-0.0286	0	47.31	0.012	K	LAYVALDYEQELETAK	S
1	1	gi|224055984	actin 1 [Populus trichocarpa]	12317	41669	347	346	13	13	20739	1	0	1	619.306	1854.9	3	1854.93	-0.0285	0	53.06	0.0032	K	LAYVALDYEQELETAK	S
1	1	gi|224055984	actin 1 [Populus trichocarpa]	12317	41669	347	346	13	13	20740	1	0	1	619.306	1854.9	3	1854.93	-0.0284	0	71.61	4.4e-05	K	LAYVALDYEQELETAK	S
1	1	gi|224055984	actin 1 [Populus trichocarpa]	12317	41669	347	346	13	13	20741	1	0	1	619.306	1854.9	3	1854.93	-0.0283	0	48.19	0.0098	K	LAYVALDYEQELETAK	S
1	1	gi|224055984	actin 1 [Populus trichocarpa]	12317	41669	347	346	13	13	20742	1	0	1	619.306	1854.9	3	1854.93	-0.0283	0	57.01	0.0013	K	LAYVALDYEQELETAK	S
1	1	gi|224055984	actin 1 [Populus trichocarpa]	12317	41669	347	346	13	13	20743	1	0	1	619.306	1854.9	3	1854.93	-0.0282	0	62.3	0.00038	K	LAYVALDYEQELETAK	S
1	1	gi|224055984	actin 1 [Populus trichocarpa]	12317	41669	347	346	13	13	20744	1	0	1	619.306	1854.9	3	1854.93	-0.0281	0	44.1	0.025	K	LAYVALDYEQELETAK	S
1	1	gi|224055984	actin 1 [Populus trichocarpa]	12317	41669	347	346	13	13	20745	1	0	1	619.306	1854.9	3	1854.93	-0.028	0	67.38	0.00012	K	LAYVALDYEQELETAK	S
1	1	gi|224055984	actin 1 [Populus trichocarpa]	12317	41669	347	346	13	13	20746	1	0	1	619.306	1854.9	3	1854.93	-0.028	0	65.51	0.00018	K	LAYVALDYEQELETAK	S
1	1	gi|224055984	actin 1 [Populus trichocarpa]	12317	41669	347	346	13	13	20747	1	0	1	619.306	1854.9	3	1854.93	-0.028	0	61.79	0.00043	K	LAYVALDYEQELETAK	S
1	1	gi|224055984	actin 1 [Populus trichocarpa]	12317	41669	347	346	13	13	20748	1	0	1	619.306	1854.9	3	1854.93	-0.0279	0	86.91	1.3e-06	K	LAYVALDYEQELETAK	S
1	1	gi|224055984	actin 1 [Populus trichocarpa]	12317	41669	347	346	13	13	20749	1	0	1	619.306	1854.9	3	1854.93	-0.0278	0	80.31	6e-06	K	LAYVALDYEQELETAK	S
1	1	gi|224055984	actin 1 [Populus trichocarpa]	12317	41669	347	346	13	13	20750	1	0	1	619.306	1854.9	3	1854.93	-0.0278	0	71.55	4.5e-05	K	LAYVALDYEQELETAK	S
1	1	gi|224055984	actin 1 [Populus trichocarpa]	12317	41669	347	346	13	13	20751	1	0	1	619.306	1854.9	3	1854.93	-0.0278	0	65.78	0.00017	K	LAYVALDYEQELETAK	S
1	1	gi|224055984	actin 1 [Populus trichocarpa]	12317	41669	347	346	13	13	20752	1	0	1	619.306	1854.9	3	1854.93	-0.0277	0	49.79	0.0068	K	LAYVALDYEQELETAK	S
1	1	gi|224055984	actin 1 [Populus trichocarpa]	12317	41669	347	346	13	13	20753	1	0	1	619.306	1854.9	3	1854.93	-0.0276	0	54.25	0.0024	K	LAYVALDYEQELETAK	S
1	1	gi|224055984	actin 1 [Populus trichocarpa]	12317	41669	347	346	13	13	20754	1	0	1	619.307	1854.9	3	1854.93	-0.0275	0	65.4	0.00019	K	LAYVALDYEQELETAK	S
1	1	gi|224055984	actin 1 [Populus trichocarpa]	12317	41669	347	346	13	13	20756	1	0	1	619.307	1854.9	3	1854.93	-0.0274	0	80.15	6.2e-06	K	LAYVALDYEQELETAK	S
1	1	gi|224055984	actin 1 [Populus trichocarpa]	12317	41669	347	346	13	13	20757	1	0	1	619.307	1854.9	3	1854.93	-0.0274	0	58.77	0.00085	K	LAYVALDYEQELETAK	S
1	1	gi|224055984	actin 1 [Populus trichocarpa]	12317	41669	347	346	13	13	20758	1	0	1	619.307	1854.9	3	1854.93	-0.0273	0	41.85	0.042	K	LAYVALDYEQELETAK	S
1	1	gi|224055984	actin 1 [Populus trichocarpa]	12317	41669	347	346	13	13	20759	1	0	1	619.307	1854.9	3	1854.93	-0.0272	0	56.47	0.0015	K	LAYVALDYEQELETAK	S
1	1	gi|224055984	actin 1 [Populus trichocarpa]	12317	41669	347	346	13	13	20760	1	0	1	619.307	1854.9	3	1854.93	-0.0272	0	70.87	5.3e-05	K	LAYVALDYEQELETAK	S
1	1	gi|224055984	actin 1 [Populus trichocarpa]	12317	41669	347	346	13	13	20761	1	0	1	619.307	1854.9	3	1854.93	-0.0272	0	88.03	1e-06	K	LAYVALDYEQELETAK	S
1	1	gi|224055984	actin 1 [Populus trichocarpa]	12317	41669	347	346	13	13	20762	1	0	1	619.307	1854.9	3	1854.93	-0.0271	0	67.38	0.00012	K	LAYVALDYEQELETAK	S
1	1	gi|224055984	actin 1 [Populus trichocarpa]	12317	41669	347	346	13	13	20763	1	0	1	619.307	1854.9	3	1854.93	-0.0271	0	71.96	4.1e-05	K	LAYVALDYEQELETAK	S
1	1	gi|224055984	actin 1 [Populus trichocarpa]	12317	41669	347	346	13	13	20765	1	0	1	619.307	1854.9	3	1854.93	-0.0271	0	73.92	2.6e-05	K	LAYVALDYEQELETAK	S
1	1	gi|224055984	actin 1 [Populus trichocarpa]	12317	41669	347	346	13	13	20766	1	0	1	619.307	1854.9	3	1854.93	-0.027	0	47.03	0.013	K	LAYVALDYEQELETAK	S
1	1	gi|224055984	actin 1 [Populus trichocarpa]	12317	41669	347	346	13	13	20767	1	0	1	619.307	1854.9	3	1854.93	-0.027	0	52.69	0.0035	K	LAYVALDYEQELETAK	S
1	1	gi|224055984	actin 1 [Populus trichocarpa]	12317	41669	347	346	13	13	20768	1	0	1	619.307	1854.9	3	1854.93	-0.0269	0	81.86	4.2e-06	K	LAYVALDYEQELETAK	S
1	1	gi|224055984	actin 1 [Populus trichocarpa]	12317	41669	347	346	13	13	20769	1	0	1	619.307	1854.9	3	1854.93	-0.0269	0	64.01	0.00026	K	LAYVALDYEQELETAK	S
1	1	gi|224055984	actin 1 [Populus trichocarpa]	12317	41669	347	346	13	13	20770	1	0	1	619.307	1854.9	3	1854.93	-0.0269	0	75.05	2e-05	K	LAYVALDYEQELETAK	S
1	1	gi|224055984	actin 1 [Populus trichocarpa]	12317	41669	347	346	13	13	20771	1	0	1	619.307	1854.9	3	1854.93	-0.0266	0	72.83	3.4e-05	K	LAYVALDYEQELETAK	S
1	1	gi|224055984	actin 1 [Populus trichocarpa]	12317	41669	347	346	13	13	20772	1	0	1	619.307	1854.9	3	1854.93	-0.0265	0	87.47	1.2e-06	K	LAYVALDYEQELETAK	S
1	1	gi|224055984	actin 1 [Populus trichocarpa]	12317	41669	347	346	13	13	20773	1	0	1	619.307	1854.9	3	1854.93	-0.0265	0	94.38	2.4e-07	K	LAYVALDYEQELETAK	S
1	1	gi|224055984	actin 1 [Populus trichocarpa]	12317	41669	347	346	13	13	20774	1	0	1	619.307	1854.9	3	1854.93	-0.0264	0	63.93	0.00026	K	LAYVALDYEQELETAK	S
1	1	gi|224055984	actin 1 [Populus trichocarpa]	12317	41669	347	346	13	13	20775	1	0	1	619.307	1854.9	3	1854.93	-0.0264	0	94.11	2.5e-07	K	LAYVALDYEQELETAK	S
1	1	gi|224055984	actin 1 [Populus trichocarpa]	12317	41669	347	346	13	13	20776	1	0	1	619.307	1854.9	3	1854.93	-0.0263	0	55.09	0.002	K	LAYVALDYEQELETAK	S
1	1	gi|224055984	actin 1 [Populus trichocarpa]	12317	41669	347	346	13	13	20777	1	0	1	619.307	1854.9	3	1854.93	-0.0263	0	67.34	0.00012	K	LAYVALDYEQELETAK	S
1	1	gi|224055984	actin 1 [Populus trichocarpa]	12317	41669	347	346	13	13	20778	1	0	1	619.307	1854.9	3	1854.93	-0.0263	0	82.79	3.4e-06	K	LAYVALDYEQELETAK	S
1	1	gi|224055984	actin 1 [Populus trichocarpa]	12317	41669	347	346	13	13	20779	1	0	1	619.307	1854.9	3	1854.93	-0.0262	0	45.3	0.019	K	LAYVALDYEQELETAK	S
1	1	gi|224055984	actin 1 [Populus trichocarpa]	12317	41669	347	346	13	13	20780	1	0	1	619.307	1854.9	3	1854.93	-0.0262	0	74.98	2e-05	K	LAYVALDYEQELETAK	S
1	1	gi|224055984	actin 1 [Populus trichocarpa]	12317	41669	347	346	13	13	20781	1	0	1	619.307	1854.9	3	1854.93	-0.0262	0	80.16	6.2e-06	K	LAYVALDYEQELETAK	S
1	1	gi|224055984	actin 1 [Populus trichocarpa]	12317	41669	347	346	13	13	20782	1	0	1	619.307	1854.9	3	1854.93	-0.0261	0	52.83	0.0034	K	LAYVALDYEQELETAK	S
1	1	gi|224055984	actin 1 [Populus trichocarpa]	12317	41669	347	346	13	13	20783	1	0	1	619.307	1854.9	3	1854.93	-0.026	0	60.91	0.00052	K	LAYVALDYEQELETAK	S
1	1	gi|224055984	actin 1 [Populus trichocarpa]	12317	41669	347	346	13	13	20784	1	0	1	619.307	1854.9	3	1854.93	-0.0259	0	52.49	0.0036	K	LAYVALDYEQELETAK	S
1	1	gi|224055984	actin 1 [Populus trichocarpa]	12317	41669	347	346	13	13	20785	1	0	1	619.307	1854.9	3	1854.93	-0.0259	0	91.67	4.4e-07	K	LAYVALDYEQELETAK	S
1	1	gi|224055984	actin 1 [Populus trichocarpa]	12317	41669	347	346	13	13	20786	1	0	1	619.307	1854.9	3	1854.93	-0.0258	0	54.8	0.0021	K	LAYVALDYEQELETAK	S
1	1	gi|224055984	actin 1 [Populus trichocarpa]	12317	41669	347	346	13	13	20787	1	0	1	619.307	1854.9	3	1854.93	-0.0257	0	57.33	0.0012	K	LAYVALDYEQELETAK	S
1	1	gi|224055984	actin 1 [Populus trichocarpa]	12317	41669	347	346	13	13	20788	1	0	1	619.307	1854.9	3	1854.93	-0.0257	0	42.47	0.036	K	LAYVALDYEQELETAK	S
1	1	gi|224055984	actin 1 [Populus trichocarpa]	12317	41669	347	346	13	13	20789	1	0	1	619.307	1854.9	3	1854.93	-0.0257	0	79.83	6.7e-06	K	LAYVALDYEQELETAK	S
1	1	gi|224055984	actin 1 [Populus trichocarpa]	12317	41669	347	346	13	13	20790	1	0	1	619.307	1854.9	3	1854.93	-0.0257	0	66.52	0.00014	K	LAYVALDYEQELETAK	S
1	1	gi|224055984	actin 1 [Populus trichocarpa]	12317	41669	347	346	13	13	20791	1	0	1	619.307	1854.9	3	1854.93	-0.0257	0	44.63	0.022	K	LAYVALDYEQELETAK	S
1	1	gi|224055984	actin 1 [Populus trichocarpa]	12317	41669	347	346	13	13	20792	1	0	1	619.307	1854.9	3	1854.93	-0.0257	0	87.93	1e-06	K	LAYVALDYEQELETAK	S
1	1	gi|224055984	actin 1 [Populus trichocarpa]	12317	41669	347	346	13	13	20793	1	0	1	619.307	1854.9	3	1854.93	-0.0256	0	90.3	6e-07	K	LAYVALDYEQELETAK	S
1	1	gi|224055984	actin 1 [Populus trichocarpa]	12317	41669	347	346	13	13	20794	1	0	1	619.307	1854.9	3	1854.93	-0.0256	0	49.61	0.0071	K	LAYVALDYEQELETAK	S
1	1	gi|224055984	actin 1 [Populus trichocarpa]	12317	41669	347	346	13	13	20795	1	0	1	619.307	1854.9	3	1854.93	-0.0255	0	79.83	6.7e-06	K	LAYVALDYEQELETAK	S
1	1	gi|224055984	actin 1 [Populus trichocarpa]	12317	41669	347	346	13	13	20796	1	0	1	619.307	1854.9	3	1854.93	-0.0254	0	45.33	0.019	K	LAYVALDYEQELETAK	S
1	1	gi|224055984	actin 1 [Populus trichocarpa]	12317	41669	347	346	13	13	20797	1	0	1	619.307	1854.9	3	1854.93	-0.0254	0	75.82	1.7e-05	K	LAYVALDYEQELETAK	S
1	1	gi|224055984	actin 1 [Populus trichocarpa]	12317	41669	347	346	13	13	20799	1	0	1	619.307	1854.9	3	1854.93	-0.0253	0	106.39	1.5e-08	K	LAYVALDYEQELETAK	S
1	1	gi|224055984	actin 1 [Populus trichocarpa]	12317	41669	347	346	13	13	20800	1	0	1	619.307	1854.9	3	1854.93	-0.0252	0	76.61	1.4e-05	K	LAYVALDYEQELETAK	S
1	1	gi|224055984	actin 1 [Populus trichocarpa]	12317	41669	347	346	13	13	20801	1	0	1	619.307	1854.9	3	1854.93	-0.0249	0	86.98	1.3e-06	K	LAYVALDYEQELETAK	S
1	1	gi|224055984	actin 1 [Populus trichocarpa]	12317	41669	347	346	13	13	20803	1	0	1	619.308	1854.9	3	1854.93	-0.0245	0	58.93	0.00082	K	LAYVALDYEQELETAK	S
1	1	gi|224055984	actin 1 [Populus trichocarpa]	12317	41669	347	346	13	13	20804	1	0	1	619.308	1854.9	3	1854.93	-0.0245	0	49.92	0.0066	K	LAYVALDYEQELETAK	S
1	1	gi|224055984	actin 1 [Populus trichocarpa]	12317	41669	347	346	13	13	20805	1	0	1	619.308	1854.9	3	1854.93	-0.0245	0	51.64	0.0044	K	LAYVALDYEQELETAK	S
1	1	gi|224055984	actin 1 [Populus trichocarpa]	12317	41669	347	346	13	13	20806	1	0	1	619.308	1854.9	3	1854.93	-0.0245	0	63.22	0.00031	K	LAYVALDYEQELETAK	S
1	1	gi|224055984	actin 1 [Populus trichocarpa]	12317	41669	347	346	13	13	20807	1	0	1	619.308	1854.9	3	1854.93	-0.0237	0	79.4	7.4e-06	K	LAYVALDYEQELETAK	S
1	1	gi|224055984	actin 1 [Populus trichocarpa]	12317	41669	347	346	13	13	20808	1	0	1	619.308	1854.9	3	1854.93	-0.0233	0	60.34	0.0006	K	LAYVALDYEQELETAK	S
1	1	gi|224055984	actin 1 [Populus trichocarpa]	12317	41669	347	346	13	13	20809	1	0	1	619.308	1854.9	3	1854.93	-0.0232	0	61.68	0.00044	K	LAYVALDYEQELETAK	S
1	1	gi|224055984	actin 1 [Populus trichocarpa]	12317	41669	347	346	13	13	20810	1	0	1	619.308	1854.9	3	1854.93	-0.0232	0	62.59	0.00035	K	LAYVALDYEQELETAK	S
1	1	gi|224055984	actin 1 [Populus trichocarpa]	12317	41669	347	346	13	13	4136	1	0	1	619.308	1854.9	3	1854.93	-0.0232	0	57.58	0.0034	K	LAYVALDYEQELETAK	S
1	1	gi|224055984	actin 1 [Populus trichocarpa]	12317	41669	347	346	13	13	20812	1	0	1	619.308	1854.9	3	1854.93	-0.0228	0	45.07	0.02	K	LAYVALDYEQELETAK	S
1	1	gi|224055984	actin 1 [Populus trichocarpa]	12317	41669	347	346	13	13	20813	1	0	1	619.308	1854.9	3	1854.93	-0.0227	0	52.13	0.0039	K	LAYVALDYEQELETAK	S
1	1	gi|224055984	actin 1 [Populus trichocarpa]	12317	41669	347	346	13	13	20814	1	0	1	619.308	1854.9	3	1854.93	-0.0224	0	101.44	4.6e-08	K	LAYVALDYEQELETAK	S
1	1	gi|224055984	actin 1 [Populus trichocarpa]	12317	41669	347	346	13	13	20815	1	0	1	619.308	1854.9	3	1854.93	-0.0224	0	87.51	1.1e-06	K	LAYVALDYEQELETAK	S
1	1	gi|224055984	actin 1 [Populus trichocarpa]	12317	41669	347	346	13	13	20816	1	0	1	619.308	1854.9	3	1854.93	-0.0222	0	59.63	0.0007	K	LAYVALDYEQELETAK	S
1	1	gi|224055984	actin 1 [Populus trichocarpa]	12317	41669	347	346	13	13	20817	1	0	1	619.309	1854.9	3	1854.93	-0.0211	0	49.23	0.0077	K	LAYVALDYEQELETAK	S
1	1	gi|224055984	actin 1 [Populus trichocarpa]	12317	41669	347	346	13	13	4137	1	0	1	619.309	1854.91	3	1854.93	-0.0194	0	43.15	0.095	K	LAYVALDYEQELETAK	S
1	1	gi|224055984	actin 1 [Populus trichocarpa]	12317	41669	347	346	13	13	20819	1	0	1	619.309	1854.91	3	1854.93	-0.0186	0	48.61	0.0089	K	LAYVALDYEQELETAK	S
1	1	gi|224055984	actin 1 [Populus trichocarpa]	12317	41669	347	346	13	13	20820	1	0	1	619.309	1854.91	3	1854.93	-0.0183	0	51.25	0.0048	K	LAYVALDYEQELETAK	S
1	1	gi|224055984	actin 1 [Populus trichocarpa]	12317	41669	347	346	13	13	4138	1	0	1	619.311	1854.91	3	1854.93	-0.0129	0	54.56	0.0069	K	LAYVALDYEQELETAK	S
1	1	gi|224055984	actin 1 [Populus trichocarpa]	12317	41669	347	346	13	13	4140	1	0	1	619.312	1854.91	3	1854.93	-0.0108	0	70.23	0.00019	K	LAYVALDYEQELETAK	S
1	1	gi|224055984	actin 1 [Populus trichocarpa]	12317	41669	347	346	13	13	4141	1	0	1	619.312	1854.92	3	1854.93	-0.0099	0	58.42	0.0028	K	LAYVALDYEQELETAK	S
1	1	gi|224055984	actin 1 [Populus trichocarpa]	12317	41669	347	346	13	13	20828	1	0	1	928.485	1854.96	2	1854.93	0.0305	0	51.72	0.0043	K	LAYVALDYEQELETAK	S
1	1	gi|224055984	actin 1 [Populus trichocarpa]	12317	41669	347	346	13	13	20830	1	0	1	928.485	1854.96	2	1854.93	0.0306	0	52.54	0.0036	K	LAYVALDYEQELETAK	S
1	1	gi|224055984	actin 1 [Populus trichocarpa]	12317	41669	347	346	13	13	20831	1	0	1	928.485	1854.96	2	1854.93	0.0307	0	70.82	5.3e-05	K	LAYVALDYEQELETAK	S
1	1	gi|224055984	actin 1 [Populus trichocarpa]	12317	41669	347	346	13	13	20834	1	0	1	928.485	1854.96	2	1854.93	0.0312	0	65.71	0.00033	K	LAYVALDYEQELETAK	S
1	1	gi|224055984	actin 1 [Populus trichocarpa]	12317	41669	347	346	13	13	20835	1	0	1	928.486	1854.96	2	1854.93	0.0314	0	62.62	0.00035	K	LAYVALDYEQELETAK	S
1	1	gi|224055984	actin 1 [Populus trichocarpa]	12317	41669	347	346	13	13	20837	1	0	1	928.486	1854.96	2	1854.93	0.0316	0	57.63	0.0011	K	LAYVALDYEQELETAK	S
1	1	gi|224055984	actin 1 [Populus trichocarpa]	12317	41669	347	346	13	13	20839	1	0	1	928.486	1854.96	2	1854.93	0.0319	0	58.17	0.00098	K	LAYVALDYEQELETAK	S
1	1	gi|224055984	actin 1 [Populus trichocarpa]	12317	41669	347	346	13	13	20843	1	0	1	928.486	1854.96	2	1854.93	0.0324	0	42.49	0.036	K	LAYVALDYEQELETAK	S
1	1	gi|224055984	actin 1 [Populus trichocarpa]	12317	41669	347	346	13	13	20844	1	0	1	928.486	1854.96	2	1854.93	0.0326	0	64.88	0.00021	K	LAYVALDYEQELETAK	S
1	1	gi|224055984	actin 1 [Populus trichocarpa]	12317	41669	347	346	13	13	20846	1	0	1	928.486	1854.96	2	1854.93	0.0326	0	78.87	8.3e-06	K	LAYVALDYEQELETAK	S
1	1	gi|224055984	actin 1 [Populus trichocarpa]	12317	41669	347	346	13	13	20847	1	0	1	928.486	1854.96	2	1854.93	0.0328	0	65.06	0.0002	K	LAYVALDYEQELETAK	S
1	1	gi|224055984	actin 1 [Populus trichocarpa]	12317	41669	347	346	13	13	20850	1	0	1	928.486	1854.96	2	1854.93	0.0332	0	52.07	0.004	K	LAYVALDYEQELETAK	S
1	1	gi|224055984	actin 1 [Populus trichocarpa]	12317	41669	347	346	13	13	20852	1	0	1	928.486	1854.96	2	1854.93	0.0332	0	59.91	0.00065	K	LAYVALDYEQELETAK	S
[truncated: 3,729 more rows]

## Sheet: sCW-P2
Table S2c. Proteins identified from fractions mCW-P2, mCW-P3, sCW-P2 and sCW-P3 after FFE enrichment of Golgi membranes from developing xylem of pine. Protein identifications were made with one or more significantly matching peptides by Mascot (p < 0.05) against Viridiplantae proteins downloaded from GenBank (May 2012). Column headers are standard outputs from the Mascot search engine (http://www…
[truncated: 1,987 more rows]

[truncated: 1 more sheets: sCW-P3]
