# Supplementary material for: Golgi Enrichment and Proteomic Analysis of Developing Pinus radiata Xylem by Free-Flow Electrophoresis
Source: PLoS One. 2013 Dec 26;8(12):e84669. doi: 10.1371/journal.pone.0084669 (PMC3887118; doi:10.1371/journal.pone.0084669)
Supplement: File S1 — Figure S1, Tables S1-S6. Figure S1. Image of the three-year-old pine tree (Pinus radiata D. Don) sourced from Swanton Pacific Ranch Davenport (CA, USA) that was used to harvest developing xylem for Golgi preparations. After sections were cut, logs were inspected to determine whether compression wood had formed. Logs were then placed on ice for transport back to the laboratory. Table S1. Proteins identified from fractions mCW-P2, mCW-P3, sCW-P2 and sCW-P3 after FFE enrichment of Golgi membranes from developing xylem of pine. Protein identifications were made with one or more significantly matching peptides by Mascot (p < 0.05) against Arabidopsis proteins (TAIR10). Column headers are standard outputs from the Mascot search engine (http://www.matrixscience.com/help/export_help.html). Table S2. Proteins identified from fractions mCW-P2, mCW-P3, sCW-P2 and sCW-P3 after FFE enrichment of Golgi membranes from developing xylem of pine. Protein identifications were made with one or more significantly matching peptides by Mascot (p < 0.05) against Viridiplantae proteins downloaded from GenBank (May 2012). Column headers are standard outputs from the Mascot search engine (http://www.matrixscience.com/help/export_help.html). Table S3. Proteins identified from fractions mCW-P2, mCW-P3, sCW-P2 and sCW-P3 after FFE enrichment of Golgi membranes from developing xylem of pine. Protein identifications were made with one or more significantly matching peptides by Mascot (p < 0.05) against Pinus spp. proteins at GenBank (July 2012). Column headers are standard outputs from the Mascot search engine (http://www.matrixscience.com/help/export_help.html). Table S4. Subcellular localization and functional matrix for fractions mCW-P2, mCW-P3, sCW-P2 and sCW-P3. Numbers indicate the protein hit number (prot_hit_num) from Table S1 (Arabidopsis), Table S2 (Viridiplantae) or Table S3 (pine). Subcellular locations were determined using the SUBcellular Arabidopsis (SUBA) database. Proteins were al [file pone.0084669.s001.zip › TableS3.xlsx]

## Sheet: mCW-P2
Table S3a. Proteins identified from fractions mCW-P2, mCW-P3, sCW-P2 and sCW-P3 after FFE enrichment of Golgi membranes from developing xylem of pine. Protein identifications were made with one or more significantly matching peptides by Mascot (p < 0.05) against Pinus spp. proteins at GenBank (July 2012). Column headers are standard outputs from the Mascot search engine (http://www.matrixscience.…
prot_hit_num	prot_family_member	prot_acc	prot_desc	prot_score	prot_mass	prot_matches	prot_matches_sig	prot_sequences	prot_sequences_sig	pep_query	pep_rank	pep_isbold	pep_isunique	pep_exp_mz	pep_exp_mr	pep_exp_z	pep_calc_mr	pep_delta	pep_miss	pep_score	pep_expect	pep_res_before	pep_seq	pep_res_after	pep_var_mod	pep_var_mod_pos
1	1	gi|162945897	Pinus radiata actin gene, partial sequence	8027	55962	226	223	12	12	3607	1	1	1	400.22	1197.64	3	1197.7	-0.0595	0	60.77	0.0007	R	AVFPSIVGRPR	H
1	1	gi|162945897	Pinus radiata actin gene, partial sequence	8027	55962	226	223	12	12	3608	1	1	1	400.22	1197.64	3	1197.7	-0.0591	0	53.35	0.0038	R	AVFPSIVGRPR	H
1	1	gi|162945897	Pinus radiata actin gene, partial sequence	8027	55962	226	223	12	12	3609	1	1	1	400.22	1197.64	3	1197.7	-0.0591	0	59.89	0.00085	R	AVFPSIVGRPR	H
1	1	gi|162945897	Pinus radiata actin gene, partial sequence	8027	55962	226	223	12	12	3610	1	1	1	400.221	1197.64	3	1197.7	-0.0586	0	79.58	9.1e-06	R	AVFPSIVGRPR	H
1	1	gi|162945897	Pinus radiata actin gene, partial sequence	8027	55962	226	223	12	12	3612	1	1	1	400.221	1197.64	3	1197.7	-0.0582	0	64.38	0.0003	R	AVFPSIVGRPR	H
1	1	gi|162945897	Pinus radiata actin gene, partial sequence	8027	55962	226	223	12	12	3613	1	1	1	400.221	1197.64	3	1197.7	-0.0577	0	69.16	0.0001	R	AVFPSIVGRPR	H
1	1	gi|162945897	Pinus radiata actin gene, partial sequence	8027	55962	226	223	12	12	3614	1	1	1	400.221	1197.64	3	1197.7	-0.0577	0	69.01	0.0001	R	AVFPSIVGRPR	H
1	1	gi|162945897	Pinus radiata actin gene, partial sequence	8027	55962	226	223	12	12	3615	1	1	1	400.221	1197.64	3	1197.7	-0.0576	0	67.65	0.00014	R	AVFPSIVGRPR	H
1	1	gi|162945897	Pinus radiata actin gene, partial sequence	8027	55962	226	223	12	12	3620	1	1	1	599.846	1197.68	2	1197.7	-0.0211	0	50.91	0.0059	R	AVFPSIVGRPR	H
1	1	gi|162945897	Pinus radiata actin gene, partial sequence	8027	55962	226	223	12	12	3621	1	1	1	599.846	1197.68	2	1197.7	-0.0211	0	50.02	0.0072	R	AVFPSIVGRPR	H
1	1	gi|162945897	Pinus radiata actin gene, partial sequence	8027	55962	226	223	12	12	3622	1	1	1	599.846	1197.68	2	1197.7	-0.0211	0	41.87	0.047	R	AVFPSIVGRPR	H
1	1	gi|162945897	Pinus radiata actin gene, partial sequence	8027	55962	226	223	12	12	3623	1	1	1	599.846	1197.68	2	1197.7	-0.0211	0	68.45	0.0001	R	AVFPSIVGRPR	H
1	1	gi|162945897	Pinus radiata actin gene, partial sequence	8027	55962	226	223	12	12	3624	1	1	1	599.846	1197.68	2	1197.7	-0.0211	0	52.42	0.0041	R	AVFPSIVGRPR	H
1	1	gi|162945897	Pinus radiata actin gene, partial sequence	8027	55962	226	223	12	12	3625	1	1	1	599.846	1197.68	2	1197.7	-0.0211	0	60.62	0.00063	R	AVFPSIVGRPR	H
1	1	gi|162945897	Pinus radiata actin gene, partial sequence	8027	55962	226	223	12	12	3626	1	1	1	599.846	1197.68	2	1197.7	-0.0211	0	55.46	0.0021	R	AVFPSIVGRPR	H
1	1	gi|162945897	Pinus radiata actin gene, partial sequence	8027	55962	226	223	12	12	3627	1	1	1	599.846	1197.68	2	1197.7	-0.0211	0	51.7	0.0049	R	AVFPSIVGRPR	H
1	1	gi|162945897	Pinus radiata actin gene, partial sequence	8027	55962	226	223	12	12	3628	1	1	1	599.846	1197.68	2	1197.7	-0.0211	0	54.53	0.0025	R	AVFPSIVGRPR	H
1	1	gi|162945897	Pinus radiata actin gene, partial sequence	8027	55962	226	223	12	12	3629	1	1	1	599.846	1197.68	2	1197.7	-0.0206	0	47.41	0.013	R	AVFPSIVGRPR	H
1	1	gi|162945897	Pinus radiata actin gene, partial sequence	8027	55962	226	223	12	12	3630	1	1	1	599.846	1197.68	2	1197.7	-0.0206	0	52.4	0.0041	R	AVFPSIVGRPR	H
1	1	gi|162945897	Pinus radiata actin gene, partial sequence	8027	55962	226	223	12	12	3631	1	1	1	599.846	1197.68	2	1197.7	-0.0205	0	43.21	0.034	R	AVFPSIVGRPR	H
1	1	gi|162945897	Pinus radiata actin gene, partial sequence	8027	55962	226	223	12	12	3632	1	1	1	599.846	1197.68	2	1197.7	-0.0205	0	54.51	0.0025	R	AVFPSIVGRPR	H
1	1	gi|162945897	Pinus radiata actin gene, partial sequence	8027	55962	226	223	12	12	3633	1	1	1	599.846	1197.68	2	1197.7	-0.0204	0	46.2	0.017	R	AVFPSIVGRPR	H
1	1	gi|162945897	Pinus radiata actin gene, partial sequence	8027	55962	226	223	12	12	3634	1	1	1	599.846	1197.68	2	1197.7	-0.0204	0	40.76	0.06	R	AVFPSIVGRPR	H
1	1	gi|162945897	Pinus radiata actin gene, partial sequence	8027	55962	226	223	12	12	11551	1	1	1	512.262	1533.77	3	1533.81	-0.0421	1	53.49	0.0032	R	DLTDALMKILTER	G	Oxidation (M)	0.0000001000000.0
1	1	gi|162945897	Pinus radiata actin gene, partial sequence	8027	55962	226	223	12	12	11558	1	1	1	767.909	1533.8	2	1533.81	-0.004	1	53.57	0.0031	R	DLTDALMKILTER	G	Oxidation (M)	0.0000001000000.0
1	1	gi|162945897	Pinus radiata actin gene, partial sequence	8027	55962	226	223	12	12	11937	1	1	1	516.593	1546.76	3	1546.8	-0.0455	1	44.23	0.025	R	LDLAGRDLTDALMK	I	Oxidation (M)	0.00000000000010.0
1	1	gi|162945897	Pinus radiata actin gene, partial sequence	8027	55962	226	223	12	12	11940	1	1	1	516.593	1546.76	3	1546.8	-0.0449	1	51.93	0.0043	R	LDLAGRDLTDALMK	I	Oxidation (M)	0.00000000000010.0
1	1	gi|162945897	Pinus radiata actin gene, partial sequence	8027	55962	226	223	12	12	11941	1	1	1	516.593	1546.76	3	1546.8	-0.0446	1	70.74	5.6e-05	R	LDLAGRDLTDALMK	I	Oxidation (M)	0.00000000000010.0
1	1	gi|162945897	Pinus radiata actin gene, partial sequence	8027	55962	226	223	12	12	11942	1	1	1	516.593	1546.76	3	1546.8	-0.0445	1	45.65	0.018	R	LDLAGRDLTDALMK	I	Oxidation (M)	0.00000000000010.0
1	1	gi|162945897	Pinus radiata actin gene, partial sequence	8027	55962	226	223	12	12	11943	1	1	1	516.593	1546.76	3	1546.8	-0.0445	1	63.31	0.00031	R	LDLAGRDLTDALMK	I	Oxidation (M)	0.00000000000010.0
1	1	gi|162945897	Pinus radiata actin gene, partial sequence	8027	55962	226	223	12	12	11944	1	1	1	516.593	1546.76	3	1546.8	-0.0444	1	69.2	8e-05	R	LDLAGRDLTDALMK	I	Oxidation (M)	0.00000000000010.0
1	1	gi|162945897	Pinus radiata actin gene, partial sequence	8027	55962	226	223	12	12	11966	1	1	1	774.406	1546.8	2	1546.8	-0.0056	1	46.85	0.014	R	LDLAGRDLTDALMK	I	Oxidation (M)	0.00000000000010.0
1	1	gi|162945897	Pinus radiata actin gene, partial sequence	8027	55962	226	223	12	12	11967	1	1	1	774.406	1546.8	2	1546.8	-0.0056	1	40.93	0.054	R	LDLAGRDLTDALMK	I	Oxidation (M)	0.00000000000010.0
1	1	gi|162945897	Pinus radiata actin gene, partial sequence	8027	55962	226	223	12	12	11969	1	1	1	774.406	1546.8	2	1546.8	-0.0056	1	44.86	0.022	R	LDLAGRDLTDALMK	I	Oxidation (M)	0.00000000000010.0
1	1	gi|162945897	Pinus radiata actin gene, partial sequence	8027	55962	226	223	12	12	11970	1	1	1	774.406	1546.8	2	1546.8	-0.0042	1	46.79	0.014	R	LDLAGRDLTDALMK	I	Oxidation (M)	0.00000000000010.0
1	1	gi|162945897	Pinus radiata actin gene, partial sequence	8027	55962	226	223	12	12	11975	1	1	1	774.408	1546.8	2	1546.8	-0.0019	1	56.39	0.0015	R	LDLAGRDLTDALMK	I	Oxidation (M)	0.00000000000010.0
1	1	gi|162945897	Pinus radiata actin gene, partial sequence	8027	55962	226	223	12	12	11976	1	1	1	774.408	1546.8	2	1546.8	-0.0019	1	75.1	2.1e-05	R	LDLAGRDLTDALMK	I	Oxidation (M)	0.00000000000010.0
1	1	gi|162945897	Pinus radiata actin gene, partial sequence	8027	55962	226	223	12	12	11977	1	1	1	774.408	1546.8	2	1546.8	-0.0019	1	69.19	8.1e-05	R	LDLAGRDLTDALMK	I	Oxidation (M)	0.00000000000010.0
1	1	gi|162945897	Pinus radiata actin gene, partial sequence	8027	55962	226	223	12	12	11978	1	1	1	774.408	1546.8	2	1546.8	-0.0018	1	63.93	0.00027	R	LDLAGRDLTDALMK	I	Oxidation (M)	0.00000000000010.0
1	1	gi|162945897	Pinus radiata actin gene, partial sequence	8027	55962	226	223	12	12	11979	1	1	1	774.408	1546.8	2	1546.8	-0.0018	1	71.4	4.9e-05	R	LDLAGRDLTDALMK	I	Oxidation (M)	0.00000000000010.0
1	1	gi|162945897	Pinus radiata actin gene, partial sequence	8027	55962	226	223	12	12	11980	1	1	1	774.408	1546.8	2	1546.8	-0.0018	1	76.41	1.5e-05	R	LDLAGRDLTDALMK	I	Oxidation (M)	0.00000000000010.0
1	1	gi|162945897	Pinus radiata actin gene, partial sequence	8027	55962	226	223	12	12	11981	1	1	1	774.408	1546.8	2	1546.8	-0.0016	1	69.89	6.9e-05	R	LDLAGRDLTDALMK	I	Oxidation (M)	0.00000000000010.0
1	1	gi|162945897	Pinus radiata actin gene, partial sequence	8027	55962	226	223	12	12	11982	1	1	1	774.408	1546.8	2	1546.8	-0.0014	1	66.46	0.00015	R	LDLAGRDLTDALMK	I	Oxidation (M)	0.00000000000010.0
1	1	gi|162945897	Pinus radiata actin gene, partial sequence	8027	55962	226	223	12	12	11983	1	1	1	774.408	1546.8	2	1546.8	-0.0014	1	60.67	0.00058	R	LDLAGRDLTDALMK	I	Oxidation (M)	0.00000000000010.0
1	1	gi|162945897	Pinus radiata actin gene, partial sequence	8027	55962	226	223	12	12	11984	1	1	1	774.408	1546.8	2	1546.8	-0.0014	1	55.65	0.0018	R	LDLAGRDLTDALMK	I	Oxidation (M)	0.00000000000010.0
1	1	gi|162945897	Pinus radiata actin gene, partial sequence	8027	55962	226	223	12	12	11985	1	1	1	774.408	1546.8	2	1546.8	-0.0014	1	73.04	3.3e-05	R	LDLAGRDLTDALMK	I	Oxidation (M)	0.00000000000010.0
1	1	gi|162945897	Pinus radiata actin gene, partial sequence	8027	55962	226	223	12	12	11986	1	1	1	774.408	1546.8	2	1546.8	-0.0014	1	60.34	0.00062	R	LDLAGRDLTDALMK	I	Oxidation (M)	0.00000000000010.0
1	1	gi|162945897	Pinus radiata actin gene, partial sequence	8027	55962	226	223	12	12	11987	1	1	1	774.408	1546.8	2	1546.8	-0.0014	1	72.86	3.5e-05	R	LDLAGRDLTDALMK	I	Oxidation (M)	0.00000000000010.0
1	1	gi|162945897	Pinus radiata actin gene, partial sequence	8027	55962	226	223	12	12	11992	1	1	1	774.408	1546.8	2	1546.8	-0.0003	1	43.33	0.032	R	LDLAGRDLTDALMK	I	Oxidation (M)	0.00000000000010.0
1	1	gi|162945897	Pinus radiata actin gene, partial sequence	8027	55962	226	223	12	12	14168	1	1	1	543.933	1628.78	3	1628.82	-0.0388	1	95.6	1.6e-07	R	GYSFTTTAEREIVR	D
1	1	gi|162945897	Pinus radiata actin gene, partial sequence	8027	55962	226	223	12	12	14190	1	1	1	815.418	1628.82	2	1628.82	0.0051	1	55.3	0.0018	R	GYSFTTTAEREIVR	D
1	1	gi|162945897	Pinus radiata actin gene, partial sequence	8027	55962	226	223	12	12	14191	1	1	1	815.418	1628.82	2	1628.82	0.0051	1	54.93	0.002	R	GYSFTTTAEREIVR	D
1	1	gi|162945897	Pinus radiata actin gene, partial sequence	8027	55962	226	223	12	12	17206	1	1	1	582.289	1743.85	3	1743.88	-0.0337	1	50.75	0.0042	K	ILTERGYSFTTTAER	E
1	1	gi|162945897	Pinus radiata actin gene, partial sequence	8027	55962	226	223	12	12	17264	1	1	1	583.288	1746.84	3	1746.88	-0.0357	0	69.21	6.1e-05	K	SYELPDGQVITIGAER	F
1	1	gi|162945897	Pinus radiata actin gene, partial sequence	8027	55962	226	223	12	12	17277	1	1	1	874.448	1746.88	2	1746.88	0.0037	0	67.26	9.9e-05	K	SYELPDGQVITIGAER	F
1	1	gi|162945897	Pinus radiata actin gene, partial sequence	8027	55962	226	223	12	12	17278	1	1	1	874.449	1746.88	2	1746.88	0.0054	0	86.24	1.3e-06	K	SYELPDGQVITIGAER	F
1	1	gi|162945897	Pinus radiata actin gene, partial sequence	8027	55962	226	223	12	12	17281	1	1	1	874.45	1746.88	2	1746.88	0.0058	0	86.32	1.2e-06	K	SYELPDGQVITIGAER	F
1	1	gi|162945897	Pinus radiata actin gene, partial sequence	8027	55962	226	223	12	12	17286	1	1	1	874.451	1746.89	2	1746.88	0.0085	0	71.06	4.1e-05	K	SYELPDGQVITIGAER	F
1	1	gi|162945897	Pinus radiata actin gene, partial sequence	8027	55962	226	223	12	12	17287	1	1	1	874.451	1746.89	2	1746.88	0.0089	0	86.91	1.1e-06	K	SYELPDGQVITIGAER	F
1	1	gi|162945897	Pinus radiata actin gene, partial sequence	8027	55962	226	223	12	12	17289	1	1	1	874.452	1746.89	2	1746.88	0.0098	0	74.17	2e-05	K	SYELPDGQVITIGAER	F
1	1	gi|162945897	Pinus radiata actin gene, partial sequence	8027	55962	226	223	12	12	17291	1	1	1	874.452	1746.89	2	1746.88	0.0102	0	43.73	0.022	K	SYELPDGQVITIGAER	F
1	1	gi|162945897	Pinus radiata actin gene, partial sequence	8027	55962	226	223	12	12	17292	1	1	1	874.452	1746.89	2	1746.88	0.0104	0	50.64	0.0045	K	SYELPDGQVITIGAER	F
1	1	gi|162945897	Pinus radiata actin gene, partial sequence	8027	55962	226	223	12	12	17294	1	1	1	874.452	1746.89	2	1746.88	0.0108	0	100.7	4.5e-08	K	SYELPDGQVITIGAER	F
1	1	gi|162945897	Pinus radiata actin gene, partial sequence	8027	55962	226	223	12	12	17296	1	1	1	874.452	1746.89	2	1746.88	0.0109	0	101.53	3.7e-08	K	SYELPDGQVITIGAER	F
1	1	gi|162945897	Pinus radiata actin gene, partial sequence	8027	55962	226	223	12	12	17297	1	1	1	874.452	1746.89	2	1746.88	0.0111	0	105.44	1.5e-08	K	SYELPDGQVITIGAER	F
1	1	gi|162945897	Pinus radiata actin gene, partial sequence	8027	55962	226	223	12	12	17298	1	1	1	874.453	1746.89	2	1746.88	0.0135	0	57.97	0.00084	K	SYELPDGQVITIGAER	F
1	1	gi|162945897	Pinus radiata actin gene, partial sequence	8027	55962	226	223	12	12	17299	1	1	1	874.455	1746.89	2	1746.88	0.0156	0	87.7	8.9e-07	K	SYELPDGQVITIGAER	F
1	1	gi|162945897	Pinus radiata actin gene, partial sequence	8027	55962	226	223	12	12	17300	1	1	1	874.456	1746.9	2	1746.88	0.0193	0	54.1	0.0033	K	SYELPDGQVITIGAER	F
1	1	gi|162945897	Pinus radiata actin gene, partial sequence	8027	55962	226	223	12	12	19859	1	1	1	619.305	1854.89	3	1854.93	-0.0325	0	56.45	0.0011	K	LAYVALDYEQELETAK	S
1	1	gi|162945897	Pinus radiata actin gene, partial sequence	8027	55962	226	223	12	12	19860	1	1	1	619.305	1854.89	3	1854.93	-0.0323	0	76.8	1e-05	K	LAYVALDYEQELETAK	S
1	1	gi|162945897	Pinus radiata actin gene, partial sequence	8027	55962	226	223	12	12	19861	1	1	1	619.305	1854.89	3	1854.93	-0.0318	0	71.9	3.1e-05	K	LAYVALDYEQELETAK	S
1	1	gi|162945897	Pinus radiata actin gene, partial sequence	8027	55962	226	223	12	12	19862	1	1	1	619.305	1854.89	3	1854.93	-0.0317	0	44.86	0.016	K	LAYVALDYEQELETAK	S
1	1	gi|162945897	Pinus radiata actin gene, partial sequence	8027	55962	226	223	12	12	19863	1	1	1	619.305	1854.89	3	1854.93	-0.0315	0	63.15	0.00024	K	LAYVALDYEQELETAK	S
1	1	gi|162945897	Pinus radiata actin gene, partial sequence	8027	55962	226	223	12	12	19864	1	1	1	619.305	1854.89	3	1854.93	-0.0314	0	64.21	0.00018	K	LAYVALDYEQELETAK	S
1	1	gi|162945897	Pinus radiata actin gene, partial sequence	8027	55962	226	223	12	12	19865	1	1	1	619.305	1854.89	3	1854.93	-0.0313	0	51.3	0.0036	K	LAYVALDYEQELETAK	S
1	1	gi|162945897	Pinus radiata actin gene, partial sequence	8027	55962	226	223	12	12	19866	1	1	1	619.305	1854.89	3	1854.93	-0.0309	0	50.74	0.0041	K	LAYVALDYEQELETAK	S
1	1	gi|162945897	Pinus radiata actin gene, partial sequence	8027	55962	226	223	12	12	19867	1	1	1	619.305	1854.89	3	1854.93	-0.0309	0	67.33	9e-05	K	LAYVALDYEQELETAK	S
1	1	gi|162945897	Pinus radiata actin gene, partial sequence	8027	55962	226	223	12	12	19868	1	1	1	619.305	1854.89	3	1854.93	-0.0305	0	77.26	9.2e-06	K	LAYVALDYEQELETAK	S
1	1	gi|162945897	Pinus radiata actin gene, partial sequence	8027	55962	226	223	12	12	19870	1	1	1	619.306	1854.89	3	1854.93	-0.0302	0	50.41	0.0044	K	LAYVALDYEQELETAK	S
1	1	gi|162945897	Pinus radiata actin gene, partial sequence	8027	55962	226	223	12	12	19871	1	1	1	619.306	1854.89	3	1854.93	-0.0302	0	44.66	0.017	K	LAYVALDYEQELETAK	S
1	1	gi|162945897	Pinus radiata actin gene, partial sequence	8027	55962	226	223	12	12	19874	1	1	1	619.306	1854.9	3	1854.93	-0.0297	0	56.94	0.00099	K	LAYVALDYEQELETAK	S
1	1	gi|162945897	Pinus radiata actin gene, partial sequence	8027	55962	226	223	12	12	19875	1	1	1	619.306	1854.9	3	1854.93	-0.0296	0	61.86	0.00032	K	LAYVALDYEQELETAK	S
1	1	gi|162945897	Pinus radiata actin gene, partial sequence	8027	55962	226	223	12	12	19877	1	1	1	619.306	1854.9	3	1854.93	-0.0293	0	50.62	0.0042	K	LAYVALDYEQELETAK	S
1	1	gi|162945897	Pinus radiata actin gene, partial sequence	8027	55962	226	223	12	12	19878	1	1	1	619.306	1854.9	3	1854.93	-0.0293	0	56.55	0.0011	K	LAYVALDYEQELETAK	S
1	1	gi|162945897	Pinus radiata actin gene, partial sequence	8027	55962	226	223	12	12	19879	1	1	1	619.306	1854.9	3	1854.93	-0.0292	0	57.33	0.0009	K	LAYVALDYEQELETAK	S
1	1	gi|162945897	Pinus radiata actin gene, partial sequence	8027	55962	226	223	12	12	19880	1	1	1	619.306	1854.9	3	1854.93	-0.0291	0	55.77	0.0013	K	LAYVALDYEQELETAK	S
1	1	gi|162945897	Pinus radiata actin gene, partial sequence	8027	55962	226	223	12	12	19881	1	1	1	619.306	1854.9	3	1854.93	-0.0291	0	59.55	0.00054	K	LAYVALDYEQELETAK	S
1	1	gi|162945897	Pinus radiata actin gene, partial sequence	8027	55962	226	223	12	12	19882	1	1	1	619.306	1854.9	3	1854.93	-0.0287	0	50	0.0049	K	LAYVALDYEQELETAK	S
1	1	gi|162945897	Pinus radiata actin gene, partial sequence	8027	55962	226	223	12	12	19884	1	1	1	619.306	1854.9	3	1854.93	-0.0287	0	45.73	0.013	K	LAYVALDYEQELETAK	S
1	1	gi|162945897	Pinus radiata actin gene, partial sequence	8027	55962	226	223	12	12	19885	1	1	1	619.306	1854.9	3	1854.93	-0.0287	0	69.67	5.3e-05	K	LAYVALDYEQELETAK	S
1	1	gi|162945897	Pinus radiata actin gene, partial sequence	8027	55962	226	223	12	12	19887	1	1	1	619.306	1854.9	3	1854.93	-0.0284	0	44.28	0.018	K	LAYVALDYEQELETAK	S
1	1	gi|162945897	Pinus radiata actin gene, partial sequence	8027	55962	226	223	12	12	19888	1	1	1	619.306	1854.9	3	1854.93	-0.0284	0	43.64	0.021	K	LAYVALDYEQELETAK	S
1	1	gi|162945897	Pinus radiata actin gene, partial sequence	8027	55962	226	223	12	12	19889	1	1	1	619.306	1854.9	3	1854.93	-0.0284	0	87.82	8.1e-07	K	LAYVALDYEQELETAK	S
1	1	gi|162945897	Pinus radiata actin gene, partial sequence	8027	55962	226	223	12	12	19890	1	1	1	619.306	1854.9	3	1854.93	-0.0284	0	53.13	0.0024	K	LAYVALDYEQELETAK	S
1	1	gi|162945897	Pinus radiata actin gene, partial sequence	8027	55962	226	223	12	12	19891	1	1	1	619.306	1854.9	3	1854.93	-0.0284	0	60.58	0.00043	K	LAYVALDYEQELETAK	S
1	1	gi|162945897	Pinus radiata actin gene, partial sequence	8027	55962	226	223	12	12	19892	1	1	1	619.306	1854.9	3	1854.93	-0.0283	0	67.57	8.5e-05	K	LAYVALDYEQELETAK	S
1	1	gi|162945897	Pinus radiata actin gene, partial sequence	8027	55962	226	223	12	12	19893	1	1	1	619.306	1854.9	3	1854.93	-0.028	0	55.25	0.0015	K	LAYVALDYEQELETAK	S
1	1	gi|162945897	Pinus radiata actin gene, partial sequence	8027	55962	226	223	12	12	19894	1	1	1	619.306	1854.9	3	1854.93	-0.0278	0	45.05	0.015	K	LAYVALDYEQELETAK	S
1	1	gi|162945897	Pinus radiata actin gene, partial sequence	8027	55962	226	223	12	12	19895	1	1	1	619.306	1854.9	3	1854.93	-0.0276	0	65.69	0.00013	K	LAYVALDYEQELETAK	S
1	1	gi|162945897	Pinus radiata actin gene, partial sequence	8027	55962	226	223	12	12	19896	1	1	1	619.306	1854.9	3	1854.93	-0.0276	0	60.71	0.00041	K	LAYVALDYEQELETAK	S
1	1	gi|162945897	Pinus radiata actin gene, partial sequence	8027	55962	226	223	12	12	19897	1	1	1	619.307	1854.9	3	1854.93	-0.0273	0	43.13	0.024	K	LAYVALDYEQELETAK	S
1	1	gi|162945897	Pinus radiata actin gene, partial sequence	8027	55962	226	223	12	12	19898	1	1	1	619.307	1854.9	3	1854.93	-0.0273	0	75.51	1.4e-05	K	LAYVALDYEQELETAK	S
1	1	gi|162945897	Pinus radiata actin gene, partial sequence	8027	55962	226	223	12	12	19899	1	1	1	619.307	1854.9	3	1854.93	-0.027	0	68.5	6.9e-05	K	LAYVALDYEQELETAK	S
1	1	gi|162945897	Pinus radiata actin gene, partial sequence	8027	55962	226	223	12	12	19900	1	1	1	619.307	1854.9	3	1854.93	-0.0267	0	72.9	2.5e-05	K	LAYVALDYEQELETAK	S
1	1	gi|162945897	Pinus radiata actin gene, partial sequence	8027	55962	226	223	12	12	4401	1	1	1	619.307	1854.9	3	1854.93	-0.0267	0	80.46	1.5e-05	K	LAYVALDYEQELETAK	S
1	1	gi|162945897	Pinus radiata actin gene, partial sequence	8027	55962	226	223	12	12	19901	1	1	1	619.307	1854.9	3	1854.93	-0.0266	0	48.6	0.0067	K	LAYVALDYEQELETAK	S
1	1	gi|162945897	Pinus radiata actin gene, partial sequence	8027	55962	226	223	12	12	19902	1	1	1	619.307	1854.9	3	1854.93	-0.0266	0	81.47	3.5e-06	K	LAYVALDYEQELETAK	S
1	1	gi|162945897	Pinus radiata actin gene, partial sequence	8027	55962	226	223	12	12	19903	1	1	1	619.307	1854.9	3	1854.93	-0.0266	0	48.65	0.0067	K	LAYVALDYEQELETAK	S
1	1	gi|162945897	Pinus radiata actin gene, partial sequence	8027	55962	226	223	12	12	19905	1	1	1	619.307	1854.9	3	1854.93	-0.0264	0	65.6	0.00013	K	LAYVALDYEQELETAK	S
1	1	gi|162945897	Pinus radiata actin gene, partial sequence	8027	55962	226	223	12	12	19908	1	1	1	619.307	1854.9	3	1854.93	-0.0263	0	63.56	0.00021	K	LAYVALDYEQELETAK	S
1	1	gi|162945897	Pinus radiata actin gene, partial sequence	8027	55962	226	223	12	12	19911	1	1	1	619.307	1854.9	3	1854.93	-0.0257	0	48.83	0.0064	K	LAYVALDYEQELETAK	S
1	1	gi|162945897	Pinus radiata actin gene, partial sequence	8027	55962	226	223	12	12	19913	1	1	1	619.307	1854.9	3	1854.93	-0.0255	0	41	0.039	K	LAYVALDYEQELETAK	S
1	1	gi|162945897	Pinus radiata actin gene, partial sequence	8027	55962	226	223	12	12	19914	1	1	1	619.307	1854.9	3	1854.93	-0.0254	0	43.71	0.021	K	LAYVALDYEQELETAK	S
1	1	gi|162945897	Pinus radiata actin gene, partial sequence	8027	55962	226	223	12	12	19915	1	1	1	619.307	1854.9	3	1854.93	-0.0254	0	56.47	0.0011	K	LAYVALDYEQELETAK	S
1	1	gi|162945897	Pinus radiata actin gene, partial sequence	8027	55962	226	223	12	12	19917	1	1	1	619.307	1854.9	3	1854.93	-0.0251	0	44.42	0.018	K	LAYVALDYEQELETAK	S
1	1	gi|162945897	Pinus radiata actin gene, partial sequence	8027	55962	226	223	12	12	19918	1	1	1	619.308	1854.9	3	1854.93	-0.0243	0	50.19	0.0047	K	LAYVALDYEQELETAK	S
1	1	gi|162945897	Pinus radiata actin gene, partial sequence	8027	55962	226	223	12	12	19920	1	1	1	619.308	1854.9	3	1854.93	-0.0241	0	48.94	0.0062	K	LAYVALDYEQELETAK	S
1	1	gi|162945897	Pinus radiata actin gene, partial sequence	8027	55962	226	223	12	12	19922	1	1	1	619.308	1854.9	3	1854.93	-0.0238	0	40.4	0.044	K	LAYVALDYEQELETAK	S
1	1	gi|162945897	Pinus radiata actin gene, partial sequence	8027	55962	226	223	12	12	19923	1	1	1	619.308	1854.9	3	1854.93	-0.0238	0	48.7	0.0066	K	LAYVALDYEQELETAK	S
1	1	gi|162945897	Pinus radiata actin gene, partial sequence	8027	55962	226	223	12	12	19924	1	1	1	619.308	1854.9	3	1854.93	-0.0238	0	67.92	7.9e-05	K	LAYVALDYEQELETAK	S
1	1	gi|162945897	Pinus radiata actin gene, partial sequence	8027	55962	226	223	12	12	4403	1	1	1	619.308	1854.9	3	1854.93	-0.0233	0	62.93	0.00084	K	LAYVALDYEQELETAK	S
1	1	gi|162945897	Pinus radiata actin gene, partial sequence	8027	55962	226	223	12	12	19927	1	1	1	619.308	1854.9	3	1854.93	-0.0232	0	100.9	4e-08	K	LAYVALDYEQELETAK	S
1	1	gi|162945897	Pinus radiata actin gene, partial sequence	8027	55962	226	223	12	12	19928	1	1	1	619.308	1854.9	3	1854.93	-0.0221	0	65.43	0.00014	K	LAYVALDYEQELETAK	S
1	1	gi|162945897	Pinus radiata actin gene, partial sequence	8027	55962	226	223	12	12	19930	1	1	1	619.309	1854.9	3	1854.93	-0.0211	0	46.84	0.01	K	LAYVALDYEQELETAK	S
1	1	gi|162945897	Pinus radiata actin gene, partial sequence	8027	55962	226	223	12	12	19931	1	1	1	619.309	1854.91	3	1854.93	-0.0186	0	52.78	0.0026	K	LAYVALDYEQELETAK	S
1	1	gi|162945897	Pinus radiata actin gene, partial sequence	8027	55962	226	223	12	12	4410	1	1	1	619.311	1854.91	3	1854.93	-0.0134	0	41.77	0.11	K	LAYVALDYEQELETAK	S
1	1	gi|162945897	Pinus radiata actin gene, partial sequence	8027	55962	226	223	12	12	19933	1	1	1	619.313	1854.92	3	1854.93	-0.0088	0	41.3	0.037	K	LAYVALDYEQELETAK	S
1	1	gi|162945897	Pinus radiata actin gene, partial sequence	8027	55962	226	223	12	12	19940	1	1	1	928.476	1854.94	2	1854.93	0.0121	0	53.63	0.0021	K	LAYVALDYEQELETAK	S
1	1	gi|162945897	Pinus radiata actin gene, partial sequence	8027	55962	226	223	12	12	19945	1	1	1	928.477	1854.94	2	1854.93	0.0141	0	59.6	0.00053	K	LAYVALDYEQELETAK	S
1	1	gi|162945897	Pinus radiata actin gene, partial sequence	8027	55962	226	223	12	12	19946	1	1	1	928.477	1854.94	2	1854.93	0.0141	0	56.1	0.0012	K	LAYVALDYEQELETAK	S
1	1	gi|162945897	Pinus radiata actin gene, partial sequence	8027	55962	226	223	12	12	19947	1	1	1	928.477	1854.94	2	1854.93	0.0151	0	49.96	0.0049	K	LAYVALDYEQELETAK	S
1	1	gi|162945897	Pinus radiata actin gene, partial sequence	8027	55962	226	223	12	12	19948	1	1	1	928.478	1854.94	2	1854.93	0.016	0	59.65	0.00053	K	LAYVALDYEQELETAK	S
1	1	gi|162945897	Pinus radiata actin gene, partial sequence	8027	55962	226	223	12	12	19949	1	1	1	928.478	1854.94	2	1854.93	0.016	0	59.58	0.00054	K	LAYVALDYEQELETAK	S
1	1	gi|162945897	Pinus radiata actin gene, partial sequence	8027	55962	226	223	12	12	19951	1	1	1	928.478	1854.94	2	1854.93	0.0161	0	60.08	0.00048	K	LAYVALDYEQELETAK	S
1	1	gi|162945897	Pinus radiata actin gene, partial sequence	8027	55962	226	223	12	12	19952	1	1	1	928.478	1854.94	2	1854.93	0.0162	0	61.69	0.00053	K	LAYVALDYEQELETAK	S
1	1	gi|162945897	Pinus radiata actin gene, partial sequence	8027	55962	226	223	12	12	19953	1	1	1	928.478	1854.94	2	1854.93	0.0163	0	52.78	0.0041	K	LAYVALDYEQELETAK	S
1	1	gi|162945897	Pinus radiata actin gene, partial sequence	8027	55962	226	223	12	12	19954	1	1	1	928.478	1854.94	2	1854.93	0.0165	0	56.06	0.0012	K	LAYVALDYEQELETAK	S
1	1	gi|162945897	Pinus radiata actin gene, partial sequence	8027	55962	226	223	12	12	19955	1	1	1	928.478	1854.94	2	1854.93	0.0165	0	48.82	0.0064	K	LAYVALDYEQELETAK	S
1	1	gi|162945897	Pinus radiata actin gene, partial sequence	8027	55962	226	223	12	12	19956	1	1	1	928.478	1854.94	2	1854.93	0.0166	0	54.3	0.0018	K	LAYVALDYEQELETAK	S
1	1	gi|162945897	Pinus radiata actin gene, partial sequence	8027	55962	226	223	12	12	19957	1	1	1	928.478	1854.94	2	1854.93	0.0167	0	77.08	9.5e-06	K	LAYVALDYEQELETAK	S
1	1	gi|162945897	Pinus radiata actin gene, partial sequence	8027	55962	226	223	12	12	19958	1	1	1	928.478	1854.94	2	1854.93	0.0169	0	68.91	6.2e-05	K	LAYVALDYEQELETAK	S
1	1	gi|162945897	Pinus radiata actin gene, partial sequence	8027	55962	226	223	12	12	19959	1	1	1	928.478	1854.94	2	1854.93	0.0169	0	77.15	9.4e-06	K	LAYVALDYEQELETAK	S
1	1	gi|162945897	Pinus radiata actin gene, partial sequence	8027	55962	226	223	12	12	19960	1	1	1	928.478	1854.94	2	1854.93	0.017	0	58.44	0.0007	K	LAYVALDYEQELETAK	S
1	1	gi|162945897	Pinus radiata actin gene, partial sequence	8027	55962	226	223	12	12	19961	1	1	1	928.478	1854.94	2	1854.93	0.017	0	84.97	1.5e-06	K	LAYVALDYEQELETAK	S
1	1	gi|162945897	Pinus radiata actin gene, partial sequence	8027	55962	226	223	12	12	19962	1	1	1	928.478	1854.94	2	1854.93	0.0173	0	56.67	0.001	K	LAYVALDYEQELETAK	S
1	1	gi|162945897	Pinus radiata actin gene, partial sequence	8027	55962	226	223	12	12	19963	1	1	1	928.478	1854.94	2	1854.93	0.0173	0	52.62	0.0027	K	LAYVALDYEQELETAK	S
1	1	gi|162945897	Pinus radiata actin gene, partial sequence	8027	55962	226	223	12	12	19965	1	1	1	928.479	1854.94	2	1854.93	0.0173	0	72.07	3e-05	K	LAYVALDYEQELETAK	S
1	1	gi|162945897	Pinus radiata actin gene, partial sequence	8027	55962	226	223	12	12	19968	1	1	1	928.479	1854.94	2	1854.93	0.0176	0	41.89	0.031	K	LAYVALDYEQELETAK	S
1	1	gi|162945897	Pinus radiata actin gene, partial sequence	8027	55962	226	223	12	12	19970	1	1	1	928.479	1854.94	2	1854.93	0.0179	0	65.73	0.00013	K	LAYVALDYEQELETAK	S
1	1	gi|162945897	Pinus radiata actin gene, partial sequence	8027	55962	226	223	12	12	19971	1	1	1	928.479	1854.94	2	1854.93	0.0179	0	45.33	0.023	K	LAYVALDYEQELETAK	S
1	1	gi|162945897	Pinus radiata actin gene, partial sequence	8027	55962	226	223	12	12	19972	1	1	1	928.479	1854.94	2	1854.93	0.0181	0	55.31	0.0014	K	LAYVALDYEQELETAK	S
1	1	gi|162945897	Pinus radiata actin gene, partial sequence	8027	55962	226	223	12	12	19973	1	1	1	928.479	1854.94	2	1854.93	0.0182	0	68.24	7.3e-05	K	LAYVALDYEQELETAK	S
1	1	gi|162945897	Pinus radiata actin gene, partial sequence	8027	55962	226	223	12	12	19974	1	1	1	928.479	1854.94	2	1854.93	0.0182	0	56.57	0.0011	K	LAYVALDYEQELETAK	S
1	1	gi|162945897	Pinus radiata actin gene, partial sequence	8027	55962	226	223	12	12	19975	1	1	1	928.479	1854.94	2	1854.93	0.0185	0	57.02	0.00097	K	LAYVALDYEQELETAK	S
1	1	gi|162945897	Pinus radiata actin gene, partial sequence	8027	55962	226	223	12	12	19976	1	1	1	928.479	1854.94	2	1854.93	0.0186	0	53.08	0.0024	K	LAYVALDYEQELETAK	S
1	1	gi|162945897	Pinus radiata actin gene, partial sequence	8027	55962	226	223	12	12	19977	1	1	1	928.479	1854.94	2	1854.93	0.0186	0	48.32	0.0072	K	LAYVALDYEQELETAK	S
1	1	gi|162945897	Pinus radiata actin gene, partial sequence	8027	55962	226	223	12	12	19978	1	1	1	928.479	1854.94	2	1854.93	0.0187	0	71.14	3.7e-05	K	LAYVALDYEQELETAK	S
1	1	gi|162945897	Pinus radiata actin gene, partial sequence	8027	55962	226	223	12	12	19983	1	1	1	928.479	1854.94	2	1854.93	0.0191	0	44	0.019	K	LAYVALDYEQELETAK	S
1	1	gi|162945897	Pinus radiata actin gene, partial sequence	8027	55962	226	223	12	12	19984	1	1	1	928.479	1854.94	2	1854.93	0.0191	0	50.79	0.0041	K	LAYVALDYEQELETAK	S
1	1	gi|162945897	Pinus radiata actin gene, partial sequence	8027	55962	226	223	12	12	19986	1	1	1	928.479	1854.94	2	1854.93	0.0192	0	75.53	1.4e-05	K	LAYVALDYEQELETAK	S
1	1	gi|162945897	Pinus radiata actin gene, partial sequence	8027	55962	226	223	12	12	19987	1	1	1	928.479	1854.94	2	1854.93	0.0192	0	43.47	0.022	K	LAYVALDYEQELETAK	S
1	1	gi|162945897	Pinus radiata actin gene, partial sequence	8027	55962	226	223	12	12	19988	1	1	1	928.479	1854.94	2	1854.93	0.0192	0	42.8	0.026	K	LAYVALDYEQELETAK	S
1	1	gi|162945897	Pinus radiata actin gene, partial sequence	8027	55962	226	223	12	12	19989	1	1	1	928.48	1854.94	2	1854.93	0.0193	0	50.41	0.0044	K	LAYVALDYEQELETAK	S
1	1	gi|162945897	Pinus radiata actin gene, partial sequence	8027	55962	226	223	12	12	19990	1	1	1	928.48	1854.94	2	1854.93	0.0193	0	58.22	0.00073	K	LAYVALDYEQELETAK	S
1	1	gi|162945897	Pinus radiata actin gene, partial sequence	8027	55962	226	223	12	12	19991	1	1	1	928.48	1854.94	2	1854.93	0.0194	0	66.39	0.00018	K	LAYVALDYEQELETAK	S
1	1	gi|162945897	Pinus radiata actin gene, partial sequence	8027	55962	226	223	12	12	19992	1	1	1	928.48	1854.94	2	1854.93	0.0194	0	42.15	0.03	K	LAYVALDYEQELETAK	S
1	1	gi|162945897	Pinus radiata actin gene, partial sequence	8027	55962	226	223	12	12	19993	1	1	1	928.48	1854.94	2	1854.93	0.0195	0	55.53	0.0014	K	LAYVALDYEQELETAK	S
1	1	gi|162945897	Pinus radiata actin gene, partial sequence	8027	55962	226	223	12	12	19994	1	1	1	928.48	1854.94	2	1854.93	0.0195	0	59.57	0.00054	K	LAYVALDYEQELETAK	S
1	1	gi|162945897	Pinus radiata actin gene, partial sequence	8027	55962	226	223	12	12	19995	1	1	1	928.48	1854.94	2	1854.93	0.0196	0	71.61	3.4e-05	K	LAYVALDYEQELETAK	S
1	1	gi|162945897	Pinus radiata actin gene, partial sequence	8027	55962	226	223	12	12	19997	1	1	1	928.48	1854.94	2	1854.93	0.0196	0	45.95	0.012	K	LAYVALDYEQELETAK	S
1	1	gi|162945897	Pinus radiata actin gene, partial sequence	8027	55962	226	223	12	12	20000	1	1	1	928.48	1854.94	2	1854.93	0.0197	0	62.82	0.00025	K	LAYVALDYEQELETAK	S
1	1	gi|162945897	Pinus radiata actin gene, partial sequence	8027	55962	226	223	12	12	20001	1	1	1	928.48	1854.94	2	1854.93	0.0197	0	61.81	0.00032	K	LAYVALDYEQELETAK	S
1	1	gi|162945897	Pinus radiata actin gene, partial sequence	8027	55962	226	223	12	12	20003	1	1	1	928.48	1854.94	2	1854.93	0.0199	0	60.89	0.0004	K	LAYVALDYEQELETAK	S
1	1	gi|162945897	Pinus radiata actin gene, partial sequence	8027	55962	226	223	12	12	20004	1	1	1	928.48	1854.94	2	1854.93	0.0199	0	59.11	0.0006	K	LAYVALDYEQELETAK	S
1	1	gi|162945897	Pinus radiata actin gene, partial sequence	8027	55962	226	223	12	12	20008	1	1	1	928.48	1854.95	2	1854.93	0.0203	0	75.57	1.3e-05	K	LAYVALDYEQELETAK	S
1	1	gi|162945897	Pinus radiata actin gene, partial sequence	8027	55962	226	223	12	12	20009	1	1	1	928.48	1854.95	2	1854.93	0.0203	0	48.82	0.0064	K	LAYVALDYEQELETAK	S
1	1	gi|162945897	Pinus radiata actin gene, partial sequence	8027	55962	226	223	12	12	20014	1	1	1	928.48	1854.95	2	1854.93	0.0205	0	63.06	0.00024	K	LAYVALDYEQELETAK	S
1	1	gi|162945897	Pinus radiata actin gene, partial sequence	8027	55962	226	223	12	12	20016	1	1	1	928.48	1854.95	2	1854.93	0.0206	0	43.97	0.019	K	LAYVALDYEQELETAK	S
1	1	gi|162945897	Pinus radiata actin gene, partial sequence	8027	55962	226	223	12	12	20018	1	1	1	928.48	1854.95	2	1854.93	0.0207	0	77.9	7.9e-06	K	LAYVALDYEQELETAK	S
1	1	gi|162945897	Pinus radiata actin gene, partial sequence	8027	55962	226	223	12	12	20021	1	1	1	928.48	1854.95	2	1854.93	0.0208	0	52.22	0.0029	K	LAYVALDYEQELETAK	S
1	1	gi|162945897	Pinus radiata actin gene, partial sequence	8027	55962	226	223	12	12	20023	1	1	1	928.48	1854.95	2	1854.93	0.0208	0	55.95	0.0012	K	LAYVALDYEQELETAK	S
1	1	gi|162945897	Pinus radiata actin gene, partial sequence	8027	55962	226	223	12	12	20024	1	1	1	928.48	1854.95	2	1854.93	0.0208	0	54.8	0.0016	K	LAYVALDYEQELETAK	S
1	1	gi|162945897	Pinus radiata actin gene, partial sequence	8027	55962	226	223	12	12	20025	1	1	1	928.48	1854.95	2	1854.93	0.0209	0	49	0.0061	K	LAYVALDYEQELETAK	S
1	1	gi|162945897	Pinus radiata actin gene, partial sequence	8027	55962	226	223	12	12	20029	1	1	1	928.48	1854.95	2	1854.93	0.021	0	52.98	0.0024	K	LAYVALDYEQELETAK	S
1	1	gi|162945897	Pinus radiata actin gene, partial sequence	8027	55962	226	223	12	12	20030	1	1	1	928.48	1854.95	2	1854.93	0.021	0	67.29	9.1e-05	K	LAYVALDYEQELETAK	S
1	1	gi|162945897	Pinus radiata actin gene, partial sequence	8027	55962	226	223	12	12	20031	1	1	1	928.48	1854.95	2	1854.93	0.021	0	67.55	8.5e-05	K	LAYVALDYEQELETAK	S
1	1	gi|162945897	Pinus radiata actin gene, partial sequence	8027	55962	226	223	12	12	20038	1	1	1	928.48	1854.95	2	1854.93	0.0213	0	51.51	0.0034	K	LAYVALDYEQELETAK	S
1	1	gi|162945897	Pinus radiata actin gene, partial sequence	8027	55962	226	223	12	12	20040	1	1	1	928.48	1854.95	2	1854.93	0.0213	0	51.54	0.0034	K	LAYVALDYEQELETAK	S
1	1	gi|162945897	Pinus radiata actin gene, partial sequence	8027	55962	226	223	12	12	20043	1	1	1	928.481	1854.95	2	1854.93	0.0214	0	40.85	0.04	K	LAYVALDYEQELETAK	S
1	1	gi|162945897	Pinus radiata actin gene, partial sequence	8027	55962	226	223	12	12	20044	1	1	1	928.481	1854.95	2	1854.93	0.0214	0	57.22	0.00092	K	LAYVALDYEQELETAK	S
1	1	gi|162945897	Pinus radiata actin gene, partial sequence	8027	55962	226	223	12	12	20047	1	1	1	928.481	1854.95	2	1854.93	0.0215	0	52.58	0.0027	K	LAYVALDYEQELETAK	S
1	1	gi|162945897	Pinus radiata actin gene, partial sequence	8027	55962	226	223	12	12	20048	1	1	1	928.481	1854.95	2	1854.93	0.0216	0	62.18	0.00029	K	LAYVALDYEQELETAK	S
1	1	gi|162945897	Pinus radiata actin gene, partial sequence	8027	55962	226	223	12	12	20049	1	1	1	928.481	1854.95	2	1854.93	0.0216	0	63.72	0.00033	K	LAYVALDYEQELETAK	S
1	1	gi|162945897	Pinus radiata actin gene, partial sequence	8027	55962	226	223	12	12	20050	1	1	1	928.481	1854.95	2	1854.93	0.0216	0	57.87	0.00079	K	LAYVALDYEQELETAK	S
1	1	gi|162945897	Pinus radiata actin gene, partial sequence	8027	55962	226	223	12	12	20054	1	1	1	928.481	1854.95	2	1854.93	0.0221	0	53.9	0.002	K	LAYVALDYEQELETAK	S
1	1	gi|162945897	Pinus radiata actin gene, partial sequence	8027	55962	226	223	12	12	20056	1	1	1	928.481	1854.95	2	1854.93	0.0222	0	53.24	0.0023	K	LAYVALDYEQELETAK	S
1	1	gi|162945897	Pinus radiata actin gene, partial sequence	8027	55962	226	223	12	12	20067	1	1	1	928.481	1854.95	2	1854.93	0.0231	0	67.22	0.00015	K	LAYVALDYEQELETAK	S
1	1	gi|162945897	Pinus radiata actin gene, partial sequence	8027	55962	226	223	12	12	20073	1	1	1	928.482	1854.95	2	1854.93	0.0243	0	53.41	0.0036	K	LAYVALDYEQELETAK	S
1	1	gi|162945897	Pinus radiata actin gene, partial sequence	8027	55962	226	223	12	12	20074	1	1	1	928.482	1854.95	2	1854.93	0.0246	0	56.71	0.0017	K	LAYVALDYEQELETAK	S
1	1	gi|162945897	Pinus radiata actin gene, partial sequence	8027	55962	226	223	12	12	20079	1	1	1	928.484	1854.95	2	1854.93	0.0285	0	64.59	0.00027	K	LAYVALDYEQELETAK	S
1	1	gi|162945897	Pinus radiata actin gene, partial sequence	8027	55962	226	223	12	12	24401	1	1	1	684.351	2050.03	3	2050.05	-0.0168	1	55.1	0.0013	K	SYELPDGQVITIGAERFR	C
1	1	gi|162945897	Pinus radiata actin gene, partial sequence	8027	55962	226	223	12	12	25648	1	1	1	705.023	2112.05	3	2112.06	-0.0165	1	90.26	3.6e-07	K	EKLAYVALDYEQELETAK	S
1	1	gi|162945897	Pinus radiata actin gene, partial sequence	8027	55962	226	223	12	12	25658	1	1	1	1057.06	2112.1	2	2112.06	0.035	1	58.93	0.00049	K	EKLAYVALDYEQELETAK	S
1	1	gi|162945897	Pinus radiata actin gene, partial sequence	8027	55962	226	223	12	12	30810	1	1	1	818.079	2451.22	3	2451.21	0.0035	1	57.09	0.00048	K	SSSSIDKSYELPDGQVITIGAER	F
1	1	gi|162945897	Pinus radiata actin gene, partial sequence	8027	55962	226	223	12	12	30811	1	1	1	818.08	2451.22	3	2451.21	0.0037	1	55.45	0.0007	K	SSSSIDKSYELPDGQVITIGAER	F
1	1	gi|162945897	Pinus radiata actin gene, partial sequence	8027	55962	226	223	12	12	30815	1	1	1	818.081	2451.22	3	2451.21	0.0068	1	55.04	0.00077	K	SSSSIDKSYELPDGQVITIGAER	F
1	1	gi|162945897	Pinus radiata actin gene, partial sequence	8027	55962	226	223	12	12	30816	1	1	1	818.081	2451.22	3	2451.21	0.0068	1	71.73	1.7e-05	K	SSSSIDKSYELPDGQVITIGAER	F
1	1	gi|162945897	Pinus radiata actin gene, partial sequence	8027	55962	226	223	12	12	30817	1	1	1	818.081	2451.22	3	2451.21	0.0074	1	104.01	9.8e-09	K	SSSSIDKSYELPDGQVITIGAER	F
1	1	gi|162945897	Pinus radiata actin gene, partial sequence	8027	55962	226	223	12	12	30819	1	1	1	818.081	2451.22	3	2451.21	0.0075	1	79.96	2.5e-06	K	SSSSIDKSYELPDGQVITIGAER	F
1	1	gi|162945897	Pinus radiata actin gene, partial sequence	8027	55962	226	223	12	12	30821	1	1	1	818.081	2451.22	3	2451.21	0.0082	1	72.97	1.2e-05	K	SSSSIDKSYELPDGQVITIGAER	F
1	1	gi|162945897	Pinus radiata actin gene, partial sequence	8027	55962	226	223	12	12	30823	1	1	1	818.081	2451.22	3	2451.21	0.0087	1	42.12	0.015	K	SSSSIDKSYELPDGQVITIGAER	F
1	1	gi|162945897	Pinus radiata actin gene, partial sequence	8027	55962	226	223	12	12	30824	1	1	1	818.081	2451.22	3	2451.21	0.009	1	68.31	3.6e-05	K	SSSSIDKSYELPDGQVITIGAER	F
1	1	gi|162945897	Pinus radiata actin gene, partial sequence	8027	55962	226	223	12	12	30844	1	1	1	1226.64	2451.28	2	2451.21	0.0622	1	59.3	0.00028	K	SSSSIDKSYELPDGQVITIGAER	F
1	1	gi|162945897	Pinus radiata actin gene, partial sequence	8027	55962	226	223	12	12	30845	1	1	1	1226.65	2451.28	2	2451.21	0.0628	1	92.73	1.3e-07	K	SSSSIDKSYELPDGQVITIGAER	F
1	1	gi|162945897	Pinus radiata actin gene, partial sequence	8027	55962	226	223	12	12	30846	1	1	1	1226.65	2451.28	2	2451.21	0.0629	1	89.11	2.9e-07	K	SSSSIDKSYELPDGQVITIGAER	F
1	1	gi|162945897	Pinus radiata actin gene, partial sequence	8027	55962	226	223	12	12	30847	1	1	1	1226.65	2451.28	2	2451.21	0.0629	1	82.23	1.4e-06	K	SSSSIDKSYELPDGQVITIGAER	F
1	1	gi|162945897	Pinus radiata actin gene, partial sequence	8027	55962	226	223	12	12	30848	1	1	1	1226.65	2451.28	2	2451.21	0.0631	1	72.7	1.3e-05	K	SSSSIDKSYELPDGQVITIGAER	F
1	1	gi|162945897	Pinus radiata actin gene, partial sequence	8027	55962	226	223	12	12	30849	1	1	1	1226.65	2451.28	2	2451.21	0.0667	1	46.84	0.005	K	SSSSIDKSYELPDGQVITIGAER	F
1	1	gi|162945897	Pinus radiata actin gene, partial sequence	8027	55962	226	223	12	12	36703	1	1	1	854.424	3413.67	4	3413.65	0.021	1	57.57	0.0002	R	FRCPEVLFQPSLIGMEAAGIHETTYNSIMK	C	2 Oxidation (M)	0.000000000000001000000000000010.0
1	1	gi|162945897	Pinus radiata actin gene, partial sequence	8027	55962	226	223	12	12	36773	1	1	1	575.095	3444.53	6	3444.6	-0.072	1	50.01	0.001	K	YPIEHGIVSNWDDMEKIWHHTFYNELR	V	Oxidation (M)	0.000000000000010000000000000.0
1	1	gi|162945897	Pinus radiata actin gene, partial sequence	8027	55962	226	223	12	12	36774	1	1	1	575.096	3444.53	6	3444.6	-0.0674	1	52.12	0.00062	K	YPIEHGIVSNWDDMEKIWHHTFYNELR	V	Oxidation (M)	0.000000000000010000000000000.0
1	1	gi|162945897	Pinus radiata actin gene, partial sequence	8027	55962	226	223	12	12	36775	1	1	1	689.921	3444.57	5	3444.6	-0.0303	1	61	8.3e-05	K	YPIEHGIVSNWDDMEKIWHHTFYNELR	V	Oxidation (M)	0.000000000000010000000000000.0
1	1	gi|162945897	Pinus radiata actin gene, partial sequence	8027	55962	226	223	12	12	36777	1	1	1	689.921	3444.57	5	3444.6	-0.0293	1	54.47	0.00037	K	YPIEHGIVSNWDDMEKIWHHTFYNELR	V	Oxidation (M)	0.000000000000010000000000000.0
1	1	gi|162945897	Pinus radiata actin gene, partial sequence	8027	55962	226	223	12	12	36778	1	1	1	689.922	3444.57	5	3444.6	-0.0271	1	65.36	3e-05	K	YPIEHGIVSNWDDMEKIWHHTFYNELR	V	Oxidation (M)	0.000000000000010000000000000.0
1	1	gi|162945897	Pinus radiata actin gene, partial sequence	8027	55962	226	223	12	12	36779	1	1	1	862.161	3444.62	4	3444.6	0.0172	1	42.95	0.0054	K	YPIEHGIVSNWDDMEKIWHHTFYNELR	V	Oxidation (M)	0.000000000000010000000000000.0
1	1	gi|162945897	Pinus radiata actin gene, partial sequence	8027	55962	226	223	12	12	36780	1	1	1	862.162	3444.62	4	3444.6	0.0193	1	50.6	0.00092	K	YPIEHGIVSNWDDMEKIWHHTFYNELR	V	Oxidation (M)	0.000000000000010000000000000.0
1	2	gi|339391720	TSA: Pinus sylvestris mRNA sequence, contig pine2_c1159	6202	9884	180	178	7	7	11551	1	0	1	512.262	1533.77	3	1533.81	-0.0421	1	53.49	0.0032	R	DLTDALMKILTER	G	Oxidation (M)	0.0000001000000.0
1	2	gi|339391720	TSA: Pinus sylvestris mRNA sequence, contig pine2_c1159	6202	9884	180	178	7	7	11558	1	0	1	767.909	1533.8	2	1533.81	-0.004	1	53.57	0.0031	R	DLTDALMKILTER	G	Oxidation (M)	0.0000001000000.0
1	2	gi|339391720	TSA: Pinus sylvestris mRNA sequence, contig pine2_c1159	6202	9884	180	178	7	7	11937	1	0	1	516.593	1546.76	3	1546.8	-0.0455	1	44.23	0.025	R	LDLAGRDLTDALMK	I	Oxidation (M)	0.00000000000010.0
1	2	gi|339391720	TSA: Pinus sylvestris mRNA sequence, contig pine2_c1159	6202	9884	180	178	7	7	11940	1	0	1	516.593	1546.76	3	1546.8	-0.0449	1	51.93	0.0043	R	LDLAGRDLTDALMK	I	Oxidation (M)	0.00000000000010.0
1	2	gi|339391720	TSA: Pinus sylvestris mRNA sequence, contig pine2_c1159	6202	9884	180	178	7	7	11941	1	0	1	516.593	1546.76	3	1546.8	-0.0446	1	70.74	5.6e-05	R	LDLAGRDLTDALMK	I	Oxidation (M)	0.00000000000010.0
1	2	gi|339391720	TSA: Pinus sylvestris mRNA sequence, contig pine2_c1159	6202	9884	180	178	7	7	11942	1	0	1	516.593	1546.76	3	1546.8	-0.0445	1	45.65	0.018	R	LDLAGRDLTDALMK	I	Oxidation (M)	0.00000000000010.0
1	2	gi|339391720	TSA: Pinus sylvestris mRNA sequence, contig pine2_c1159	6202	9884	180	178	7	7	11943	1	0	1	516.593	1546.76	3	1546.8	-0.0445	1	63.31	0.00031	R	LDLAGRDLTDALMK	I	Oxidation (M)	0.00000000000010.0
1	2	gi|339391720	TSA: Pinus sylvestris mRNA sequence, contig pine2_c1159	6202	9884	180	178	7	7	11944	1	0	1	516.593	1546.76	3	1546.8	-0.0444	1	69.2	8e-05	R	LDLAGRDLTDALMK	I	Oxidation (M)	0.00000000000010.0
1	2	gi|339391720	TSA: Pinus sylvestris mRNA sequence, contig pine2_c1159	6202	9884	180	178	7	7	11966	1	0	1	774.406	1546.8	2	1546.8	-0.0056	1	46.85	0.014	R	LDLAGRDLTDALMK	I	Oxidation (M)	0.00000000000010.0
1	2	gi|339391720	TSA: Pinus sylvestris mRNA sequence, contig pine2_c1159	6202	9884	180	178	7	7	11967	1	0	1	774.406	1546.8	2	1546.8	-0.0056	1	40.93	0.054	R	LDLAGRDLTDALMK	I	Oxidation (M)	0.00000000000010.0
1	2	gi|339391720	TSA: Pinus sylvestris mRNA sequence, contig pine2_c1159	6202	9884	180	178	7	7	11969	1	0	1	774.406	1546.8	2	1546.8	-0.0056	1	44.86	0.022	R	LDLAGRDLTDALMK	I	Oxidation (M)	0.00000000000010.0
1	2	gi|339391720	TSA: Pinus sylvestris mRNA sequence, contig pine2_c1159	6202	9884	180	178	7	7	11970	1	0	1	774.406	1546.8	2	1546.8	-0.0042	1	46.79	0.014	R	LDLAGRDLTDALMK	I	Oxidation (M)	0.00000000000010.0
1	2	gi|339391720	TSA: Pinus sylvestris mRNA sequence, contig pine2_c1159	6202	9884	180	178	7	7	11975	1	0	1	774.408	1546.8	2	1546.8	-0.0019	1	56.39	0.0015	R	LDLAGRDLTDALMK	I	Oxidation (M)	0.00000000000010.0
1	2	gi|339391720	TSA: Pinus sylvestris mRNA sequence, contig pine2_c1159	6202	9884	180	178	7	7	11976	1	0	1	774.408	1546.8	2	1546.8	-0.0019	1	75.1	2.1e-05	R	LDLAGRDLTDALMK	I	Oxidation (M)	0.00000000000010.0
1	2	gi|339391720	TSA: Pinus sylvestris mRNA sequence, contig pine2_c1159	6202	9884	180	178	7	7	11977	1	0	1	774.408	1546.8	2	1546.8	-0.0019	1	69.19	8.1e-05	R	LDLAGRDLTDALMK	I	Oxidation (M)	0.00000000000010.0
1	2	gi|339391720	TSA: Pinus sylvestris mRNA sequence, contig pine2_c1159	6202	9884	180	178	7	7	11978	1	0	1	774.408	1546.8	2	1546.8	-0.0018	1	63.93	0.00027	R	LDLAGRDLTDALMK	I	Oxidation (M)	0.00000000000010.0
1	2	gi|339391720	TSA: Pinus sylvestris mRNA sequence, contig pine2_c1159	6202	9884	180	178	7	7	11979	1	0	1	774.408	1546.8	2	1546.8	-0.0018	1	71.4	4.9e-05	R	LDLAGRDLTDALMK	I	Oxidation (M)	0.00000000000010.0
1	2	gi|339391720	TSA: Pinus sylvestris mRNA sequence, contig pine2_c1159	6202	9884	180	178	7	7	11980	1	0	1	774.408	1546.8	2	1546.8	-0.0018	1	76.41	1.5e-05	R	LDLAGRDLTDALMK	I	Oxidation (M)	0.00000000000010.0
1	2	gi|339391720	TSA: Pinus sylvestris mRNA sequence, contig pine2_c1159	6202	9884	180	178	7	7	11981	1	0	1	774.408	1546.8	2	1546.8	-0.0016	1	69.89	6.9e-05	R	LDLAGRDLTDALMK	I	Oxidation (M)	0.00000000000010.0
1	2	gi|339391720	TSA: Pinus sylvestris mRNA sequence, contig pine2_c1159	6202	9884	180	178	7	7	11982	1	0	1	774.408	1546.8	2	1546.8	-0.0014	1	66.46	0.00015	R	LDLAGRDLTDALMK	I	Oxidation (M)	0.00000000000010.0
1	2	gi|339391720	TSA: Pinus sylvestris mRNA sequence, contig pine2_c1159	6202	9884	180	178	7	7	11983	1	0	1	774.408	1546.8	2	1546.8	-0.0014	1	60.67	0.00058	R	LDLAGRDLTDALMK	I	Oxidation (M)	0.00000000000010.0
1	2	gi|339391720	TSA: Pinus sylvestris mRNA sequence, contig pine2_c1159	6202	9884	180	178	7	7	11984	1	0	1	774.408	1546.8	2	1546.8	-0.0014	1	55.65	0.0018	R	LDLAGRDLTDALMK	I	Oxidation (M)	0.00000000000010.0
1	2	gi|339391720	TSA: Pinus sylvestris mRNA sequence, contig pine2_c1159	6202	9884	180	178	7	7	11985	1	0	1	774.408	1546.8	2	1546.8	-0.0014	1	73.04	3.3e-05	R	LDLAGRDLTDALMK	I	Oxidation (M)	0.00000000000010.0
1	2	gi|339391720	TSA: Pinus sylvestris mRNA sequence, contig pine2_c1159	6202	9884	180	178	7	7	11986	1	0	1	774.408	1546.8	2	1546.8	-0.0014	1	60.34	0.00062	R	LDLAGRDLTDALMK	I	Oxidation (M)	0.00000000000010.0
1	2	gi|339391720	TSA: Pinus sylvestris mRNA sequence, contig pine2_c1159	6202	9884	180	178	7	7	11987	1	0	1	774.408	1546.8	2	1546.8	-0.0014	1	72.86	3.5e-05	R	LDLAGRDLTDALMK	I	Oxidation (M)	0.00000000000010.0
1	2	gi|339391720	TSA: Pinus sylvestris mRNA sequence, contig pine2_c1159	6202	9884	180	178	7	7	11992	1	0	1	774.408	1546.8	2	1546.8	-0.0003	1	43.33	0.032	R	LDLAGRDLTDALMK	I	Oxidation (M)	0.00000000000010.0
1	2	gi|339391720	TSA: Pinus sylvestris mRNA sequence, contig pine2_c1159	6202	9884	180	178	7	7	14168	1	0	1	543.933	1628.78	3	1628.82	-0.0388	1	95.6	1.6e-07	R	GYSFTTTAEREIVR	D
1	2	gi|339391720	TSA: Pinus sylvestris mRNA sequence, contig pine2_c1159	6202	9884	180	178	7	7	14190	1	0	1	815.418	1628.82	2	1628.82	0.0051	1	55.3	0.0018	R	GYSFTTTAEREIVR	D
1	2	gi|339391720	TSA: Pinus sylvestris mRNA sequence, contig pine2_c1159	6202	9884	180	178	7	7	14191	1	0	1	815.418	1628.82	2	1628.82	0.0051	1	54.93	0.002	R	GYSFTTTAEREIVR	D
1	2	gi|339391720	TSA: Pinus sylvestris mRNA sequence, contig pine2_c1159	6202	9884	180	178	7	7	17206	1	0	1	582.289	1743.85	3	1743.88	-0.0337	1	50.75	0.0042	K	ILTERGYSFTTTAER	E
1	2	gi|339391720	TSA: Pinus sylvestris mRNA sequence, contig pine2_c1159	6202	9884	180	178	7	7	19859	1	0	1	619.305	1854.89	3	1854.93	-0.0325	0	56.45	0.0011	K	LAYVALDYEQELETAK	S
1	2	gi|339391720	TSA: Pinus sylvestris mRNA sequence, contig pine2_c1159	6202	9884	180	178	7	7	19860	1	0	1	619.305	1854.89	3	1854.93	-0.0323	0	76.8	1e-05	K	LAYVALDYEQELETAK	S
1	2	gi|339391720	TSA: Pinus sylvestris mRNA sequence, contig pine2_c1159	6202	9884	180	178	7	7	19861	1	0	1	619.305	1854.89	3	1854.93	-0.0318	0	71.9	3.1e-05	K	LAYVALDYEQELETAK	S
1	2	gi|339391720	TSA: Pinus sylvestris mRNA sequence, contig pine2_c1159	6202	9884	180	178	7	7	19862	1	0	1	619.305	1854.89	3	1854.93	-0.0317	0	44.86	0.016	K	LAYVALDYEQELETAK	S
1	2	gi|339391720	TSA: Pinus sylvestris mRNA sequence, contig pine2_c1159	6202	9884	180	178	7	7	19863	1	0	1	619.305	1854.89	3	1854.93	-0.0315	0	63.15	0.00024	K	LAYVALDYEQELETAK	S
1	2	gi|339391720	TSA: Pinus sylvestris mRNA sequence, contig pine2_c1159	6202	9884	180	178	7	7	19864	1	0	1	619.305	1854.89	3	1854.93	-0.0314	0	64.21	0.00018	K	LAYVALDYEQELETAK	S
1	2	gi|339391720	TSA: Pinus sylvestris mRNA sequence, contig pine2_c1159	6202	9884	180	178	7	7	19865	1	0	1	619.305	1854.89	3	1854.93	-0.0313	0	51.3	0.0036	K	LAYVALDYEQELETAK	S
1	2	gi|339391720	TSA: Pinus sylvestris mRNA sequence, contig pine2_c1159	6202	9884	180	178	7	7	19866	1	0	1	619.305	1854.89	3	1854.93	-0.0309	0	50.74	0.0041	K	LAYVALDYEQELETAK	S
1	2	gi|339391720	TSA: Pinus sylvestris mRNA sequence, contig pine2_c1159	6202	9884	180	178	7	7	19867	1	0	1	619.305	1854.89	3	1854.93	-0.0309	0	67.33	9e-05	K	LAYVALDYEQELETAK	S
1	2	gi|339391720	TSA: Pinus sylvestris mRNA sequence, contig pine2_c1159	6202	9884	180	178	7	7	19868	1	0	1	619.305	1854.89	3	1854.93	-0.0305	0	77.26	9.2e-06	K	LAYVALDYEQELETAK	S
1	2	gi|339391720	TSA: Pinus sylvestris mRNA sequence, contig pine2_c1159	6202	9884	180	178	7	7	19870	1	0	1	619.306	1854.89	3	1854.93	-0.0302	0	50.41	0.0044	K	LAYVALDYEQELETAK	S
1	2	gi|339391720	TSA: Pinus sylvestris mRNA sequence, contig pine2_c1159	6202	9884	180	178	7	7	19871	1	0	1	619.306	1854.89	3	1854.93	-0.0302	0	44.66	0.017	K	LAYVALDYEQELETAK	S
1	2	gi|339391720	TSA: Pinus sylvestris mRNA sequence, contig pine2_c1159	6202	9884	180	178	7	7	19874	1	0	1	619.306	1854.9	3	1854.93	-0.0297	0	56.94	0.00099	K	LAYVALDYEQELETAK	S
1	2	gi|339391720	TSA: Pinus sylvestris mRNA sequence, contig pine2_c1159	6202	9884	180	178	7	7	19875	1	0	1	619.306	1854.9	3	1854.93	-0.0296	0	61.86	0.00032	K	LAYVALDYEQELETAK	S
1	2	gi|339391720	TSA: Pinus sylvestris mRNA sequence, contig pine2_c1159	6202	9884	180	178	7	7	19877	1	0	1	619.306	1854.9	3	1854.93	-0.0293	0	50.62	0.0042	K	LAYVALDYEQELETAK	S
1	2	gi|339391720	TSA: Pinus sylvestris mRNA sequence, contig pine2_c1159	6202	9884	180	178	7	7	19878	1	0	1	619.306	1854.9	3	1854.93	-0.0293	0	56.55	0.0011	K	LAYVALDYEQELETAK	S
1	2	gi|339391720	TSA: Pinus sylvestris mRNA sequence, contig pine2_c1159	6202	9884	180	178	7	7	19879	1	0	1	619.306	1854.9	3	1854.93	-0.0292	0	57.33	0.0009	K	LAYVALDYEQELETAK	S
1	2	gi|339391720	TSA: Pinus sylvestris mRNA sequence, contig pine2_c1159	6202	9884	180	178	7	7	19880	1	0	1	619.306	1854.9	3	1854.93	-0.0291	0	55.77	0.0013	K	LAYVALDYEQELETAK	S
1	2	gi|339391720	TSA: Pinus sylvestris mRNA sequence, contig pine2_c1159	6202	9884	180	178	7	7	19881	1	0	1	619.306	1854.9	3	1854.93	-0.0291	0	59.55	0.00054	K	LAYVALDYEQELETAK	S
1	2	gi|339391720	TSA: Pinus sylvestris mRNA sequence, contig pine2_c1159	6202	9884	180	178	7	7	19882	1	0	1	619.306	1854.9	3	1854.93	-0.0287	0	50	0.0049	K	LAYVALDYEQELETAK	S
1	2	gi|339391720	TSA: Pinus sylvestris mRNA sequence, contig pine2_c1159	6202	9884	180	178	7	7	19884	1	0	1	619.306	1854.9	3	1854.93	-0.0287	0	45.73	0.013	K	LAYVALDYEQELETAK	S
1	2	gi|339391720	TSA: Pinus sylvestris mRNA sequence, contig pine2_c1159	6202	9884	180	178	7	7	19885	1	0	1	619.306	1854.9	3	1854.93	-0.0287	0	69.67	5.3e-05	K	LAYVALDYEQELETAK	S
1	2	gi|339391720	TSA: Pinus sylvestris mRNA sequence, contig pine2_c1159	6202	9884	180	178	7	7	19887	1	0	1	619.306	1854.9	3	1854.93	-0.0284	0	44.28	0.018	K	LAYVALDYEQELETAK	S
1	2	gi|339391720	TSA: Pinus sylvestris mRNA sequence, contig pine2_c1159	6202	9884	180	178	7	7	19888	1	0	1	619.306	1854.9	3	1854.93	-0.0284	0	43.64	0.021	K	LAYVALDYEQELETAK	S
1	2	gi|339391720	TSA: Pinus sylvestris mRNA sequence, contig pine2_c1159	6202	9884	180	178	7	7	19889	1	0	1	619.306	1854.9	3	1854.93	-0.0284	0	87.82	8.1e-07	K	LAYVALDYEQELETAK	S
1	2	gi|339391720	TSA: Pinus sylvestris mRNA sequence, contig pine2_c1159	6202	9884	180	178	7	7	19890	1	0	1	619.306	1854.9	3	1854.93	-0.0284	0	53.13	0.0024	K	LAYVALDYEQELETAK	S
1	2	gi|339391720	TSA: Pinus sylvestris mRNA sequence, contig pine2_c1159	6202	9884	180	178	7	7	19891	1	0	1	619.306	1854.9	3	1854.93	-0.0284	0	60.58	0.00043	K	LAYVALDYEQELETAK	S
1	2	gi|339391720	TSA: Pinus sylvestris mRNA sequence, contig pine2_c1159	6202	9884	180	178	7	7	19892	1	0	1	619.306	1854.9	3	1854.93	-0.0283	0	67.57	8.5e-05	K	LAYVALDYEQELETAK	S
1	2	gi|339391720	TSA: Pinus sylvestris mRNA sequence, contig pine2_c1159	6202	9884	180	178	7	7	19893	1	0	1	619.306	1854.9	3	1854.93	-0.028	0	55.25	0.0015	K	LAYVALDYEQELETAK	S
1	2	gi|339391720	TSA: Pinus sylvestris mRNA sequence, contig pine2_c1159	6202	9884	180	178	7	7	19894	1	0	1	619.306	1854.9	3	1854.93	-0.0278	0	45.05	0.015	K	LAYVALDYEQELETAK	S
1	2	gi|339391720	TSA: Pinus sylvestris mRNA sequence, contig pine2_c1159	6202	9884	180	178	7	7	19895	1	0	1	619.306	1854.9	3	1854.93	-0.0276	0	65.69	0.00013	K	LAYVALDYEQELETAK	S
1	2	gi|339391720	TSA: Pinus sylvestris mRNA sequence, contig pine2_c1159	6202	9884	180	178	7	7	19896	1	0	1	619.306	1854.9	3	1854.93	-0.0276	0	60.71	0.00041	K	LAYVALDYEQELETAK	S
1	2	gi|339391720	TSA: Pinus sylvestris mRNA sequence, contig pine2_c1159	6202	9884	180	178	7	7	19897	1	0	1	619.307	1854.9	3	1854.93	-0.0273	0	43.13	0.024	K	LAYVALDYEQELETAK	S
1	2	gi|339391720	TSA: Pinus sylvestris mRNA sequence, contig pine2_c1159	6202	9884	180	178	7	7	19898	1	0	1	619.307	1854.9	3	1854.93	-0.0273	0	75.51	1.4e-05	K	LAYVALDYEQELETAK	S
1	2	gi|339391720	TSA: Pinus sylvestris mRNA sequence, contig pine2_c1159	6202	9884	180	178	7	7	19899	1	0	1	619.307	1854.9	3	1854.93	-0.027	0	68.5	6.9e-05	K	LAYVALDYEQELETAK	S
1	2	gi|339391720	TSA: Pinus sylvestris mRNA sequence, contig pine2_c1159	6202	9884	180	178	7	7	19900	1	0	1	619.307	1854.9	3	1854.93	-0.0267	0	72.9	2.5e-05	K	LAYVALDYEQELETAK	S
1	2	gi|339391720	TSA: Pinus sylvestris mRNA sequence, contig pine2_c1159	6202	9884	180	178	7	7	4401	1	0	1	619.307	1854.9	3	1854.93	-0.0267	0	80.46	1.5e-05	K	LAYVALDYEQELETAK	S
1	2	gi|339391720	TSA: Pinus sylvestris mRNA sequence, contig pine2_c1159	6202	9884	180	178	7	7	19901	1	0	1	619.307	1854.9	3	1854.93	-0.0266	0	48.6	0.0067	K	LAYVALDYEQELETAK	S
1	2	gi|339391720	TSA: Pinus sylvestris mRNA sequence, contig pine2_c1159	6202	9884	180	178	7	7	19902	1	0	1	619.307	1854.9	3	1854.93	-0.0266	0	81.47	3.5e-06	K	LAYVALDYEQELETAK	S
1	2	gi|339391720	TSA: Pinus sylvestris mRNA sequence, contig pine2_c1159	6202	9884	180	178	7	7	19903	1	0	1	619.307	1854.9	3	1854.93	-0.0266	0	48.65	0.0067	K	LAYVALDYEQELETAK	S
1	2	gi|339391720	TSA: Pinus sylvestris mRNA sequence, contig pine2_c1159	6202	9884	180	178	7	7	19905	1	0	1	619.307	1854.9	3	1854.93	-0.0264	0	65.6	0.00013	K	LAYVALDYEQELETAK	S
1	2	gi|339391720	TSA: Pinus sylvestris mRNA sequence, contig pine2_c1159	6202	9884	180	178	7	7	19908	1	0	1	619.307	1854.9	3	1854.93	-0.0263	0	63.56	0.00021	K	LAYVALDYEQELETAK	S
1	2	gi|339391720	TSA: Pinus sylvestris mRNA sequence, contig pine2_c1159	6202	9884	180	178	7	7	19911	1	0	1	619.307	1854.9	3	1854.93	-0.0257	0	48.83	0.0064	K	LAYVALDYEQELETAK	S
1	2	gi|339391720	TSA: Pinus sylvestris mRNA sequence, contig pine2_c1159	6202	9884	180	178	7	7	19913	1	0	1	619.307	1854.9	3	1854.93	-0.0255	0	41	0.039	K	LAYVALDYEQELETAK	S
1	2	gi|339391720	TSA: Pinus sylvestris mRNA sequence, contig pine2_c1159	6202	9884	180	178	7	7	19914	1	0	1	619.307	1854.9	3	1854.93	-0.0254	0	43.71	0.021	K	LAYVALDYEQELETAK	S
1	2	gi|339391720	TSA: Pinus sylvestris mRNA sequence, contig pine2_c1159	6202	9884	180	178	7	7	19915	1	0	1	619.307	1854.9	3	1854.93	-0.0254	0	56.47	0.0011	K	LAYVALDYEQELETAK	S
1	2	gi|339391720	TSA: Pinus sylvestris mRNA sequence, contig pine2_c1159	6202	9884	180	178	7	7	19917	1	0	1	619.307	1854.9	3	1854.93	-0.0251	0	44.42	0.018	K	LAYVALDYEQELETAK	S
1	2	gi|339391720	TSA: Pinus sylvestris mRNA sequence, contig pine2_c1159	6202	9884	180	178	7	7	19918	1	0	1	619.308	1854.9	3	1854.93	-0.0243	0	50.19	0.0047	K	LAYVALDYEQELETAK	S
1	2	gi|339391720	TSA: Pinus sylvestris mRNA sequence, contig pine2_c1159	6202	9884	180	178	7	7	19920	1	0	1	619.308	1854.9	3	1854.93	-0.0241	0	48.94	0.0062	K	LAYVALDYEQELETAK	S
1	2	gi|339391720	TSA: Pinus sylvestris mRNA sequence, contig pine2_c1159	6202	9884	180	178	7	7	19922	1	0	1	619.308	1854.9	3	1854.93	-0.0238	0	40.4	0.044	K	LAYVALDYEQELETAK	S
1	2	gi|339391720	TSA: Pinus sylvestris mRNA sequence, contig pine2_c1159	6202	9884	180	178	7	7	19923	1	0	1	619.308	1854.9	3	1854.93	-0.0238	0	48.7	0.0066	K	LAYVALDYEQELETAK	S
1	2	gi|339391720	TSA: Pinus sylvestris mRNA sequence, contig pine2_c1159	6202	9884	180	178	7	7	19924	1	0	1	619.308	1854.9	3	1854.93	-0.0238	0	67.92	7.9e-05	K	LAYVALDYEQELETAK	S
1	2	gi|339391720	TSA: Pinus sylvestris mRNA sequence, contig pine2_c1159	6202	9884	180	178	7	7	4403	1	0	1	619.308	1854.9	3	1854.93	-0.0233	0	62.93	0.00084	K	LAYVALDYEQELETAK	S
1	2	gi|339391720	TSA: Pinus sylvestris mRNA sequence, contig pine2_c1159	6202	9884	180	178	7	7	19927	1	0	1	619.308	1854.9	3	1854.93	-0.0232	0	100.9	4e-08	K	LAYVALDYEQELETAK	S
1	2	gi|339391720	TSA: Pinus sylvestris mRNA sequence, contig pine2_c1159	6202	9884	180	178	7	7	19928	1	0	1	619.308	1854.9	3	1854.93	-0.0221	0	65.43	0.00014	K	LAYVALDYEQELETAK	S
1	2	gi|339391720	TSA: Pinus sylvestris mRNA sequence, contig pine2_c1159	6202	9884	180	178	7	7	19930	1	0	1	619.309	1854.9	3	1854.93	-0.0211	0	46.84	0.01	K	LAYVALDYEQELETAK	S
1	2	gi|339391720	TSA: Pinus sylvestris mRNA sequence, contig pine2_c1159	6202	9884	180	178	7	7	19931	1	0	1	619.309	1854.91	3	1854.93	-0.0186	0	52.78	0.0026	K	LAYVALDYEQELETAK	S
1	2	gi|339391720	TSA: Pinus sylvestris mRNA sequence, contig pine2_c1159	6202	9884	180	178	7	7	4410	1	0	1	619.311	1854.91	3	1854.93	-0.0134	0	41.77	0.11	K	LAYVALDYEQELETAK	S
1	2	gi|339391720	TSA: Pinus sylvestris mRNA sequence, contig pine2_c1159	6202	9884	180	178	7	7	19933	1	0	1	619.313	1854.92	3	1854.93	-0.0088	0	41.3	0.037	K	LAYVALDYEQELETAK	S
1	2	gi|339391720	TSA: Pinus sylvestris mRNA sequence, contig pine2_c1159	6202	9884	180	178	7	7	19940	1	0	1	928.476	1854.94	2	1854.93	0.0121	0	53.63	0.0021	K	LAYVALDYEQELETAK	S
1	2	gi|339391720	TSA: Pinus sylvestris mRNA sequence, contig pine2_c1159	6202	9884	180	178	7	7	19945	1	0	1	928.477	1854.94	2	1854.93	0.0141	0	59.6	0.00053	K	LAYVALDYEQELETAK	S
1	2	gi|339391720	TSA: Pinus sylvestris mRNA sequence, contig pine2_c1159	6202	9884	180	178	7	7	19946	1	0	1	928.477	1854.94	2	1854.93	0.0141	0	56.1	0.0012	K	LAYVALDYEQELETAK	S
1	2	gi|339391720	TSA: Pinus sylvestris mRNA sequence, contig pine2_c1159	6202	9884	180	178	7	7	19947	1	0	1	928.477	1854.94	2	1854.93	0.0151	0	49.96	0.0049	K	LAYVALDYEQELETAK	S
1	2	gi|339391720	TSA: Pinus sylvestris mRNA sequence, contig pine2_c1159	6202	9884	180	178	7	7	19948	1	0	1	928.478	1854.94	2	1854.93	0.016	0	59.65	0.00053	K	LAYVALDYEQELETAK	S
1	2	gi|339391720	TSA: Pinus sylvestris mRNA sequence, contig pine2_c1159	6202	9884	180	178	7	7	19949	1	0	1	928.478	1854.94	2	1854.93	0.016	0	59.58	0.00054	K	LAYVALDYEQELETAK	S
1	2	gi|339391720	TSA: Pinus sylvestris mRNA sequence, contig pine2_c1159	6202	9884	180	178	7	7	19951	1	0	1	928.478	1854.94	2	1854.93	0.0161	0	60.08	0.00048	K	LAYVALDYEQELETAK	S
1	2	gi|339391720	TSA: Pinus sylvestris mRNA sequence, contig pine2_c1159	6202	9884	180	178	7	7	19952	1	0	1	928.478	1854.94	2	1854.93	0.0162	0	61.69	0.00053	K	LAYVALDYEQELETAK	S
1	2	gi|339391720	TSA: Pinus sylvestris mRNA sequence, contig pine2_c1159	6202	9884	180	178	7	7	19953	1	0	1	928.478	1854.94	2	1854.93	0.0163	0	52.78	0.0041	K	LAYVALDYEQELETAK	S
1	2	gi|339391720	TSA: Pinus sylvestris mRNA sequence, contig pine2_c1159	6202	9884	180	178	7	7	19954	1	0	1	928.478	1854.94	2	1854.93	0.0165	0	56.06	0.0012	K	LAYVALDYEQELETAK	S
1	2	gi|339391720	TSA: Pinus sylvestris mRNA sequence, contig pine2_c1159	6202	9884	180	178	7	7	19955	1	0	1	928.478	1854.94	2	1854.93	0.0165	0	48.82	0.0064	K	LAYVALDYEQELETAK	S
1	2	gi|339391720	TSA: Pinus sylvestris mRNA sequence, contig pine2_c1159	6202	9884	180	178	7	7	19956	1	0	1	928.478	1854.94	2	1854.93	0.0166	0	54.3	0.0018	K	LAYVALDYEQELETAK	S
1	2	gi|339391720	TSA: Pinus sylvestris mRNA sequence, contig pine2_c1159	6202	9884	180	178	7	7	19957	1	0	1	928.478	1854.94	2	1854.93	0.0167	0	77.08	9.5e-06	K	LAYVALDYEQELETAK	S
1	2	gi|339391720	TSA: Pinus sylvestris mRNA sequence, contig pine2_c1159	6202	9884	180	178	7	7	19958	1	0	1	928.478	1854.94	2	1854.93	0.0169	0	68.91	6.2e-05	K	LAYVALDYEQELETAK	S
1	2	gi|339391720	TSA: Pinus sylvestris mRNA sequence, contig pine2_c1159	6202	9884	180	178	7	7	19959	1	0	1	928.478	1854.94	2	1854.93	0.0169	0	77.15	9.4e-06	K	LAYVALDYEQELETAK	S
1	2	gi|339391720	TSA: Pinus sylvestris mRNA sequence, contig pine2_c1159	6202	9884	180	178	7	7	19960	1	0	1	928.478	1854.94	2	1854.93	0.017	0	58.44	0.0007	K	LAYVALDYEQELETAK	S
1	2	gi|339391720	TSA: Pinus sylvestris mRNA sequence, contig pine2_c1159	6202	9884	180	178	7	7	19961	1	0	1	928.478	1854.94	2	1854.93	0.017	0	84.97	1.5e-06	K	LAYVALDYEQELETAK	S
1	2	gi|339391720	TSA: Pinus sylvestris mRNA sequence, contig pine2_c1159	6202	9884	180	178	7	7	19962	1	0	1	928.478	1854.94	2	1854.93	0.0173	0	56.67	0.001	K	LAYVALDYEQELETAK	S
1	2	gi|339391720	TSA: Pinus sylvestris mRNA sequence, contig pine2_c1159	6202	9884	180	178	7	7	19963	1	0	1	928.478	1854.94	2	1854.93	0.0173	0	52.62	0.0027	K	LAYVALDYEQELETAK	S
1	2	gi|339391720	TSA: Pinus sylvestris mRNA sequence, contig pine2_c1159	6202	9884	180	178	7	7	19965	1	0	1	928.479	1854.94	2	1854.93	0.0173	0	72.07	3e-05	K	LAYVALDYEQELETAK	S
1	2	gi|339391720	TSA: Pinus sylvestris mRNA sequence, contig pine2_c1159	6202	9884	180	178	7	7	19968	1	0	1	928.479	1854.94	2	1854.93	0.0176	0	41.89	0.031	K	LAYVALDYEQELETAK	S
1	2	gi|339391720	TSA: Pinus sylvestris mRNA sequence, contig pine2_c1159	6202	9884	180	178	7	7	19970	1	0	1	928.479	1854.94	2	1854.93	0.0179	0	65.73	0.00013	K	LAYVALDYEQELETAK	S
1	2	gi|339391720	TSA: Pinus sylvestris mRNA sequence, contig pine2_c1159	6202	9884	180	178	7	7	19971	1	0	1	928.479	1854.94	2	1854.93	0.0179	0	45.33	0.023	K	LAYVALDYEQELETAK	S
1	2	gi|339391720	TSA: Pinus sylvestris mRNA sequence, contig pine2_c1159	6202	9884	180	178	7	7	19972	1	0	1	928.479	1854.94	2	1854.93	0.0181	0	55.31	0.0014	K	LAYVALDYEQELETAK	S
1	2	gi|339391720	TSA: Pinus sylvestris mRNA sequence, contig pine2_c1159	6202	9884	180	178	7	7	19973	1	0	1	928.479	1854.94	2	1854.93	0.0182	0	68.24	7.3e-05	K	LAYVALDYEQELETAK	S
1	2	gi|339391720	TSA: Pinus sylvestris mRNA sequence, contig pine2_c1159	6202	9884	180	178	7	7	19974	1	0	1	928.479	1854.94	2	1854.93	0.0182	0	56.57	0.0011	K	LAYVALDYEQELETAK	S
1	2	gi|339391720	TSA: Pinus sylvestris mRNA sequence, contig pine2_c1159	6202	9884	180	178	7	7	19975	1	0	1	928.479	1854.94	2	1854.93	0.0185	0	57.02	0.00097	K	LAYVALDYEQELETAK	S
1	2	gi|339391720	TSA: Pinus sylvestris mRNA sequence, contig pine2_c1159	6202	9884	180	178	7	7	19976	1	0	1	928.479	1854.94	2	1854.93	0.0186	0	53.08	0.0024	K	LAYVALDYEQELETAK	S
1	2	gi|339391720	TSA: Pinus sylvestris mRNA sequence, contig pine2_c1159	6202	9884	180	178	7	7	19977	1	0	1	928.479	1854.94	2	1854.93	0.0186	0	48.32	0.0072	K	LAYVALDYEQELETAK	S
1	2	gi|339391720	TSA: Pinus sylvestris mRNA sequence, contig pine2_c1159	6202	9884	180	178	7	7	19978	1	0	1	928.479	1854.94	2	1854.93	0.0187	0	71.14	3.7e-05	K	LAYVALDYEQELETAK	S
1	2	gi|339391720	TSA: Pinus sylvestris mRNA sequence, contig pine2_c1159	6202	9884	180	178	7	7	19983	1	0	1	928.479	1854.94	2	1854.93	0.0191	0	44	0.019	K	LAYVALDYEQELETAK	S
1	2	gi|339391720	TSA: Pinus sylvestris mRNA sequence, contig pine2_c1159	6202	9884	180	178	7	7	19984	1	0	1	928.479	1854.94	2	1854.93	0.0191	0	50.79	0.0041	K	LAYVALDYEQELETAK	S
1	2	gi|339391720	TSA: Pinus sylvestris mRNA sequence, contig pine2_c1159	6202	9884	180	178	7	7	19986	1	0	1	928.479	1854.94	2	1854.93	0.0192	0	75.53	1.4e-05	K	LAYVALDYEQELETAK	S
1	2	gi|339391720	TSA: Pinus sylvestris mRNA sequence, contig pine2_c1159	6202	9884	180	178	7	7	19987	1	0	1	928.479	1854.94	2	1854.93	0.0192	0	43.47	0.022	K	LAYVALDYEQELETAK	S
1	2	gi|339391720	TSA: Pinus sylvestris mRNA sequence, contig pine2_c1159	6202	9884	180	178	7	7	19988	1	0	1	928.479	1854.94	2	1854.93	0.0192	0	42.8	0.026	K	LAYVALDYEQELETAK	S
1	2	gi|339391720	TSA: Pinus sylvestris mRNA sequence, contig pine2_c1159	6202	9884	180	178	7	7	19989	1	0	1	928.48	1854.94	2	1854.93	0.0193	0	50.41	0.0044	K	LAYVALDYEQELETAK	S
1	2	gi|339391720	TSA: Pinus sylvestris mRNA sequence, contig pine2_c1159	6202	9884	180	178	7	7	19990	1	0	1	928.48	1854.94	2	1854.93	0.0193	0	58.22	0.00073	K	LAYVALDYEQELETAK	S
1	2	gi|339391720	TSA: Pinus sylvestris mRNA sequence, contig pine2_c1159	6202	9884	180	178	7	7	19991	1	0	1	928.48	1854.94	2	1854.93	0.0194	0	66.39	0.00018	K	LAYVALDYEQELETAK	S
1	2	gi|339391720	TSA: Pinus sylvestris mRNA sequence, contig pine2_c1159	6202	9884	180	178	7	7	19992	1	0	1	928.48	1854.94	2	1854.93	0.0194	0	42.15	0.03	K	LAYVALDYEQELETAK	S
1	2	gi|339391720	TSA: Pinus sylvestris mRNA sequence, contig pine2_c1159	6202	9884	180	178	7	7	19993	1	0	1	928.48	1854.94	2	1854.93	0.0195	0	55.53	0.0014	K	LAYVALDYEQELETAK	S
1	2	gi|339391720	TSA: Pinus sylvestris mRNA sequence, contig pine2_c1159	6202	9884	180	178	7	7	19994	1	0	1	928.48	1854.94	2	1854.93	0.0195	0	59.57	0.00054	K	LAYVALDYEQELETAK	S
1	2	gi|339391720	TSA: Pinus sylvestris mRNA sequence, contig pine2_c1159	6202	9884	180	178	7	7	19995	1	0	1	928.48	1854.94	2	1854.93	0.0196	0	71.61	3.4e-05	K	LAYVALDYEQELETAK	S
1	2	gi|339391720	TSA: Pinus sylvestris mRNA sequence, contig pine2_c1159	6202	9884	180	178	7	7	19997	1	0	1	928.48	1854.94	2	1854.93	0.0196	0	45.95	0.012	K	LAYVALDYEQELETAK	S
1	2	gi|339391720	TSA: Pinus sylvestris mRNA sequence, contig pine2_c1159	6202	9884	180	178	7	7	20000	1	0	1	928.48	1854.94	2	1854.93	0.0197	0	62.82	0.00025	K	LAYVALDYEQELETAK	S
1	2	gi|339391720	TSA: Pinus sylvestris mRNA sequence, contig pine2_c1159	6202	9884	180	178	7	7	20001	1	0	1	928.48	1854.94	2	1854.93	0.0197	0	61.81	0.00032	K	LAYVALDYEQELETAK	S
1	2	gi|339391720	TSA: Pinus sylvestris mRNA sequence, contig pine2_c1159	6202	9884	180	178	7	7	20003	1	0	1	928.48	1854.94	2	1854.93	0.0199	0	60.89	0.0004	K	LAYVALDYEQELETAK	S
1	2	gi|339391720	TSA: Pinus sylvestris mRNA sequence, contig pine2_c1159	6202	9884	180	178	7	7	20004	1	0	1	928.48	1854.94	2	1854.93	0.0199	0	59.11	0.0006	K	LAYVALDYEQELETAK	S
1	2	gi|339391720	TSA: Pinus sylvestris mRNA sequence, contig pine2_c1159	6202	9884	180	178	7	7	20008	1	0	1	928.48	1854.95	2	1854.93	0.0203	0	75.57	1.3e-05	K	LAYVALDYEQELETAK	S
1	2	gi|339391720	TSA: Pinus sylvestris mRNA sequence, contig pine2_c1159	6202	9884	180	178	7	7	20009	1	0	1	928.48	1854.95	2	1854.93	0.0203	0	48.82	0.0064	K	LAYVALDYEQELETAK	S
1	2	gi|339391720	TSA: Pinus sylvestris mRNA sequence, contig pine2_c1159	6202	9884	180	178	7	7	20014	1	0	1	928.48	1854.95	2	1854.93	0.0205	0	63.06	0.00024	K	LAYVALDYEQELETAK	S
1	2	gi|339391720	TSA: Pinus sylvestris mRNA sequence, contig pine2_c1159	6202	9884	180	178	7	7	20016	1	0	1	928.48	1854.95	2	1854.93	0.0206	0	43.97	0.019	K	LAYVALDYEQELETAK	S
1	2	gi|339391720	TSA: Pinus sylvestris mRNA sequence, contig pine2_c1159	6202	9884	180	178	7	7	20018	1	0	1	928.48	1854.95	2	1854.93	0.0207	0	77.9	7.9e-06	K	LAYVALDYEQELETAK	S
1	2	gi|339391720	TSA: Pinus sylvestris mRNA sequence, contig pine2_c1159	6202	9884	180	178	7	7	20021	1	0	1	928.48	1854.95	2	1854.93	0.0208	0	52.22	0.0029	K	LAYVALDYEQELETAK	S
1	2	gi|339391720	TSA: Pinus sylvestris mRNA sequence, contig pine2_c1159	6202	9884	180	178	7	7	20023	1	0	1	928.48	1854.95	2	1854.93	0.0208	0	55.95	0.0012	K	LAYVALDYEQELETAK	S
1	2	gi|339391720	TSA: Pinus sylvestris mRNA sequence, contig pine2_c1159	6202	9884	180	178	7	7	20024	1	0	1	928.48	1854.95	2	1854.93	0.0208	0	54.8	0.0016	K	LAYVALDYEQELETAK	S
1	2	gi|339391720	TSA: Pinus sylvestris mRNA sequence, contig pine2_c1159	6202	9884	180	178	7	7	20025	1	0	1	928.48	1854.95	2	1854.93	0.0209	0	49	0.0061	K	LAYVALDYEQELETAK	S
1	2	gi|339391720	TSA: Pinus sylvestris mRNA sequence, contig pine2_c1159	6202	9884	180	178	7	7	20029	1	0	1	928.48	1854.95	2	1854.93	0.021	0	52.98	0.0024	K	LAYVALDYEQELETAK	S
1	2	gi|339391720	TSA: Pinus sylvestris mRNA sequence, contig pine2_c1159	6202	9884	180	178	7	7	20030	1	0	1	928.48	1854.95	2	1854.93	0.021	0	67.29	9.1e-05	K	LAYVALDYEQELETAK	S
1	2	gi|339391720	TSA: Pinus sylvestris mRNA sequence, contig pine2_c1159	6202	9884	180	178	7	7	20031	1	0	1	928.48	1854.95	2	1854.93	0.021	0	67.55	8.5e-05	K	LAYVALDYEQELETAK	S
1	2	gi|339391720	TSA: Pinus sylvestris mRNA sequence, contig pine2_c1159	6202	9884	180	178	7	7	20038	1	0	1	928.48	1854.95	2	1854.93	0.0213	0	51.51	0.0034	K	LAYVALDYEQELETAK	S
1	2	gi|339391720	TSA: Pinus sylvestris mRNA sequence, contig pine2_c1159	6202	9884	180	178	7	7	20040	1	0	1	928.48	1854.95	2	1854.93	0.0213	0	51.54	0.0034	K	LAYVALDYEQELETAK	S
1	2	gi|339391720	TSA: Pinus sylvestris mRNA sequence, contig pine2_c1159	6202	9884	180	178	7	7	20043	1	0	1	928.481	1854.95	2	1854.93	0.0214	0	40.85	0.04	K	LAYVALDYEQELETAK	S
1	2	gi|339391720	TSA: Pinus sylvestris mRNA sequence, contig pine2_c1159	6202	9884	180	178	7	7	20044	1	0	1	928.481	1854.95	2	1854.93	0.0214	0	57.22	0.00092	K	LAYVALDYEQELETAK	S
1	2	gi|339391720	TSA: Pinus sylvestris mRNA sequence, contig pine2_c1159	6202	9884	180	178	7	7	20047	1	0	1	928.481	1854.95	2	1854.93	0.0215	0	52.58	0.0027	K	LAYVALDYEQELETAK	S
1	2	gi|339391720	TSA: Pinus sylvestris mRNA sequence, contig pine2_c1159	6202	9884	180	178	7	7	20048	1	0	1	928.481	1854.95	2	1854.93	0.0216	0	62.18	0.00029	K	LAYVALDYEQELETAK	S
1	2	gi|339391720	TSA: Pinus sylvestris mRNA sequence, contig pine2_c1159	6202	9884	180	178	7	7	20049	1	0	1	928.481	1854.95	2	1854.93	0.0216	0	63.72	0.00033	K	LAYVALDYEQELETAK	S
1	2	gi|339391720	TSA: Pinus sylvestris mRNA sequence, contig pine2_c1159	6202	9884	180	178	7	7	20050	1	0	1	928.481	1854.95	2	1854.93	0.0216	0	57.87	0.00079	K	LAYVALDYEQELETAK	S
1	2	gi|339391720	TSA: Pinus sylvestris mRNA sequence, contig pine2_c1159	6202	9884	180	178	7	7	20054	1	0	1	928.481	1854.95	2	1854.93	0.0221	0	53.9	0.002	K	LAYVALDYEQELETAK	S
1	2	gi|339391720	TSA: Pinus sylvestris mRNA sequence, contig pine2_c1159	6202	9884	180	178	7	7	20056	1	0	1	928.481	1854.95	2	1854.93	0.0222	0	53.24	0.0023	K	LAYVALDYEQELETAK	S
1	2	gi|339391720	TSA: Pinus sylvestris mRNA sequence, contig pine2_c1159	6202	9884	180	178	7	7	20067	1	0	1	928.481	1854.95	2	1854.93	0.0231	0	67.22	0.00015	K	LAYVALDYEQELETAK	S
1	2	gi|339391720	TSA: Pinus sylvestris mRNA sequence, contig pine2_c1159	6202	9884	180	178	7	7	20073	1	0	1	928.482	1854.95	2	1854.93	0.0243	0	53.41	0.0036	K	LAYVALDYEQELETAK	S
1	2	gi|339391720	TSA: Pinus sylvestris mRNA sequence, contig pine2_c1159	6202	9884	180	178	7	7	20074	1	0	1	928.482	1854.95	2	1854.93	0.0246	0	56.71	0.0017	K	LAYVALDYEQELETAK	S
1	2	gi|339391720	TSA: Pinus sylvestris mRNA sequence, contig pine2_c1159	6202	9884	180	178	7	7	20079	1	0	1	928.484	1854.95	2	1854.93	0.0285	0	64.59	0.00027	K	LAYVALDYEQELETAK	S
1	2	gi|339391720	TSA: Pinus sylvestris mRNA sequence, contig pine2_c1159	6202	9884	180	178	7	7	25648	1	0	1	705.023	2112.05	3	2112.06	-0.0165	1	90.26	3.6e-07	K	EKLAYVALDYEQELETAK	S
1	2	gi|339391720	TSA: Pinus sylvestris mRNA sequence, contig pine2_c1159	6202	9884	180	178	7	7	25658	1	0	1	1057.06	2112.1	2	2112.06	0.035	1	58.93	0.00049	K	EKLAYVALDYEQELETAK	S
1	2	gi|339391720	TSA: Pinus sylvestris mRNA sequence, contig pine2_c1159	6202	9884	180	178	7	7	35919	1	0	1	631.126	3150.59	5	3150.64	-0.0435	0	60.38	0.00015	R	TTGIVLDSGDGVSHTVPIYEGYALPHAILR	L
1	2	gi|339391720	TSA: Pinus sylvestris mRNA sequence, contig pine2_c1159	6202	9884	180	178	7	7	35920	1	0	1	631.126	3150.59	5	3150.64	-0.0434	0	45.33	0.0047	R	TTGIVLDSGDGVSHTVPIYEGYALPHAILR	L
1	2	gi|339391720	TSA: Pinus sylvestris mRNA sequence, contig pine2_c1159	6202	9884	180	178	7	7	35922	1	0	1	631.127	3150.6	5	3150.64	-0.0377	0	50.65	0.0014	R	TTGIVLDSGDGVSHTVPIYEGYALPHAILR	L
1	2	gi|339391720	TSA: Pinus sylvestris mRNA sequence, contig pine2_c1159	6202	9884	180	178	7	7	35927	1	0	1	788.665	3150.63	4	3150.64	-0.0041	0	52.03	0.00098	R	TTGIVLDSGDGVSHTVPIYEGYALPHAILR	L
1	2	gi|339391720	TSA: Pinus sylvestris mRNA sequence, contig pine2_c1159	6202	9884	180	178	7	7	35932	1	0	1	788.666	3150.64	4	3150.64	0.0006	0	71.54	1.1e-05	R	TTGIVLDSGDGVSHTVPIYEGYALPHAILR	L
1	2	gi|339391720	TSA: Pinus sylvestris mRNA sequence, contig pine2_c1159	6202	9884	180	178	7	7	35935	1	0	1	788.666	3150.64	4	3150.64	0.0014	0	76.83	3.3e-06	R	TTGIVLDSGDGVSHTVPIYEGYALPHAILR	L
1	2	gi|339391720	TSA: Pinus sylvestris mRNA sequence, contig pine2_c1159	6202	9884	180	178	7	7	35938	1	0	1	788.667	3150.64	4	3150.64	0.0026	0	120.76	1.3e-10	R	TTGIVLDSGDGVSHTVPIYEGYALPHAILR	L
1	2	gi|339391720	TSA: Pinus sylvestris mRNA sequence, contig pine2_c1159	6202	9884	180	178	7	7	35939	1	0	1	788.667	3150.64	4	3150.64	0.0027	0	55.67	0.00042	R	TTGIVLDSGDGVSHTVPIYEGYALPHAILR	L
1	2	gi|339391720	TSA: Pinus sylvestris mRNA sequence, contig pine2_c1159	6202	9884	180	178	7	7	35941	1	0	1	788.667	3150.64	4	3150.64	0.004	0	50.71	0.0013	R	TTGIVLDSGDGVSHTVPIYEGYALPHAILR	L
1	2	gi|339391720	TSA: Pinus sylvestris mRNA sequence, contig pine2_c1159	6202	9884	180	178	7	7	35947	1	0	1	1051.23	3150.68	3	3150.64	0.0464	0	46.19	0.0036	R	TTGIVLDSGDGVSHTVPIYEGYALPHAILR	L
1	2	gi|339391720	TSA: Pinus sylvestris mRNA sequence, contig pine2_c1159	6202	9884	180	178	7	7	35948	1	0	1	1051.24	3150.68	3	3150.64	0.0499	0	47.22	0.0028	R	TTGIVLDSGDGVSHTVPIYEGYALPHAILR	L
1	2	gi|339391720	TSA: Pinus sylvestris mRNA sequence, contig pine2_c1159	6202	9884	180	178	7	7	35949	1	0	1	1051.24	3150.69	3	3150.64	0.0509	0	73.39	6.8e-06	R	TTGIVLDSGDGVSHTVPIYEGYALPHAILR	L
1	2	gi|339391720	TSA: Pinus sylvestris mRNA sequence, contig pine2_c1159	6202	9884	180	178	7	7	35951	1	0	1	1051.24	3150.69	3	3150.64	0.0525	0	127.21	2.8e-11	R	TTGIVLDSGDGVSHTVPIYEGYALPHAILR	L
1	2	gi|339391720	TSA: Pinus sylvestris mRNA sequence, contig pine2_c1159	6202	9884	180	178	7	7	35952	1	0	1	1051.24	3150.69	3	3150.64	0.0527	0	78.55	2.1e-06	R	TTGIVLDSGDGVSHTVPIYEGYALPHAILR	L
1	2	gi|339391720	TSA: Pinus sylvestris mRNA sequence, contig pine2_c1159	6202	9884	180	178	7	7	25386	1	0	1	1051.24	3150.7	3	3150.64	0.0617	0	53.98	0.00079	R	TTGIVLDSGDGVSHTVPIYEGYALPHAILR	L
1	2	gi|339391720	TSA: Pinus sylvestris mRNA sequence, contig pine2_c1159	6202	9884	180	178	7	7	25388	1	0	1	1051.24	3150.7	3	3150.64	0.0677	0	45.79	0.0051	R	TTGIVLDSGDGVSHTVPIYEGYALPHAILR	L
1	3	gi|255684857	Pinus sylvestris actin gene, partial cds	2863	27992	78	77	9	9	11551	1	0	1	512.262	1533.77	3	1533.81	-0.0421	1	53.49	0.0032	R	DLTDALMKILTER	G	Oxidation (M)	0.0000001000000.0
1	3	gi|255684857	Pinus sylvestris actin gene, partial cds	2863	27992	78	77	9	9	11558	1	0	1	767.909	1533.8	2	1533.81	-0.004	1	53.57	0.0031	R	DLTDALMKILTER	G	Oxidation (M)	0.0000001000000.0
1	3	gi|255684857	Pinus sylvestris actin gene, partial cds	2863	27992	78	77	9	9	11937	1	0	1	516.593	1546.76	3	1546.8	-0.0455	1	44.23	0.025	R	LDLAGRDLTDALMK	I	Oxidation (M)	0.00000000000010.0
1	3	gi|255684857	Pinus sylvestris actin gene, partial cds	2863	27992	78	77	9	9	11940	1	0	1	516.593	1546.76	3	1546.8	-0.0449	1	51.93	0.0043	R	LDLAGRDLTDALMK	I	Oxidation (M)	0.00000000000010.0
1	3	gi|255684857	Pinus sylvestris actin gene, partial cds	2863	27992	78	77	9	9	11941	1	0	1	516.593	1546.76	3	1546.8	-0.0446	1	70.74	5.6e-05	R	LDLAGRDLTDALMK	I	Oxidation (M)	0.00000000000010.0
1	3	gi|255684857	Pinus sylvestris actin gene, partial cds	2863	27992	78	77	9	9	11942	1	0	1	516.593	1546.76	3	1546.8	-0.0445	1	45.65	0.018	R	LDLAGRDLTDALMK	I	Oxidation (M)	0.00000000000010.0
1	3	gi|255684857	Pinus sylvestris actin gene, partial cds	2863	27992	78	77	9	9	11943	1	0	1	516.593	1546.76	3	1546.8	-0.0445	1	63.31	0.00031	R	LDLAGRDLTDALMK	I	Oxidation (M)	0.00000000000010.0
1	3	gi|255684857	Pinus sylvestris actin gene, partial cds	2863	27992	78	77	9	9	11944	1	0	1	516.593	1546.76	3	1546.8	-0.0444	1	69.2	8e-05	R	LDLAGRDLTDALMK	I	Oxidation (M)	0.00000000000010.0
1	3	gi|255684857	Pinus sylvestris actin gene, partial cds	2863	27992	78	77	9	9	11966	1	0	1	774.406	1546.8	2	1546.8	-0.0056	1	46.85	0.014	R	LDLAGRDLTDALMK	I	Oxidation (M)	0.00000000000010.0
1	3	gi|255684857	Pinus sylvestris actin gene, partial cds	2863	27992	78	77	9	9	11967	1	0	1	774.406	1546.8	2	1546.8	-0.0056	1	40.93	0.054	R	LDLAGRDLTDALMK	I	Oxidation (M)	0.00000000000010.0
1	3	gi|255684857	Pinus sylvestris actin gene, partial cds	2863	27992	78	77	9	9	11969	1	0	1	774.406	1546.8	2	1546.8	-0.0056	1	44.86	0.022	R	LDLAGRDLTDALMK	I	Oxidation (M)	0.00000000000010.0
1	3	gi|255684857	Pinus sylvestris actin gene, partial cds	2863	27992	78	77	9	9	11970	1	0	1	774.406	1546.8	2	1546.8	-0.0042	1	46.79	0.014	R	LDLAGRDLTDALMK	I	Oxidation (M)	0.00000000000010.0
1	3	gi|255684857	Pinus sylvestris actin gene, partial cds	2863	27992	78	77	9	9	11975	1	0	1	774.408	1546.8	2	1546.8	-0.0019	1	56.39	0.0015	R	LDLAGRDLTDALMK	I	Oxidation (M)	0.00000000000010.0
1	3	gi|255684857	Pinus sylvestris actin gene, partial cds	2863	27992	78	77	9	9	11976	1	0	1	774.408	1546.8	2	1546.8	-0.0019	1	75.1	2.1e-05	R	LDLAGRDLTDALMK	I	Oxidation (M)	0.00000000000010.0
1	3	gi|255684857	Pinus sylvestris actin gene, partial cds	2863	27992	78	77	9	9	11977	1	0	1	774.408	1546.8	2	1546.8	-0.0019	1	69.19	8.1e-05	R	LDLAGRDLTDALMK	I	Oxidation (M)	0.00000000000010.0
1	3	gi|255684857	Pinus sylvestris actin gene, partial cds	2863	27992	78	77	9	9	11978	1	0	1	774.408	1546.8	2	1546.8	-0.0018	1	63.93	0.00027	R	LDLAGRDLTDALMK	I	Oxidation (M)	0.00000000000010.0
1	3	gi|255684857	Pinus sylvestris actin gene, partial cds	2863	27992	78	77	9	9	11979	1	0	1	774.408	1546.8	2	1546.8	-0.0018	1	71.4	4.9e-05	R	LDLAGRDLTDALMK	I	Oxidation (M)	0.00000000000010.0
1	3	gi|255684857	Pinus sylvestris actin gene, partial cds	2863	27992	78	77	9	9	11980	1	0	1	774.408	1546.8	2	1546.8	-0.0018	1	76.41	1.5e-05	R	LDLAGRDLTDALMK	I	Oxidation (M)	0.00000000000010.0
1	3	gi|255684857	Pinus sylvestris actin gene, partial cds	2863	27992	78	77	9	9	11981	1	0	1	774.408	1546.8	2	1546.8	-0.0016	1	69.89	6.9e-05	R	LDLAGRDLTDALMK	I	Oxidation (M)	0.00000000000010.0
1	3	gi|255684857	Pinus sylvestris actin gene, partial cds	2863	27992	78	77	9	9	11982	1	0	1	774.408	1546.8	2	1546.8	-0.0014	1	66.46	0.00015	R	LDLAGRDLTDALMK	I	Oxidation (M)	0.00000000000010.0
1	3	gi|255684857	Pinus sylvestris actin gene, partial cds	2863	27992	78	77	9	9	11983	1	0	1	774.408	1546.8	2	1546.8	-0.0014	1	60.67	0.00058	R	LDLAGRDLTDALMK	I	Oxidation (M)	0.00000000000010.0
1	3	gi|255684857	Pinus sylvestris actin gene, partial cds	2863	27992	78	77	9	9	11984	1	0	1	774.408	1546.8	2	1546.8	-0.0014	1	55.65	0.0018	R	LDLAGRDLTDALMK	I	Oxidation (M)	0.00000000000010.0
1	3	gi|255684857	Pinus sylvestris actin gene, partial cds	2863	27992	78	77	9	9	11985	1	0	1	774.408	1546.8	2	1546.8	-0.0014	1	73.04	3.3e-05	R	LDLAGRDLTDALMK	I	Oxidation (M)	0.00000000000010.0
1	3	gi|255684857	Pinus sylvestris actin gene, partial cds	2863	27992	78	77	9	9	11986	1	0	1	774.408	1546.8	2	1546.8	-0.0014	1	60.34	0.00062	R	LDLAGRDLTDALMK	I	Oxidation (M)	0.00000000000010.0
1	3	gi|255684857	Pinus sylvestris actin gene, partial cds	2863	27992	78	77	9	9	11987	1	0	1	774.408	1546.8	2	1546.8	-0.0014	1	72.86	3.5e-05	R	LDLAGRDLTDALMK	I	Oxidation (M)	0.00000000000010.0
1	3	gi|255684857	Pinus sylvestris actin gene, partial cds	2863	27992	78	77	9	9	11992	1	0	1	774.408	1546.8	2	1546.8	-0.0003	1	43.33	0.032	R	LDLAGRDLTDALMK	I	Oxidation (M)	0.00000000000010.0
1	3	gi|255684857	Pinus sylvestris actin gene, partial cds	2863	27992	78	77	9	9	17264	1	0	1	583.288	1746.84	3	1746.88	-0.0357	0	69.21	6.1e-05	K	SYELPDGQVITIGAER	F
1	3	gi|255684857	Pinus sylvestris actin gene, partial cds	2863	27992	78	77	9	9	17277	1	0	1	874.448	1746.88	2	1746.88	0.0037	0	67.26	9.9e-05	K	SYELPDGQVITIGAER	F
1	3	gi|255684857	Pinus sylvestris actin gene, partial cds	2863	27992	78	77	9	9	17278	1	0	1	874.449	1746.88	2	1746.88	0.0054	0	86.24	1.3e-06	K	SYELPDGQVITIGAER	F
1	3	gi|255684857	Pinus sylvestris actin gene, partial cds	2863	27992	78	77	9	9	17281	1	0	1	874.45	1746.88	2	1746.88	0.0058	0	86.32	1.2e-06	K	SYELPDGQVITIGAER	F
1	3	gi|255684857	Pinus sylvestris actin gene, partial cds	2863	27992	78	77	9	9	17286	1	0	1	874.451	1746.89	2	1746.88	0.0085	0	71.06	4.1e-05	K	SYELPDGQVITIGAER	F
1	3	gi|255684857	Pinus sylvestris actin gene, partial cds	2863	27992	78	77	9	9	17287	1	0	1	874.451	1746.89	2	1746.88	0.0089	0	86.91	1.1e-06	K	SYELPDGQVITIGAER	F
1	3	gi|255684857	Pinus sylvestris actin gene, partial cds	2863	27992	78	77	9	9	17289	1	0	1	874.452	1746.89	2	1746.88	0.0098	0	74.17	2e-05	K	SYELPDGQVITIGAER	F
1	3	gi|255684857	Pinus sylvestris actin gene, partial cds	2863	27992	78	77	9	9	17291	1	0	1	874.452	1746.89	2	1746.88	0.0102	0	43.73	0.022	K	SYELPDGQVITIGAER	F
1	3	gi|255684857	Pinus sylvestris actin gene, partial cds	2863	27992	78	77	9	9	17292	1	0	1	874.452	1746.89	2	1746.88	0.0104	0	50.64	0.0045	K	SYELPDGQVITIGAER	F
1	3	gi|255684857	Pinus sylvestris actin gene, partial cds	2863	27992	78	77	9	9	17294	1	0	1	874.452	1746.89	2	1746.88	0.0108	0	100.7	4.5e-08	K	SYELPDGQVITIGAER	F
1	3	gi|255684857	Pinus sylvestris actin gene, partial cds	2863	27992	78	77	9	9	17296	1	0	1	874.452	1746.89	2	1746.88	0.0109	0	101.53	3.7e-08	K	SYELPDGQVITIGAER	F
1	3	gi|255684857	Pinus sylvestris actin gene, partial cds	2863	27992	78	77	9	9	17297	1	0	1	874.452	1746.89	2	1746.88	0.0111	0	105.44	1.5e-08	K	SYELPDGQVITIGAER	F
1	3	gi|255684857	Pinus sylvestris actin gene, partial cds	2863	27992	78	77	9	9	17298	1	0	1	874.453	1746.89	2	1746.88	0.0135	0	57.97	0.00084	K	SYELPDGQVITIGAER	F
1	3	gi|255684857	Pinus sylvestris actin gene, partial cds	2863	27992	78	77	9	9	17299	1	0	1	874.455	1746.89	2	1746.88	0.0156	0	87.7	8.9e-07	K	SYELPDGQVITIGAER	F
1	3	gi|255684857	Pinus sylvestris actin gene, partial cds	2863	27992	78	77	9	9	17300	1	0	1	874.456	1746.9	2	1746.88	0.0193	0	54.1	0.0033	K	SYELPDGQVITIGAER	F
1	3	gi|255684857	Pinus sylvestris actin gene, partial cds	2863	27992	78	77	9	9	20937	1	0	1	945.456	1888.9	2	1888.88	0.0204	0	56.71	0.0011	K	LAYVSLDFEQEMETAK	S	Oxidation (M)	0.0000000000010000.0
1	3	gi|255684857	Pinus sylvestris actin gene, partial cds	2863	27992	78	77	9	9	20938	1	0	1	945.456	1888.9	2	1888.88	0.0212	0	47.39	0.0091	K	LAYVSLDFEQEMETAK	S	Oxidation (M)	0.0000000000010000.0
1	3	gi|255684857	Pinus sylvestris actin gene, partial cds	2863	27992	78	77	9	9	20939	1	0	1	945.457	1888.9	2	1888.88	0.0221	0	48.59	0.0069	K	LAYVSLDFEQEMETAK	S	Oxidation (M)	0.0000000000010000.0
1	3	gi|255684857	Pinus sylvestris actin gene, partial cds	2863	27992	78	77	9	9	22374	1	0	1	652.017	1953.03	3	1953.06	-0.0275	0	47.16	0.0088	R	VAPEEHPVLLTEAPLNPK	A
1	3	gi|255684857	Pinus sylvestris actin gene, partial cds	2863	27992	78	77	9	9	22385	1	0	1	652.018	1953.03	3	1953.06	-0.0244	0	42.02	0.029	R	VAPEEHPVLLTEAPLNPK	A
1	3	gi|255684857	Pinus sylvestris actin gene, partial cds	2863	27992	78	77	9	9	22394	1	0	1	652.019	1953.03	3	1953.06	-0.0228	0	71.27	3.4e-05	R	VAPEEHPVLLTEAPLNPK	A
1	3	gi|255684857	Pinus sylvestris actin gene, partial cds	2863	27992	78	77	9	9	22400	1	0	1	652.019	1953.04	3	1953.06	-0.0209	0	88.04	7.2e-07	R	VAPEEHPVLLTEAPLNPK	A
1	3	gi|255684857	Pinus sylvestris actin gene, partial cds	2863	27992	78	77	9	9	22403	1	0	1	652.02	1953.04	3	1953.06	-0.0179	0	63.68	0.0002	R	VAPEEHPVLLTEAPLNPK	A
1	3	gi|255684857	Pinus sylvestris actin gene, partial cds	2863	27992	78	77	9	9	22404	1	0	1	652.02	1953.04	3	1953.06	-0.0178	0	58.77	0.00061	R	VAPEEHPVLLTEAPLNPK	A
1	3	gi|255684857	Pinus sylvestris actin gene, partial cds	2863	27992	78	77	9	9	22405	1	0	1	652.02	1953.04	3	1953.06	-0.0178	0	94.47	1.6e-07	R	VAPEEHPVLLTEAPLNPK	A
1	3	gi|255684857	Pinus sylvestris actin gene, partial cds	2863	27992	78	77	9	9	22410	1	0	1	977.55	1953.09	2	1953.06	0.0281	0	53.21	0.0019	R	VAPEEHPVLLTEAPLNPK	A
1	3	gi|255684857	Pinus sylvestris actin gene, partial cds	2863	27992	78	77	9	9	22411	1	0	1	977.55	1953.09	2	1953.06	0.0282	0	70.96	3.3e-05	R	VAPEEHPVLLTEAPLNPK	A
1	3	gi|255684857	Pinus sylvestris actin gene, partial cds	2863	27992	78	77	9	9	22412	1	0	1	977.55	1953.09	2	1953.06	0.0283	0	58.66	0.00055	R	VAPEEHPVLLTEAPLNPK	A
1	3	gi|255684857	Pinus sylvestris actin gene, partial cds	2863	27992	78	77	9	9	22413	1	0	1	977.55	1953.09	2	1953.06	0.0283	0	63.21	0.00019	R	VAPEEHPVLLTEAPLNPK	A
1	3	gi|255684857	Pinus sylvestris actin gene, partial cds	2863	27992	78	77	9	9	22414	1	0	1	977.55	1953.09	2	1953.06	0.0283	0	67.21	7.7e-05	R	VAPEEHPVLLTEAPLNPK	A
1	3	gi|255684857	Pinus sylvestris actin gene, partial cds	2863	27992	78	77	9	9	22415	1	0	1	977.55	1953.09	2	1953.06	0.0283	0	76.87	8.4e-06	R	VAPEEHPVLLTEAPLNPK	A
1	3	gi|255684857	Pinus sylvestris actin gene, partial cds	2863	27992	78	77	9	9	24401	1	0	1	684.351	2050.03	3	2050.05	-0.0168	1	55.1	0.0013	K	SYELPDGQVITIGAERFR	C
1	3	gi|255684857	Pinus sylvestris actin gene, partial cds	2863	27992	78	77	9	9	27029	1	0	1	733.693	2198.06	3	2198.07	-0.0101	0	95.15	1.1e-07	K	DLYGNIVLSGGSTMFPGIADR	M	Oxidation (M)	0.000000000000010000000.0
1	3	gi|255684857	Pinus sylvestris actin gene, partial cds	2863	27992	78	77	9	9	27032	1	0	1	733.695	2198.06	3	2198.07	-0.0059	0	72.77	2e-05	K	DLYGNIVLSGGSTMFPGIADR	M	Oxidation (M)	0.000000000000010000000.0
1	3	gi|255684857	Pinus sylvestris actin gene, partial cds	2863	27992	78	77	9	9	27038	1	0	1	1100.06	2198.11	2	2198.07	0.0421	0	40.1	0.037	K	DLYGNIVLSGGSTMFPGIADR	M	Oxidation (M)	0.000000000000010000000.0
1	3	gi|255684857	Pinus sylvestris actin gene, partial cds	2863	27992	78	77	9	9	27039	1	0	1	1100.06	2198.11	2	2198.07	0.0424	0	86.31	8.8e-07	K	DLYGNIVLSGGSTMFPGIADR	M	Oxidation (M)	0.000000000000010000000.0
1	3	gi|255684857	Pinus sylvestris actin gene, partial cds	2863	27992	78	77	9	9	27040	1	0	1	1100.06	2198.11	2	2198.07	0.0424	0	84.3	1.4e-06	K	DLYGNIVLSGGSTMFPGIADR	M	Oxidation (M)	0.000000000000010000000.0
1	3	gi|255684857	Pinus sylvestris actin gene, partial cds	2863	27992	78	77	9	9	27041	1	0	1	1100.06	2198.11	2	2198.07	0.0424	0	84.88	1.2e-06	K	DLYGNIVLSGGSTMFPGIADR	M	Oxidation (M)	0.000000000000010000000.0
1	3	gi|255684857	Pinus sylvestris actin gene, partial cds	2863	27992	78	77	9	9	29134	1	0	1	776.394	2326.16	3	2326.16	-0.0019	1	45.34	0.009	R	KDLYGNIVLSGGSTMFPGIADR	M	Oxidation (M)	0.0000000000000010000000.0
1	3	gi|255684857	Pinus sylvestris actin gene, partial cds	2863	27992	78	77	9	9	12108	1	0	1	776.395	2326.16	3	2326.16	-0.0004	1	69.36	0.00014	R	KDLYGNIVLSGGSTMFPGIADR	M	Oxidation (M)	0.0000000000000010000000.0
1	3	gi|255684857	Pinus sylvestris actin gene, partial cds	2863	27992	78	77	9	9	36013	1	0	1	792.17	3164.65	4	3164.65	0.0013	0	56.67	0.00033	R	TTGIVLDSGDGVTHTVPIYEGYALPHAILR	L
1	3	gi|255684857	Pinus sylvestris actin gene, partial cds	2863	27992	78	77	9	9	36014	1	0	1	792.17	3164.65	4	3164.65	0.0016	0	121.53	1.1e-10	R	TTGIVLDSGDGVTHTVPIYEGYALPHAILR	L
1	3	gi|255684857	Pinus sylvestris actin gene, partial cds	2863	27992	78	77	9	9	36016	1	0	1	792.17	3164.65	4	3164.65	0.0019	0	50.99	0.0012	R	TTGIVLDSGDGVTHTVPIYEGYALPHAILR	L
1	3	gi|255684857	Pinus sylvestris actin gene, partial cds	2863	27992	78	77	9	9	36018	1	0	1	792.171	3164.65	4	3164.65	0.0041	0	70.63	1.3e-05	R	TTGIVLDSGDGVTHTVPIYEGYALPHAILR	L
1	3	gi|255684857	Pinus sylvestris actin gene, partial cds	2863	27992	78	77	9	9	36019	1	0	1	792.171	3164.66	4	3164.65	0.0054	0	70.5	1.4e-05	R	TTGIVLDSGDGVTHTVPIYEGYALPHAILR	L
1	3	gi|255684857	Pinus sylvestris actin gene, partial cds	2863	27992	78	77	9	9	36020	1	0	1	1055.91	3164.7	3	3164.65	0.0518	0	60.82	0.00012	R	TTGIVLDSGDGVTHTVPIYEGYALPHAILR	L
1	3	gi|255684857	Pinus sylvestris actin gene, partial cds	2863	27992	78	77	9	9	36021	1	0	1	1055.91	3164.7	3	3164.65	0.0518	0	56.52	0.00032	R	TTGIVLDSGDGVTHTVPIYEGYALPHAILR	L
1	3	gi|255684857	Pinus sylvestris actin gene, partial cds	2863	27992	78	77	9	9	36023	1	0	1	1055.91	3164.7	3	3164.65	0.0528	0	49.49	0.0016	R	TTGIVLDSGDGVTHTVPIYEGYALPHAILR	L
1	3	gi|255684857	Pinus sylvestris actin gene, partial cds	2863	27992	78	77	9	9	36024	1	0	1	1055.91	3164.7	3	3164.65	0.0528	0	157.06	2.9e-14	R	TTGIVLDSGDGVTHTVPIYEGYALPHAILR	L
1	3	gi|255684857	Pinus sylvestris actin gene, partial cds	2863	27992	78	77	9	9	36026	1	0	1	1055.91	3164.7	3	3164.65	0.0542	0	52.82	0.00076	R	TTGIVLDSGDGVTHTVPIYEGYALPHAILR	L
1	3	gi|255684857	Pinus sylvestris actin gene, partial cds	2863	27992	78	77	9	9	36027	1	0	1	1055.91	3164.7	3	3164.65	0.0542	0	51.88	0.00094	R	TTGIVLDSGDGVTHTVPIYEGYALPHAILR	L
1	3	gi|255684857	Pinus sylvestris actin gene, partial cds	2863	27992	78	77	9	9	36028	1	0	1	1055.91	3164.71	3	3164.65	0.0567	0	55.02	0.00046	R	TTGIVLDSGDGVTHTVPIYEGYALPHAILR	L
1	4	gi|169373	P.contorta (lodgepole pine) actin gene, last two exons	718	26649	17	17	6	6	17646	1	0	1	880.949	1759.88	2	1759.87	0.0091	0	55.55	0.0016	K	NYELPDGQVITVGAER	F
1	4	gi|169373	P.contorta (lodgepole pine) actin gene, last two exons	718	26649	17	17	6	6	20528	1	0	1	936.475	1870.94	2	1870.92	0.0151	0	44.61	0.016	K	LAYVALDYEQELETSK	S
1	4	gi|169373	P.contorta (lodgepole pine) actin gene, last two exons	718	26649	17	17	6	6	20530	1	0	1	936.477	1870.94	2	1870.92	0.0189	0	45.77	0.012	K	LAYVALDYEQELETSK	S
1	4	gi|169373	P.contorta (lodgepole pine) actin gene, last two exons	718	26649	17	17	6	6	20533	1	0	1	936.478	1870.94	2	1870.92	0.0207	0	61.54	0.00033	K	LAYVALDYEQELETSK	S
1	4	gi|169373	P.contorta (lodgepole pine) actin gene, last two exons	718	26649	17	17	6	6	20534	1	0	1	936.478	1870.94	2	1870.92	0.0215	0	61.59	0.00032	K	LAYVALDYEQELETSK	S
1	4	gi|169373	P.contorta (lodgepole pine) actin gene, last two exons	718	26649	17	17	6	6	24632	1	0	1	688.684	2063.03	3	2063.04	-0.0138	1	57.08	0.0008	K	NYELPDGQVITVGAERFR	C
1	4	gi|169373	P.contorta (lodgepole pine) actin gene, last two exons	718	26649	17	17	6	6	27029	1	0	1	733.693	2198.06	3	2198.07	-0.0101	0	95.15	1.1e-07	K	DLYGNIVLSGGSTMFPGIADR	M	Oxidation (M)	0.000000000000010000000.0
1	4	gi|169373	P.contorta (lodgepole pine) actin gene, last two exons	718	26649	17	17	6	6	27032	1	0	1	733.695	2198.06	3	2198.07	-0.0059	0	72.77	2e-05	K	DLYGNIVLSGGSTMFPGIADR	M	Oxidation (M)	0.000000000000010000000.0
1	4	gi|169373	P.contorta (lodgepole pine) actin gene, last two exons	718	26649	17	17	6	6	27038	1	0	1	1100.06	2198.11	2	2198.07	0.0421	0	40.1	0.037	K	DLYGNIVLSGGSTMFPGIADR	M	Oxidation (M)	0.000000000000010000000.0
1	4	gi|169373	P.contorta (lodgepole pine) actin gene, last two exons	718	26649	17	17	6	6	27039	1	0	1	1100.06	2198.11	2	2198.07	0.0424	0	86.31	8.8e-07	K	DLYGNIVLSGGSTMFPGIADR	M	Oxidation (M)	0.000000000000010000000.0
1	4	gi|169373	P.contorta (lodgepole pine) actin gene, last two exons	718	26649	17	17	6	6	27040	1	0	1	1100.06	2198.11	2	2198.07	0.0424	0	84.3	1.4e-06	K	DLYGNIVLSGGSTMFPGIADR	M	Oxidation (M)	0.000000000000010000000.0
1	4	gi|169373	P.contorta (lodgepole pine) actin gene, last two exons	718	26649	17	17	6	6	27041	1	0	1	1100.06	2198.11	2	2198.07	0.0424	0	84.88	1.2e-06	K	DLYGNIVLSGGSTMFPGIADR	M	Oxidation (M)	0.000000000000010000000.0
1	4	gi|169373	P.contorta (lodgepole pine) actin gene, last two exons	718	26649	17	17	6	6	29134	1	0	1	776.394	2326.16	3	2326.16	-0.0019	1	45.34	0.009	R	KDLYGNIVLSGGSTMFPGIADR	M	Oxidation (M)	0.0000000000000010000000.0
1	4	gi|169373	P.contorta (lodgepole pine) actin gene, last two exons	718	26649	17	17	6	6	12108	1	0	1	776.395	2326.16	3	2326.16	-0.0004	1	69.36	0.00014	R	KDLYGNIVLSGGSTMFPGIADR	M	Oxidation (M)	0.0000000000000010000000.0
1	4	gi|169373	P.contorta (lodgepole pine) actin gene, last two exons	718	26649	17	17	6	6	31269	1	0	1	832.076	2493.21	3	2493.2	0.0073	1	58.27	0.00045	K	SSSSQEKNYELPDGQVITVGAER	F
1	4	gi|169373	P.contorta (lodgepole pine) actin gene, last two exons	718	26649	17	17	6	6	31270	1	0	1	832.076	2493.21	3	2493.2	0.0074	1	86.21	7.3e-07	K	SSSSQEKNYELPDGQVITVGAER	F
1	4	gi|169373	P.contorta (lodgepole pine) actin gene, last two exons	718	26649	17	17	6	6	31276	1	0	1	1247.64	2493.27	2	2493.2	0.0674	1	55.55	0.00085	K	SSSSQEKNYELPDGQVITVGAER	F
1	5	gi|203377912	Pinus taeda isolate 6712 anonymous locus CL2172Contig1_09 genomic sequence	698	9621	24	23	2	2	3607	1	0	1	400.22	1197.64	3	1197.7	-0.0595	0	60.77	0.0007	R	AVFPSIVGRPR	H
1	5	gi|203377912	Pinus taeda isolate 6712 anonymous locus CL2172Contig1_09 genomic sequence	698	9621	24	23	2	2	3608	1	0	1	400.22	1197.64	3	1197.7	-0.0591	0	53.35	0.0038	R	AVFPSIVGRPR	H
1	5	gi|203377912	Pinus taeda isolate 6712 anonymous locus CL2172Contig1_09 genomic sequence	698	9621	24	23	2	2	3609	1	0	1	400.22	1197.64	3	1197.7	-0.0591	0	59.89	0.00085	R	AVFPSIVGRPR	H
1	5	gi|203377912	Pinus taeda isolate 6712 anonymous locus CL2172Contig1_09 genomic sequence	698	9621	24	23	2	2	3610	1	0	1	400.221	1197.64	3	1197.7	-0.0586	0	79.58	9.1e-06	R	AVFPSIVGRPR	H
1	5	gi|203377912	Pinus taeda isolate 6712 anonymous locus CL2172Contig1_09 genomic sequence	698	9621	24	23	2	2	3612	1	0	1	400.221	1197.64	3	1197.7	-0.0582	0	64.38	0.0003	R	AVFPSIVGRPR	H
1	5	gi|203377912	Pinus taeda isolate 6712 anonymous locus CL2172Contig1_09 genomic sequence	698	9621	24	23	2	2	3613	1	0	1	400.221	1197.64	3	1197.7	-0.0577	0	69.16	0.0001	R	AVFPSIVGRPR	H
1	5	gi|203377912	Pinus taeda isolate 6712 anonymous locus CL2172Contig1_09 genomic sequence	698	9621	24	23	2	2	3614	1	0	1	400.221	1197.64	3	1197.7	-0.0577	0	69.01	0.0001	R	AVFPSIVGRPR	H
1	5	gi|203377912	Pinus taeda isolate 6712 anonymous locus CL2172Contig1_09 genomic sequence	698	9621	24	23	2	2	3615	1	0	1	400.221	1197.64	3	1197.7	-0.0576	0	67.65	0.00014	R	AVFPSIVGRPR	H
1	5	gi|203377912	Pinus taeda isolate 6712 anonymous locus CL2172Contig1_09 genomic sequence	698	9621	24	23	2	2	3620	1	0	1	599.846	1197.68	2	1197.7	-0.0211	0	50.91	0.0059	R	AVFPSIVGRPR	H
1	5	gi|203377912	Pinus taeda isolate 6712 anonymous locus CL2172Contig1_09 genomic sequence	698	9621	24	23	2	2	3621	1	0	1	599.846	1197.68	2	1197.7	-0.0211	0	50.02	0.0072	R	AVFPSIVGRPR	H
1	5	gi|203377912	Pinus taeda isolate 6712 anonymous locus CL2172Contig1_09 genomic sequence	698	9621	24	23	2	2	3622	1	0	1	599.846	1197.68	2	1197.7	-0.0211	0	41.87	0.047	R	AVFPSIVGRPR	H
1	5	gi|203377912	Pinus taeda isolate 6712 anonymous locus CL2172Contig1_09 genomic sequence	698	9621	24	23	2	2	3623	1	0	1	599.846	1197.68	2	1197.7	-0.0211	0	68.45	0.0001	R	AVFPSIVGRPR	H
1	5	gi|203377912	Pinus taeda isolate 6712 anonymous locus CL2172Contig1_09 genomic sequence	698	9621	24	23	2	2	3624	1	0	1	599.846	1197.68	2	1197.7	-0.0211	0	52.42	0.0041	R	AVFPSIVGRPR	H
1	5	gi|203377912	Pinus taeda isolate 6712 anonymous locus CL2172Contig1_09 genomic sequence	698	9621	24	23	2	2	3625	1	0	1	599.846	1197.68	2	1197.7	-0.0211	0	60.62	0.00063	R	AVFPSIVGRPR	H
1	5	gi|203377912	Pinus taeda isolate 6712 anonymous locus CL2172Contig1_09 genomic sequence	698	9621	24	23	2	2	3626	1	0	1	599.846	1197.68	2	1197.7	-0.0211	0	55.46	0.0021	R	AVFPSIVGRPR	H
1	5	gi|203377912	Pinus taeda isolate 6712 anonymous locus CL2172Contig1_09 genomic sequence	698	9621	24	23	2	2	3627	1	0	1	599.846	1197.68	2	1197.7	-0.0211	0	51.7	0.0049	R	AVFPSIVGRPR	H
1	5	gi|203377912	Pinus taeda isolate 6712 anonymous locus CL2172Contig1_09 genomic sequence	698	9621	24	23	2	2	3628	1	0	1	599.846	1197.68	2	1197.7	-0.0211	0	54.53	0.0025	R	AVFPSIVGRPR	H
1	5	gi|203377912	Pinus taeda isolate 6712 anonymous locus CL2172Contig1_09 genomic sequence	698	9621	24	23	2	2	3629	1	0	1	599.846	1197.68	2	1197.7	-0.0206	0	47.41	0.013	R	AVFPSIVGRPR	H
1	5	gi|203377912	Pinus taeda isolate 6712 anonymous locus CL2172Contig1_09 genomic sequence	698	9621	24	23	2	2	3630	1	0	1	599.846	1197.68	2	1197.7	-0.0206	0	52.4	0.0041	R	AVFPSIVGRPR	H
1	5	gi|203377912	Pinus taeda isolate 6712 anonymous locus CL2172Contig1_09 genomic sequence	698	9621	24	23	2	2	3631	1	0	1	599.846	1197.68	2	1197.7	-0.0205	0	43.21	0.034	R	AVFPSIVGRPR	H
1	5	gi|203377912	Pinus taeda isolate 6712 anonymous locus CL2172Contig1_09 genomic sequence	698	9621	24	23	2	2	3632	1	0	1	599.846	1197.68	2	1197.7	-0.0205	0	54.51	0.0025	R	AVFPSIVGRPR	H
1	5	gi|203377912	Pinus taeda isolate 6712 anonymous locus CL2172Contig1_09 genomic sequence	698	9621	24	23	2	2	3633	1	0	1	599.846	1197.68	2	1197.7	-0.0204	0	46.2	0.017	R	AVFPSIVGRPR	H
1	5	gi|203377912	Pinus taeda isolate 6712 anonymous locus CL2172Contig1_09 genomic sequence	698	9621	24	23	2	2	3634	1	0	1	599.846	1197.68	2	1197.7	-0.0204	0	40.76	0.06	R	AVFPSIVGRPR	H
1	5	gi|203377912	Pinus taeda isolate 6712 anonymous locus CL2172Contig1_09 genomic sequence	698	9621	24	23	2	2	36859	1	0	1	692.725	3458.59	5	3458.61	-0.0284	1	53.75	0.00045	K	YPIEHGIVTNWDDMEKIWHHTFYNELR	V	Oxidation (M)	0.000000000000010000000000000.0
2	1	gi|59800269	Pinus taeda cytochrome P450 CYPD mRNA, complete cds	2211	59221	62	58	19	18	1768	1	1	1	536.791	1071.57	2	1071.6	-0.0283	0	44.5	0.036	R	LYPALPVDGK	Y
2	1	gi|59800269	Pinus taeda cytochrome P450 CYPD mRNA, complete cds	2211	59221	62	58	19	18	1769	1	1	1	536.792	1071.57	2	1071.6	-0.0281	0	42.27	0.06	R	LYPALPVDGK	Y
2	1	gi|59800269	Pinus taeda cytochrome P450 CYPD mRNA, complete cds	2211	59221	62	58	19	18	1771	1	1	1	536.792	1071.57	2	1071.6	-0.028	0	44.2	0.039	R	LYPALPVDGK	Y
2	1	gi|59800269	Pinus taeda cytochrome P450 CYPD mRNA, complete cds	2211	59221	62	58	19	18	4467	1	1	1	414.202	1239.58	3	1239.64	-0.0572	0	46.96	0.016	R	WIQDGIFHPK	S
2	1	gi|59800269	Pinus taeda cytochrome P450 CYPD mRNA, complete cds	2211	59221	62	58	19	18	4468	1	1	1	414.202	1239.58	3	1239.64	-0.0572	0	56.24	0.0019	R	WIQDGIFHPK	S
2	1	gi|59800269	Pinus taeda cytochrome P450 CYPD mRNA, complete cds	2211	59221	62	58	19	18	4481	1	1	1	620.818	1239.62	2	1239.64	-0.0187	0	41.61	0.059	R	WIQDGIFHPK	S
2	1	gi|59800269	Pinus taeda cytochrome P450 CYPD mRNA, complete cds	2211	59221	62	58	19	18	4482	1	1	1	620.818	1239.62	2	1239.64	-0.0187	0	46.92	0.017	R	WIQDGIFHPK	S
2	1	gi|59800269	Pinus taeda cytochrome P450 CYPD mRNA, complete cds	2211	59221	62	58	19	18	4483	1	1	1	620.818	1239.62	2	1239.64	-0.0187	0	46.5	0.019	R	WIQDGIFHPK	S
2	1	gi|59800269	Pinus taeda cytochrome P450 CYPD mRNA, complete cds	2211	59221	62	58	19	18	4723	1	1	1	626.827	1251.64	2	1251.66	-0.0207	0	46.77	0.019	R	FFNVGSEAILR	D
2	1	gi|59800269	Pinus taeda cytochrome P450 CYPD mRNA, complete cds	2211	59221	62	58	19	18	4724	1	1	1	626.828	1251.64	2	1251.66	-0.0203	0	42.28	0.052	R	FFNVGSEAILR	D
2	1	gi|59800269	Pinus taeda cytochrome P450 CYPD mRNA, complete cds	2211	59221	62	58	19	18	7825	1	1	1	465.21	1392.61	3	1392.66	-0.0525	0	84.87	1.9e-06	K	AFDVANAMVFHR	H	Oxidation (M)	0.000000010000.0
2	1	gi|59800269	Pinus taeda cytochrome P450 CYPD mRNA, complete cds	2211	59221	62	58	19	18	7826	1	1	1	465.21	1392.61	3	1392.66	-0.0521	0	73.99	2.4e-05	K	AFDVANAMVFHR	H	Oxidation (M)	0.000000010000.0
2	1	gi|59800269	Pinus taeda cytochrome P450 CYPD mRNA, complete cds	2211	59221	62	58	19	18	7829	1	1	1	697.333	1392.65	2	1392.66	-0.0093	0	66.66	0.00015	K	AFDVANAMVFHR	H	Oxidation (M)	0.000000010000.0
2	1	gi|59800269	Pinus taeda cytochrome P450 CYPD mRNA, complete cds	2211	59221	62	58	19	18	7830	1	1	1	697.333	1392.65	2	1392.66	-0.0084	0	46.56	0.016	K	AFDVANAMVFHR	H	Oxidation (M)	0.000000010000.0
2	1	gi|59800269	Pinus taeda cytochrome P450 CYPD mRNA, complete cds	2211	59221	62	58	19	18	9313	1	1	1	483.91	1448.71	3	1448.76	-0.0484	1	79.6	8.1e-06	K	SPFKFPAFQAGPR	T
2	1	gi|59800269	Pinus taeda cytochrome P450 CYPD mRNA, complete cds	2211	59221	62	58	19	18	9314	1	1	1	483.91	1448.71	3	1448.76	-0.048	1	82.69	4e-06	K	SPFKFPAFQAGPR	T
2	1	gi|59800269	Pinus taeda cytochrome P450 CYPD mRNA, complete cds	2211	59221	62	58	19	18	9315	1	1	1	483.91	1448.71	3	1448.76	-0.0474	1	88.26	1.1e-06	K	SPFKFPAFQAGPR	T
2	1	gi|59800269	Pinus taeda cytochrome P450 CYPD mRNA, complete cds	2211	59221	62	58	19	18	9328	1	1	1	725.382	1448.75	2	1448.76	-0.0078	1	40.34	0.068	K	SPFKFPAFQAGPR	T
2	1	gi|59800269	Pinus taeda cytochrome P450 CYPD mRNA, complete cds	2211	59221	62	58	19	18	9329	1	1	1	725.382	1448.75	2	1448.76	-0.0078	1	57.59	0.0013	K	SPFKFPAFQAGPR	T
2	1	gi|59800269	Pinus taeda cytochrome P450 CYPD mRNA, complete cds	2211	59221	62	58	19	18	9333	1	1	1	725.382	1448.75	2	1448.76	-0.0071	1	42.79	0.039	K	SPFKFPAFQAGPR	T
2	1	gi|59800269	Pinus taeda cytochrome P450 CYPD mRNA, complete cds	2211	59221	62	58	19	18	9731	1	1	1	733.394	1464.77	2	1464.78	-0.0092	0	56.88	0.0014	K	VVFGIDINSLSSSK	A
2	1	gi|59800269	Pinus taeda cytochrome P450 CYPD mRNA, complete cds	2211	59221	62	58	19	18	9732	1	1	1	733.394	1464.77	2	1464.78	-0.0092	0	81.76	4.6e-06	K	VVFGIDINSLSSSK	A
2	1	gi|59800269	Pinus taeda cytochrome P450 CYPD mRNA, complete cds	2211	59221	62	58	19	18	10529	1	1	1	748.865	1495.71	2	1495.72	-0.0044	0	93.73	2.9e-07	K	YVVNEDTLPDGFK	V
2	1	gi|59800269	Pinus taeda cytochrome P450 CYPD mRNA, complete cds	2211	59221	62	58	19	18	10530	1	1	1	748.865	1495.72	2	1495.72	-0.0043	0	72.73	3.7e-05	K	YVVNEDTLPDGFK	V
2	1	gi|59800269	Pinus taeda cytochrome P450 CYPD mRNA, complete cds	2211	59221	62	58	19	18	10531	1	1	1	748.865	1495.72	2	1495.72	-0.0043	0	77.4	1.3e-05	K	YVVNEDTLPDGFK	V
2	1	gi|59800269	Pinus taeda cytochrome P450 CYPD mRNA, complete cds	2211	59221	62	58	19	18	12551	1	1	1	524.247	1569.72	3	1569.76	-0.0429	1	45.63	0.016	K	KGDSVNFLPYAMGR	M	Oxidation (M)	0.00000000000100.0
2	1	gi|59800269	Pinus taeda cytochrome P450 CYPD mRNA, complete cds	2211	59221	62	58	19	18	12565	1	1	1	785.888	1569.76	2	1569.76	0.0007	1	65.77	0.00017	K	KGDSVNFLPYAMGR	M	Oxidation (M)	0.00000000000100.0
2	1	gi|59800269	Pinus taeda cytochrome P450 CYPD mRNA, complete cds	2211	59221	62	58	19	18	12566	1	1	1	785.888	1569.76	2	1569.76	0.0007	1	87.3	1.2e-06	K	KGDSVNFLPYAMGR	M	Oxidation (M)	0.00000000000100.0
2	1	gi|59800269	Pinus taeda cytochrome P450 CYPD mRNA, complete cds	2211	59221	62	58	19	18	12567	1	1	1	785.888	1569.76	2	1569.76	0.0007	1	59.86	0.00068	K	KGDSVNFLPYAMGR	M	Oxidation (M)	0.00000000000100.0
2	1	gi|59800269	Pinus taeda cytochrome P450 CYPD mRNA, complete cds	2211	59221	62	58	19	18	12568	1	1	1	785.888	1569.76	2	1569.76	0.0007	1	52.66	0.0036	K	KGDSVNFLPYAMGR	M	Oxidation (M)	0.00000000000100.0
2	1	gi|59800269	Pinus taeda cytochrome P450 CYPD mRNA, complete cds	2211	59221	62	58	19	18	12569	1	1	1	785.888	1569.76	2	1569.76	0.0009	1	47.43	0.012	K	KGDSVNFLPYAMGR	M	Oxidation (M)	0.00000000000100.0
2	1	gi|59800269	Pinus taeda cytochrome P450 CYPD mRNA, complete cds	2211	59221	62	58	19	18	12570	1	1	1	785.888	1569.76	2	1569.76	0.0009	1	61.51	0.00046	K	KGDSVNFLPYAMGR	M	Oxidation (M)	0.00000000000100.0
2	1	gi|59800269	Pinus taeda cytochrome P450 CYPD mRNA, complete cds	2211	59221	62	58	19	18	12571	1	1	1	785.888	1569.76	2	1569.76	0.0013	1	60.25	0.00062	K	KGDSVNFLPYAMGR	M	Oxidation (M)	0.00000000000100.0
2	1	gi|59800269	Pinus taeda cytochrome P450 CYPD mRNA, complete cds	2211	59221	62	58	19	18	12572	1	1	1	785.888	1569.76	2	1569.76	0.0013	1	57.5	0.0012	K	KGDSVNFLPYAMGR	M	Oxidation (M)	0.00000000000100.0
2	1	gi|59800269	Pinus taeda cytochrome P450 CYPD mRNA, complete cds	2211	59221	62	58	19	18	14118	1	1	1	814.396	1626.78	2	1626.77	0.0034	0	67.31	0.00011	K	LNLSVEMQDLFMR	S	2 Oxidation (M)	0.0000001000010.0
2	1	gi|59800269	Pinus taeda cytochrome P450 CYPD mRNA, complete cds	2211	59221	62	58	19	18	14120	1	1	1	814.396	1626.78	2	1626.77	0.0034	0	45.28	0.018	K	LNLSVEMQDLFMR	S	2 Oxidation (M)	0.0000001000010.0
2	1	gi|59800269	Pinus taeda cytochrome P450 CYPD mRNA, complete cds	2211	59221	62	58	19	18	15960	1	1	1	566.949	1697.83	3	1697.86	-0.0347	1	67.14	0.00011	K	MVDDFLYKVIHFR	R	Oxidation (M)	0.1000000000000.0
2	1	gi|59800269	Pinus taeda cytochrome P450 CYPD mRNA, complete cds	2211	59221	62	58	19	18	16623	1	1	1	574.966	1721.88	3	1721.91	-0.0348	1	52.43	0.003	R	FFNVGSEAILRDNIK	M
2	1	gi|59800269	Pinus taeda cytochrome P450 CYPD mRNA, complete cds	2211	59221	62	58	19	18	16632	1	1	1	861.966	1721.92	2	1721.91	0.0068	1	40.01	0.05	R	FFNVGSEAILRDNIK	M
2	1	gi|59800269	Pinus taeda cytochrome P450 CYPD mRNA, complete cds	2211	59221	62	58	19	18	16633	1	1	1	861.966	1721.92	2	1721.91	0.0068	1	50.49	0.0045	R	FFNVGSEAILRDNIK	M
2	1	gi|59800269	Pinus taeda cytochrome P450 CYPD mRNA, complete cds	2211	59221	62	58	19	18	16651	1	1	1	575.289	1722.85	3	1722.88	-0.037	1	76.11	1.5e-05	K	YVVNEDTLPDGFKVK	K
2	1	gi|59800269	Pinus taeda cytochrome P450 CYPD mRNA, complete cds	2211	59221	62	58	19	18	16652	1	1	1	575.289	1722.85	3	1722.88	-0.037	1	78.56	8.3e-06	K	YVVNEDTLPDGFKVK	K
2	1	gi|59800269	Pinus taeda cytochrome P450 CYPD mRNA, complete cds	2211	59221	62	58	19	18	16663	1	1	1	862.453	1722.89	2	1722.88	0.0077	1	42.84	0.031	K	YVVNEDTLPDGFKVK	K
2	1	gi|59800269	Pinus taeda cytochrome P450 CYPD mRNA, complete cds	2211	59221	62	58	19	18	16664	1	1	1	862.453	1722.89	2	1722.88	0.0079	1	70.12	5.8e-05	K	YVVNEDTLPDGFKVK	K
2	1	gi|59800269	Pinus taeda cytochrome P450 CYPD mRNA, complete cds	2211	59221	62	58	19	18	3904	1	1	1	607.296	1818.87	3	1818.89	-0.0243	1	43.55	0.072	K	DLLGDGIFNVDGDKWR	Q
2	1	gi|59800269	Pinus taeda cytochrome P450 CYPD mRNA, complete cds	2211	59221	62	58	19	18	23167	1	1	1	497.72	1986.85	4	1986.91	-0.062	1	93.72	1.3e-07	R	MSYLWGDDAKEFKPER	W	Oxidation (M)	0.1000000000000000.0
2	1	gi|59800269	Pinus taeda cytochrome P450 CYPD mRNA, complete cds	2211	59221	62	58	19	18	23168	1	1	1	497.72	1986.85	4	1986.91	-0.0619	1	61.66	0.00021	R	MSYLWGDDAKEFKPER	W	Oxidation (M)	0.1000000000000000.0
2	1	gi|59800269	Pinus taeda cytochrome P450 CYPD mRNA, complete cds	2211	59221	62	58	19	18	23171	1	1	1	663.306	1986.89	3	1986.91	-0.0197	1	77.62	6.2e-06	R	MSYLWGDDAKEFKPER	W	Oxidation (M)	0.1000000000000000.0
2	1	gi|59800269	Pinus taeda cytochrome P450 CYPD mRNA, complete cds	2211	59221	62	58	19	18	23172	1	1	1	663.306	1986.89	3	1986.91	-0.0197	1	58.57	0.0005	R	MSYLWGDDAKEFKPER	W	Oxidation (M)	0.1000000000000000.0
2	1	gi|59800269	Pinus taeda cytochrome P450 CYPD mRNA, complete cds	2211	59221	62	58	19	18	23173	1	1	1	663.306	1986.89	3	1986.91	-0.0197	1	72.68	1.9e-05	R	MSYLWGDDAKEFKPER	W	Oxidation (M)	0.1000000000000000.0
2	1	gi|59800269	Pinus taeda cytochrome P450 CYPD mRNA, complete cds	2211	59221	62	58	19	18	23174	1	1	1	663.306	1986.89	3	1986.91	-0.0196	1	75.36	1e-05	R	MSYLWGDDAKEFKPER	W	Oxidation (M)	0.1000000000000000.0
2	1	gi|59800269	Pinus taeda cytochrome P450 CYPD mRNA, complete cds	2211	59221	62	58	19	18	23179	1	1	1	994.479	1986.94	2	1986.91	0.0293	1	70.88	5.3e-05	R	MSYLWGDDAKEFKPER	W	Oxidation (M)	0.1000000000000000.0
2	1	gi|59800269	Pinus taeda cytochrome P450 CYPD mRNA, complete cds	2211	59221	62	58	19	18	23180	1	1	1	994.481	1986.95	2	1986.91	0.0327	1	81.75	2.7e-06	R	MSYLWGDDAKEFKPER	W	Oxidation (M)	0.1000000000000000.0
2	1	gi|59800269	Pinus taeda cytochrome P450 CYPD mRNA, complete cds	2211	59221	62	58	19	18	25930	1	1	1	710.694	2129.06	3	2129.07	-0.0137	0	52.1	0.0025	K	GVYPPVVGTMLNHAINFER	L	Oxidation (M)	0.0000000001000000000.0
2	1	gi|59800269	Pinus taeda cytochrome P450 CYPD mRNA, complete cds	2211	59221	62	58	19	18	25932	1	1	1	710.694	2129.06	3	2129.07	-0.0123	0	44.73	0.014	K	GVYPPVVGTMLNHAINFER	L	Oxidation (M)	0.0000000001000000000.0
2	1	gi|59800269	Pinus taeda cytochrome P450 CYPD mRNA, complete cds	2211	59221	62	58	19	18	25933	1	1	1	710.694	2129.06	3	2129.07	-0.0123	0	41.81	0.027	K	GVYPPVVGTMLNHAINFER	L	Oxidation (M)	0.0000000001000000000.0
2	1	gi|59800269	Pinus taeda cytochrome P450 CYPD mRNA, complete cds	2211	59221	62	58	19	18	25934	1	1	1	710.695	2129.06	3	2129.07	-0.0108	0	89.26	4.9e-07	K	GVYPPVVGTMLNHAINFER	L	Oxidation (M)	0.0000000001000000000.0
2	1	gi|59800269	Pinus taeda cytochrome P450 CYPD mRNA, complete cds	2211	59221	62	58	19	18	25941	1	1	1	1065.56	2129.11	2	2129.07	0.0406	0	66.41	9.2e-05	K	GVYPPVVGTMLNHAINFER	L	Oxidation (M)	0.0000000001000000000.0
2	1	gi|59800269	Pinus taeda cytochrome P450 CYPD mRNA, complete cds	2211	59221	62	58	19	18	27081	1	1	1	734.36	2200.06	3	2200.06	-0.0041	0	47.79	0.0061	R	TMLTLHMNEDGLNVQVTPR	L	2 Oxidation (M)	0.0100001000000000000.0
2	1	gi|59800269	Pinus taeda cytochrome P450 CYPD mRNA, complete cds	2211	59221	62	58	19	18	31564	1	1	1	842.101	2523.28	3	2523.27	0.0098	0	42.46	0.014	R	VVYPTCSYVFTTDPVNVEHILK	T
2	1	gi|59800269	Pinus taeda cytochrome P450 CYPD mRNA, complete cds	2211	59221	62	58	19	18	31704	1	1	1	847.437	2539.29	3	2539.28	0.0087	1	99.29	2.7e-08	K	VVFGIDINSLSSSKAESGPEASFAK	A
2	1	gi|59800269	Pinus taeda cytochrome P450 CYPD mRNA, complete cds	2211	59221	62	58	19	18	31785	1	1	1	850.78	2549.32	3	2549.31	0.0134	1	78.95	3.6e-06	R	LYPALPVDGKYVVNEDTLPDGFK	V
3	1	gi|229001481	Pinus pinaster EST, clone 13-2 JM E3 (MA3-C4-T7)	2114	9889	34	34	3	3	17417	1	1	1	584.292	1749.86	3	1749.89	-0.0345	1	116.88	1.1e-09	K	SSLDAFKQIVQNEGSK	S
3	1	gi|229001481	Pinus pinaster EST, clone 13-2 JM E3 (MA3-C4-T7)	2114	9889	34	34	3	3	17418	1	1	1	584.292	1749.86	3	1749.89	-0.0344	1	134.23	2.1e-11	K	SSLDAFKQIVQNEGSK	S
3	1	gi|229001481	Pinus pinaster EST, clone 13-2 JM E3 (MA3-C4-T7)	2114	9889	34	34	3	3	17419	1	1	1	584.292	1749.86	3	1749.89	-0.0344	1	138.15	8.5e-12	K	SSLDAFKQIVQNEGSK	S
3	1	gi|229001481	Pinus pinaster EST, clone 13-2 JM E3 (MA3-C4-T7)	2114	9889	34	34	3	3	17420	1	1	1	584.292	1749.86	3	1749.89	-0.0344	1	53.64	0.0024	K	SSLDAFKQIVQNEGSK	S
3	1	gi|229001481	Pinus pinaster EST, clone 13-2 JM E3 (MA3-C4-T7)	2114	9889	34	34	3	3	17433	1	1	1	875.958	1749.9	2	1749.89	0.0111	1	95.46	1.6e-07	K	SSLDAFKQIVQNEGSK	S
3	1	gi|229001481	Pinus pinaster EST, clone 13-2 JM E3 (MA3-C4-T7)	2114	9889	34	34	3	3	17434	1	1	1	875.958	1749.9	2	1749.89	0.0111	1	95.18	1.7e-07	K	SSLDAFKQIVQNEGSK	S
3	1	gi|229001481	Pinus pinaster EST, clone 13-2 JM E3 (MA3-C4-T7)	2114	9889	34	34	3	3	17435	1	1	1	875.958	1749.9	2	1749.89	0.0111	1	122.39	3.2e-10	K	SSLDAFKQIVQNEGSK	S
3	1	gi|229001481	Pinus pinaster EST, clone 13-2 JM E3 (MA3-C4-T7)	2114	9889	34	34	3	3	17436	1	1	1	875.958	1749.9	2	1749.89	0.0111	1	129.15	6.7e-11	K	SSLDAFKQIVQNEGSK	S
3	1	gi|229001481	Pinus pinaster EST, clone 13-2 JM E3 (MA3-C4-T7)	2114	9889	34	34	3	3	17437	1	1	1	875.958	1749.9	2	1749.89	0.0111	1	137.3	1e-11	K	SSLDAFKQIVQNEGSK	S
3	1	gi|229001481	Pinus pinaster EST, clone 13-2 JM E3 (MA3-C4-T7)	2114	9889	34	34	3	3	17438	1	1	1	875.958	1749.9	2	1749.89	0.0111	1	120.04	5.5e-10	K	SSLDAFKQIVQNEGSK	S
3	1	gi|229001481	Pinus pinaster EST, clone 13-2 JM E3 (MA3-C4-T7)	2114	9889	34	34	3	3	17439	1	1	1	875.958	1749.9	2	1749.89	0.0111	1	144.62	1.9e-12	K	SSLDAFKQIVQNEGSK	S
3	1	gi|229001481	Pinus pinaster EST, clone 13-2 JM E3 (MA3-C4-T7)	2114	9889	34	34	3	3	17440	1	1	1	875.958	1749.9	2	1749.89	0.0111	1	118.2	8.4e-10	K	SSLDAFKQIVQNEGSK	S
3	1	gi|229001481	Pinus pinaster EST, clone 13-2 JM E3 (MA3-C4-T7)	2114	9889	34	34	3	3	17441	1	1	1	875.958	1749.9	2	1749.89	0.0111	1	134.72	1.9e-11	K	SSLDAFKQIVQNEGSK	S
3	1	gi|229001481	Pinus pinaster EST, clone 13-2 JM E3 (MA3-C4-T7)	2114	9889	34	34	3	3	17442	1	1	1	875.958	1749.9	2	1749.89	0.0111	1	114.16	2.1e-09	K	SSLDAFKQIVQNEGSK	S
3	1	gi|229001481	Pinus pinaster EST, clone 13-2 JM E3 (MA3-C4-T7)	2114	9889	34	34	3	3	17443	1	1	1	875.958	1749.9	2	1749.89	0.0111	1	93.75	2.3e-07	K	SSLDAFKQIVQNEGSK	S
3	1	gi|229001481	Pinus pinaster EST, clone 13-2 JM E3 (MA3-C4-T7)	2114	9889	34	34	3	3	17444	1	1	1	875.958	1749.9	2	1749.89	0.0113	1	61.75	0.00037	K	SSLDAFKQIVQNEGSK	S
3	1	gi|229001481	Pinus pinaster EST, clone 13-2 JM E3 (MA3-C4-T7)	2114	9889	34	34	3	3	25041	1	1	1	695.404	2083.19	3	2083.2	-0.0148	0	63.73	0.00012	R	AIAGAGVLAGYDQLQLLLLGK	K
3	1	gi|229001481	Pinus pinaster EST, clone 13-2 JM E3 (MA3-C4-T7)	2114	9889	34	34	3	3	25042	1	1	1	695.404	2083.19	3	2083.2	-0.0147	0	112.09	1.7e-09	R	AIAGAGVLAGYDQLQLLLLGK	K
3	1	gi|229001481	Pinus pinaster EST, clone 13-2 JM E3 (MA3-C4-T7)	2114	9889	34	34	3	3	25050	1	1	1	1042.63	2083.24	2	2083.2	0.0378	0	60.68	0.00018	R	AIAGAGVLAGYDQLQLLLLGK	K
3	1	gi|229001481	Pinus pinaster EST, clone 13-2 JM E3 (MA3-C4-T7)	2114	9889	34	34	3	3	25051	1	1	1	1042.63	2083.24	2	2083.2	0.0382	0	41.03	0.016	R	AIAGAGVLAGYDQLQLLLLGK	K
3	1	gi|229001481	Pinus pinaster EST, clone 13-2 JM E3 (MA3-C4-T7)	2114	9889	34	34	3	3	27303	1	1	1	553.819	2211.25	4	2211.3	-0.0517	1	93.57	1.3e-07	R	AIAGAGVLAGYDQLQLLLLGKK	F
3	1	gi|229001481	Pinus pinaster EST, clone 13-2 JM E3 (MA3-C4-T7)	2114	9889	34	34	3	3	27313	1	1	1	738.104	2211.29	3	2211.3	-0.0101	1	46.16	0.0056	R	AIAGAGVLAGYDQLQLLLLGKK	F
3	1	gi|229001481	Pinus pinaster EST, clone 13-2 JM E3 (MA3-C4-T7)	2114	9889	34	34	3	3	27315	1	1	1	738.104	2211.29	3	2211.3	-0.0091	1	56.29	0.00054	R	AIAGAGVLAGYDQLQLLLLGKK	F
3	1	gi|229001481	Pinus pinaster EST, clone 13-2 JM E3 (MA3-C4-T7)	2114	9889	34	34	3	3	27316	1	1	1	738.104	2211.29	3	2211.3	-0.009	1	97.23	4.4e-08	R	AIAGAGVLAGYDQLQLLLLGKK	F
3	1	gi|229001481	Pinus pinaster EST, clone 13-2 JM E3 (MA3-C4-T7)	2114	9889	34	34	3	3	27317	1	1	1	738.104	2211.29	3	2211.3	-0.0088	1	66.16	5.6e-05	R	AIAGAGVLAGYDQLQLLLLGKK	F
3	1	gi|229001481	Pinus pinaster EST, clone 13-2 JM E3 (MA3-C4-T7)	2114	9889	34	34	3	3	27318	1	1	1	738.104	2211.29	3	2211.3	-0.0086	1	61.89	0.00015	R	AIAGAGVLAGYDQLQLLLLGKK	F
3	1	gi|229001481	Pinus pinaster EST, clone 13-2 JM E3 (MA3-C4-T7)	2114	9889	34	34	3	3	27320	1	1	1	738.104	2211.29	3	2211.3	-0.0086	1	85.37	6.7e-07	R	AIAGAGVLAGYDQLQLLLLGKK	F
3	1	gi|229001481	Pinus pinaster EST, clone 13-2 JM E3 (MA3-C4-T7)	2114	9889	34	34	3	3	27323	1	1	1	738.105	2211.29	3	2211.3	-0.0065	1	79.25	2.7e-06	R	AIAGAGVLAGYDQLQLLLLGKK	F
3	1	gi|229001481	Pinus pinaster EST, clone 13-2 JM E3 (MA3-C4-T7)	2114	9889	34	34	3	3	27324	1	1	1	738.105	2211.29	3	2211.3	-0.0065	1	132.96	1.1e-11	R	AIAGAGVLAGYDQLQLLLLGKK	F
3	1	gi|229001481	Pinus pinaster EST, clone 13-2 JM E3 (MA3-C4-T7)	2114	9889	34	34	3	3	27325	1	1	1	738.105	2211.29	3	2211.3	-0.0065	1	72.91	1.2e-05	R	AIAGAGVLAGYDQLQLLLLGKK	F
3	1	gi|229001481	Pinus pinaster EST, clone 13-2 JM E3 (MA3-C4-T7)	2114	9889	34	34	3	3	27326	1	1	1	738.105	2211.29	3	2211.3	-0.0057	1	43.97	0.009	R	AIAGAGVLAGYDQLQLLLLGKK	F
3	1	gi|229001481	Pinus pinaster EST, clone 13-2 JM E3 (MA3-C4-T7)	2114	9889	34	34	3	3	27331	1	1	1	1106.68	2211.34	2	2211.3	0.0436	1	49.37	0.0017	R	AIAGAGVLAGYDQLQLLLLGKK	F
3	1	gi|229001481	Pinus pinaster EST, clone 13-2 JM E3 (MA3-C4-T7)	2114	9889	34	34	3	3	27333	1	1	1	1106.68	2211.34	2	2211.3	0.0443	1	53.75	0.00063	R	AIAGAGVLAGYDQLQLLLLGKK	F
3	1	gi|229001481	Pinus pinaster EST, clone 13-2 JM E3 (MA3-C4-T7)	2114	9889	34	34	3	3	27334	1	1	1	1106.68	2211.34	2	2211.3	0.0443	1	77.28	2.8e-06	R	AIAGAGVLAGYDQLQLLLLGKK	F
4	1	gi|6561513	Pinus sp. Qiu94013 ATPase alpha subunit (atp1) gene, partial cds; mitochondrial gene for mitochondrial product	1847	43813	48	47	11	11	1259	1	1	1	513.787	1025.56	2	1025.59	-0.0285	0	46.9	0.021	K	AVDSLVPIGR	G
4	1	gi|6561513	Pinus sp. Qiu94013 ATPase alpha subunit (atp1) gene, partial cds; mitochondrial gene for mitochondrial product	1847	43813	48	47	11	11	1260	1	1	1	513.787	1025.56	2	1025.59	-0.0284	0	53.44	0.0047	K	AVDSLVPIGR	G
4	1	gi|6561513	Pinus sp. Qiu94013 ATPase alpha subunit (atp1) gene, partial cds; mitochondrial gene for mitochondrial product	1847	43813	48	47	11	11	1261	1	1	1	513.787	1025.56	2	1025.59	-0.028	0	54.58	0.0036	K	AVDSLVPIGR	G
4	1	gi|6561513	Pinus sp. Qiu94013 ATPase alpha subunit (atp1) gene, partial cds; mitochondrial gene for mitochondrial product	1847	43813	48	47	11	11	1262	1	1	1	513.787	1025.56	2	1025.59	-0.0279	0	62.09	0.00064	K	AVDSLVPIGR	G
4	1	gi|6561513	Pinus sp. Qiu94013 ATPase alpha subunit (atp1) gene, partial cds; mitochondrial gene for mitochondrial product	1847	43813	48	47	11	11	1263	1	1	1	513.787	1025.56	2	1025.59	-0.0279	0	49.84	0.011	K	AVDSLVPIGR	G
4	1	gi|6561513	Pinus sp. Qiu94013 ATPase alpha subunit (atp1) gene, partial cds; mitochondrial gene for mitochondrial product	1847	43813	48	47	11	11	3310	1	1	1	591.829	1181.64	2	1181.67	-0.0219	0	61.82	0.00054	R	VVDALGVPIDGK	G
4	1	gi|6561513	Pinus sp. Qiu94013 ATPase alpha subunit (atp1) gene, partial cds; mitochondrial gene for mitochondrial product	1847	43813	48	47	11	11	3314	1	1	1	591.83	1181.64	2	1181.67	-0.0211	0	63.54	0.00036	R	VVDALGVPIDGK	G
4	1	gi|6561513	Pinus sp. Qiu94013 ATPase alpha subunit (atp1) gene, partial cds; mitochondrial gene for mitochondrial product	1847	43813	48	47	11	11	3315	1	1	1	591.83	1181.64	2	1181.67	-0.021	0	64	0.00033	R	VVDALGVPIDGK	G
4	1	gi|6561513	Pinus sp. Qiu94013 ATPase alpha subunit (atp1) gene, partial cds; mitochondrial gene for mitochondrial product	1847	43813	48	47	11	11	5674	1	1	1	650.344	1298.67	2	1298.69	-0.0139	0	44.04	0.033	K	QPQYSPLPIEK	Q
4	1	gi|6561513	Pinus sp. Qiu94013 ATPase alpha subunit (atp1) gene, partial cds; mitochondrial gene for mitochondrial product	1847	43813	48	47	11	11	5675	1	1	1	650.344	1298.67	2	1298.69	-0.0136	0	65.11	0.00026	K	QPQYSPLPIEK	Q
4	1	gi|6561513	Pinus sp. Qiu94013 ATPase alpha subunit (atp1) gene, partial cds; mitochondrial gene for mitochondrial product	1847	43813	48	47	11	11	5676	1	1	1	650.344	1298.67	2	1298.69	-0.0135	0	63.18	0.0004	K	QPQYSPLPIEK	Q
4	1	gi|6561513	Pinus sp. Qiu94013 ATPase alpha subunit (atp1) gene, partial cds; mitochondrial gene for mitochondrial product	1847	43813	48	47	11	11	5677	1	1	1	650.344	1298.67	2	1298.69	-0.0135	0	75.14	2.6e-05	K	QPQYSPLPIEK	Q
4	1	gi|6561513	Pinus sp. Qiu94013 ATPase alpha subunit (atp1) gene, partial cds; mitochondrial gene for mitochondrial product	1847	43813	48	47	11	11	9788	1	1	1	490.284	1467.83	3	1467.88	-0.0486	1	46.81	0.012	K	TAIAIDIILNQKR	M
4	1	gi|6561513	Pinus sp. Qiu94013 ATPase alpha subunit (atp1) gene, partial cds; mitochondrial gene for mitochondrial product	1847	43813	48	47	11	11	9790	1	1	1	734.947	1467.88	2	1467.88	0.0027	1	63.09	0.00028	K	TAIAIDIILNQKR	M
4	1	gi|6561513	Pinus sp. Qiu94013 ATPase alpha subunit (atp1) gene, partial cds; mitochondrial gene for mitochondrial product	1847	43813	48	47	11	11	11611	1	1	1	513.238	1536.69	3	1536.74	-0.0448	0	72.75	3.2e-05	R	EAFPGDVFYLHSR	L
4	1	gi|6561513	Pinus sp. Qiu94013 ATPase alpha subunit (atp1) gene, partial cds; mitochondrial gene for mitochondrial product	1847	43813	48	47	11	11	11612	1	1	1	513.238	1536.69	3	1536.74	-0.0429	0	68.38	8.8e-05	R	EAFPGDVFYLHSR	L
4	1	gi|6561513	Pinus sp. Qiu94013 ATPase alpha subunit (atp1) gene, partial cds; mitochondrial gene for mitochondrial product	1847	43813	48	47	11	11	11613	1	1	1	513.238	1536.69	3	1536.74	-0.0428	0	53.5	0.0027	R	EAFPGDVFYLHSR	L
4	1	gi|6561513	Pinus sp. Qiu94013 ATPase alpha subunit (atp1) gene, partial cds; mitochondrial gene for mitochondrial product	1847	43813	48	47	11	11	11614	1	1	1	513.238	1536.69	3	1536.74	-0.0426	0	67.46	0.00011	R	EAFPGDVFYLHSR	L
4	1	gi|6561513	Pinus sp. Qiu94013 ATPase alpha subunit (atp1) gene, partial cds; mitochondrial gene for mitochondrial product	1847	43813	48	47	11	11	11616	1	1	1	513.239	1536.7	3	1536.74	-0.0396	0	74.78	2.1e-05	R	EAFPGDVFYLHSR	L
4	1	gi|6561513	Pinus sp. Qiu94013 ATPase alpha subunit (atp1) gene, partial cds; mitochondrial gene for mitochondrial product	1847	43813	48	47	11	11	11618	1	1	1	513.24	1536.7	3	1536.74	-0.0363	0	43.83	0.026	R	EAFPGDVFYLHSR	L
4	1	gi|6561513	Pinus sp. Qiu94013 ATPase alpha subunit (atp1) gene, partial cds; mitochondrial gene for mitochondrial product	1847	43813	48	47	11	11	11619	1	1	1	513.241	1536.7	3	1536.74	-0.034	0	48.87	0.0082	R	EAFPGDVFYLHSR	L
4	1	gi|6561513	Pinus sp. Qiu94013 ATPase alpha subunit (atp1) gene, partial cds; mitochondrial gene for mitochondrial product	1847	43813	48	47	11	11	1232	1	1	1	513.242	1536.7	3	1536.74	-0.0331	0	43.38	0.087	R	EAFPGDVFYLHSR	L
4	1	gi|6561513	Pinus sp. Qiu94013 ATPase alpha subunit (atp1) gene, partial cds; mitochondrial gene for mitochondrial product	1847	43813	48	47	11	11	11620	1	1	1	513.242	1536.7	3	1536.74	-0.032	0	43.19	0.03	R	EAFPGDVFYLHSR	L
4	1	gi|6561513	Pinus sp. Qiu94013 ATPase alpha subunit (atp1) gene, partial cds; mitochondrial gene for mitochondrial product	1847	43813	48	47	11	11	11621	1	1	1	513.245	1536.71	3	1536.74	-0.0239	0	58.04	0.001	R	EAFPGDVFYLHSR	L
4	1	gi|6561513	Pinus sp. Qiu94013 ATPase alpha subunit (atp1) gene, partial cds; mitochondrial gene for mitochondrial product	1847	43813	48	47	11	11	16543	1	1	1	574.266	1719.78	3	1719.81	-0.0374	0	72.9	2.6e-05	R	DNGMHALIIYDDLSK	Q	Oxidation (M)	0.000100000000000.0
4	1	gi|6561513	Pinus sp. Qiu94013 ATPase alpha subunit (atp1) gene, partial cds; mitochondrial gene for mitochondrial product	1847	43813	48	47	11	11	23726	1	1	1	673.021	2016.04	3	2016.06	-0.0177	1	53.69	0.0018	R	LTEVMKQPQYSPLPIEK	Q	Oxidation (M)	0.00001000000000000.0
4	1	gi|6561513	Pinus sp. Qiu94013 ATPase alpha subunit (atp1) gene, partial cds; mitochondrial gene for mitochondrial product	1847	43813	48	47	11	11	23727	1	1	1	673.021	2016.04	3	2016.06	-0.0176	1	75.1	1.3e-05	R	LTEVMKQPQYSPLPIEK	Q	Oxidation (M)	0.00001000000000000.0
4	1	gi|6561513	Pinus sp. Qiu94013 ATPase alpha subunit (atp1) gene, partial cds; mitochondrial gene for mitochondrial product	1847	43813	48	47	11	11	23729	1	1	1	1009.05	2016.09	2	2016.06	0.0317	1	68.5	5.5e-05	R	LTEVMKQPQYSPLPIEK	Q	Oxidation (M)	0.00001000000000000.0
4	1	gi|6561513	Pinus sp. Qiu94013 ATPase alpha subunit (atp1) gene, partial cds; mitochondrial gene for mitochondrial product	1847	43813	48	47	11	11	23730	1	1	1	1009.05	2016.09	2	2016.06	0.0317	1	56.74	0.00083	R	LTEVMKQPQYSPLPIEK	Q	Oxidation (M)	0.00001000000000000.0
4	1	gi|6561513	Pinus sp. Qiu94013 ATPase alpha subunit (atp1) gene, partial cds; mitochondrial gene for mitochondrial product	1847	43813	48	47	11	11	26101	1	1	1	714.354	2140.04	3	2140.05	-0.0122	0	42.31	0.021	R	VYGLNEIQAGEMVEFASGVK	G
4	1	gi|6561513	Pinus sp. Qiu94013 ATPase alpha subunit (atp1) gene, partial cds; mitochondrial gene for mitochondrial product	1847	43813	48	47	11	11	26388	1	1	1	1079.05	2156.08	2	2156.05	0.0366	0	42.92	0.019	R	VYGLNEIQAGEMVEFASGVK	G	Oxidation (M)	0.00000000000100000000.0
4	1	gi|6561513	Pinus sp. Qiu94013 ATPase alpha subunit (atp1) gene, partial cds; mitochondrial gene for mitochondrial product	1847	43813	48	47	11	11	26389	1	1	1	1079.05	2156.08	2	2156.05	0.0372	0	57.15	0.00071	R	VYGLNEIQAGEMVEFASGVK	G	Oxidation (M)	0.00000000000100000000.0
4	1	gi|6561513	Pinus sp. Qiu94013 ATPase alpha subunit (atp1) gene, partial cds; mitochondrial gene for mitochondrial product	1847	43813	48	47	11	11	26434	1	1	1	540.546	2158.16	4	2158.21	-0.0548	1	140.54	3.2e-12	R	VVDALGVPIDGKGALSEHLLR	R
4	1	gi|6561513	Pinus sp. Qiu94013 ATPase alpha subunit (atp1) gene, partial cds; mitochondrial gene for mitochondrial product	1847	43813	48	47	11	11	26435	1	1	1	540.546	2158.16	4	2158.21	-0.0543	1	43.81	0.015	R	VVDALGVPIDGKGALSEHLLR	R
4	1	gi|6561513	Pinus sp. Qiu94013 ATPase alpha subunit (atp1) gene, partial cds; mitochondrial gene for mitochondrial product	1847	43813	48	47	11	11	26438	1	1	1	720.407	2158.2	3	2158.21	-0.0124	1	69.59	3.7e-05	R	VVDALGVPIDGKGALSEHLLR	R
4	1	gi|6561513	Pinus sp. Qiu94013 ATPase alpha subunit (atp1) gene, partial cds; mitochondrial gene for mitochondrial product	1847	43813	48	47	11	11	26439	1	1	1	720.407	2158.2	3	2158.21	-0.011	1	55.01	0.0011	R	VVDALGVPIDGKGALSEHLLR	R
4	1	gi|6561513	Pinus sp. Qiu94013 ATPase alpha subunit (atp1) gene, partial cds; mitochondrial gene for mitochondrial product	1847	43813	48	47	11	11	26440	1	1	1	720.407	2158.2	3	2158.21	-0.011	1	104.96	1.1e-08	R	VVDALGVPIDGKGALSEHLLR	R
4	1	gi|6561513	Pinus sp. Qiu94013 ATPase alpha subunit (atp1) gene, partial cds; mitochondrial gene for mitochondrial product	1847	43813	48	47	11	11	26441	1	1	1	720.407	2158.2	3	2158.21	-0.011	1	117.48	6e-10	R	VVDALGVPIDGKGALSEHLLR	R
4	1	gi|6561513	Pinus sp. Qiu94013 ATPase alpha subunit (atp1) gene, partial cds; mitochondrial gene for mitochondrial product	1847	43813	48	47	11	11	26442	1	1	1	720.408	2158.2	3	2158.21	-0.0105	1	104.61	1.2e-08	R	VVDALGVPIDGKGALSEHLLR	R
4	1	gi|6561513	Pinus sp. Qiu94013 ATPase alpha subunit (atp1) gene, partial cds; mitochondrial gene for mitochondrial product	1847	43813	48	47	11	11	26443	1	1	1	720.408	2158.2	3	2158.21	-0.0099	1	96.81	6.9e-08	R	VVDALGVPIDGKGALSEHLLR	R
4	1	gi|6561513	Pinus sp. Qiu94013 ATPase alpha subunit (atp1) gene, partial cds; mitochondrial gene for mitochondrial product	1847	43813	48	47	11	11	26444	1	1	1	1080.13	2158.25	2	2158.21	0.0393	1	62.33	0.00016	R	VVDALGVPIDGKGALSEHLLR	R
4	1	gi|6561513	Pinus sp. Qiu94013 ATPase alpha subunit (atp1) gene, partial cds; mitochondrial gene for mitochondrial product	1847	43813	48	47	11	11	26445	1	1	1	1080.13	2158.25	2	2158.21	0.0401	1	61.33	0.0002	R	VVDALGVPIDGKGALSEHLLR	R
4	1	gi|6561513	Pinus sp. Qiu94013 ATPase alpha subunit (atp1) gene, partial cds; mitochondrial gene for mitochondrial product	1847	43813	48	47	11	11	28759	1	1	1	770.056	2307.15	3	2307.15	-0.0024	0	98.43	5e-08	R	EVAAFAQFGSDLDAATQALLNR	G
4	1	gi|6561513	Pinus sp. Qiu94013 ATPase alpha subunit (atp1) gene, partial cds; mitochondrial gene for mitochondrial product	1847	43813	48	47	11	11	28760	1	1	1	770.056	2307.15	3	2307.15	-0.002	0	98.65	4.8e-08	R	EVAAFAQFGSDLDAATQALLNR	G
4	1	gi|6561513	Pinus sp. Qiu94013 ATPase alpha subunit (atp1) gene, partial cds; mitochondrial gene for mitochondrial product	1847	43813	48	47	11	11	28797	1	1	1	1154.61	2307.2	2	2307.15	0.0524	0	113.73	1.5e-09	R	EVAAFAQFGSDLDAATQALLNR	G
4	1	gi|6561513	Pinus sp. Qiu94013 ATPase alpha subunit (atp1) gene, partial cds; mitochondrial gene for mitochondrial product	1847	43813	48	47	11	11	28798	1	1	1	1154.61	2307.2	2	2307.15	0.0524	0	112.1	2.1e-09	R	EVAAFAQFGSDLDAATQALLNR	G
4	1	gi|6561513	Pinus sp. Qiu94013 ATPase alpha subunit (atp1) gene, partial cds; mitochondrial gene for mitochondrial product	1847	43813	48	47	11	11	36080	1	1	1	1061.23	3180.68	3	3180.62	0.0612	1	42.08	0.0078	K	LELAQYREVAAFAQFGSDLDAATQALLNR	G
4	1	gi|6561513	Pinus sp. Qiu94013 ATPase alpha subunit (atp1) gene, partial cds; mitochondrial gene for mitochondrial product	1847	43813	48	47	11	11	25770	1	1	1	1061.24	3180.68	3	3180.62	0.063	1	51.91	0.0012	K	LELAQYREVAAFAQFGSDLDAATQALLNR	G
5	1	gi|339352981	TSA: Pinus sylvestris mRNA sequence, contig FTO7S8C01C4B26	1673	8309	37	37	5	5	7921	1	1	1	466.241	1395.7	3	1395.75	-0.051	0	43.43	0.035	R	QLFHPEQLISGK	E
5	1	gi|339352981	TSA: Pinus sylvestris mRNA sequence, contig FTO7S8C01C4B26	1673	8309	37	37	5	5	7922	1	1	1	466.241	1395.7	3	1395.75	-0.0507	0	57.76	0.0013	R	QLFHPEQLISGK	E
5	1	gi|339352981	TSA: Pinus sylvestris mRNA sequence, contig FTO7S8C01C4B26	1673	8309	37	37	5	5	7924	1	1	1	698.877	1395.74	2	1395.75	-0.0123	0	51.32	0.0055	R	QLFHPEQLISGK	E
5	1	gi|339352981	TSA: Pinus sylvestris mRNA sequence, contig FTO7S8C01C4B26	1673	8309	37	37	5	5	16038	1	1	1	567.962	1700.86	3	1700.9	-0.036	0	88.26	9.1e-07	R	AVFVDLEPTVIDEVR	T
5	1	gi|339352981	TSA: Pinus sylvestris mRNA sequence, contig FTO7S8C01C4B26	1673	8309	37	37	5	5	16056	1	1	1	851.457	1700.9	2	1700.9	0.002	0	45.02	0.019	R	AVFVDLEPTVIDEVR	T
5	1	gi|339352981	TSA: Pinus sylvestris mRNA sequence, contig FTO7S8C01C4B26	1673	8309	37	37	5	5	16061	1	1	1	851.458	1700.9	2	1700.9	0.0031	0	62.89	0.00031	R	AVFVDLEPTVIDEVR	T
5	1	gi|339352981	TSA: Pinus sylvestris mRNA sequence, contig FTO7S8C01C4B26	1673	8309	37	37	5	5	16063	1	1	1	851.459	1700.9	2	1700.9	0.0041	0	42.46	0.034	R	AVFVDLEPTVIDEVR	T
5	1	gi|339352981	TSA: Pinus sylvestris mRNA sequence, contig FTO7S8C01C4B26	1673	8309	37	37	5	5	16065	1	1	1	851.459	1700.9	2	1700.9	0.0044	0	41.1	0.046	R	AVFVDLEPTVIDEVR	T
5	1	gi|339352981	TSA: Pinus sylvestris mRNA sequence, contig FTO7S8C01C4B26	1673	8309	37	37	5	5	16068	1	1	1	851.459	1700.9	2	1700.9	0.0048	0	45.45	0.017	R	AVFVDLEPTVIDEVR	T
5	1	gi|339352981	TSA: Pinus sylvestris mRNA sequence, contig FTO7S8C01C4B26	1673	8309	37	37	5	5	16069	1	1	1	851.459	1700.9	2	1700.9	0.0054	0	47.14	0.011	R	AVFVDLEPTVIDEVR	T
5	1	gi|339352981	TSA: Pinus sylvestris mRNA sequence, contig FTO7S8C01C4B26	1673	8309	37	37	5	5	16071	1	1	1	851.46	1700.91	2	1700.9	0.0068	0	81.58	4.1e-06	R	AVFVDLEPTVIDEVR	T
5	1	gi|339352981	TSA: Pinus sylvestris mRNA sequence, contig FTO7S8C01C4B26	1673	8309	37	37	5	5	16072	1	1	1	851.461	1700.91	2	1700.9	0.009	0	86.05	1.5e-06	R	AVFVDLEPTVIDEVR	T
5	1	gi|339352981	TSA: Pinus sylvestris mRNA sequence, contig FTO7S8C01C4B26	1673	8309	37	37	5	5	16073	1	1	1	851.461	1700.91	2	1700.9	0.0091	0	79.78	6.2e-06	R	AVFVDLEPTVIDEVR	T
5	1	gi|339352981	TSA: Pinus sylvestris mRNA sequence, contig FTO7S8C01C4B26	1673	8309	37	37	5	5	16074	1	1	1	851.461	1700.91	2	1700.9	0.0091	0	104.48	2.1e-08	R	AVFVDLEPTVIDEVR	T
5	1	gi|339352981	TSA: Pinus sylvestris mRNA sequence, contig FTO7S8C01C4B26	1673	8309	37	37	5	5	16075	1	1	1	851.462	1700.91	2	1700.9	0.0108	0	50.52	0.0052	R	AVFVDLEPTVIDEVR	T
5	1	gi|339352981	TSA: Pinus sylvestris mRNA sequence, contig FTO7S8C01C4B26	1673	8309	37	37	5	5	22943	1	1	1	659.958	1976.85	3	1976.88	-0.022	0	70.52	3.7e-05	K	TVGGGDDAFNTFFSETGAGK	H
5	1	gi|339352981	TSA: Pinus sylvestris mRNA sequence, contig FTO7S8C01C4B26	1673	8309	37	37	5	5	22944	1	1	1	659.958	1976.85	3	1976.88	-0.0218	0	102.47	2.3e-08	K	TVGGGDDAFNTFFSETGAGK	H
5	1	gi|339352981	TSA: Pinus sylvestris mRNA sequence, contig FTO7S8C01C4B26	1673	8309	37	37	5	5	22946	1	1	1	989.457	1976.9	2	1976.88	0.025	0	80.51	4.2e-06	K	TVGGGDDAFNTFFSETGAGK	H
5	1	gi|339352981	TSA: Pinus sylvestris mRNA sequence, contig FTO7S8C01C4B26	1673	8309	37	37	5	5	22947	1	1	1	989.457	1976.9	2	1976.88	0.025	0	90.7	4e-07	K	TVGGGDDAFNTFFSETGAGK	H
5	1	gi|339352981	TSA: Pinus sylvestris mRNA sequence, contig FTO7S8C01C4B26	1673	8309	37	37	5	5	22948	1	1	1	989.457	1976.9	2	1976.88	0.0251	0	96.23	1.1e-07	K	TVGGGDDAFNTFFSETGAGK	H
5	1	gi|339352981	TSA: Pinus sylvestris mRNA sequence, contig FTO7S8C01C4B26	1673	8309	37	37	5	5	22949	1	1	1	989.458	1976.9	2	1976.88	0.0269	0	45.93	0.012	K	TVGGGDDAFNTFFSETGAGK	H
5	1	gi|339352981	TSA: Pinus sylvestris mRNA sequence, contig FTO7S8C01C4B26	1673	8309	37	37	5	5	29862	1	1	1	597.042	2384.14	4	2384.19	-0.0471	1	63.24	0.00012	R	QLFHPEQLISGKEDAANNFAR	G
5	1	gi|339352981	TSA: Pinus sylvestris mRNA sequence, contig FTO7S8C01C4B26	1673	8309	37	37	5	5	29867	1	1	1	597.044	2384.15	4	2384.19	-0.0393	1	54.48	0.00093	R	QLFHPEQLISGKEDAANNFAR	G
5	1	gi|339352981	TSA: Pinus sylvestris mRNA sequence, contig FTO7S8C01C4B26	1673	8309	37	37	5	5	29868	1	1	1	597.044	2384.15	4	2384.19	-0.0392	1	103.92	1.1e-08	R	QLFHPEQLISGKEDAANNFAR	G
5	1	gi|339352981	TSA: Pinus sylvestris mRNA sequence, contig FTO7S8C01C4B26	1673	8309	37	37	5	5	29869	1	1	1	597.044	2384.15	4	2384.19	-0.0391	1	121.41	1.9e-10	R	QLFHPEQLISGKEDAANNFAR	G
5	1	gi|339352981	TSA: Pinus sylvestris mRNA sequence, contig FTO7S8C01C4B26	1673	8309	37	37	5	5	29870	1	1	1	597.044	2384.15	4	2384.19	-0.0391	1	59.54	0.00029	R	QLFHPEQLISGKEDAANNFAR	G
5	1	gi|339352981	TSA: Pinus sylvestris mRNA sequence, contig FTO7S8C01C4B26	1673	8309	37	37	5	5	29873	1	1	1	597.044	2384.15	4	2384.19	-0.0388	1	40.96	0.021	R	QLFHPEQLISGKEDAANNFAR	G
5	1	gi|339352981	TSA: Pinus sylvestris mRNA sequence, contig FTO7S8C01C4B26	1673	8309	37	37	5	5	13158	1	1	1	795.736	2384.19	3	2384.19	-0.0005	1	58.16	0.00048	R	QLFHPEQLISGKEDAANNFAR	G
5	1	gi|339352981	TSA: Pinus sylvestris mRNA sequence, contig FTO7S8C01C4B26	1673	8309	37	37	5	5	29879	1	1	1	795.737	2384.19	3	2384.19	0.0011	1	41.28	0.019	R	QLFHPEQLISGKEDAANNFAR	G
5	1	gi|339352981	TSA: Pinus sylvestris mRNA sequence, contig FTO7S8C01C4B26	1673	8309	37	37	5	5	29881	1	1	1	795.738	2384.19	3	2384.19	0.005	1	92.43	1.5e-07	R	QLFHPEQLISGKEDAANNFAR	G
5	1	gi|339352981	TSA: Pinus sylvestris mRNA sequence, contig FTO7S8C01C4B26	1673	8309	37	37	5	5	29882	1	1	1	795.738	2384.19	3	2384.19	0.0051	1	87.46	4.6e-07	R	QLFHPEQLISGKEDAANNFAR	G
5	1	gi|339352981	TSA: Pinus sylvestris mRNA sequence, contig FTO7S8C01C4B26	1673	8309	37	37	5	5	29883	1	1	1	795.738	2384.19	3	2384.19	0.0052	1	66.86	5.3e-05	R	QLFHPEQLISGKEDAANNFAR	G
5	1	gi|339352981	TSA: Pinus sylvestris mRNA sequence, contig FTO7S8C01C4B26	1673	8309	37	37	5	5	29885	1	1	1	1193.13	2384.25	2	2384.19	0.0592	1	40.05	0.025	R	QLFHPEQLISGKEDAANNFAR	G
5	1	gi|339352981	TSA: Pinus sylvestris mRNA sequence, contig FTO7S8C01C4B26	1673	8309	37	37	5	5	29886	1	1	1	1193.13	2384.25	2	2384.19	0.0592	1	51.29	0.0019	R	QLFHPEQLISGKEDAANNFAR	G
5	1	gi|339352981	TSA: Pinus sylvestris mRNA sequence, contig FTO7S8C01C4B26	1673	8309	37	37	5	5	30996	1	1	1	617.537	2466.12	4	2466.16	-0.0376	1	124.81	7e-11	K	TVGGGDDAFNTFFSETGAGKHVPR	A
5	1	gi|339352981	TSA: Pinus sylvestris mRNA sequence, contig FTO7S8C01C4B26	1673	8309	37	37	5	5	30997	1	1	1	617.537	2466.12	4	2466.16	-0.0375	1	85.56	5.8e-07	K	TVGGGDDAFNTFFSETGAGKHVPR	A
5	1	gi|339352981	TSA: Pinus sylvestris mRNA sequence, contig FTO7S8C01C4B26	1673	8309	37	37	5	5	30998	1	1	1	823.063	2466.17	3	2466.16	0.0107	1	89.48	2.5e-07	K	TVGGGDDAFNTFFSETGAGKHVPR	A
6	1	gi|10441430	Pinus contorta S-adenosylmethionine synthetase (sams2) mRNA, complete cds	1658	51011	35	35	9	9	3783	1	1	1	604.292	1206.57	2	1206.59	-0.0185	0	84.12	3.2e-06	K	ADVDYEQIVR	K
6	1	gi|10441430	Pinus contorta S-adenosylmethionine synthetase (sams2) mRNA, complete cds	1658	51011	35	35	9	9	9396	1	1	1	485.24	1452.7	3	1452.75	-0.0479	0	50.26	0.006	R	FVIGGPHGDAGLTGR	K
6	1	gi|10441430	Pinus contorta S-adenosylmethionine synthetase (sams2) mRNA, complete cds	1658	51011	35	35	9	9	9397	1	1	1	485.241	1452.7	3	1452.75	-0.0472	0	92.6	3.5e-07	R	FVIGGPHGDAGLTGR	K
6	1	gi|10441430	Pinus contorta S-adenosylmethionine synthetase (sams2) mRNA, complete cds	1658	51011	35	35	9	9	9399	1	1	1	485.241	1452.7	3	1452.75	-0.0472	0	78.28	9.5e-06	R	FVIGGPHGDAGLTGR	K
6	1	gi|10441430	Pinus contorta S-adenosylmethionine synthetase (sams2) mRNA, complete cds	1658	51011	35	35	9	9	9401	1	1	1	485.241	1452.7	3	1452.75	-0.046	0	62.54	0.00035	R	FVIGGPHGDAGLTGR	K
6	1	gi|10441430	Pinus contorta S-adenosylmethionine synthetase (sams2) mRNA, complete cds	1658	51011	35	35	9	9	9412	1	1	1	727.376	1452.74	2	1452.75	-0.0107	0	42.35	0.038	R	FVIGGPHGDAGLTGR	K
6	1	gi|10441430	Pinus contorta S-adenosylmethionine synthetase (sams2) mRNA, complete cds	1658	51011	35	35	9	9	9414	1	1	1	727.376	1452.74	2	1452.75	-0.0091	0	51.85	0.0043	R	FVIGGPHGDAGLTGR	K
6	1	gi|10441430	Pinus contorta S-adenosylmethionine synthetase (sams2) mRNA, complete cds	1658	51011	35	35	9	9	9415	1	1	1	727.376	1452.74	2	1452.75	-0.0091	0	52.99	0.0033	R	FVIGGPHGDAGLTGR	K
6	1	gi|10441430	Pinus contorta S-adenosylmethionine synthetase (sams2) mRNA, complete cds	1658	51011	35	35	9	9	9422	1	1	1	727.378	1452.74	2	1452.75	-0.0064	0	93.61	2.8e-07	R	FVIGGPHGDAGLTGR	K
6	1	gi|10441430	Pinus contorta S-adenosylmethionine synthetase (sams2) mRNA, complete cds	1658	51011	35	35	9	9	9423	1	1	1	727.378	1452.74	2	1452.75	-0.0064	0	80.41	5.9e-06	R	FVIGGPHGDAGLTGR	K
6	1	gi|10441430	Pinus contorta S-adenosylmethionine synthetase (sams2) mRNA, complete cds	1658	51011	35	35	9	9	9424	1	1	1	727.378	1452.74	2	1452.75	-0.0064	0	92.07	4.1e-07	R	FVIGGPHGDAGLTGR	K
6	1	gi|10441430	Pinus contorta S-adenosylmethionine synthetase (sams2) mRNA, complete cds	1658	51011	35	35	9	9	9425	1	1	1	727.378	1452.74	2	1452.75	-0.0064	0	97.55	1.1e-07	R	FVIGGPHGDAGLTGR	K
6	1	gi|10441430	Pinus contorta S-adenosylmethionine synthetase (sams2) mRNA, complete cds	1658	51011	35	35	9	9	9426	1	1	1	727.378	1452.74	2	1452.75	-0.0064	0	98.09	1e-07	R	FVIGGPHGDAGLTGR	K
6	1	gi|10441430	Pinus contorta S-adenosylmethionine synthetase (sams2) mRNA, complete cds	1658	51011	35	35	9	9	9427	1	1	1	727.378	1452.74	2	1452.75	-0.0064	0	104.78	2.2e-08	R	FVIGGPHGDAGLTGR	K
6	1	gi|10441430	Pinus contorta S-adenosylmethionine synthetase (sams2) mRNA, complete cds	1658	51011	35	35	9	9	10689	1	1	1	751.864	1501.71	2	1501.72	-0.0021	0	60.75	0.00051	K	TNMVMVFGEITTK	A	2 Oxidation (M)	0.0010100000000.0
6	1	gi|10441430	Pinus contorta S-adenosylmethionine synthetase (sams2) mRNA, complete cds	1658	51011	35	35	9	9	10690	1	1	1	751.864	1501.71	2	1501.72	-0.002	0	56.52	0.0013	K	TNMVMVFGEITTK	A	2 Oxidation (M)	0.0010100000000.0
6	1	gi|10441430	Pinus contorta S-adenosylmethionine synthetase (sams2) mRNA, complete cds	1658	51011	35	35	9	9	10691	1	1	1	751.865	1501.71	2	1501.72	-0.0011	0	64.04	0.00024	K	TNMVMVFGEITTK	A	2 Oxidation (M)	0.0010100000000.0
6	1	gi|10441430	Pinus contorta S-adenosylmethionine synthetase (sams2) mRNA, complete cds	1658	51011	35	35	9	9	18078	1	1	1	592.617	1774.83	3	1774.86	-0.0335	0	67.52	9.6e-05	K	YLDENTIFHLNPSGR	F
6	1	gi|10441430	Pinus contorta S-adenosylmethionine synthetase (sams2) mRNA, complete cds	1658	51011	35	35	9	9	18079	1	1	1	592.617	1774.83	3	1774.86	-0.0331	0	103.47	2.4e-08	K	YLDENTIFHLNPSGR	F
6	1	gi|10441430	Pinus contorta S-adenosylmethionine synthetase (sams2) mRNA, complete cds	1658	51011	35	35	9	9	18080	1	1	1	592.617	1774.83	3	1774.86	-0.0331	0	105.43	1.5e-08	K	YLDENTIFHLNPSGR	F
6	1	gi|10441430	Pinus contorta S-adenosylmethionine synthetase (sams2) mRNA, complete cds	1658	51011	35	35	9	9	18081	1	1	1	592.618	1774.83	3	1774.86	-0.0313	0	60.12	0.00054	K	YLDENTIFHLNPSGR	F
6	1	gi|10441430	Pinus contorta S-adenosylmethionine synthetase (sams2) mRNA, complete cds	1658	51011	35	35	9	9	18082	1	1	1	592.618	1774.83	3	1774.86	-0.0304	0	68.72	7.4e-05	K	YLDENTIFHLNPSGR	F
6	1	gi|10441430	Pinus contorta S-adenosylmethionine synthetase (sams2) mRNA, complete cds	1658	51011	35	35	9	9	18090	1	1	1	888.446	1774.88	2	1774.86	0.0127	0	68.63	7.8e-05	K	YLDENTIFHLNPSGR	F
6	1	gi|10441430	Pinus contorta S-adenosylmethionine synthetase (sams2) mRNA, complete cds	1658	51011	35	35	9	9	18091	1	1	1	888.446	1774.88	2	1774.86	0.013	0	80.44	5.1e-06	K	YLDENTIFHLNPSGR	F
6	1	gi|10441430	Pinus contorta S-adenosylmethionine synthetase (sams2) mRNA, complete cds	1658	51011	35	35	9	9	18092	1	1	1	888.45	1774.88	2	1774.86	0.0211	0	82.82	4.6e-06	K	YLDENTIFHLNPSGR	F
6	1	gi|10441430	Pinus contorta S-adenosylmethionine synthetase (sams2) mRNA, complete cds	1658	51011	35	35	9	9	19391	1	1	1	611.942	1832.8	3	1832.83	-0.0222	0	81.82	2.8e-06	R	EIGFISDDVGLDADHCK	V
6	1	gi|10441430	Pinus contorta S-adenosylmethionine synthetase (sams2) mRNA, complete cds	1658	51011	35	35	9	9	24670	1	1	1	689.333	2064.98	3	2064.99	-0.0137	1	75.06	1.2e-05	K	TQVTIEYRNEGGAMVPER	V	Oxidation (M)	0.000000000000010000.0
6	1	gi|10441430	Pinus contorta S-adenosylmethionine synthetase (sams2) mRNA, complete cds	1658	51011	35	35	9	9	30136	1	1	1	602.041	2404.14	4	2404.18	-0.0454	1	44.99	0.0087	K	IIIDTYGGWGAHGGGAFSGKDPTK	V
6	1	gi|10441430	Pinus contorta S-adenosylmethionine synthetase (sams2) mRNA, complete cds	1658	51011	35	35	9	9	30295	1	1	1	484.241	2416.17	5	2416.25	-0.0804	0	72.91	1.3e-05	K	VLVNIEQQSPDIAQGVHGHFTK	R
6	1	gi|10441430	Pinus contorta S-adenosylmethionine synthetase (sams2) mRNA, complete cds	1658	51011	35	35	9	9	30298	1	1	1	605.061	2416.21	4	2416.25	-0.0361	0	81.24	1.9e-06	K	VLVNIEQQSPDIAQGVHGHFTK	R
6	1	gi|10441430	Pinus contorta S-adenosylmethionine synthetase (sams2) mRNA, complete cds	1658	51011	35	35	9	9	30305	1	1	1	806.428	2416.26	3	2416.25	0.011	0	82.43	1.5e-06	K	VLVNIEQQSPDIAQGVHGHFTK	R
6	1	gi|10441430	Pinus contorta S-adenosylmethionine synthetase (sams2) mRNA, complete cds	1658	51011	35	35	9	9	37455	1	1	1	749.558	3742.75	5	3742.76	-0.006	0	127.25	1.4e-11	K	RPEEIGAGDQGHMFGYATDETPELMPLTHVLATK	L	2 Oxidation (M)	0.0000000000001000000000001000000000.0
6	1	gi|10441430	Pinus contorta S-adenosylmethionine synthetase (sams2) mRNA, complete cds	1658	51011	35	35	9	9	37456	1	1	1	936.708	3742.8	4	3742.76	0.043	0	106.8	1.6e-09	K	RPEEIGAGDQGHMFGYATDETPELMPLTHVLATK	L	2 Oxidation (M)	0.0000000000001000000000001000000000.0
6	1	gi|10441430	Pinus contorta S-adenosylmethionine synthetase (sams2) mRNA, complete cds	1658	51011	35	35	9	9	37457	1	1	1	936.708	3742.8	4	3742.76	0.043	0	101.25	5.6e-09	K	RPEEIGAGDQGHMFGYATDETPELMPLTHVLATK	L	2 Oxidation (M)	0.0000000000001000000000001000000000.0
6	1	gi|10441430	Pinus contorta S-adenosylmethionine synthetase (sams2) mRNA, complete cds	1658	51011	35	35	9	9	37458	1	1	1	936.708	3742.8	4	3742.76	0.0435	0	90.48	6.7e-08	K	RPEEIGAGDQGHMFGYATDETPELMPLTHVLATK	L	2 Oxidation (M)	0.0000000000001000000000001000000000.0
6	2	gi|346430236	Pinus pinaster mRNA for S-adenosylmethionine synthase 1 (sams1 gene)	837	53543	21	21	7	7	9396	1	0	1	485.24	1452.7	3	1452.75	-0.0479	0	50.26	0.006	R	FVIGGPHGDAGLTGR	K
6	2	gi|346430236	Pinus pinaster mRNA for S-adenosylmethionine synthase 1 (sams1 gene)	837	53543	21	21	7	7	9397	1	0	1	485.241	1452.7	3	1452.75	-0.0472	0	92.6	3.5e-07	R	FVIGGPHGDAGLTGR	K
6	2	gi|346430236	Pinus pinaster mRNA for S-adenosylmethionine synthase 1 (sams1 gene)	837	53543	21	21	7	7	9399	1	0	1	485.241	1452.7	3	1452.75	-0.0472	0	78.28	9.5e-06	R	FVIGGPHGDAGLTGR	K
6	2	gi|346430236	Pinus pinaster mRNA for S-adenosylmethionine synthase 1 (sams1 gene)	837	53543	21	21	7	7	9401	1	0	1	485.241	1452.7	3	1452.75	-0.046	0	62.54	0.00035	R	FVIGGPHGDAGLTGR	K
6	2	gi|346430236	Pinus pinaster mRNA for S-adenosylmethionine synthase 1 (sams1 gene)	837	53543	21	21	7	7	9412	1	0	1	727.376	1452.74	2	1452.75	-0.0107	0	42.35	0.038	R	FVIGGPHGDAGLTGR	K
6	2	gi|346430236	Pinus pinaster mRNA for S-adenosylmethionine synthase 1 (sams1 gene)	837	53543	21	21	7	7	9414	1	0	1	727.376	1452.74	2	1452.75	-0.0091	0	51.85	0.0043	R	FVIGGPHGDAGLTGR	K
6	2	gi|346430236	Pinus pinaster mRNA for S-adenosylmethionine synthase 1 (sams1 gene)	837	53543	21	21	7	7	9415	1	0	1	727.376	1452.74	2	1452.75	-0.0091	0	52.99	0.0033	R	FVIGGPHGDAGLTGR	K
6	2	gi|346430236	Pinus pinaster mRNA for S-adenosylmethionine synthase 1 (sams1 gene)	837	53543	21	21	7	7	9422	1	0	1	727.378	1452.74	2	1452.75	-0.0064	0	93.61	2.8e-07	R	FVIGGPHGDAGLTGR	K
6	2	gi|346430236	Pinus pinaster mRNA for S-adenosylmethionine synthase 1 (sams1 gene)	837	53543	21	21	7	7	9423	1	0	1	727.378	1452.74	2	1452.75	-0.0064	0	80.41	5.9e-06	R	FVIGGPHGDAGLTGR	K
6	2	gi|346430236	Pinus pinaster mRNA for S-adenosylmethionine synthase 1 (sams1 gene)	837	53543	21	21	7	7	9424	1	0	1	727.378	1452.74	2	1452.75	-0.0064	0	92.07	4.1e-07	R	FVIGGPHGDAGLTGR	K
6	2	gi|346430236	Pinus pinaster mRNA for S-adenosylmethionine synthase 1 (sams1 gene)	837	53543	21	21	7	7	9425	1	0	1	727.378	1452.74	2	1452.75	-0.0064	0	97.55	1.1e-07	R	FVIGGPHGDAGLTGR	K
6	2	gi|346430236	Pinus pinaster mRNA for S-adenosylmethionine synthase 1 (sams1 gene)	837	53543	21	21	7	7	9426	1	0	1	727.378	1452.74	2	1452.75	-0.0064	0	98.09	1e-07	R	FVIGGPHGDAGLTGR	K
6	2	gi|346430236	Pinus pinaster mRNA for S-adenosylmethionine synthase 1 (sams1 gene)	837	53543	21	21	7	7	9427	1	0	1	727.378	1452.74	2	1452.75	-0.0064	0	104.78	2.2e-08	R	FVIGGPHGDAGLTGR	K
6	2	gi|346430236	Pinus pinaster mRNA for S-adenosylmethionine synthase 1 (sams1 gene)	837	53543	21	21	7	7	23586	1	0	1	670.003	2006.99	3	2007.01	-0.0217	1	85.25	1.2e-06	K	TQVTVEYKNEGGAMVPLR	V	Oxidation (M)	0.000000000000010000.0
6	2	gi|346430236	Pinus pinaster mRNA for S-adenosylmethionine synthase 1 (sams1 gene)	837	53543	21	21	7	7	29127	1	0	1	582.512	2326.02	4	2326.07	-0.0462	1	40.49	0.024	K	TAAYGHFGREDPDFTWETVK	V
6	2	gi|346430236	Pinus pinaster mRNA for S-adenosylmethionine synthase 1 (sams1 gene)	837	53543	21	21	7	7	30136	1	0	1	602.041	2404.14	4	2404.18	-0.0454	1	44.99	0.0087	K	IIIDTYGGWGAHGGGAFSGKDPTK	V
6	2	gi|346430236	Pinus pinaster mRNA for S-adenosylmethionine synthase 1 (sams1 gene)	837	53543	21	21	7	7	35309	1	0	1	598.721	2988.57	5	2988.55	0.0215	0	70.82	1.3e-05	K	EHVIKPVVPSQYLDENTIFHLNPSGR	F
6	2	gi|346430236	Pinus pinaster mRNA for S-adenosylmethionine synthase 1 (sams1 gene)	837	53543	21	21	7	7	37388	1	0	1	743.957	3714.75	5	3714.75	-0.0075	0	129.96	7.5e-12	K	KPEEIGAGDQGHMFGYATDETPELMPLTHVLATK	I	2 Oxidation (M)	0.0000000000001000000000001000000000.0
6	2	gi|346430236	Pinus pinaster mRNA for S-adenosylmethionine synthase 1 (sams1 gene)	837	53543	21	21	7	7	37389	1	0	1	929.707	3714.8	4	3714.75	0.043	0	84.72	2.5e-07	K	KPEEIGAGDQGHMFGYATDETPELMPLTHVLATK	I	2 Oxidation (M)	0.0000000000001000000000001000000000.0
6	2	gi|346430236	Pinus pinaster mRNA for S-adenosylmethionine synthase 1 (sams1 gene)	837	53543	21	21	7	7	37392	1	0	1	1239.29	3714.86	3	3714.75	0.1038	0	54.26	0.00028	K	KPEEIGAGDQGHMFGYATDETPELMPLTHVLATK	I	2 Oxidation (M)	0.0000000000001000000000001000000000.0
6	2	gi|346430236	Pinus pinaster mRNA for S-adenosylmethionine synthase 1 (sams1 gene)	837	53543	21	21	7	7	38527	1	0	1	937.332	5617.95	6	5617.88	0.0649	1	48.6	0.00013	R	VHTVLISTQHDETVTNDQIAADLKEHVIKPVVPSQYLDENTIFHLNPSGR	F
6	3	gi|54399441	Pinus taeda isolate 16 S-adenosyl methionine synthetase 1 gene, 5~ UTR and partial cds	361	27050	9	9	4	4	3769	1	0	1	603.8	1205.58	2	1205.6	-0.0191	0	59.93	0.00093	K	ANVDYEQIVR	K
6	3	gi|54399441	Pinus taeda isolate 16 S-adenosyl methionine synthetase 1 gene, 5~ UTR and partial cds	361	27050	9	9	4	4	3770	1	0	1	603.8	1205.58	2	1205.6	-0.0191	0	56.04	0.0023	K	ANVDYEQIVR	K
6	3	gi|54399441	Pinus taeda isolate 16 S-adenosyl methionine synthetase 1 gene, 5~ UTR and partial cds	361	27050	9	9	4	4	10689	1	0	1	751.864	1501.71	2	1501.72	-0.0021	0	60.75	0.00051	K	TNMVMVFGEITTK	A	2 Oxidation (M)	0.0010100000000.0
6	3	gi|54399441	Pinus taeda isolate 16 S-adenosyl methionine synthetase 1 gene, 5~ UTR and partial cds	361	27050	9	9	4	4	10690	1	0	1	751.864	1501.71	2	1501.72	-0.002	0	56.52	0.0013	K	TNMVMVFGEITTK	A	2 Oxidation (M)	0.0010100000000.0
6	3	gi|54399441	Pinus taeda isolate 16 S-adenosyl methionine synthetase 1 gene, 5~ UTR and partial cds	361	27050	9	9	4	4	10691	1	0	1	751.865	1501.71	2	1501.72	-0.0011	0	64.04	0.00024	K	TNMVMVFGEITTK	A	2 Oxidation (M)	0.0010100000000.0
6	3	gi|54399441	Pinus taeda isolate 16 S-adenosyl methionine synthetase 1 gene, 5~ UTR and partial cds	361	27050	9	9	4	4	19391	1	0	1	611.942	1832.8	3	1832.83	-0.0222	0	81.82	2.8e-06	R	EIGFISDDVGLDADHCK	V
6	3	gi|54399441	Pinus taeda isolate 16 S-adenosyl methionine synthetase 1 gene, 5~ UTR and partial cds	361	27050	9	9	4	4	30295	1	0	1	484.241	2416.17	5	2416.25	-0.0804	0	72.91	1.3e-05	K	VLVNIEQQSPDIAQGVHGHFTK	K
6	3	gi|54399441	Pinus taeda isolate 16 S-adenosyl methionine synthetase 1 gene, 5~ UTR and partial cds	361	27050	9	9	4	4	30298	1	0	1	605.061	2416.21	4	2416.25	-0.0361	0	81.24	1.9e-06	K	VLVNIEQQSPDIAQGVHGHFTK	K
6	3	gi|54399441	Pinus taeda isolate 16 S-adenosyl methionine synthetase 1 gene, 5~ UTR and partial cds	361	27050	9	9	4	4	30305	1	0	1	806.428	2416.26	3	2416.25	0.011	0	82.43	1.5e-06	K	VLVNIEQQSPDIAQGVHGHFTK	K
7	1	gi|260321769	WOOD AND CELL WALL GENE MICROARRAY	1579	78832	45	45	17	17	302	1	1	1	449.24	896.465	2	896.501	-0.0362	0	42.59	0.052	K	IFDVLYK	I
7	1	gi|260321769	WOOD AND CELL WALL GENE MICROARRAY	1579	78832	45	45	17	17	5212	1	1	1	639.85	1277.69	2	1277.7	-0.0165	0	43.37	0.036	K	IANIPFLEAYK	L
7	1	gi|260321769	WOOD AND CELL WALL GENE MICROARRAY	1579	78832	45	45	17	17	5213	1	1	1	639.85	1277.69	2	1277.7	-0.0165	0	41.91	0.051	K	IANIPFLEAYK	L
7	1	gi|260321769	WOOD AND CELL WALL GENE MICROARRAY	1579	78832	45	45	17	17	7170	1	1	1	683.339	1364.66	2	1364.68	-0.0131	0	50.47	0.0067	R	LQNGLECGGAYLK	Y
7	1	gi|260321769	WOOD AND CELL WALL GENE MICROARRAY	1579	78832	45	45	17	17	7171	1	1	1	683.339	1364.66	2	1364.68	-0.0124	0	64.4	0.00027	R	LQNGLECGGAYLK	Y
7	1	gi|260321769	WOOD AND CELL WALL GENE MICROARRAY	1579	78832	45	45	17	17	11133	1	1	1	507.285	1518.83	3	1518.88	-0.0484	1	74.04	2.7e-05	K	IANIPFLEAYKLK	I
7	1	gi|260321769	WOOD AND CELL WALL GENE MICROARRAY	1579	78832	45	45	17	17	11134	1	1	1	507.286	1518.83	3	1518.88	-0.0464	1	49.89	0.0069	K	IANIPFLEAYKLK	I
7	1	gi|260321769	WOOD AND CELL WALL GENE MICROARRAY	1579	78832	45	45	17	17	11314	1	1	1	509.889	1526.64	3	1526.69	-0.0426	0	43.23	0.02	K	WYAPMIDNPNYK	G	Oxidation (M)	0.000010000000.0
7	1	gi|260321769	WOOD AND CELL WALL GENE MICROARRAY	1579	78832	45	45	17	17	11318	1	1	1	764.35	1526.68	2	1526.69	-0.0019	0	48.36	0.0081	K	WYAPMIDNPNYK	G	Oxidation (M)	0.000010000000.0
7	1	gi|260321769	WOOD AND CELL WALL GENE MICROARRAY	1579	78832	45	45	17	17	11320	1	1	1	764.35	1526.69	2	1526.69	-0.0012	0	56.59	0.0012	K	WYAPMIDNPNYK	G	Oxidation (M)	0.000010000000.0
7	1	gi|260321769	WOOD AND CELL WALL GENE MICROARRAY	1579	78832	45	45	17	17	11321	1	1	1	764.35	1526.69	2	1526.69	-0.0005	0	68.42	8e-05	K	WYAPMIDNPNYK	G	Oxidation (M)	0.000010000000.0
7	1	gi|260321769	WOOD AND CELL WALL GENE MICROARRAY	1579	78832	45	45	17	17	11322	1	1	1	764.35	1526.69	2	1526.69	-0.0004	0	47.99	0.0088	K	WYAPMIDNPNYK	G	Oxidation (M)	0.000010000000.0
7	1	gi|260321769	WOOD AND CELL WALL GENE MICROARRAY	1579	78832	45	45	17	17	14565	1	1	1	411.951	1643.77	4	1643.85	-0.0777	1	54.11	0.0021	K	GHEDYGLLVSEVAKK	Y
7	1	gi|260321769	WOOD AND CELL WALL GENE MICROARRAY	1579	78832	45	45	17	17	16327	1	1	1	856.914	1711.81	2	1711.8	0.0116	1	42.3	0.031	K	GKWYAPMIDNPNYK	G	Oxidation (M)	0.00000010000000.0
7	1	gi|260321769	WOOD AND CELL WALL GENE MICROARRAY	1579	78832	45	45	17	17	16345	1	1	1	429.211	1712.81	4	1712.88	-0.0712	0	75.08	1.9e-05	K	THVYSAILTPDNQVR	I
7	1	gi|260321769	WOOD AND CELL WALL GENE MICROARRAY	1579	78832	45	45	17	17	16352	1	1	1	571.957	1712.85	3	1712.88	-0.0357	0	45.51	0.017	K	THVYSAILTPDNQVR	I
7	1	gi|260321769	WOOD AND CELL WALL GENE MICROARRAY	1579	78832	45	45	17	17	16353	1	1	1	571.957	1712.85	3	1712.88	-0.0357	0	58.34	0.00091	K	THVYSAILTPDNQVR	I
7	1	gi|260321769	WOOD AND CELL WALL GENE MICROARRAY	1579	78832	45	45	17	17	16354	1	1	1	571.957	1712.85	3	1712.88	-0.0357	0	52.97	0.0031	K	THVYSAILTPDNQVR	I
7	1	gi|260321769	WOOD AND CELL WALL GENE MICROARRAY	1579	78832	45	45	17	17	16365	1	1	1	857.454	1712.89	2	1712.88	0.0097	0	62.36	0.00036	K	THVYSAILTPDNQVR	I
7	1	gi|260321769	WOOD AND CELL WALL GENE MICROARRAY	1579	78832	45	45	17	17	16366	1	1	1	857.455	1712.89	2	1712.88	0.0099	0	79.12	7.5e-06	K	THVYSAILTPDNQVR	I
7	1	gi|260321769	WOOD AND CELL WALL GENE MICROARRAY	1579	78832	45	45	17	17	16367	1	1	1	857.455	1712.89	2	1712.88	0.01	0	86.07	1.5e-06	K	THVYSAILTPDNQVR	I
7	1	gi|260321769	WOOD AND CELL WALL GENE MICROARRAY	1579	78832	45	45	17	17	16368	1	1	1	857.455	1712.89	2	1712.88	0.01	0	79.8	6.4e-06	K	THVYSAILTPDNQVR	I
7	1	gi|260321769	WOOD AND CELL WALL GENE MICROARRAY	1579	78832	45	45	17	17	16369	1	1	1	857.455	1712.89	2	1712.88	0.01	0	70.75	5.2e-05	K	THVYSAILTPDNQVR	I
7	1	gi|260321769	WOOD AND CELL WALL GENE MICROARRAY	1579	78832	45	45	17	17	16825	1	1	1	433.71	1730.81	4	1730.88	-0.0715	1	40.45	0.045	K	SKGHEDYGLLVSEVAK	K
7	1	gi|260321769	WOOD AND CELL WALL GENE MICROARRAY	1579	78832	45	45	17	17	3799	1	1	1	604.311	1809.91	3	1809.95	-0.0405	0	64.73	0.00056	K	ANLLSADDFEPALIPPK	T
7	1	gi|260321769	WOOD AND CELL WALL GENE MICROARRAY	1579	78832	45	45	17	17	18883	1	1	1	604.314	1809.92	3	1809.95	-0.0307	0	49.04	0.0066	K	ANLLSADDFEPALIPPK	T
7	1	gi|260321769	WOOD AND CELL WALL GENE MICROARRAY	1579	78832	45	45	17	17	18902	1	1	1	905.99	1809.97	2	1809.95	0.0144	0	72.96	2.6e-05	K	ANLLSADDFEPALIPPK	T
7	1	gi|260321769	WOOD AND CELL WALL GENE MICROARRAY	1579	78832	45	45	17	17	18903	1	1	1	905.99	1809.97	2	1809.95	0.0144	0	80.42	4.6e-06	K	ANLLSADDFEPALIPPK	T
7	1	gi|260321769	WOOD AND CELL WALL GENE MICROARRAY	1579	78832	45	45	17	17	18904	1	1	1	905.99	1809.97	2	1809.95	0.0144	0	79.4	5.9e-06	K	ANLLSADDFEPALIPPK	T
7	1	gi|260321769	WOOD AND CELL WALL GENE MICROARRAY	1579	78832	45	45	17	17	18905	1	1	1	905.99	1809.97	2	1809.95	0.0145	0	78.56	7.1e-06	K	ANLLSADDFEPALIPPK	T
7	1	gi|260321769	WOOD AND CELL WALL GENE MICROARRAY	1579	78832	45	45	17	17	18906	1	1	1	905.99	1809.97	2	1809.95	0.0149	0	70.89	4.2e-05	K	ANLLSADDFEPALIPPK	T
7	1	gi|260321769	WOOD AND CELL WALL GENE MICROARRAY	1579	78832	45	45	17	17	18908	1	1	1	905.99	1809.97	2	1809.95	0.015	0	49.32	0.006	K	ANLLSADDFEPALIPPK	T
7	1	gi|260321769	WOOD AND CELL WALL GENE MICROARRAY	1579	78832	45	45	17	17	18909	1	1	1	905.991	1809.97	2	1809.95	0.0163	0	78.99	6.4e-06	K	ANLLSADDFEPALIPPK	T
7	1	gi|260321769	WOOD AND CELL WALL GENE MICROARRAY	1579	78832	45	45	17	17	19594	1	1	1	614.659	1840.95	3	1840.98	-0.0252	1	50.8	0.0043	K	KTHVYSAILTPDNQVR	I
7	1	gi|260321769	WOOD AND CELL WALL GENE MICROARRAY	1579	78832	45	45	17	17	22061	1	1	1	647.014	1938.02	3	1938.05	-0.0263	1	51.69	0.003	K	KANLLSADDFEPALIPPK	T
7	1	gi|260321769	WOOD AND CELL WALL GENE MICROARRAY	1579	78832	45	45	17	17	22776	1	1	1	493.219	1968.85	4	1968.91	-0.0593	1	48.49	0.0056	K	TIPDPEDKKPEDWDER	A
7	1	gi|260321769	WOOD AND CELL WALL GENE MICROARRAY	1579	78832	45	45	17	17	22778	1	1	1	493.219	1968.85	4	1968.91	-0.059	1	95.14	1.2e-07	K	TIPDPEDKKPEDWDER	A
7	1	gi|260321769	WOOD AND CELL WALL GENE MICROARRAY	1579	78832	45	45	17	17	22786	1	1	1	985.476	1968.94	2	1968.91	0.0307	1	61.51	0.00034	K	TIPDPEDKKPEDWDER	A
7	1	gi|260321769	WOOD AND CELL WALL GENE MICROARRAY	1579	78832	45	45	17	17	26767	1	1	1	546.513	2182.02	4	2182.07	-0.0472	1	58.1	0.0006	K	SGEYVEHHLKYPPSIPSDK	K
7	1	gi|260321769	WOOD AND CELL WALL GENE MICROARRAY	1579	78832	45	45	17	17	28635	1	1	1	767.737	2300.19	3	2300.19	0.0001	1	58.51	0.0004	R	ELPETIDPKDGSLVLQYEVR	L
7	1	gi|260321769	WOOD AND CELL WALL GENE MICROARRAY	1579	78832	45	45	17	17	32068	1	1	1	646.047	2580.16	4	2580.19	-0.0276	1	65.25	7e-05	K	FSNEKEEEDVDSPLPGELSGFQK	K
7	1	gi|260321769	WOOD AND CELL WALL GENE MICROARRAY	1579	78832	45	45	17	17	32074	1	1	1	861.075	2580.2	3	2580.19	0.0163	1	69.2	2.9e-05	K	FSNEKEEEDVDSPLPGELSGFQK	K
7	1	gi|260321769	WOOD AND CELL WALL GENE MICROARRAY	1579	78832	45	45	17	17	32075	1	1	1	861.075	2580.2	3	2580.19	0.0163	1	82.05	1.5e-06	K	FSNEKEEEDVDSPLPGELSGFQK	K
7	1	gi|260321769	WOOD AND CELL WALL GENE MICROARRAY	1579	78832	45	45	17	17	36388	1	1	1	822.891	3287.53	4	3287.52	0.0107	0	63.01	6.5e-05	K	YLRPQEAGWKPAEFDNESPYSIMFGPDK	C	Oxidation (M)	0.0000000000000000000000100000.0
7	1	gi|260321769	WOOD AND CELL WALL GENE MICROARRAY	1579	78832	45	45	17	17	36389	1	1	1	1096.87	3287.59	3	3287.52	0.0669	0	63.42	6e-05	K	YLRPQEAGWKPAEFDNESPYSIMFGPDK	C	Oxidation (M)	0.0000000000000000000000100000.0
8	1	gi|229001433	Pinus pinaster EST, clone 13-1 JM B7 (MA10-G11-T7)	1578	26079	37	36	7	7	2723	1	1	1	573.787	1145.56	2	1145.58	-0.0239	0	57.95	0.0017	R	FPGQLNSDLR	K
8	1	gi|229001433	Pinus pinaster EST, clone 13-1 JM B7 (MA10-G11-T7)	1578	26079	37	36	7	7	2724	1	1	1	573.787	1145.56	2	1145.58	-0.0233	0	46.05	0.027	R	FPGQLNSDLR	K
8	1	gi|229001433	Pinus pinaster EST, clone 13-1 JM B7 (MA10-G11-T7)	1578	26079	37	36	7	7	2726	1	1	1	573.788	1145.56	2	1145.58	-0.0224	0	52.92	0.0055	R	FPGQLNSDLR	K
8	1	gi|229001433	Pinus pinaster EST, clone 13-1 JM B7 (MA10-G11-T7)	1578	26079	37	36	7	7	2727	1	1	1	573.788	1145.56	2	1145.58	-0.0224	0	41.22	0.082	R	FPGQLNSDLR	K
8	1	gi|229001433	Pinus pinaster EST, clone 13-1 JM B7 (MA10-G11-T7)	1578	26079	37	36	7	7	2728	1	1	1	573.788	1145.56	2	1145.58	-0.022	0	44.5	0.038	R	FPGQLNSDLR	K
8	1	gi|229001433	Pinus pinaster EST, clone 13-1 JM B7 (MA10-G11-T7)	1578	26079	37	36	7	7	8458	1	1	1	708.848	1415.68	2	1415.68	-0.0022	0	42.41	0.039	R	MMLTFSVFPSPK	V	2 Oxidation (M)	0.110000000000.0
8	1	gi|229001433	Pinus pinaster EST, clone 13-1 JM B7 (MA10-G11-T7)	1578	26079	37	36	7	7	14413	1	1	1	546.94	1637.8	3	1637.84	-0.0406	0	60.53	0.00051	R	LHFFMVGFAPLTSR	G	Oxidation (M)	0.00001000000000.0
8	1	gi|229001433	Pinus pinaster EST, clone 13-1 JM B7 (MA10-G11-T7)	1578	26079	37	36	7	7	14426	1	1	1	819.928	1637.84	2	1637.84	0.002	0	62.99	0.00029	R	LHFFMVGFAPLTSR	G	Oxidation (M)	0.00001000000000.0
8	1	gi|229001433	Pinus pinaster EST, clone 13-1 JM B7 (MA10-G11-T7)	1578	26079	37	36	7	7	17693	1	1	1	588.283	1761.83	3	1761.86	-0.0333	0	40.43	0.052	R	ALTVPELTQQMWDSK	N	Oxidation (M)	0.000000000010000.0
8	1	gi|229001433	Pinus pinaster EST, clone 13-1 JM B7 (MA10-G11-T7)	1578	26079	37	36	7	7	17694	1	1	1	588.283	1761.83	3	1761.86	-0.0332	0	69.73	6.1e-05	R	ALTVPELTQQMWDSK	N	Oxidation (M)	0.000000000010000.0
8	1	gi|229001433	Pinus pinaster EST, clone 13-1 JM B7 (MA10-G11-T7)	1578	26079	37	36	7	7	17695	1	1	1	588.283	1761.83	3	1761.86	-0.0326	0	70.32	5.3e-05	R	ALTVPELTQQMWDSK	N	Oxidation (M)	0.000000000010000.0
8	1	gi|229001433	Pinus pinaster EST, clone 13-1 JM B7 (MA10-G11-T7)	1578	26079	37	36	7	7	17716	1	1	1	881.945	1761.88	2	1761.86	0.0147	0	77.53	1e-05	R	ALTVPELTQQMWDSK	N	Oxidation (M)	0.000000000010000.0
8	1	gi|229001433	Pinus pinaster EST, clone 13-1 JM B7 (MA10-G11-T7)	1578	26079	37	36	7	7	17717	1	1	1	881.945	1761.88	2	1761.86	0.0147	0	72.41	3.3e-05	R	ALTVPELTQQMWDSK	N	Oxidation (M)	0.000000000010000.0
8	1	gi|229001433	Pinus pinaster EST, clone 13-1 JM B7 (MA10-G11-T7)	1578	26079	37	36	7	7	17718	1	1	1	881.945	1761.88	2	1761.86	0.0147	0	77.85	9.5e-06	R	ALTVPELTQQMWDSK	N	Oxidation (M)	0.000000000010000.0
8	1	gi|229001433	Pinus pinaster EST, clone 13-1 JM B7 (MA10-G11-T7)	1578	26079	37	36	7	7	17719	1	1	1	881.945	1761.88	2	1761.86	0.0147	0	61.74	0.00039	R	ALTVPELTQQMWDSK	N	Oxidation (M)	0.000000000010000.0
8	1	gi|229001433	Pinus pinaster EST, clone 13-1 JM B7 (MA10-G11-T7)	1578	26079	37	36	7	7	17720	1	1	1	881.945	1761.88	2	1761.86	0.0148	0	72.33	3.4e-05	R	ALTVPELTQQMWDSK	N	Oxidation (M)	0.000000000010000.0
8	1	gi|229001433	Pinus pinaster EST, clone 13-1 JM B7 (MA10-G11-T7)	1578	26079	37	36	7	7	22846	1	1	1	658.329	1971.97	3	1971.99	-0.0246	0	70.11	3.9e-05	K	GHYTEGAELIDSVLDVVR	K
8	1	gi|229001433	Pinus pinaster EST, clone 13-1 JM B7 (MA10-G11-T7)	1578	26079	37	36	7	7	22847	1	1	1	658.329	1971.97	3	1971.99	-0.0244	0	56.69	0.00087	K	GHYTEGAELIDSVLDVVR	K
8	1	gi|229001433	Pinus pinaster EST, clone 13-1 JM B7 (MA10-G11-T7)	1578	26079	37	36	7	7	22848	1	1	1	658.33	1971.97	3	1971.99	-0.0223	0	40.92	0.033	K	GHYTEGAELIDSVLDVVR	K
8	1	gi|229001433	Pinus pinaster EST, clone 13-1 JM B7 (MA10-G11-T7)	1578	26079	37	36	7	7	22849	1	1	1	658.33	1971.97	3	1971.99	-0.0222	0	113.89	1.7e-09	K	GHYTEGAELIDSVLDVVR	K
8	1	gi|229001433	Pinus pinaster EST, clone 13-1 JM B7 (MA10-G11-T7)	1578	26079	37	36	7	7	22854	1	1	1	987.012	1972.01	2	1971.99	0.0192	0	49.21	0.0049	K	GHYTEGAELIDSVLDVVR	K
8	1	gi|229001433	Pinus pinaster EST, clone 13-1 JM B7 (MA10-G11-T7)	1578	26079	37	36	7	7	22859	1	1	1	987.014	1972.01	2	1971.99	0.0237	0	119.7	4.3e-10	K	GHYTEGAELIDSVLDVVR	K
8	1	gi|229001433	Pinus pinaster EST, clone 13-1 JM B7 (MA10-G11-T7)	1578	26079	37	36	7	7	22860	1	1	1	987.014	1972.01	2	1971.99	0.024	0	81.52	2.8e-06	K	GHYTEGAELIDSVLDVVR	K
8	1	gi|229001433	Pinus pinaster EST, clone 13-1 JM B7 (MA10-G11-T7)	1578	26079	37	36	7	7	22861	1	1	1	987.014	1972.01	2	1971.99	0.024	0	87.42	7.3e-07	K	GHYTEGAELIDSVLDVVR	K
8	1	gi|229001433	Pinus pinaster EST, clone 13-1 JM B7 (MA10-G11-T7)	1578	26079	37	36	7	7	22862	1	1	1	987.014	1972.01	2	1971.99	0.024	0	85.74	1.1e-06	K	GHYTEGAELIDSVLDVVR	K
8	1	gi|229001433	Pinus pinaster EST, clone 13-1 JM B7 (MA10-G11-T7)	1578	26079	37	36	7	7	22863	1	1	1	987.014	1972.01	2	1971.99	0.024	0	111.43	2.9e-09	K	GHYTEGAELIDSVLDVVR	K
8	1	gi|229001433	Pinus pinaster EST, clone 13-1 JM B7 (MA10-G11-T7)	1578	26079	37	36	7	7	25357	1	1	1	526.014	2100.03	4	2100.09	-0.0583	1	70.83	3.3e-05	K	GHYTEGAELIDSVLDVVRK	E
8	1	gi|229001433	Pinus pinaster EST, clone 13-1 JM B7 (MA10-G11-T7)	1578	26079	37	36	7	7	25358	1	1	1	526.014	2100.03	4	2100.09	-0.0578	1	64.02	0.00016	K	GHYTEGAELIDSVLDVVRK	E
8	1	gi|229001433	Pinus pinaster EST, clone 13-1 JM B7 (MA10-G11-T7)	1578	26079	37	36	7	7	25359	1	1	1	526.014	2100.03	4	2100.09	-0.0578	1	95.4	1.2e-07	K	GHYTEGAELIDSVLDVVRK	E
8	1	gi|229001433	Pinus pinaster EST, clone 13-1 JM B7 (MA10-G11-T7)	1578	26079	37	36	7	7	25360	1	1	1	526.015	2100.03	4	2100.09	-0.0546	1	70.28	3.8e-05	K	GHYTEGAELIDSVLDVVRK	E
8	1	gi|229001433	Pinus pinaster EST, clone 13-1 JM B7 (MA10-G11-T7)	1578	26079	37	36	7	7	25361	1	1	1	526.015	2100.03	4	2100.09	-0.0545	1	40.77	0.034	K	GHYTEGAELIDSVLDVVRK	E
8	1	gi|229001433	Pinus pinaster EST, clone 13-1 JM B7 (MA10-G11-T7)	1578	26079	37	36	7	7	25366	1	1	1	701.031	2100.07	3	2100.09	-0.0146	1	82.16	2.5e-06	K	GHYTEGAELIDSVLDVVRK	E
8	1	gi|229001433	Pinus pinaster EST, clone 13-1 JM B7 (MA10-G11-T7)	1578	26079	37	36	7	7	25367	1	1	1	701.031	2100.07	3	2100.09	-0.0146	1	77.56	7.1e-06	K	GHYTEGAELIDSVLDVVRK	E
8	1	gi|229001433	Pinus pinaster EST, clone 13-1 JM B7 (MA10-G11-T7)	1578	26079	37	36	7	7	25378	1	1	1	1051.07	2100.12	2	2100.09	0.0337	1	78.3	5.8e-06	K	GHYTEGAELIDSVLDVVRK	E
8	1	gi|229001433	Pinus pinaster EST, clone 13-1 JM B7 (MA10-G11-T7)	1578	26079	37	36	7	7	25379	1	1	1	1051.07	2100.12	2	2100.09	0.0345	1	69.02	4.9e-05	K	GHYTEGAELIDSVLDVVRK	E
8	1	gi|229001433	Pinus pinaster EST, clone 13-1 JM B7 (MA10-G11-T7)	1578	26079	37	36	7	7	34181	1	1	1	704.335	2813.31	4	2813.33	-0.0187	0	40.21	0.019	R	TGPYGQVFRPDNFVFGQSGAGNNWAK	G
8	1	gi|229001433	Pinus pinaster EST, clone 13-1 JM B7 (MA10-G11-T7)	1578	26079	37	36	7	7	34182	1	1	1	938.793	2813.36	3	2813.33	0.0277	0	100.8	1.7e-08	R	TGPYGQVFRPDNFVFGQSGAGNNWAK	G
8	2	gi|124040800	VASCULAR-PREFERRED PROMOTERS	1343	48002	29	29	6	6	8458	1	0	1	708.848	1415.68	2	1415.68	-0.0022	0	42.41	0.039	R	MMLTFSVFPSPK	V	2 Oxidation (M)	0.110000000000.0
8	2	gi|124040800	VASCULAR-PREFERRED PROMOTERS	1343	48002	29	29	6	6	15141	1	0	1	833.398	1664.78	2	1664.78	0.0065	0	60.47	0.00052	R	AVLMDLEPGTMDSVR	S	2 Oxidation (M)	0.000100000010000.0
8	2	gi|124040800	VASCULAR-PREFERRED PROMOTERS	1343	48002	29	29	6	6	15142	1	0	1	833.398	1664.78	2	1664.78	0.0068	0	80.59	5.1e-06	R	AVLMDLEPGTMDSVR	S	2 Oxidation (M)	0.000100000010000.0
8	2	gi|124040800	VASCULAR-PREFERRED PROMOTERS	1343	48002	29	29	6	6	15143	1	0	1	833.398	1664.78	2	1664.78	0.007	0	65.01	0.00018	R	AVLMDLEPGTMDSVR	S	2 Oxidation (M)	0.000100000010000.0
8	2	gi|124040800	VASCULAR-PREFERRED PROMOTERS	1343	48002	29	29	6	6	15145	1	0	1	833.399	1664.78	2	1664.78	0.0081	0	51.48	0.0041	R	AVLMDLEPGTMDSVR	S	2 Oxidation (M)	0.000100000010000.0
8	2	gi|124040800	VASCULAR-PREFERRED PROMOTERS	1343	48002	29	29	6	6	15146	1	0	1	833.399	1664.78	2	1664.78	0.0081	0	70.27	5.4e-05	R	AVLMDLEPGTMDSVR	S	2 Oxidation (M)	0.000100000010000.0
8	2	gi|124040800	VASCULAR-PREFERRED PROMOTERS	1343	48002	29	29	6	6	15147	1	0	1	833.399	1664.78	2	1664.78	0.0081	0	68.5	8.2e-05	R	AVLMDLEPGTMDSVR	S	2 Oxidation (M)	0.000100000010000.0
8	2	gi|124040800	VASCULAR-PREFERRED PROMOTERS	1343	48002	29	29	6	6	15148	1	0	1	833.4	1664.78	2	1664.78	0.01	0	44.73	0.02	R	AVLMDLEPGTMDSVR	S	2 Oxidation (M)	0.000100000010000.0
8	2	gi|124040800	VASCULAR-PREFERRED PROMOTERS	1343	48002	29	29	6	6	17865	1	0	1	589.294	1764.86	3	1764.89	-0.0324	0	47.64	0.0094	R	EILHIQGGQCGNQIGAK	F
8	2	gi|124040800	VASCULAR-PREFERRED PROMOTERS	1343	48002	29	29	6	6	22846	1	0	1	658.329	1971.97	3	1971.99	-0.0246	0	70.11	3.9e-05	K	GHYTEGAELIDSVLDVVR	K
8	2	gi|124040800	VASCULAR-PREFERRED PROMOTERS	1343	48002	29	29	6	6	22847	1	0	1	658.329	1971.97	3	1971.99	-0.0244	0	56.69	0.00087	K	GHYTEGAELIDSVLDVVR	K
8	2	gi|124040800	VASCULAR-PREFERRED PROMOTERS	1343	48002	29	29	6	6	22848	1	0	1	658.33	1971.97	3	1971.99	-0.0223	0	40.92	0.033	K	GHYTEGAELIDSVLDVVR	K
8	2	gi|124040800	VASCULAR-PREFERRED PROMOTERS	1343	48002	29	29	6	6	22849	1	0	1	658.33	1971.97	3	1971.99	-0.0222	0	113.89	1.7e-09	K	GHYTEGAELIDSVLDVVR	K
8	2	gi|124040800	VASCULAR-PREFERRED PROMOTERS	1343	48002	29	29	6	6	22854	1	0	1	987.012	1972.01	2	1971.99	0.0192	0	49.21	0.0049	K	GHYTEGAELIDSVLDVVR	K
8	2	gi|124040800	VASCULAR-PREFERRED PROMOTERS	1343	48002	29	29	6	6	22859	1	0	1	987.014	1972.01	2	1971.99	0.0237	0	119.7	4.3e-10	K	GHYTEGAELIDSVLDVVR	K
8	2	gi|124040800	VASCULAR-PREFERRED PROMOTERS	1343	48002	29	29	6	6	22860	1	0	1	987.014	1972.01	2	1971.99	0.024	0	81.52	2.8e-06	K	GHYTEGAELIDSVLDVVR	K
8	2	gi|124040800	VASCULAR-PREFERRED PROMOTERS	1343	48002	29	29	6	6	22861	1	0	1	987.014	1972.01	2	1971.99	0.024	0	87.42	7.3e-07	K	GHYTEGAELIDSVLDVVR	K
8	2	gi|124040800	VASCULAR-PREFERRED PROMOTERS	1343	48002	29	29	6	6	22862	1	0	1	987.014	1972.01	2	1971.99	0.024	0	85.74	1.1e-06	K	GHYTEGAELIDSVLDVVR	K
8	2	gi|124040800	VASCULAR-PREFERRED PROMOTERS	1343	48002	29	29	6	6	22863	1	0	1	987.014	1972.01	2	1971.99	0.024	0	111.43	2.9e-09	K	GHYTEGAELIDSVLDVVR	K
8	2	gi|124040800	VASCULAR-PREFERRED PROMOTERS	1343	48002	29	29	6	6	24723	1	0	1	518.001	2067.97	4	2068.03	-0.0566	1	54.49	0.0015	R	MREILHIQGGQCGNQIGAK	F	Oxidation (M)	0.1000000000000000000.0
8	2	gi|124040800	VASCULAR-PREFERRED PROMOTERS	1343	48002	29	29	6	6	25357	1	0	1	526.014	2100.03	4	2100.09	-0.0583	1	70.83	3.3e-05	K	GHYTEGAELIDSVLDVVRK	E
8	2	gi|124040800	VASCULAR-PREFERRED PROMOTERS	1343	48002	29	29	6	6	25358	1	0	1	526.014	2100.03	4	2100.09	-0.0578	1	64.02	0.00016	K	GHYTEGAELIDSVLDVVRK	E
8	2	gi|124040800	VASCULAR-PREFERRED PROMOTERS	1343	48002	29	29	6	6	25359	1	0	1	526.014	2100.03	4	2100.09	-0.0578	1	95.4	1.2e-07	K	GHYTEGAELIDSVLDVVRK	E
8	2	gi|124040800	VASCULAR-PREFERRED PROMOTERS	1343	48002	29	29	6	6	25360	1	0	1	526.015	2100.03	4	2100.09	-0.0546	1	70.28	3.8e-05	K	GHYTEGAELIDSVLDVVRK	E
8	2	gi|124040800	VASCULAR-PREFERRED PROMOTERS	1343	48002	29	29	6	6	25361	1	0	1	526.015	2100.03	4	2100.09	-0.0545	1	40.77	0.034	K	GHYTEGAELIDSVLDVVRK	E
8	2	gi|124040800	VASCULAR-PREFERRED PROMOTERS	1343	48002	29	29	6	6	25366	1	0	1	701.031	2100.07	3	2100.09	-0.0146	1	82.16	2.5e-06	K	GHYTEGAELIDSVLDVVRK	E
8	2	gi|124040800	VASCULAR-PREFERRED PROMOTERS	1343	48002	29	29	6	6	25367	1	0	1	701.031	2100.07	3	2100.09	-0.0146	1	77.56	7.1e-06	K	GHYTEGAELIDSVLDVVRK	E
8	2	gi|124040800	VASCULAR-PREFERRED PROMOTERS	1343	48002	29	29	6	6	25378	1	0	1	1051.07	2100.12	2	2100.09	0.0337	1	78.3	5.8e-06	K	GHYTEGAELIDSVLDVVRK	E
8	2	gi|124040800	VASCULAR-PREFERRED PROMOTERS	1343	48002	29	29	6	6	25379	1	0	1	1051.07	2100.12	2	2100.09	0.0345	1	69.02	4.9e-05	K	GHYTEGAELIDSVLDVVRK	E
8	3	gi|361067656	Pinus radiata isolate 4063 hypothetical protein (2_835_01) gene, partial cds	761	16140	18	18	5	5	4256	1	0	1	616.283	1230.55	2	1230.57	-0.0186	0	43.55	0.032	R	VSEQFTAMFR	R	Oxidation (M)	0.0000000100.0
8	3	gi|361067656	Pinus radiata isolate 4063 hypothetical protein (2_835_01) gene, partial cds	761	16140	18	18	5	5	4257	1	0	1	616.283	1230.55	2	1230.57	-0.0183	0	69	9e-05	R	VSEQFTAMFR	R	Oxidation (M)	0.0000000100.0
8	3	gi|361067656	Pinus radiata isolate 4063 hypothetical protein (2_835_01) gene, partial cds	761	16140	18	18	5	5	4258	1	0	1	616.283	1230.55	2	1230.57	-0.0181	0	72.53	4e-05	R	VSEQFTAMFR	R	Oxidation (M)	0.0000000100.0
8	3	gi|361067656	Pinus radiata isolate 4063 hypothetical protein (2_835_01) gene, partial cds	761	16140	18	18	5	5	4260	1	0	1	616.284	1230.55	2	1230.57	-0.0179	0	61.93	0.00047	R	VSEQFTAMFR	R	Oxidation (M)	0.0000000100.0
8	3	gi|361067656	Pinus radiata isolate 4063 hypothetical protein (2_835_01) gene, partial cds	761	16140	18	18	5	5	4266	1	0	1	616.287	1230.56	2	1230.57	-0.0109	0	65.06	0.00048	R	VSEQFTAMFR	R	Oxidation (M)	0.0000000100.0
8	3	gi|361067656	Pinus radiata isolate 4063 hypothetical protein (2_835_01) gene, partial cds	761	16140	18	18	5	5	14413	1	0	1	546.94	1637.8	3	1637.84	-0.0406	0	60.53	0.00051	R	LHFFMVGFAPLTSR	G	Oxidation (M)	0.00001000000000.0
8	3	gi|361067656	Pinus radiata isolate 4063 hypothetical protein (2_835_01) gene, partial cds	761	16140	18	18	5	5	14426	1	0	1	819.928	1637.84	2	1637.84	0.002	0	62.99	0.00029	R	LHFFMVGFAPLTSR	G	Oxidation (M)	0.00001000000000.0
8	3	gi|361067656	Pinus radiata isolate 4063 hypothetical protein (2_835_01) gene, partial cds	761	16140	18	18	5	5	15907	1	0	1	848.924	1695.83	2	1695.83	0.0071	0	73.32	2.7e-05	K	NSSYFVEWIPNNVK	S
8	3	gi|361067656	Pinus radiata isolate 4063 hypothetical protein (2_835_01) gene, partial cds	761	16140	18	18	5	5	15908	1	0	1	848.924	1695.83	2	1695.83	0.0071	0	74.59	2e-05	K	NSSYFVEWIPNNVK	S
8	3	gi|361067656	Pinus radiata isolate 4063 hypothetical protein (2_835_01) gene, partial cds	761	16140	18	18	5	5	17693	1	0	1	588.283	1761.83	3	1761.86	-0.0333	0	40.43	0.052	R	ALTVPELTQQMWDSK	N	Oxidation (M)	0.000000000010000.0
8	3	gi|361067656	Pinus radiata isolate 4063 hypothetical protein (2_835_01) gene, partial cds	761	16140	18	18	5	5	17694	1	0	1	588.283	1761.83	3	1761.86	-0.0332	0	69.73	6.1e-05	R	ALTVPELTQQMWDSK	N	Oxidation (M)	0.000000000010000.0
8	3	gi|361067656	Pinus radiata isolate 4063 hypothetical protein (2_835_01) gene, partial cds	761	16140	18	18	5	5	17695	1	0	1	588.283	1761.83	3	1761.86	-0.0326	0	70.32	5.3e-05	R	ALTVPELTQQMWDSK	N	Oxidation (M)	0.000000000010000.0
8	3	gi|361067656	Pinus radiata isolate 4063 hypothetical protein (2_835_01) gene, partial cds	761	16140	18	18	5	5	17716	1	0	1	881.945	1761.88	2	1761.86	0.0147	0	77.53	1e-05	R	ALTVPELTQQMWDSK	N	Oxidation (M)	0.000000000010000.0
8	3	gi|361067656	Pinus radiata isolate 4063 hypothetical protein (2_835_01) gene, partial cds	761	16140	18	18	5	5	17717	1	0	1	881.945	1761.88	2	1761.86	0.0147	0	72.41	3.3e-05	R	ALTVPELTQQMWDSK	N	Oxidation (M)	0.000000000010000.0
8	3	gi|361067656	Pinus radiata isolate 4063 hypothetical protein (2_835_01) gene, partial cds	761	16140	18	18	5	5	17718	1	0	1	881.945	1761.88	2	1761.86	0.0147	0	77.85	9.5e-06	R	ALTVPELTQQMWDSK	N	Oxidation (M)	0.000000000010000.0
8	3	gi|361067656	Pinus radiata isolate 4063 hypothetical protein (2_835_01) gene, partial cds	761	16140	18	18	5	5	17719	1	0	1	881.945	1761.88	2	1761.86	0.0147	0	61.74	0.00039	R	ALTVPELTQQMWDSK	N	Oxidation (M)	0.000000000010000.0
8	3	gi|361067656	Pinus radiata isolate 4063 hypothetical protein (2_835_01) gene, partial cds	761	16140	18	18	5	5	17720	1	0	1	881.945	1761.88	2	1761.86	0.0148	0	72.33	3.4e-05	R	ALTVPELTQQMWDSK	N	Oxidation (M)	0.000000000010000.0
8	3	gi|361067656	Pinus radiata isolate 4063 hypothetical protein (2_835_01) gene, partial cds	761	16140	18	18	5	5	36058	1	0	1	1058.84	3173.5	3	3173.44	0.0555	1	51.8	0.00082	K	EVDEQMMNVQNKNSSYFVEWIPNNVK	S	2 Oxidation (M)	0.00000110000000000000000000.0
8	4	gi|203374746	Pinus taeda isolate 6413 anonymous locus CL1783Contig1_03 genomic sequence	418	8854	9	9	3	3	4256	1	0	1	616.283	1230.55	2	1230.57	-0.0186	0	43.55	0.032	R	VSEQFTAMFR	R	Oxidation (M)	0.0000000100.0
8	4	gi|203374746	Pinus taeda isolate 6413 anonymous locus CL1783Contig1_03 genomic sequence	418	8854	9	9	3	3	4257	1	0	1	616.283	1230.55	2	1230.57	-0.0183	0	69	9e-05	R	VSEQFTAMFR	R	Oxidation (M)	0.0000000100.0
8	4	gi|203374746	Pinus taeda isolate 6413 anonymous locus CL1783Contig1_03 genomic sequence	418	8854	9	9	3	3	4258	1	0	1	616.283	1230.55	2	1230.57	-0.0181	0	72.53	4e-05	R	VSEQFTAMFR	R	Oxidation (M)	0.0000000100.0
8	4	gi|203374746	Pinus taeda isolate 6413 anonymous locus CL1783Contig1_03 genomic sequence	418	8854	9	9	3	3	4260	1	0	1	616.284	1230.55	2	1230.57	-0.0179	0	61.93	0.00047	R	VSEQFTAMFR	R	Oxidation (M)	0.0000000100.0
8	4	gi|203374746	Pinus taeda isolate 6413 anonymous locus CL1783Contig1_03 genomic sequence	418	8854	9	9	3	3	4266	1	0	1	616.287	1230.56	2	1230.57	-0.0109	0	65.06	0.00048	R	VSEQFTAMFR	R	Oxidation (M)	0.0000000100.0
8	4	gi|203374746	Pinus taeda isolate 6413 anonymous locus CL1783Contig1_03 genomic sequence	418	8854	9	9	3	3	15907	1	0	1	848.924	1695.83	2	1695.83	0.0071	0	73.32	2.7e-05	K	NSSYFVEWIPNNVK	S
8	4	gi|203374746	Pinus taeda isolate 6413 anonymous locus CL1783Contig1_03 genomic sequence	418	8854	9	9	3	3	15908	1	0	1	848.924	1695.83	2	1695.83	0.0071	0	74.59	2e-05	K	NSSYFVEWIPNNVK	S
8	4	gi|203374746	Pinus taeda isolate 6413 anonymous locus CL1783Contig1_03 genomic sequence	418	8854	9	9	3	3	22294	2	0	1	976.467	1950.92	2	1950.88	0.0382	0	46.41	0.011	K	MSSTFIGNSTSIQEMFR	R	Oxidation (M)	0.00000000000000100.0
8	4	gi|203374746	Pinus taeda isolate 6413 anonymous locus CL1783Contig1_03 genomic sequence	418	8854	9	9	3	3	22709	1	0	1	984.457	1966.9	2	1966.88	0.024	0	87.99	6.9e-07	K	MSSTFIGNSTSIQEMFR	R	2 Oxidation (M)	0.10000000000000100.0
8	5	gi|203341856	Pinus taeda isolate 2347 anonymous locus 2_4109_01 genomic sequence	353	16979	8	8	3	3	4256	1	0	1	616.283	1230.55	2	1230.57	-0.0186	0	43.55	0.032	R	VSEQFTAMFR	R	Oxidation (M)	0.0000000100.0
8	5	gi|203341856	Pinus taeda isolate 2347 anonymous locus 2_4109_01 genomic sequence	353	16979	8	8	3	3	4257	1	0	1	616.283	1230.55	2	1230.57	-0.0183	0	69	9e-05	R	VSEQFTAMFR	R	Oxidation (M)	0.0000000100.0
8	5	gi|203341856	Pinus taeda isolate 2347 anonymous locus 2_4109_01 genomic sequence	353	16979	8	8	3	3	4258	1	0	1	616.283	1230.55	2	1230.57	-0.0181	0	72.53	4e-05	R	VSEQFTAMFR	R	Oxidation (M)	0.0000000100.0
8	5	gi|203341856	Pinus taeda isolate 2347 anonymous locus 2_4109_01 genomic sequence	353	16979	8	8	3	3	4260	1	0	1	616.284	1230.55	2	1230.57	-0.0179	0	61.93	0.00047	R	VSEQFTAMFR	R	Oxidation (M)	0.0000000100.0
8	5	gi|203341856	Pinus taeda isolate 2347 anonymous locus 2_4109_01 genomic sequence	353	16979	8	8	3	3	4266	1	0	1	616.287	1230.56	2	1230.57	-0.0109	0	65.06	0.00048	R	VSEQFTAMFR	R	Oxidation (M)	0.0000000100.0
8	5	gi|203341856	Pinus taeda isolate 2347 anonymous locus 2_4109_01 genomic sequence	353	16979	8	8	3	3	15907	1	0	1	848.924	1695.83	2	1695.83	0.0071	0	73.32	2.7e-05	K	NSSYFVEWIPNNVK	S
8	5	gi|203341856	Pinus taeda isolate 2347 anonymous locus 2_4109_01 genomic sequence	353	16979	8	8	3	3	15908	1	0	1	848.924	1695.83	2	1695.83	0.0071	0	74.59	2e-05	K	NSSYFVEWIPNNVK	S
8	5	gi|203341856	Pinus taeda isolate 2347 anonymous locus 2_4109_01 genomic sequence	353	16979	8	8	3	3	22294	1	0	1	976.467	1950.92	2	1950.88	0.0382	0	47.88	0.0078	K	MASTFIGNSTSIQEMFR	R	2 Oxidation (M)	0.10000000000000100.0
8	6	gi|264658129	Pinus pinaster EST, clone MA-12-A1 (14-1JMG7)	309	15809	14	13	2	2	2628	1	0	1	570.337	1138.66	2	1138.69	-0.0262	0	48.15	0.011	K	LAVNLIPFPR	L
8	6	gi|264658129	Pinus pinaster EST, clone MA-12-A1 (14-1JMG7)	309	15809	14	13	2	2	2630	1	0	1	570.337	1138.66	2	1138.69	-0.026	0	57.11	0.0014	K	LAVNLIPFPR	L
8	6	gi|264658129	Pinus pinaster EST, clone MA-12-A1 (14-1JMG7)	309	15809	14	13	2	2	2631	1	0	1	570.337	1138.66	2	1138.69	-0.0259	0	57.28	0.0013	K	LAVNLIPFPR	L
8	6	gi|264658129	Pinus pinaster EST, clone MA-12-A1 (14-1JMG7)	309	15809	14	13	2	2	2632	1	0	1	570.338	1138.66	2	1138.69	-0.0251	0	53.31	0.0033	K	LAVNLIPFPR	L
8	6	gi|264658129	Pinus pinaster EST, clone MA-12-A1 (14-1JMG7)	309	15809	14	13	2	2	2633	1	0	1	570.338	1138.66	2	1138.69	-0.0251	0	57.47	0.0013	K	LAVNLIPFPR	L
8	6	gi|264658129	Pinus pinaster EST, clone MA-12-A1 (14-1JMG7)	309	15809	14	13	2	2	2634	1	0	1	570.338	1138.66	2	1138.69	-0.025	0	54.11	0.0028	K	LAVNLIPFPR	L
8	6	gi|264658129	Pinus pinaster EST, clone MA-12-A1 (14-1JMG7)	309	15809	14	13	2	2	2636	1	0	1	570.338	1138.66	2	1138.69	-0.0243	0	47.79	0.012	K	LAVNLIPFPR	L
8	6	gi|264658129	Pinus pinaster EST, clone MA-12-A1 (14-1JMG7)	309	15809	14	13	2	2	2638	1	0	1	570.339	1138.66	2	1138.69	-0.0232	0	43.13	0.034	K	LAVNLIPFPR	L
8	6	gi|264658129	Pinus pinaster EST, clone MA-12-A1 (14-1JMG7)	309	15809	14	13	2	2	2639	1	0	1	570.339	1138.66	2	1138.69	-0.023	0	52.42	0.004	K	LAVNLIPFPR	L
8	6	gi|264658129	Pinus pinaster EST, clone MA-12-A1 (14-1JMG7)	309	15809	14	13	2	2	2723	1	0	1	573.787	1145.56	2	1145.58	-0.0239	0	57.95	0.0017	R	FPGQLNSDLR	K
8	6	gi|264658129	Pinus pinaster EST, clone MA-12-A1 (14-1JMG7)	309	15809	14	13	2	2	2724	1	0	1	573.787	1145.56	2	1145.58	-0.0233	0	46.05	0.027	R	FPGQLNSDLR	K
8	6	gi|264658129	Pinus pinaster EST, clone MA-12-A1 (14-1JMG7)	309	15809	14	13	2	2	2726	1	0	1	573.788	1145.56	2	1145.58	-0.0224	0	52.92	0.0055	R	FPGQLNSDLR	K
8	6	gi|264658129	Pinus pinaster EST, clone MA-12-A1 (14-1JMG7)	309	15809	14	13	2	2	2727	1	0	1	573.788	1145.56	2	1145.58	-0.0224	0	41.22	0.082	R	FPGQLNSDLR	K
8	6	gi|264658129	Pinus pinaster EST, clone MA-12-A1 (14-1JMG7)	309	15809	14	13	2	2	2728	1	0	1	573.788	1145.56	2	1145.58	-0.022	0	44.5	0.038	R	FPGQLNSDLR	K
9	1	gi|339393085	TSA: Pinus sylvestris mRNA sequence, contig FTO7S8C02GH42S	1033	6886	25	24	3	3	2807	1	1	1	576.286	1150.56	2	1150.58	-0.0222	0	44.77	0.029	R	NVLTMSFAPR	D	Oxidation (M)	0.0000100000.0
9	1	gi|339393085	TSA: Pinus sylvestris mRNA sequence, contig FTO7S8C02GH42S	1033	6886	25	24	3	3	2808	1	1	1	576.286	1150.56	2	1150.58	-0.0222	0	40.64	0.074	R	NVLTMSFAPR	D	Oxidation (M)	0.0000100000.0
9	1	gi|339393085	TSA: Pinus sylvestris mRNA sequence, contig FTO7S8C02GH42S	1033	6886	25	24	3	3	5705	1	1	1	650.848	1299.68	2	1299.7	-0.0152	0	65.21	0.00026	R	GVPAVIGVMGTQR	L	Oxidation (M)	0.0000000010000.0
9	1	gi|339393085	TSA: Pinus sylvestris mRNA sequence, contig FTO7S8C02GH42S	1033	6886	25	24	3	3	11399	1	1	1	510.569	1528.68	3	1528.73	-0.0425	0	49.47	0.0063	R	DSHEAQVQFALER	G
9	1	gi|339393085	TSA: Pinus sylvestris mRNA sequence, contig FTO7S8C02GH42S	1033	6886	25	24	3	3	11401	1	1	1	510.57	1528.69	3	1528.73	-0.0387	0	43.84	0.023	R	DSHEAQVQFALER	G
9	1	gi|339393085	TSA: Pinus sylvestris mRNA sequence, contig FTO7S8C02GH42S	1033	6886	25	24	3	3	11405	1	1	1	765.37	1528.72	2	1528.73	-0.0021	0	51.26	0.0047	R	DSHEAQVQFALER	G
9	1	gi|339393085	TSA: Pinus sylvestris mRNA sequence, contig FTO7S8C02GH42S	1033	6886	25	24	3	3	11406	1	1	1	765.37	1528.72	2	1528.73	-0.0021	0	80.32	5.9e-06	R	DSHEAQVQFALER	G
9	1	gi|339393085	TSA: Pinus sylvestris mRNA sequence, contig FTO7S8C02GH42S	1033	6886	25	24	3	3	11407	1	1	1	765.37	1528.72	2	1528.73	-0.0021	0	75.64	1.7e-05	R	DSHEAQVQFALER	G
9	1	gi|339393085	TSA: Pinus sylvestris mRNA sequence, contig FTO7S8C02GH42S	1033	6886	25	24	3	3	11408	1	1	1	765.37	1528.72	2	1528.73	-0.0021	0	57	0.0013	R	DSHEAQVQFALER	G
9	1	gi|339393085	TSA: Pinus sylvestris mRNA sequence, contig FTO7S8C02GH42S	1033	6886	25	24	3	3	11409	1	1	1	765.37	1528.72	2	1528.73	-0.0021	0	88.5	8.9e-07	R	DSHEAQVQFALER	G
9	1	gi|339393085	TSA: Pinus sylvestris mRNA sequence, contig FTO7S8C02GH42S	1033	6886	25	24	3	3	11410	1	1	1	765.37	1528.72	2	1528.73	-0.0021	0	97.49	1.1e-07	R	DSHEAQVQFALER	G
9	1	gi|339393085	TSA: Pinus sylvestris mRNA sequence, contig FTO7S8C02GH42S	1033	6886	25	24	3	3	11411	1	1	1	765.37	1528.73	2	1528.73	-0.0017	0	90.91	5.1e-07	R	DSHEAQVQFALER	G
9	1	gi|339393085	TSA: Pinus sylvestris mRNA sequence, contig FTO7S8C02GH42S	1033	6886	25	24	3	3	11412	1	1	1	765.37	1528.73	2	1528.73	-0.0017	0	57.33	0.0012	R	DSHEAQVQFALER	G
9	1	gi|339393085	TSA: Pinus sylvestris mRNA sequence, contig FTO7S8C02GH42S	1033	6886	25	24	3	3	11413	1	1	1	765.37	1528.73	2	1528.73	-0.0017	0	70.2	6e-05	R	DSHEAQVQFALER	G
9	1	gi|339393085	TSA: Pinus sylvestris mRNA sequence, contig FTO7S8C02GH42S	1033	6886	25	24	3	3	11414	1	1	1	765.37	1528.73	2	1528.73	-0.0015	0	92.17	3.8e-07	R	DSHEAQVQFALER	G
9	1	gi|339393085	TSA: Pinus sylvestris mRNA sequence, contig FTO7S8C02GH42S	1033	6886	25	24	3	3	11415	1	1	1	765.37	1528.73	2	1528.73	-0.0015	0	72.98	3.2e-05	R	DSHEAQVQFALER	G
9	1	gi|339393085	TSA: Pinus sylvestris mRNA sequence, contig FTO7S8C02GH42S	1033	6886	25	24	3	3	11416	1	1	1	765.37	1528.73	2	1528.73	-0.0011	0	73.29	3e-05	R	DSHEAQVQFALER	G
9	1	gi|339393085	TSA: Pinus sylvestris mRNA sequence, contig FTO7S8C02GH42S	1033	6886	25	24	3	3	11417	1	1	1	765.37	1528.73	2	1528.73	-0.0011	0	50.13	0.0061	R	DSHEAQVQFALER	G
9	1	gi|339393085	TSA: Pinus sylvestris mRNA sequence, contig FTO7S8C02GH42S	1033	6886	25	24	3	3	11418	1	1	1	765.37	1528.73	2	1528.73	-0.0011	0	60.52	0.00056	R	DSHEAQVQFALER	G
9	1	gi|339393085	TSA: Pinus sylvestris mRNA sequence, contig FTO7S8C02GH42S	1033	6886	25	24	3	3	11419	1	1	1	765.37	1528.73	2	1528.73	-0.0009	0	102.58	3.5e-08	R	DSHEAQVQFALER	G
9	1	gi|339393085	TSA: Pinus sylvestris mRNA sequence, contig FTO7S8C02GH42S	1033	6886	25	24	3	3	11420	1	1	1	765.37	1528.73	2	1528.73	-0.0009	0	84.34	2.3e-06	R	DSHEAQVQFALER	G
9	1	gi|339393085	TSA: Pinus sylvestris mRNA sequence, contig FTO7S8C02GH42S	1033	6886	25	24	3	3	11421	1	1	1	765.37	1528.73	2	1528.73	-0.0008	0	96.8	1.3e-07	R	DSHEAQVQFALER	G
9	1	gi|339393085	TSA: Pinus sylvestris mRNA sequence, contig FTO7S8C02GH42S	1033	6886	25	24	3	3	11422	1	1	1	765.371	1528.73	2	1528.73	0.0003	0	96.38	1.5e-07	R	DSHEAQVQFALER	G
9	1	gi|339393085	TSA: Pinus sylvestris mRNA sequence, contig FTO7S8C02GH42S	1033	6886	25	24	3	3	11423	1	1	1	765.371	1528.73	2	1528.73	0.0003	0	71.04	5e-05	R	DSHEAQVQFALER	G
9	1	gi|339393085	TSA: Pinus sylvestris mRNA sequence, contig FTO7S8C02GH42S	1033	6886	25	24	3	3	11424	1	1	1	765.371	1528.73	2	1528.73	0.0014	0	45.71	0.017	R	DSHEAQVQFALER	G
10	1	gi|157091243	Pinus taeda GRP94 mRNA, complete cds	927	114066	29	29	12	12	3026	1	1	1	583.302	1164.59	2	1164.61	-0.0247	0	54.02	0.0035	K	LASLDQYISR	M
10	1	gi|157091243	Pinus taeda GRP94 mRNA, complete cds	927	114066	29	29	12	12	3027	1	1	1	583.302	1164.59	2	1164.61	-0.0247	0	76.88	1.8e-05	K	LASLDQYISR	M
10	1	gi|157091243	Pinus taeda GRP94 mRNA, complete cds	927	114066	29	29	12	12	11842	1	1	1	515.599	1543.77	3	1543.82	-0.0458	1	43.43	0.028	R	ELISNASDALDKIR	F
10	1	gi|157091243	Pinus taeda GRP94 mRNA, complete cds	927	114066	29	29	12	12	11844	1	1	1	772.9	1543.78	2	1543.82	-0.0356	1	55.28	0.0018	R	ELISNASDALDKIR	F
10	1	gi|157091243	Pinus taeda GRP94 mRNA, complete cds	927	114066	29	29	12	12	13401	1	1	1	800.403	1598.79	2	1598.79	0.0043	0	71.07	5e-05	R	VFISDEFEEFLPK	Y
10	1	gi|157091243	Pinus taeda GRP94 mRNA, complete cds	927	114066	29	29	12	12	14451	1	1	1	547.257	1638.75	3	1638.78	-0.0289	0	45.09	0.018	K	ETTYEWELLNDVK	A
10	1	gi|157091243	Pinus taeda GRP94 mRNA, complete cds	927	114066	29	29	12	12	14461	1	1	1	820.398	1638.78	2	1638.78	0.0035	0	55.4	0.0018	K	ETTYEWELLNDVK	A
10	1	gi|157091243	Pinus taeda GRP94 mRNA, complete cds	927	114066	29	29	12	12	14462	1	1	1	820.398	1638.78	2	1638.78	0.0035	0	55.23	0.0018	K	ETTYEWELLNDVK	A
10	1	gi|157091243	Pinus taeda GRP94 mRNA, complete cds	927	114066	29	29	12	12	14463	1	1	1	820.398	1638.78	2	1638.78	0.0035	0	46.69	0.013	K	ETTYEWELLNDVK	A
10	1	gi|157091243	Pinus taeda GRP94 mRNA, complete cds	927	114066	29	29	12	12	14464	1	1	1	820.398	1638.78	2	1638.78	0.0035	0	71.1	4.8e-05	K	ETTYEWELLNDVK	A
10	1	gi|157091243	Pinus taeda GRP94 mRNA, complete cds	927	114066	29	29	12	12	17526	1	1	1	585.96	1754.86	3	1754.89	-0.031	1	48.6	0.008	R	RVFISDEFEEFLPK	Y
10	1	gi|157091243	Pinus taeda GRP94 mRNA, complete cds	927	114066	29	29	12	12	17534	1	1	1	878.456	1754.9	2	1754.89	0.0098	1	45.19	0.018	R	RVFISDEFEEFLPK	Y
10	1	gi|157091243	Pinus taeda GRP94 mRNA, complete cds	927	114066	29	29	12	12	17535	1	1	1	878.458	1754.9	2	1754.89	0.0126	1	66.17	0.00014	R	RVFISDEFEEFLPK	Y
10	1	gi|157091243	Pinus taeda GRP94 mRNA, complete cds	927	114066	29	29	12	12	18033	1	1	1	887.457	1772.9	2	1772.88	0.0165	1	54.35	0.0021	K	DIYYITGSSKEQLEK	S
10	1	gi|157091243	Pinus taeda GRP94 mRNA, complete cds	927	114066	29	29	12	12	20672	1	1	1	626.614	1876.82	3	1876.84	-0.0233	0	66.32	9.4e-05	K	ADGAFAVSEDTENEPLGR	G
10	1	gi|157091243	Pinus taeda GRP94 mRNA, complete cds	927	114066	29	29	12	12	20675	1	1	1	939.441	1876.87	2	1876.84	0.0241	0	80.12	4.5e-06	K	ADGAFAVSEDTENEPLGR	G
10	1	gi|157091243	Pinus taeda GRP94 mRNA, complete cds	927	114066	29	29	12	12	20676	1	1	1	939.441	1876.87	2	1876.84	0.0241	0	85.39	1.3e-06	K	ADGAFAVSEDTENEPLGR	G
10	1	gi|157091243	Pinus taeda GRP94 mRNA, complete cds	927	114066	29	29	12	12	20690	1	1	1	939.488	1876.96	2	1876.94	0.0216	0	49.59	0.0055	K	YSEFINFPIYLWASK	E
10	1	gi|157091243	Pinus taeda GRP94 mRNA, complete cds	927	114066	29	29	12	12	20692	1	1	1	939.489	1876.96	2	1876.94	0.0226	0	46.76	0.011	K	YSEFINFPIYLWASK	E
10	1	gi|157091243	Pinus taeda GRP94 mRNA, complete cds	927	114066	29	29	12	12	20693	1	1	1	939.489	1876.96	2	1876.94	0.0233	0	45.62	0.014	K	YSEFINFPIYLWASK	E
10	1	gi|157091243	Pinus taeda GRP94 mRNA, complete cds	927	114066	29	29	12	12	21108	1	1	1	632.97	1895.89	3	1895.9	-0.0176	1	69.78	4.7e-05	R	FMALTDKNVLGEGDNTR	L	Oxidation (M)	0.01000000000000000.0
10	1	gi|157091243	Pinus taeda GRP94 mRNA, complete cds	927	114066	29	29	12	12	21117	1	1	1	948.972	1895.93	2	1895.9	0.0241	1	81.9	2.9e-06	R	FMALTDKNVLGEGDNTR	L	Oxidation (M)	0.01000000000000000.0
10	1	gi|157091243	Pinus taeda GRP94 mRNA, complete cds	927	114066	29	29	12	12	21862	1	1	1	483.22	1928.85	4	1928.92	-0.0658	1	75.8	9.4e-06	K	EVTDEEYAKFYHSLAK	D
10	1	gi|157091243	Pinus taeda GRP94 mRNA, complete cds	927	114066	29	29	12	12	21865	1	1	1	643.975	1928.9	3	1928.92	-0.0116	1	49.2	0.0049	K	EVTDEEYAKFYHSLAK	D
10	1	gi|157091243	Pinus taeda GRP94 mRNA, complete cds	927	114066	29	29	12	12	21873	1	1	1	965.48	1928.95	2	1928.92	0.0296	1	45.17	0.013	K	EVTDEEYAKFYHSLAK	D
10	1	gi|157091243	Pinus taeda GRP94 mRNA, complete cds	927	114066	29	29	12	12	22712	1	1	1	656.664	1966.97	3	1966.99	-0.0195	1	53.89	0.0018	K	TVKETTYEWELLNDVK	A
10	1	gi|157091243	Pinus taeda GRP94 mRNA, complete cds	927	114066	29	29	12	12	22719	1	1	1	984.514	1967.01	2	1966.99	0.0251	1	58.21	0.00068	K	TVKETTYEWELLNDVK	A
10	1	gi|157091243	Pinus taeda GRP94 mRNA, complete cds	927	114066	29	29	12	12	36445	1	1	1	828.183	3308.7	4	3308.69	0.0123	1	76.51	2.1e-06	R	LIYQTALMESGFILNDPKEFATSIYSTIK	T	Oxidation (M)	0.00000001000000000000000000000.0
10	1	gi|157091243	Pinus taeda GRP94 mRNA, complete cds	927	114066	29	29	12	12	36447	1	1	1	1103.93	3308.76	3	3308.69	0.0715	1	52.37	0.00055	R	LIYQTALMESGFILNDPKEFATSIYSTIK	T	Oxidation (M)	0.00000001000000000000000000000.0
11	1	gi|332591471	Pinus pinaster mRNA for malate dehydrogenase (MDH gene)	906	54519	19	19	8	8	4038	1	1	1	610.344	1218.67	2	1218.7	-0.0236	0	74.55	3e-05	K	LFGVTTLDVVR	A
11	1	gi|332591471	Pinus pinaster mRNA for malate dehydrogenase (MDH gene)	906	54519	19	19	8	8	4039	1	1	1	610.344	1218.67	2	1218.7	-0.0236	0	60.46	0.00076	K	LFGVTTLDVVR	A
11	1	gi|332591471	Pinus pinaster mRNA for malate dehydrogenase (MDH gene)	906	54519	19	19	8	8	6116	1	1	1	659.845	1317.68	2	1317.69	-0.0173	0	50.82	0.007	R	DDLFNINAGIVK	S
11	1	gi|332591471	Pinus pinaster mRNA for malate dehydrogenase (MDH gene)	906	54519	19	19	8	8	6117	1	1	1	659.845	1317.68	2	1317.69	-0.0173	0	66.35	0.0002	R	DDLFNINAGIVK	S
11	1	gi|332591471	Pinus pinaster mRNA for malate dehydrogenase (MDH gene)	906	54519	19	19	8	8	6751	1	1	1	674.361	1346.71	2	1346.79	-0.0838	1	56.58	0.0018	K	KLFGVTTLDVVR	A
11	1	gi|332591471	Pinus pinaster mRNA for malate dehydrogenase (MDH gene)	906	54519	19	19	8	8	6757	1	1	1	449.92	1346.74	3	1346.79	-0.0555	1	55.17	0.0023	K	KLFGVTTLDVVR	A
11	1	gi|332591471	Pinus pinaster mRNA for malate dehydrogenase (MDH gene)	906	54519	19	19	8	8	17936	1	1	1	884.966	1767.92	2	1767.89	0.0235	0	59.43	0.00071	K	GVEEVLGLGFLSEYEK	Q
11	1	gi|332591471	Pinus pinaster mRNA for malate dehydrogenase (MDH gene)	906	54519	19	19	8	8	23542	1	1	1	502.005	2003.99	4	2004.05	-0.0575	1	52.03	0.0027	R	KPGMTRDDLFNINAGIVK	S	Oxidation (M)	0.000100000000000000.0
11	1	gi|332591471	Pinus pinaster mRNA for malate dehydrogenase (MDH gene)	906	54519	19	19	8	8	23552	1	1	1	669.018	2004.03	3	2004.05	-0.0136	1	69.15	5.2e-05	R	KPGMTRDDLFNINAGIVK	S	Oxidation (M)	0.000100000000000000.0
11	1	gi|332591471	Pinus pinaster mRNA for malate dehydrogenase (MDH gene)	906	54519	19	19	8	8	27253	1	1	1	553.282	2209.1	4	2209.15	-0.0514	0	50.04	0.0036	K	LALYDIAGTPGVAADVGHINSR	A
11	1	gi|332591471	Pinus pinaster mRNA for malate dehydrogenase (MDH gene)	906	54519	19	19	8	8	27261	1	1	1	737.387	2209.14	3	2209.15	-0.0097	0	47.82	0.0059	K	LALYDIAGTPGVAADVGHINSR	A
11	1	gi|332591471	Pinus pinaster mRNA for malate dehydrogenase (MDH gene)	906	54519	19	19	8	8	27263	1	1	1	737.388	2209.14	3	2209.15	-0.0081	0	120.58	3.1e-10	K	LALYDIAGTPGVAADVGHINSR	A
11	1	gi|332591471	Pinus pinaster mRNA for malate dehydrogenase (MDH gene)	906	54519	19	19	8	8	27264	1	1	1	737.388	2209.14	3	2209.15	-0.0081	0	159.72	3.8e-14	K	LALYDIAGTPGVAADVGHINSR	A
11	1	gi|332591471	Pinus pinaster mRNA for malate dehydrogenase (MDH gene)	906	54519	19	19	8	8	27265	1	1	1	737.388	2209.14	3	2209.15	-0.0079	0	80.94	2.9e-06	K	LALYDIAGTPGVAADVGHINSR	A
11	1	gi|332591471	Pinus pinaster mRNA for malate dehydrogenase (MDH gene)	906	54519	19	19	8	8	27267	1	1	1	737.389	2209.15	3	2209.15	-0.0032	0	60.9	0.00029	K	LALYDIAGTPGVAADVGHINSR	A
11	1	gi|332591471	Pinus pinaster mRNA for malate dehydrogenase (MDH gene)	906	54519	19	19	8	8	27271	1	1	1	1105.6	2209.19	2	2209.15	0.0446	0	88.41	4.9e-07	K	LALYDIAGTPGVAADVGHINSR	A
11	1	gi|332591471	Pinus pinaster mRNA for malate dehydrogenase (MDH gene)	906	54519	19	19	8	8	27272	1	1	1	1105.6	2209.19	2	2209.15	0.0446	0	93.47	1.5e-07	K	LALYDIAGTPGVAADVGHINSR	A
11	1	gi|332591471	Pinus pinaster mRNA for malate dehydrogenase (MDH gene)	906	54519	19	19	8	8	35074	1	1	1	981.494	2941.46	3	2941.42	0.0441	0	100.24	1.5e-08	K	GLNGEPNIVECSYVQSNVTELPFFASK	V
11	1	gi|332591471	Pinus pinaster mRNA for malate dehydrogenase (MDH gene)	906	54519	19	19	8	8	35702	1	1	1	771.887	3083.52	4	3083.56	-0.0396	0	59.18	0.00019	R	AEVAGYMGEEQLGTALENANVVIIPAGVPR	K	Oxidation (M)	0.000000100000000000000000000000.0
11	2	gi|310689486	Pinus sylvestris isolate Uusikaupunki 39 malate dehydrogenase (mdhB) gene, partial cds	376	51739	9	9	4	4	6116	1	0	1	659.845	1317.68	2	1317.69	-0.0173	0	50.82	0.007	R	DDLFNINAGIVK	S
11	2	gi|310689486	Pinus sylvestris isolate Uusikaupunki 39 malate dehydrogenase (mdhB) gene, partial cds	376	51739	9	9	4	4	6117	1	0	1	659.845	1317.68	2	1317.69	-0.0173	0	66.35	0.0002	R	DDLFNINAGIVK	S
11	2	gi|310689486	Pinus sylvestris isolate Uusikaupunki 39 malate dehydrogenase (mdhB) gene, partial cds	376	51739	9	9	4	4	13217	1	0	1	796.955	1591.89	2	1591.89	0.0013	0	74.48	1.9e-05	K	ALEGSDVVIIPAGVPR	K
11	2	gi|310689486	Pinus sylvestris isolate Uusikaupunki 39 malate dehydrogenase (mdhB) gene, partial cds	376	51739	9	9	4	4	13218	1	0	1	796.955	1591.89	2	1591.89	0.0013	0	90.67	4.7e-07	K	ALEGSDVVIIPAGVPR	K
11	2	gi|310689486	Pinus sylvestris isolate Uusikaupunki 39 malate dehydrogenase (mdhB) gene, partial cds	376	51739	9	9	4	4	23542	1	0	1	502.005	2003.99	4	2004.05	-0.0575	1	52.03	0.0027	R	KPGMTRDDLFNINAGIVK	S	Oxidation (M)	0.000100000000000000.0
11	2	gi|310689486	Pinus sylvestris isolate Uusikaupunki 39 malate dehydrogenase (mdhB) gene, partial cds	376	51739	9	9	4	4	23552	1	0	1	669.018	2004.03	3	2004.05	-0.0136	1	69.15	5.2e-05	R	KPGMTRDDLFNINAGIVK	S	Oxidation (M)	0.000100000000000000.0
11	2	gi|310689486	Pinus sylvestris isolate Uusikaupunki 39 malate dehydrogenase (mdhB) gene, partial cds	376	51739	9	9	4	4	35116	1	0	1	737.889	2947.53	4	2947.54	-0.0115	0	41.75	0.011	K	LNPLVSDLALYDIAGTPGVAADVGHVNTR	A
11	2	gi|310689486	Pinus sylvestris isolate Uusikaupunki 39 malate dehydrogenase (mdhB) gene, partial cds	376	51739	9	9	4	4	35120	1	0	1	983.532	2947.58	3	2947.54	0.0351	0	84.46	5.5e-07	K	LNPLVSDLALYDIAGTPGVAADVGHVNTR	A
11	2	gi|310689486	Pinus sylvestris isolate Uusikaupunki 39 malate dehydrogenase (mdhB) gene, partial cds	376	51739	9	9	4	4	35121	1	0	1	983.533	2947.58	3	2947.54	0.0355	0	67.67	2.6e-05	K	LNPLVSDLALYDIAGTPGVAADVGHVNTR	A
12	1	gi|346983242	Pinus pinaster mRNA for cytosolic serine hydroxymethyltransferase (cshmt gene)	845	66320	19	19	8	8	12052	1	1	1	775.381	1548.75	2	1548.75	-0.0059	0	88.79	1.6e-06	K	NAVYGDSSALSPGGVR	I
12	1	gi|346983242	Pinus pinaster mRNA for cytosolic serine hydroxymethyltransferase (cshmt gene)	845	66320	19	19	8	8	12056	1	1	1	775.384	1548.75	2	1548.75	-0.0008	0	101.62	4.8e-08	K	NAVYGDSSALSPGGVR	I
12	1	gi|346983242	Pinus pinaster mRNA for cytosolic serine hydroxymethyltransferase (cshmt gene)	845	66320	19	19	8	8	12057	1	1	1	775.384	1548.75	2	1548.75	-0.0006	0	89.04	8.7e-07	K	NAVYGDSSALSPGGVR	I
12	1	gi|346983242	Pinus pinaster mRNA for cytosolic serine hydroxymethyltransferase (cshmt gene)	845	66320	19	19	8	8	12059	1	1	1	775.384	1548.75	2	1548.75	0.0009	0	47.51	0.012	K	NAVYGDSSALSPGGVR	I
12	1	gi|346983242	Pinus pinaster mRNA for cytosolic serine hydroxymethyltransferase (cshmt gene)	845	66320	19	19	8	8	13862	1	1	1	540.269	1617.79	3	1617.83	-0.0427	0	51.03	0.0043	K	ISATSIYFESLPYK	V
12	1	gi|346983242	Pinus pinaster mRNA for cytosolic serine hydroxymethyltransferase (cshmt gene)	845	66320	19	19	8	8	13868	1	1	1	809.922	1617.83	2	1617.83	0.001	0	85.05	1.7e-06	K	ISATSIYFESLPYK	V
12	1	gi|346983242	Pinus pinaster mRNA for cytosolic serine hydroxymethyltransferase (cshmt gene)	845	66320	19	19	8	8	16173	1	1	1	569.289	1704.85	3	1704.88	-0.0365	1	63.12	0.00027	K	VVDEEIFDLIEKEK	R
12	1	gi|346983242	Pinus pinaster mRNA for cytosolic serine hydroxymethyltransferase (cshmt gene)	845	66320	19	19	8	8	16175	1	1	1	569.29	1704.85	3	1704.88	-0.0348	1	48.16	0.0084	K	VVDEEIFDLIEKEK	R
12	1	gi|346983242	Pinus pinaster mRNA for cytosolic serine hydroxymethyltransferase (cshmt gene)	845	66320	19	19	8	8	16176	1	1	1	569.29	1704.85	3	1704.88	-0.0346	1	51.98	0.0035	K	VVDEEIFDLIEKEK	R
12	1	gi|346983242	Pinus pinaster mRNA for cytosolic serine hydroxymethyltransferase (cshmt gene)	845	66320	19	19	8	8	16190	1	1	1	853.452	1704.89	2	1704.88	0.0065	1	84.84	1.8e-06	K	VVDEEIFDLIEKEK	R
12	1	gi|346983242	Pinus pinaster mRNA for cytosolic serine hydroxymethyltransferase (cshmt gene)	845	66320	19	19	8	8	19154	1	1	1	608.594	1822.76	3	1822.79	-0.0296	0	52.38	0.0021	K	FSAQFDMPGFDVATMK	F	2 Oxidation (M)	0.0000001000000010.0
12	1	gi|346983242	Pinus pinaster mRNA for cytosolic serine hydroxymethyltransferase (cshmt gene)	845	66320	19	19	8	8	19156	1	1	1	912.412	1822.81	2	1822.79	0.0181	0	57.11	0.00091	K	FSAQFDMPGFDVATMK	F	2 Oxidation (M)	0.0000001000000010.0
12	1	gi|346983242	Pinus pinaster mRNA for cytosolic serine hydroxymethyltransferase (cshmt gene)	845	66320	19	19	8	8	21195	1	1	1	634.303	1899.89	3	1899.91	-0.0244	1	71.79	3.1e-05	K	VSQETGFIDYDKLEEK	A
12	1	gi|346983242	Pinus pinaster mRNA for cytosolic serine hydroxymethyltransferase (cshmt gene)	845	66320	19	19	8	8	21196	1	1	1	634.303	1899.89	3	1899.91	-0.0243	1	44.61	0.016	K	VSQETGFIDYDKLEEK	A
12	1	gi|346983242	Pinus pinaster mRNA for cytosolic serine hydroxymethyltransferase (cshmt gene)	845	66320	19	19	8	8	21211	1	1	1	950.974	1899.93	2	1899.91	0.0235	1	100.55	4.2e-08	K	VSQETGFIDYDKLEEK	A
12	1	gi|346983242	Pinus pinaster mRNA for cytosolic serine hydroxymethyltransferase (cshmt gene)	845	66320	19	19	8	8	21212	1	1	1	950.974	1899.93	2	1899.91	0.0235	1	101.65	3.3e-08	K	VSQETGFIDYDKLEEK	A
12	1	gi|346983242	Pinus pinaster mRNA for cytosolic serine hydroxymethyltransferase (cshmt gene)	845	66320	19	19	8	8	28365	1	1	1	570.018	2276.04	4	2276.09	-0.0456	0	53.87	0.0012	R	IMGLDLPSGGHLTHGYYTSGGK	K	Oxidation (M)	0.0100000000000000000000.0
12	1	gi|346983242	Pinus pinaster mRNA for cytosolic serine hydroxymethyltransferase (cshmt gene)	845	66320	19	19	8	8	30140	1	1	1	602.043	2404.14	4	2404.18	-0.0396	1	40.51	0.025	R	IMGLDLPSGGHLTHGYYTSGGKK	I	Oxidation (M)	0.01000000000000000000000.0
12	1	gi|346983242	Pinus pinaster mRNA for cytosolic serine hydroxymethyltransferase (cshmt gene)	845	66320	19	19	8	8	35092	1	1	1	982.496	2944.47	3	2944.43	0.0408	0	90.36	1.8e-07	K	WGVNVQPYSGSPANFAAYTALLNPHDR	I
13	1	gi|229001578	Pinus pinaster EST, clone 13-3 JM B9 (MA7-A05-T7)	808	23066	20	20	4	4	7085	1	1	1	680.855	1359.7	2	1359.71	-0.0109	0	53.27	0.0038	K	LLIQNQDEMLK	S	Oxidation (M)	0.00000000100.0
13	1	gi|229001578	Pinus pinaster EST, clone 13-3 JM B9 (MA7-A05-T7)	808	23066	20	20	4	4	8952	1	1	1	478.901	1433.68	3	1433.73	-0.051	1	71.05	5.5e-05	K	TMKDEGVIALWR	G	Oxidation (M)	0.010000000000.0
13	1	gi|229001578	Pinus pinaster EST, clone 13-3 JM B9 (MA7-A05-T7)	808	23066	20	20	4	4	8953	1	1	1	478.902	1433.68	3	1433.73	-0.0506	1	67.07	0.00014	K	TMKDEGVIALWR	G	Oxidation (M)	0.010000000000.0
13	1	gi|229001578	Pinus pinaster EST, clone 13-3 JM B9 (MA7-A05-T7)	808	23066	20	20	4	4	8954	1	1	1	478.902	1433.68	3	1433.73	-0.0505	1	70.43	6.4e-05	K	TMKDEGVIALWR	G	Oxidation (M)	0.010000000000.0
13	1	gi|229001578	Pinus pinaster EST, clone 13-3 JM B9 (MA7-A05-T7)	808	23066	20	20	4	4	8955	1	1	1	478.902	1433.68	3	1433.73	-0.0505	1	58.78	0.00093	K	TMKDEGVIALWR	G	Oxidation (M)	0.010000000000.0
13	1	gi|229001578	Pinus pinaster EST, clone 13-3 JM B9 (MA7-A05-T7)	808	23066	20	20	4	4	8956	1	1	1	478.902	1433.68	3	1433.73	-0.0505	1	73.39	3.2e-05	K	TMKDEGVIALWR	G	Oxidation (M)	0.010000000000.0
13	1	gi|229001578	Pinus pinaster EST, clone 13-3 JM B9 (MA7-A05-T7)	808	23066	20	20	4	4	8970	1	1	1	717.868	1433.72	2	1433.73	-0.0131	1	53.19	0.0044	K	TMKDEGVIALWR	G	Oxidation (M)	0.010000000000.0
13	1	gi|229001578	Pinus pinaster EST, clone 13-3 JM B9 (MA7-A05-T7)	808	23066	20	20	4	4	8974	1	1	1	717.869	1433.72	2	1433.73	-0.0102	1	73.52	3.3e-05	K	TMKDEGVIALWR	G	Oxidation (M)	0.010000000000.0
13	1	gi|229001578	Pinus pinaster EST, clone 13-3 JM B9 (MA7-A05-T7)	808	23066	20	20	4	4	8975	1	1	1	717.869	1433.72	2	1433.73	-0.0096	1	98.51	1e-07	K	TMKDEGVIALWR	G	Oxidation (M)	0.010000000000.0
13	1	gi|229001578	Pinus pinaster EST, clone 13-3 JM B9 (MA7-A05-T7)	808	23066	20	20	4	4	8976	1	1	1	717.869	1433.72	2	1433.73	-0.0096	1	45	0.023	K	TMKDEGVIALWR	G	Oxidation (M)	0.010000000000.0
13	1	gi|229001578	Pinus pinaster EST, clone 13-3 JM B9 (MA7-A05-T7)	808	23066	20	20	4	4	8977	1	1	1	717.869	1433.72	2	1433.73	-0.0096	1	88.04	1.2e-06	K	TMKDEGVIALWR	G	Oxidation (M)	0.010000000000.0
13	1	gi|229001578	Pinus pinaster EST, clone 13-3 JM B9 (MA7-A05-T7)	808	23066	20	20	4	4	8978	1	1	1	717.869	1433.72	2	1433.73	-0.0096	1	87.71	1.3e-06	K	TMKDEGVIALWR	G	Oxidation (M)	0.010000000000.0
13	1	gi|229001578	Pinus pinaster EST, clone 13-3 JM B9 (MA7-A05-T7)	808	23066	20	20	4	4	8979	1	1	1	717.869	1433.72	2	1433.73	-0.0096	1	72.62	4.1e-05	K	TMKDEGVIALWR	G	Oxidation (M)	0.010000000000.0
13	1	gi|229001578	Pinus pinaster EST, clone 13-3 JM B9 (MA7-A05-T7)	808	23066	20	20	4	4	8980	1	1	1	717.87	1433.72	2	1433.73	-0.009	1	57.47	0.0013	K	TMKDEGVIALWR	G	Oxidation (M)	0.010000000000.0
13	1	gi|229001578	Pinus pinaster EST, clone 13-3 JM B9 (MA7-A05-T7)	808	23066	20	20	4	4	10916	1	1	1	504.575	1510.7	3	1510.75	-0.0451	1	65.18	0.00018	R	LAEPYKGIGDCFAK	T
13	1	gi|229001578	Pinus pinaster EST, clone 13-3 JM B9 (MA7-A05-T7)	808	23066	20	20	4	4	10920	1	1	1	504.575	1510.7	3	1510.75	-0.0448	1	76.42	1.3e-05	R	LAEPYKGIGDCFAK	T
13	1	gi|229001578	Pinus pinaster EST, clone 13-3 JM B9 (MA7-A05-T7)	808	23066	20	20	4	4	10925	1	1	1	756.382	1510.75	2	1510.75	0.0003	1	63.92	0.00025	R	LAEPYKGIGDCFAK	T
13	1	gi|229001578	Pinus pinaster EST, clone 13-3 JM B9 (MA7-A05-T7)	808	23066	20	20	4	4	13073	1	1	1	529.95	1586.83	3	1586.87	-0.0417	1	62.54	0.00036	R	VKLLIQNQDEMLK	S	Oxidation (M)	0.0000000000100.0
13	1	gi|229001578	Pinus pinaster EST, clone 13-3 JM B9 (MA7-A05-T7)	808	23066	20	20	4	4	13082	1	1	1	794.442	1586.87	2	1586.87	-0.0014	1	44	0.024	R	VKLLIQNQDEMLK	S	Oxidation (M)	0.0000000000100.0
13	1	gi|229001578	Pinus pinaster EST, clone 13-3 JM B9 (MA7-A05-T7)	808	23066	20	20	4	4	13083	1	1	1	794.442	1586.87	2	1586.87	-0.0014	1	58.29	0.0009	R	VKLLIQNQDEMLK	S	Oxidation (M)	0.0000000000100.0
14	1	gi|60299998	Pinus taeda cellulose synthase catalytic subunit (CesA2) mRNA, complete cds	790	130969	20	19	8	8	2159	1	1	1	551.752	1101.49	2	1101.51	-0.0228	0	47.78	0.012	R	APDFYFSQK	I
14	1	gi|60299998	Pinus taeda cellulose synthase catalytic subunit (CesA2) mRNA, complete cds	790	130969	20	19	8	8	4543	1	1	1	622.793	1243.57	2	1243.59	-0.0203	0	44.57	0.025	R	NTVFFDINMK	G	Oxidation (M)	0.0000000010.0
14	1	gi|60299998	Pinus taeda cellulose synthase catalytic subunit (CesA2) mRNA, complete cds	790	130969	20	19	8	8	4546	1	1	1	622.793	1243.57	2	1243.59	-0.0202	0	40.31	0.066	R	NTVFFDINMK	G	Oxidation (M)	0.0000000010.0
14	1	gi|60299998	Pinus taeda cellulose synthase catalytic subunit (CesA2) mRNA, complete cds	790	130969	20	19	8	8	9715	1	1	1	733.366	1464.72	2	1464.72	-0.0065	0	58.77	0.00094	R	QALYGYDPPVSQK	K
14	1	gi|60299998	Pinus taeda cellulose synthase catalytic subunit (CesA2) mRNA, complete cds	790	130969	20	19	8	8	9716	1	1	1	733.367	1464.72	2	1464.72	-0.0061	0	65.54	0.0002	R	QALYGYDPPVSQK	K
14	1	gi|60299998	Pinus taeda cellulose synthase catalytic subunit (CesA2) mRNA, complete cds	790	130969	20	19	8	8	18094	1	1	1	444.734	1774.91	4	1774.98	-0.0727	1	60.37	0.00053	K	GSAPINLSDRLHQVLR	W
14	1	gi|60299998	Pinus taeda cellulose synthase catalytic subunit (CesA2) mRNA, complete cds	790	130969	20	19	8	8	28290	1	1	1	1137.52	2273.03	2	2272.98	0.0451	0	76.99	5.6e-06	K	TPDEGWVMQDGTPWPGNNTR	D	Oxidation (M)	0.00000001000000000000.0
14	1	gi|60299998	Pinus taeda cellulose synthase catalytic subunit (CesA2) mRNA, complete cds	790	130969	20	19	8	8	28291	1	1	1	1137.52	2273.03	2	2272.98	0.0451	0	76.43	6.3e-06	K	TPDEGWVMQDGTPWPGNNTR	D	Oxidation (M)	0.00000001000000000000.0
14	1	gi|60299998	Pinus taeda cellulose synthase catalytic subunit (CesA2) mRNA, complete cds	790	130969	20	19	8	8	32241	1	1	1	867.739	2600.2	3	2600.17	0.025	1	65.73	5.6e-05	K	AQKTPDEGWVMQDGTPWPGNNTR	D	Oxidation (M)	0.00000000001000000000000.0
14	1	gi|60299998	Pinus taeda cellulose synthase catalytic subunit (CesA2) mRNA, complete cds	790	130969	20	19	8	8	33043	1	1	1	673.819	2691.25	4	2691.27	-0.0236	0	137.15	4.1e-12	R	DHPGMIQVFLGSSGAHDIEGNELPR	L	Oxidation (M)	0.0000100000000000000000000.0
14	1	gi|60299998	Pinus taeda cellulose synthase catalytic subunit (CesA2) mRNA, complete cds	790	130969	20	19	8	8	33047	1	1	1	898.106	2691.3	3	2691.27	0.0242	0	65.05	6.8e-05	R	DHPGMIQVFLGSSGAHDIEGNELPR	L	Oxidation (M)	0.0000100000000000000000000.0
14	1	gi|60299998	Pinus taeda cellulose synthase catalytic subunit (CesA2) mRNA, complete cds	790	130969	20	19	8	8	33048	1	1	1	898.106	2691.3	3	2691.27	0.0242	0	95.67	5.9e-08	R	DHPGMIQVFLGSSGAHDIEGNELPR	L	Oxidation (M)	0.0000100000000000000000000.0
14	1	gi|60299998	Pinus taeda cellulose synthase catalytic subunit (CesA2) mRNA, complete cds	790	130969	20	19	8	8	33049	1	1	1	898.106	2691.3	3	2691.27	0.0242	0	70.6	1.9e-05	R	DHPGMIQVFLGSSGAHDIEGNELPR	L	Oxidation (M)	0.0000100000000000000000000.0
14	1	gi|60299998	Pinus taeda cellulose synthase catalytic subunit (CesA2) mRNA, complete cds	790	130969	20	19	8	8	33050	1	1	1	898.106	2691.3	3	2691.27	0.0248	0	56.91	0.00044	R	DHPGMIQVFLGSSGAHDIEGNELPR	L	Oxidation (M)	0.0000100000000000000000000.0
14	1	gi|60299998	Pinus taeda cellulose synthase catalytic subunit (CesA2) mRNA, complete cds	790	130969	20	19	8	8	33051	1	1	1	898.106	2691.3	3	2691.27	0.0248	0	76.59	4.7e-06	R	DHPGMIQVFLGSSGAHDIEGNELPR	L	Oxidation (M)	0.0000100000000000000000000.0
14	1	gi|60299998	Pinus taeda cellulose synthase catalytic subunit (CesA2) mRNA, complete cds	790	130969	20	19	8	8	33052	1	1	1	898.106	2691.3	3	2691.27	0.0248	0	80.74	1.8e-06	R	DHPGMIQVFLGSSGAHDIEGNELPR	L	Oxidation (M)	0.0000100000000000000000000.0
14	1	gi|60299998	Pinus taeda cellulose synthase catalytic subunit (CesA2) mRNA, complete cds	790	130969	20	19	8	8	33053	1	1	1	898.106	2691.3	3	2691.27	0.025	0	54.4	0.00078	R	DHPGMIQVFLGSSGAHDIEGNELPR	L	Oxidation (M)	0.0000100000000000000000000.0
14	1	gi|60299998	Pinus taeda cellulose synthase catalytic subunit (CesA2) mRNA, complete cds	790	130969	20	19	8	8	33054	1	1	1	898.106	2691.3	3	2691.27	0.025	0	53.29	0.001	R	DHPGMIQVFLGSSGAHDIEGNELPR	L	Oxidation (M)	0.0000100000000000000000000.0
14	1	gi|60299998	Pinus taeda cellulose synthase catalytic subunit (CesA2) mRNA, complete cds	790	130969	20	19	8	8	33735	1	1	1	921.073	2760.2	3	2760.17	0.0241	1	74.51	5.5e-06	K	SGSIKDGIYDPDEADDIMMTEAEAR	Q	2 Oxidation (M)	0.0000000000000000011000000.0
14	1	gi|60299998	Pinus taeda cellulose synthase catalytic subunit (CesA2) mRNA, complete cds	790	130969	20	19	8	8	33736	1	1	1	921.077	2760.21	3	2760.17	0.0358	1	58.42	0.00023	K	SGSIKDGIYDPDEADDIMMTEAEAR	Q	2 Oxidation (M)	0.0000000000000000011000000.0
14	2	gi|219908024	Sequence 127284 from Patent WO2008034648	393	122005	13	12	5	5	4543	1	0	1	622.793	1243.57	2	1243.59	-0.0203	0	44.57	0.025	R	NTVFFDINMK	G	Oxidation (M)	0.0000000010.0
14	2	gi|219908024	Sequence 127284 from Patent WO2008034648	393	122005	13	12	5	5	4546	1	0	1	622.793	1243.57	2	1243.59	-0.0202	0	40.31	0.066	R	NTVFFDINMK	G	Oxidation (M)	0.0000000010.0
14	2	gi|219908024	Sequence 127284 from Patent WO2008034648	393	122005	13	12	5	5	8353	1	0	1	706.35	1410.69	2	1410.7	-0.0113	0	50.96	0.0057	R	WALGSVEIFMSR	H	Oxidation (M)	0.000000000100.0
14	2	gi|219908024	Sequence 127284 from Patent WO2008034648	393	122005	13	12	5	5	22571	1	0	1	981.937	1961.86	2	1961.83	0.0265	0	56.86	0.00084	K	EGWTMQDGTPWPGNNTR	D	Oxidation (M)	0.00001000000000000.0
14	2	gi|219908024	Sequence 127284 from Patent WO2008034648	393	122005	13	12	5	5	22572	1	0	1	981.937	1961.86	2	1961.83	0.0265	0	71.29	3e-05	K	EGWTMQDGTPWPGNNTR	D	Oxidation (M)	0.00001000000000000.0
14	2	gi|219908024	Sequence 127284 from Patent WO2008034648	393	122005	13	12	5	5	28455	1	0	1	762.372	2284.09	3	2284.09	-0.0011	1	42.27	0.02	R	IIMDPNRDIGSYGFGNVSWK	E	Oxidation (M)	0.00100000000000000000.0
14	2	gi|219908024	Sequence 127284 from Patent WO2008034648	393	122005	13	12	5	5	33043	2	0	1	673.819	2691.25	4	2691.27	-0.0236	0	103.7	9.1e-09	R	DHPGMIQVFLGHSGGLDTEGNELPR	L	Oxidation (M)	0.0000100000000000000000000.0
14	2	gi|219908024	Sequence 127284 from Patent WO2008034648	393	122005	13	12	5	5	33046	1	0	1	898.106	2691.3	3	2691.27	0.0242	0	52.32	0.0013	R	DHPGMIQVFLGHSGGLDTEGNELPR	L	Oxidation (M)	0.0000100000000000000000000.0
14	2	gi|219908024	Sequence 127284 from Patent WO2008034648	393	122005	13	12	5	5	33047	2	0	1	898.106	2691.3	3	2691.27	0.0242	0	64.84	7.1e-05	R	DHPGMIQVFLGHSGGLDTEGNELPR	L	Oxidation (M)	0.0000100000000000000000000.0
14	2	gi|219908024	Sequence 127284 from Patent WO2008034648	393	122005	13	12	5	5	33048	2	0	1	898.106	2691.3	3	2691.27	0.0242	0	84.69	7.3e-07	R	DHPGMIQVFLGHSGGLDTEGNELPR	L	Oxidation (M)	0.0000100000000000000000000.0
14	2	gi|219908024	Sequence 127284 from Patent WO2008034648	393	122005	13	12	5	5	33049	2	0	1	898.106	2691.3	3	2691.27	0.0242	0	62.35	0.00013	R	DHPGMIQVFLGHSGGLDTEGNELPR	L	Oxidation (M)	0.0000100000000000000000000.0
14	2	gi|219908024	Sequence 127284 from Patent WO2008034648	393	122005	13	12	5	5	33051	2	0	1	898.106	2691.3	3	2691.27	0.0248	0	48.83	0.0028	R	DHPGMIQVFLGHSGGLDTEGNELPR	L	Oxidation (M)	0.0000100000000000000000000.0
14	2	gi|219908024	Sequence 127284 from Patent WO2008034648	393	122005	13	12	5	5	33052	2	0	1	898.106	2691.3	3	2691.27	0.0248	0	43.94	0.0087	R	DHPGMIQVFLGHSGGLDTEGNELPR	L	Oxidation (M)	0.0000100000000000000000000.0
14	3	gi|219967162	Sequence 120777 from Patent WO2008034648	309	110709	9	8	4	4	4543	1	0	1	622.793	1243.57	2	1243.59	-0.0203	0	44.57	0.025	R	NTVFFDINMK	G	Oxidation (M)	0.0000000010.0
14	3	gi|219967162	Sequence 120777 from Patent WO2008034648	309	110709	9	8	4	4	4546	1	0	1	622.793	1243.57	2	1243.59	-0.0202	0	40.31	0.066	R	NTVFFDINMK	G	Oxidation (M)	0.0000000010.0
14	3	gi|219967162	Sequence 120777 from Patent WO2008034648	309	110709	9	8	4	4	12296	1	0	1	520.602	1558.79	3	1558.83	-0.0404	0	43.57	0.028	R	QALYGYGPPAAARPK	A
14	3	gi|219967162	Sequence 120777 from Patent WO2008034648	309	110709	9	8	4	4	18094	1	0	1	444.734	1774.91	4	1774.98	-0.0727	1	60.37	0.00053	K	GSAPINLSDRLHQVLR	W
14	3	gi|219967162	Sequence 120777 from Patent WO2008034648	309	110709	9	8	4	4	33507	1	0	1	549.254	2741.23	5	2741.3	-0.0646	0	86.48	4e-07	R	DHPGMIQVFLGHTGAHDVEGNELPR	L	Oxidation (M)	0.0000100000000000000000000.0
14	3	gi|219967162	Sequence 120777 from Patent WO2008034648	309	110709	9	8	4	4	33508	1	0	1	549.254	2741.23	5	2741.3	-0.0646	0	81.48	1.3e-06	R	DHPGMIQVFLGHTGAHDVEGNELPR	L	Oxidation (M)	0.0000100000000000000000000.0
14	3	gi|219967162	Sequence 120777 from Patent WO2008034648	309	110709	9	8	4	4	33509	1	0	1	549.254	2741.23	5	2741.3	-0.0646	0	68.33	2.6e-05	R	DHPGMIQVFLGHTGAHDVEGNELPR	L	Oxidation (M)	0.0000100000000000000000000.0
14	3	gi|219967162	Sequence 120777 from Patent WO2008034648	309	110709	9	8	4	4	33511	1	0	1	549.254	2741.23	5	2741.3	-0.0646	0	73.39	8.2e-06	R	DHPGMIQVFLGHTGAHDVEGNELPR	L	Oxidation (M)	0.0000100000000000000000000.0
14	3	gi|219967162	Sequence 120777 from Patent WO2008034648	309	110709	9	8	4	4	33517	1	0	1	686.327	2741.28	4	2741.3	-0.0178	0	59.74	0.0002	R	DHPGMIQVFLGHTGAHDVEGNELPR	L	Oxidation (M)	0.0000100000000000000000000.0
15	1	gi|339408418	TSA: Pinus sylvestris mRNA sequence, contig FTO7S8C02H4PIN	719	8732	12	12	3	3	18262	1	1	1	891.939	1781.86	2	1781.84	0.0186	0	54.33	0.002	R	NIMDMNANLGAFGAALK	D	2 Oxidation (M)	0.00101000000000000.0
15	1	gi|339408418	TSA: Pinus sylvestris mRNA sequence, contig FTO7S8C02H4PIN	719	8732	12	12	3	3	19111	1	1	1	607.976	1820.91	3	1820.94	-0.034	1	64.03	0.0002	R	LVELGISEEDFVKDTK	A
15	1	gi|339408418	TSA: Pinus sylvestris mRNA sequence, contig FTO7S8C02H4PIN	719	8732	12	12	3	3	19113	1	1	1	607.977	1820.91	3	1820.94	-0.0316	1	106.75	1e-08	R	LVELGISEEDFVKDTK	A
15	1	gi|339408418	TSA: Pinus sylvestris mRNA sequence, contig FTO7S8C02H4PIN	719	8732	12	12	3	3	19122	1	1	1	911.484	1820.95	2	1820.94	0.012	1	102.38	2.7e-08	R	LVELGISEEDFVKDTK	A
15	1	gi|339408418	TSA: Pinus sylvestris mRNA sequence, contig FTO7S8C02H4PIN	719	8732	12	12	3	3	19123	1	1	1	911.484	1820.95	2	1820.94	0.012	1	103.77	2e-08	R	LVELGISEEDFVKDTK	A
15	1	gi|339408418	TSA: Pinus sylvestris mRNA sequence, contig FTO7S8C02H4PIN	719	8732	12	12	3	3	19124	1	1	1	911.484	1820.95	2	1820.94	0.0124	1	88.24	7e-07	R	LVELGISEEDFVKDTK	A
15	1	gi|339408418	TSA: Pinus sylvestris mRNA sequence, contig FTO7S8C02H4PIN	719	8732	12	12	3	3	19125	1	1	1	911.484	1820.95	2	1820.94	0.0124	1	113.15	2.3e-09	R	LVELGISEEDFVKDTK	A
15	1	gi|339408418	TSA: Pinus sylvestris mRNA sequence, contig FTO7S8C02H4PIN	719	8732	12	12	3	3	19126	1	1	1	911.484	1820.95	2	1820.94	0.0127	1	80.64	4e-06	R	LVELGISEEDFVKDTK	A
15	1	gi|339408418	TSA: Pinus sylvestris mRNA sequence, contig FTO7S8C02H4PIN	719	8732	12	12	3	3	19127	1	1	1	911.484	1820.95	2	1820.94	0.0127	1	91.91	3e-07	R	LVELGISEEDFVKDTK	A
15	1	gi|339408418	TSA: Pinus sylvestris mRNA sequence, contig FTO7S8C02H4PIN	719	8732	12	12	3	3	19128	1	1	1	911.484	1820.95	2	1820.94	0.0127	1	92.59	2.6e-07	R	LVELGISEEDFVKDTK	A
15	1	gi|339408418	TSA: Pinus sylvestris mRNA sequence, contig FTO7S8C02H4PIN	719	8732	12	12	3	3	25864	1	1	1	709.366	2125.08	3	2125.09	-0.0104	0	51.17	0.0027	K	DKPVWVMNVVPESGPNTLK	A	Oxidation (M)	0.0000001000000000000.0
15	1	gi|339408418	TSA: Pinus sylvestris mRNA sequence, contig FTO7S8C02H4PIN	719	8732	12	12	3	3	25871	1	1	1	1063.57	2125.13	2	2125.09	0.0416	0	49.69	0.0036	K	DKPVWVMNVVPESGPNTLK	A	Oxidation (M)	0.0000001000000000000.0
16	1	gi|346430232	Pinus pinaster mRNA for mitochondrial serine hydroxymethyltransferase (mshmt gene)	673	69495	18	17	10	9	1702	1	1	1	533.769	1065.52	2	1065.55	-0.0266	0	41.53	0.07	K	QFPTIGFEK	T
16	1	gi|346430232	Pinus pinaster mRNA for mitochondrial serine hydroxymethyltransferase (mshmt gene)	673	69495	18	17	10	9	13410	1	1	1	800.412	1598.81	2	1598.81	-0.0002	0	53.89	0.0026	K	NTVPGDISAMVPGGIR	M	Oxidation (M)	0.0000000001000000.0
16	1	gi|346430232	Pinus pinaster mRNA for mitochondrial serine hydroxymethyltransferase (mshmt gene)	673	69495	18	17	10	9	20096	1	1	1	619.645	1855.91	3	1855.94	-0.0288	0	48.74	0.0069	K	ATIESSPHFQAEIASLR	H
16	1	gi|346430232	Pinus pinaster mRNA for mitochondrial serine hydroxymethyltransferase (mshmt gene)	673	69495	18	17	10	9	20097	1	1	1	619.645	1855.91	3	1855.94	-0.0288	0	116.67	1.1e-09	K	ATIESSPHFQAEIASLR	H
16	1	gi|346430232	Pinus pinaster mRNA for mitochondrial serine hydroxymethyltransferase (mshmt gene)	673	69495	18	17	10	9	20118	1	1	1	928.989	1855.96	2	1855.94	0.0196	0	99.51	5.7e-08	K	ATIESSPHFQAEIASLR	H
16	1	gi|346430232	Pinus pinaster mRNA for mitochondrial serine hydroxymethyltransferase (mshmt gene)	673	69495	18	17	10	9	23910	1	1	1	676.69	2027.05	3	2027.07	-0.0196	0	51.57	0.0028	R	GYELVSGGTDNHLVLVNLK	N
16	1	gi|346430232	Pinus pinaster mRNA for mitochondrial serine hydroxymethyltransferase (mshmt gene)	673	69495	18	17	10	9	23916	1	1	1	1014.56	2027.1	2	2027.07	0.032	0	55.73	0.001	R	GYELVSGGTDNHLVLVNLK	N
16	1	gi|346430232	Pinus pinaster mRNA for mitochondrial serine hydroxymethyltransferase (mshmt gene)	673	69495	18	17	10	9	26078	1	1	1	713.987	2138.94	3	2138.94	-0.0011	1	57.14	0.00058	R	YYGGNEFIDMAESLCQKR	A	Oxidation (M)	0.000000000100000000.0
16	1	gi|346430232	Pinus pinaster mRNA for mitochondrial serine hydroxymethyltransferase (mshmt gene)	673	69495	18	17	10	9	29772	1	1	1	1189.16	2376.3	2	2376.24	0.0579	0	44.11	0.0096	K	QLNAPLEEVDPEIANIIELEK	N
16	1	gi|346430232	Pinus pinaster mRNA for mitochondrial serine hydroxymethyltransferase (mshmt gene)	673	69495	18	17	10	9	32692	1	1	1	883.142	2646.4	3	2646.39	0.0165	1	77.15	4.8e-06	K	QLNAPLEEVDPEIANIIELEKNR	Q
16	1	gi|346430232	Pinus pinaster mRNA for mitochondrial serine hydroxymethyltransferase (mshmt gene)	673	69495	18	17	10	9	17843	1	1	1	883.143	2646.41	3	2646.39	0.0197	1	42.21	0.02	K	QLNAPLEEVDPEIANIIELEKNR	Q
16	1	gi|346430232	Pinus pinaster mRNA for mitochondrial serine hydroxymethyltransferase (mshmt gene)	673	69495	18	17	10	9	33978	1	1	1	697.63	2786.49	4	2786.51	-0.0205	1	62.02	0.00012	R	VLELVHIAANKNTVPGDISAMVPGGIR	M	Oxidation (M)	0.000000000000000000001000000.0
16	1	gi|346430232	Pinus pinaster mRNA for mitochondrial serine hydroxymethyltransferase (mshmt gene)	673	69495	18	17	10	9	33980	1	1	1	697.63	2786.49	4	2786.51	-0.0199	1	96.04	4.8e-08	R	VLELVHIAANKNTVPGDISAMVPGGIR	M	Oxidation (M)	0.000000000000000000001000000.0
16	1	gi|346430232	Pinus pinaster mRNA for mitochondrial serine hydroxymethyltransferase (mshmt gene)	673	69495	18	17	10	9	33981	1	1	1	929.855	2786.54	3	2786.51	0.0309	1	91.84	1.1e-07	R	VLELVHIAANKNTVPGDISAMVPGGIR	M	Oxidation (M)	0.000000000000000000001000000.0
16	1	gi|346430232	Pinus pinaster mRNA for mitochondrial serine hydroxymethyltransferase (mshmt gene)	673	69495	18	17	10	9	33982	1	1	1	929.855	2786.54	3	2786.51	0.0309	1	80.93	1.4e-06	R	VLELVHIAANKNTVPGDISAMVPGGIR	M	Oxidation (M)	0.000000000000000000001000000.0
16	1	gi|346430232	Pinus pinaster mRNA for mitochondrial serine hydroxymethyltransferase (mshmt gene)	673	69495	18	17	10	9	33983	1	1	1	929.856	2786.55	3	2786.51	0.0339	1	63.14	8.3e-05	R	VLELVHIAANKNTVPGDISAMVPGGIR	M	Oxidation (M)	0.000000000000000000001000000.0
16	1	gi|346430232	Pinus pinaster mRNA for mitochondrial serine hydroxymethyltransferase (mshmt gene)	673	69495	18	17	10	9	34256	1	1	1	566.274	2826.33	5	2826.39	-0.0598	1	63.88	7.6e-05	K	ATIESSPHFQAEIASLRHNVEEYAK	Q
16	1	gi|346430232	Pinus pinaster mRNA for mitochondrial serine hydroxymethyltransferase (mshmt gene)	673	69495	18	17	10	9	37970	1	1	1	1038.56	4150.19	4	4150.13	0.0659	1	67.95	8.7e-06	R	ALEAFGLDPDKWGVNVQPLSGSPANFQVYTALLKPHDR	I
17	1	gi|203293384	Pinus taeda isolate 5964 anonymous locus 0_11667_02 genomic sequence	650	20664	19	18	4	4	6724	1	1	1	449.569	1345.69	3	1345.74	-0.0492	1	75.46	2.5e-05	R	LIFAGKQLEDGR	T
17	1	gi|203293384	Pinus taeda isolate 5964 anonymous locus 0_11667_02 genomic sequence	650	20664	19	18	4	4	17740	1	1	1	588.624	1762.85	3	1762.88	-0.0346	0	54.63	0.0021	K	TITLEVESSDTIDNVK	S
17	1	gi|203293384	Pinus taeda isolate 5964 anonymous locus 0_11667_02 genomic sequence	650	20664	19	18	4	4	17744	1	1	1	588.625	1762.85	3	1762.88	-0.0314	1	62.96	0.00031	K	QLEDGRTLADYNIQK	E
17	1	gi|203293384	Pinus taeda isolate 5964 anonymous locus 0_11667_02 genomic sequence	650	20664	19	18	4	4	17745	1	1	1	588.626	1762.86	3	1762.88	-0.0284	0	45.5	0.017	K	TITLEVESSDTIDNVK	S
17	1	gi|203293384	Pinus taeda isolate 5964 anonymous locus 0_11667_02 genomic sequence	650	20664	19	18	4	4	17758	1	1	1	882.453	1762.89	2	1762.88	0.0075	0	61.67	0.00041	K	TITLEVESSDTIDNVK	S
17	1	gi|203293384	Pinus taeda isolate 5964 anonymous locus 0_11667_02 genomic sequence	650	20664	19	18	4	4	17760	1	1	1	882.454	1762.89	2	1762.88	0.0089	0	49.35	0.0071	K	TITLEVESSDTIDNVK	S
17	1	gi|203293384	Pinus taeda isolate 5964 anonymous locus 0_11667_02 genomic sequence	650	20664	19	18	4	4	17764	1	1	1	882.454	1762.89	2	1762.88	0.0099	0	78.77	8.1e-06	K	TITLEVESSDTIDNVK	S
17	1	gi|203293384	Pinus taeda isolate 5964 anonymous locus 0_11667_02 genomic sequence	650	20664	19	18	4	4	17765	1	1	1	882.454	1762.89	2	1762.88	0.01	0	46.72	0.013	K	TITLEVESSDTIDNVK	S
17	1	gi|203293384	Pinus taeda isolate 5964 anonymous locus 0_11667_02 genomic sequence	650	20664	19	18	4	4	17766	1	1	1	882.454	1762.89	2	1762.88	0.0101	0	52.2	0.0037	K	TITLEVESSDTIDNVK	S
17	1	gi|203293384	Pinus taeda isolate 5964 anonymous locus 0_11667_02 genomic sequence	650	20664	19	18	4	4	17768	1	1	1	882.454	1762.89	2	1762.88	0.0107	0	60.91	0.00049	K	TITLEVESSDTIDNVK	S
17	1	gi|203293384	Pinus taeda isolate 5964 anonymous locus 0_11667_02 genomic sequence	650	20664	19	18	4	4	17769	1	1	1	882.455	1762.89	2	1762.88	0.0111	0	69.15	7.4e-05	K	TITLEVESSDTIDNVK	S
17	1	gi|203293384	Pinus taeda isolate 5964 anonymous locus 0_11667_02 genomic sequence	650	20664	19	18	4	4	17770	1	1	1	882.455	1762.9	2	1762.88	0.0115	0	43.75	0.026	K	TITLEVESSDTIDNVK	S
17	1	gi|203293384	Pinus taeda isolate 5964 anonymous locus 0_11667_02 genomic sequence	650	20664	19	18	4	4	17773	1	1	1	882.455	1762.9	2	1762.88	0.0121	0	47.92	0.0098	K	TITLEVESSDTIDNVK	S
17	1	gi|203293384	Pinus taeda isolate 5964 anonymous locus 0_11667_02 genomic sequence	650	20664	19	18	4	4	17775	1	1	1	882.455	1762.9	2	1762.88	0.0126	0	45.7	0.016	K	TITLEVESSDTIDNVK	S
17	1	gi|203293384	Pinus taeda isolate 5964 anonymous locus 0_11667_02 genomic sequence	650	20664	19	18	4	4	17779	1	1	1	882.456	1762.9	2	1762.88	0.0129	0	45.5	0.028	K	TITLEVESSDTIDNVK	S
17	1	gi|203293384	Pinus taeda isolate 5964 anonymous locus 0_11667_02 genomic sequence	650	20664	19	18	4	4	17784	1	1	1	882.456	1762.9	2	1762.88	0.0139	0	64.24	0.00023	K	TITLEVESSDTIDNVK	S
17	1	gi|203293384	Pinus taeda isolate 5964 anonymous locus 0_11667_02 genomic sequence	650	20664	19	18	4	4	17786	1	1	1	882.457	1762.9	2	1762.88	0.0151	0	40.54	0.087	K	TITLEVESSDTIDNVK	S
17	1	gi|203293384	Pinus taeda isolate 5964 anonymous locus 0_11667_02 genomic sequence	650	20664	19	18	4	4	17788	1	1	1	882.457	1762.9	2	1762.88	0.0156	0	40.77	0.051	K	TITLEVESSDTIDNVK	S
17	1	gi|203293384	Pinus taeda isolate 5964 anonymous locus 0_11667_02 genomic sequence	650	20664	19	18	4	4	25674	1	1	1	705.387	2113.14	3	2113.15	-0.0152	1	108.63	5.6e-09	R	TLADYNIQKESTLHLVLR	L
18	1	gi|229001090	Pinus pinaster EST, clone 4-13 JM E12 (53)	638	14904	16	16	6	6	15803	1	1	1	564.617	1690.83	3	1690.86	-0.0345	0	52.96	0.0031	R	SLDIERPTYTNLNR	L
18	1	gi|229001090	Pinus pinaster EST, clone 4-13 JM E12 (53)	638	14904	16	16	6	6	15804	1	1	1	564.617	1690.83	3	1690.86	-0.0345	0	88.18	9.3e-07	R	SLDIERPTYTNLNR	L
18	1	gi|229001090	Pinus pinaster EST, clone 4-13 JM E12 (53)	638	14904	16	16	6	6	15813	1	1	1	846.445	1690.88	2	1690.86	0.0123	0	56.74	0.0013	R	SLDIERPTYTNLNR	L
18	1	gi|229001090	Pinus pinaster EST, clone 4-13 JM E12 (53)	638	14904	16	16	6	6	18821	1	1	1	603.636	1807.89	3	1807.92	-0.0324	0	71.12	4.1e-05	R	IHFMLSSYAPVISAEK	A	Oxidation (M)	0.0001000000000000.0
18	1	gi|229001090	Pinus pinaster EST, clone 4-13 JM E12 (53)	638	14904	16	16	6	6	18826	1	1	1	904.974	1807.93	2	1807.92	0.0159	0	90.31	4.9e-07	R	IHFMLSSYAPVISAEK	A	Oxidation (M)	0.0001000000000000.0
18	1	gi|229001090	Pinus pinaster EST, clone 4-13 JM E12 (53)	638	14904	16	16	6	6	18827	1	1	1	904.974	1807.93	2	1807.92	0.0159	0	89.69	5.7e-07	R	IHFMLSSYAPVISAEK	A	Oxidation (M)	0.0001000000000000.0
18	1	gi|229001090	Pinus pinaster EST, clone 4-13 JM E12 (53)	638	14904	16	16	6	6	19717	1	1	1	462.73	1846.89	4	1846.96	-0.074	1	42.21	0.031	R	RSLDIERPTYTNLNR	L
18	1	gi|229001090	Pinus pinaster EST, clone 4-13 JM E12 (53)	638	14904	16	16	6	6	30032	1	1	1	1198.13	2394.24	2	2394.19	0.0537	0	70.55	2.7e-05	R	FDGALNVDVTEFQTNLVPYPR	I
18	1	gi|229001090	Pinus pinaster EST, clone 4-13 JM E12 (53)	638	14904	16	16	6	6	30033	1	1	1	1198.13	2394.24	2	2394.19	0.0537	0	82.96	1.6e-06	R	FDGALNVDVTEFQTNLVPYPR	I
18	1	gi|229001090	Pinus pinaster EST, clone 4-13 JM E12 (53)	638	14904	16	16	6	6	32889	1	1	1	891.751	2672.23	3	2672.21	0.0201	0	78.91	2.9e-06	K	AYHEQLSVAEITNSAFEPSSMMAK	C	2 Oxidation (M)	0.000000000000000000001100.0
18	1	gi|229001090	Pinus pinaster EST, clone 4-13 JM E12 (53)	638	14904	16	16	6	6	32890	1	1	1	891.751	2672.23	3	2672.21	0.0201	0	71.05	1.8e-05	K	AYHEQLSVAEITNSAFEPSSMMAK	C	2 Oxidation (M)	0.000000000000000000001100.0
18	1	gi|229001090	Pinus pinaster EST, clone 4-13 JM E12 (53)	638	14904	16	16	6	6	32891	1	1	1	891.751	2672.23	3	2672.21	0.0207	0	73.65	9.7e-06	K	AYHEQLSVAEITNSAFEPSSMMAK	C	2 Oxidation (M)	0.000000000000000000001100.0
18	1	gi|229001090	Pinus pinaster EST, clone 4-13 JM E12 (53)	638	14904	16	16	6	6	38130	1	1	1	893.438	4462.15	5	4462.12	0.0345	1	46.67	0.00066	R	IHFMLSSYAPVISAEKAYHEQLSVAEITNSAFEPSSMMAK	C	3 Oxidation (M)	0.0001000000000000000000000000000000001100.0
18	1	gi|229001090	Pinus pinaster EST, clone 4-13 JM E12 (53)	638	14904	16	16	6	6	38131	1	1	1	893.438	4462.15	5	4462.12	0.0345	1	50.07	0.0003	R	IHFMLSSYAPVISAEKAYHEQLSVAEITNSAFEPSSMMAK	C	3 Oxidation (M)	0.0001000000000000000000000000000000001100.0
18	1	gi|229001090	Pinus pinaster EST, clone 4-13 JM E12 (53)	638	14904	16	16	6	6	38133	1	1	1	1116.56	4462.21	4	4462.12	0.0893	1	41	0.0025	R	IHFMLSSYAPVISAEKAYHEQLSVAEITNSAFEPSSMMAK	C	3 Oxidation (M)	0.0001000000000000000000000000000000001100.0
18	1	gi|229001090	Pinus pinaster EST, clone 4-13 JM E12 (53)	638	14904	16	16	6	6	38134	1	1	1	1116.56	4462.21	4	4462.12	0.0916	1	40.83	0.0026	R	IHFMLSSYAPVISAEKAYHEQLSVAEITNSAFEPSSMMAK	C	3 Oxidation (M)	0.0001000000000000000000000000000000001100.0
18	2	gi|203351912	Pinus taeda isolate 1264 anonymous locus 2_945_01 genomic sequence	546	18241	11	11	5	5	13316	1	0	1	532.956	1595.85	3	1595.89	-0.0411	1	82.65	3.3e-06	R	GDVVPKDVNAAVATIK	T
18	2	gi|203351912	Pinus taeda isolate 1264 anonymous locus 2_945_01 genomic sequence	546	18241	11	11	5	5	15803	1	0	1	564.617	1690.83	3	1690.86	-0.0345	0	52.96	0.0031	-	SLDIERPTYTNLNR	L
18	2	gi|203351912	Pinus taeda isolate 1264 anonymous locus 2_945_01 genomic sequence	546	18241	11	11	5	5	15804	1	0	1	564.617	1690.83	3	1690.86	-0.0345	0	88.18	9.3e-07	-	SLDIERPTYTNLNR	L
18	2	gi|203351912	Pinus taeda isolate 1264 anonymous locus 2_945_01 genomic sequence	546	18241	11	11	5	5	15813	1	0	1	846.445	1690.88	2	1690.86	0.0123	0	56.74	0.0013	-	SLDIERPTYTNLNR	L
18	2	gi|203351912	Pinus taeda isolate 1264 anonymous locus 2_945_01 genomic sequence	546	18241	11	11	5	5	18821	1	0	1	603.636	1807.89	3	1807.92	-0.0324	0	71.12	4.1e-05	R	IHFMLSSYAPVISAEK	A	Oxidation (M)	0.0001000000000000.0
18	2	gi|203351912	Pinus taeda isolate 1264 anonymous locus 2_945_01 genomic sequence	546	18241	11	11	5	5	18826	1	0	1	904.974	1807.93	2	1807.92	0.0159	0	90.31	4.9e-07	R	IHFMLSSYAPVISAEK	A	Oxidation (M)	0.0001000000000000.0
18	2	gi|203351912	Pinus taeda isolate 1264 anonymous locus 2_945_01 genomic sequence	546	18241	11	11	5	5	18827	1	0	1	904.974	1807.93	2	1807.92	0.0159	0	89.69	5.7e-07	R	IHFMLSSYAPVISAEK	A	Oxidation (M)	0.0001000000000000.0
18	2	gi|203351912	Pinus taeda isolate 1264 anonymous locus 2_945_01 genomic sequence	546	18241	11	11	5	5	30032	1	0	1	1198.13	2394.24	2	2394.19	0.0537	0	70.55	2.7e-05	R	FDGAINVDVTEFQTNLVPYPR	I
18	2	gi|203351912	Pinus taeda isolate 1264 anonymous locus 2_945_01 genomic sequence	546	18241	11	11	5	5	30033	1	0	1	1198.13	2394.24	2	2394.19	0.0537	0	82.96	1.6e-06	R	FDGAINVDVTEFQTNLVPYPR	I
18	2	gi|203351912	Pinus taeda isolate 1264 anonymous locus 2_945_01 genomic sequence	546	18241	11	11	5	5	33230	1	0	1	904.436	2710.29	3	2710.26	0.024	0	69.27	2.5e-05	K	AYHEQLSVPEITNAVFEPSSMMAK	C	2 Oxidation (M)	0.000000000000000000001100.0
18	2	gi|203351912	Pinus taeda isolate 1264 anonymous locus 2_945_01 genomic sequence	546	18241	11	11	5	5	33231	1	0	1	904.436	2710.29	3	2710.26	0.0247	0	54.93	0.00068	K	AYHEQLSVPEITNAVFEPSSMMAK	C	2 Oxidation (M)	0.000000000000000000001100.0
18	3	gi|187470047	estPtIFG_8569 Pine cDNA libraries, clones used as RFLP probes Pinus taeda STS cDNA clone RTCU1_26_B08_A029, sequence tagged site	246	26738	6	6	4	4	11727	1	0	1	771.376	1540.74	2	1540.74	-0.0001	0	68.54	8.9e-05	R	TIQFVDWCPTGFK	C
18	3	gi|187470047	estPtIFG_8569 Pine cDNA libraries, clones used as RFLP probes Pinus taeda STS cDNA clone RTCU1_26_B08_A029, sequence tagged site	246	26738	6	6	4	4	11728	1	0	1	771.376	1540.74	2	1540.74	0	0	49.08	0.0079	R	TIQFVDWCPTGFK	C
18	3	gi|187470047	estPtIFG_8569 Pine cDNA libraries, clones used as RFLP probes Pinus taeda STS cDNA clone RTCU1_26_B08_A029, sequence tagged site	246	26738	6	6	4	4	11730	1	0	1	771.38	1540.75	2	1540.74	0.0077	0	47.71	0.019	R	TIQFVDWCPTGFK	C
18	3	gi|187470047	estPtIFG_8569 Pine cDNA libraries, clones used as RFLP probes Pinus taeda STS cDNA clone RTCU1_26_B08_A029, sequence tagged site	246	26738	6	6	4	4	13316	1	0	1	532.956	1595.85	3	1595.89	-0.0411	1	82.65	3.3e-06	R	GDVVPKDVNAAVATIK	T
18	3	gi|187470047	estPtIFG_8569 Pine cDNA libraries, clones used as RFLP probes Pinus taeda STS cDNA clone RTCU1_26_B08_A029, sequence tagged site	246	26738	6	6	4	4	29368	1	0	1	782.69	2345.05	3	2345.01	0.0435	0	56.64	0.00062	R	AFVHWYVGEGMEEGEFSEAR	E	Oxidation (M)	0.00000000001000000000.0
18	3	gi|187470047	estPtIFG_8569 Pine cDNA libraries, clones used as RFLP probes Pinus taeda STS cDNA clone RTCU1_26_B08_A029, sequence tagged site	246	26738	6	6	4	4	35898	1	0	1	1050.11	3147.32	3	3147.27	0.0542	1	50.23	0.0013	R	EDLAALEKDYEEVGAESAEGEEGDEGDEY	-
18	4	gi|339388162	TSA: Pinus sylvestris mRNA sequence, contig FTO7S8C02G8RYU	111	7775	2	2	2	2	11328	1	0	1	764.368	1526.72	2	1526.72	-0.0007	0	51.21	0.0047	R	TVQFVDWCPTGFK	C
18	4	gi|339388162	TSA: Pinus sylvestris mRNA sequence, contig FTO7S8C02G8RYU	111	7775	2	2	2	2	13316	1	0	1	532.956	1595.85	3	1595.89	-0.0411	1	82.65	3.3e-06	R	GDVVPKDVNAAVATIK	T
19	1	gi|203388334	Pinus taeda isolate 7392 anonymous locus CL4431Contig1_05 genomic sequence	635	9905	8	8	1	1	17405	1	1	1	584.288	1749.84	3	1749.86	-0.0213	0	61.8	0.00036	K	SQVFSTAADGQTQVGVR	V
19	1	gi|203388334	Pinus taeda isolate 7392 anonymous locus CL4431Contig1_05 genomic sequence	635	9905	8	8	1	1	17406	1	1	1	584.288	1749.84	3	1749.86	-0.0213	0	86.72	1.2e-06	K	SQVFSTAADGQTQVGVR	V
19	1	gi|203388334	Pinus taeda isolate 7392 anonymous locus CL4431Contig1_05 genomic sequence	635	9905	8	8	1	1	17425	1	1	1	875.947	1749.88	2	1749.86	0.0157	0	103.4	2.5e-08	K	SQVFSTAADGQTQVGVR	V
19	1	gi|203388334	Pinus taeda isolate 7392 anonymous locus CL4431Contig1_05 genomic sequence	635	9905	8	8	1	1	17426	1	1	1	875.947	1749.88	2	1749.86	0.0157	0	112.82	2.9e-09	K	SQVFSTAADGQTQVGVR	V
19	1	gi|203388334	Pinus taeda isolate 7392 anonymous locus CL4431Contig1_05 genomic sequence	635	9905	8	8	1	1	17427	1	1	1	875.947	1749.88	2	1749.86	0.0157	0	92.71	3e-07	K	SQVFSTAADGQTQVGVR	V
19	1	gi|203388334	Pinus taeda isolate 7392 anonymous locus CL4431Contig1_05 genomic sequence	635	9905	8	8	1	1	17428	1	1	1	875.947	1749.88	2	1749.86	0.0157	0	115.78	1.5e-09	K	SQVFSTAADGQTQVGVR	V
19	1	gi|203388334	Pinus taeda isolate 7392 anonymous locus CL4431Contig1_05 genomic sequence	635	9905	8	8	1	1	17429	1	1	1	875.947	1749.88	2	1749.86	0.0157	0	122.41	3.2e-10	K	SQVFSTAADGQTQVGVR	V
19	1	gi|203388334	Pinus taeda isolate 7392 anonymous locus CL4431Contig1_05 genomic sequence	635	9905	8	8	1	1	17430	1	1	1	875.947	1749.88	2	1749.86	0.0157	0	127.65	9.5e-11	K	SQVFSTAADGQTQVGVR	V
20	1	gi|339358787	TSA: Pinus sylvestris mRNA sequence, contig FTO7S8C02I4S7Z	634	8774	17	17	1	1	28750	1	1	1	577.786	2307.12	4	2307.16	-0.0487	0	45.41	0.01	K	MIPTKPMVVETFAEYPPLGR	F	2 Oxidation (M)	0.10000010000000000000.0
20	1	gi|339358787	TSA: Pinus sylvestris mRNA sequence, contig FTO7S8C02I4S7Z	634	8774	17	17	1	1	28751	1	1	1	577.787	2307.12	4	2307.16	-0.0463	0	48.81	0.0047	K	MIPTKPMVVETFAEYPPLGR	F	2 Oxidation (M)	0.10000010000000000000.0
20	1	gi|339358787	TSA: Pinus sylvestris mRNA sequence, contig FTO7S8C02I4S7Z	634	8774	17	17	1	1	28766	1	1	1	770.058	2307.15	3	2307.16	-0.012	0	50.55	0.0031	K	MIPTKPMVVETFAEYPPLGR	F	2 Oxidation (M)	0.10000010000000000000.0
20	1	gi|339358787	TSA: Pinus sylvestris mRNA sequence, contig FTO7S8C02I4S7Z	634	8774	17	17	1	1	28775	1	1	1	770.06	2307.16	3	2307.16	-0.0065	0	40.28	0.033	K	MIPTKPMVVETFAEYPPLGR	F	2 Oxidation (M)	0.10000010000000000000.0
20	1	gi|339358787	TSA: Pinus sylvestris mRNA sequence, contig FTO7S8C02I4S7Z	634	8774	17	17	1	1	28777	1	1	1	770.061	2307.16	3	2307.16	-0.0036	0	50.14	0.0034	K	MIPTKPMVVETFAEYPPLGR	F	2 Oxidation (M)	0.10000010000000000000.0
20	1	gi|339358787	TSA: Pinus sylvestris mRNA sequence, contig FTO7S8C02I4S7Z	634	8774	17	17	1	1	28778	1	1	1	770.061	2307.16	3	2307.16	-0.0036	0	96.25	8.3e-08	K	MIPTKPMVVETFAEYPPLGR	F	2 Oxidation (M)	0.10000010000000000000.0
20	1	gi|339358787	TSA: Pinus sylvestris mRNA sequence, contig FTO7S8C02I4S7Z	634	8774	17	17	1	1	28780	1	1	1	770.061	2307.16	3	2307.16	-0.0034	0	99	4.4e-08	K	MIPTKPMVVETFAEYPPLGR	F	2 Oxidation (M)	0.10000010000000000000.0
20	1	gi|339358787	TSA: Pinus sylvestris mRNA sequence, contig FTO7S8C02I4S7Z	634	8774	17	17	1	1	28781	1	1	1	770.061	2307.16	3	2307.16	-0.0034	0	86.56	7.8e-07	K	MIPTKPMVVETFAEYPPLGR	F	2 Oxidation (M)	0.10000010000000000000.0
20	1	gi|339358787	TSA: Pinus sylvestris mRNA sequence, contig FTO7S8C02I4S7Z	634	8774	17	17	1	1	28782	1	1	1	770.061	2307.16	3	2307.16	-0.0032	0	54.34	0.0013	K	MIPTKPMVVETFAEYPPLGR	F	2 Oxidation (M)	0.10000010000000000000.0
20	1	gi|339358787	TSA: Pinus sylvestris mRNA sequence, contig FTO7S8C02I4S7Z	634	8774	17	17	1	1	28783	1	1	1	770.061	2307.16	3	2307.16	-0.0032	0	99.81	3.7e-08	K	MIPTKPMVVETFAEYPPLGR	F	2 Oxidation (M)	0.10000010000000000000.0
20	1	gi|339358787	TSA: Pinus sylvestris mRNA sequence, contig FTO7S8C02I4S7Z	634	8774	17	17	1	1	28784	1	1	1	770.061	2307.16	3	2307.16	-0.003	0	49.13	0.0043	K	MIPTKPMVVETFAEYPPLGR	F	2 Oxidation (M)	0.10000010000000000000.0
20	1	gi|339358787	TSA: Pinus sylvestris mRNA sequence, contig FTO7S8C02I4S7Z	634	8774	17	17	1	1	28786	1	1	1	770.061	2307.16	3	2307.16	-0.0026	0	83.45	1.6e-06	K	MIPTKPMVVETFAEYPPLGR	F	2 Oxidation (M)	0.10000010000000000000.0
20	1	gi|339358787	TSA: Pinus sylvestris mRNA sequence, contig FTO7S8C02I4S7Z	634	8774	17	17	1	1	28787	1	1	1	770.061	2307.16	3	2307.16	-0.0025	0	49.21	0.0042	K	MIPTKPMVVETFAEYPPLGR	F	2 Oxidation (M)	0.10000010000000000000.0
20	1	gi|339358787	TSA: Pinus sylvestris mRNA sequence, contig FTO7S8C02I4S7Z	634	8774	17	17	1	1	28788	1	1	1	770.061	2307.16	3	2307.16	-0.0022	0	56.64	0.00076	K	MIPTKPMVVETFAEYPPLGR	F	2 Oxidation (M)	0.10000010000000000000.0
20	1	gi|339358787	TSA: Pinus sylvestris mRNA sequence, contig FTO7S8C02I4S7Z	634	8774	17	17	1	1	28799	1	1	1	1154.61	2307.21	2	2307.16	0.0498	0	47.25	0.0065	K	MIPTKPMVVETFAEYPPLGR	F	2 Oxidation (M)	0.10000010000000000000.0
20	1	gi|339358787	TSA: Pinus sylvestris mRNA sequence, contig FTO7S8C02I4S7Z	634	8774	17	17	1	1	28800	1	1	1	1154.61	2307.21	2	2307.16	0.0506	0	56.64	0.00075	K	MIPTKPMVVETFAEYPPLGR	F	2 Oxidation (M)	0.10000010000000000000.0
20	1	gi|339358787	TSA: Pinus sylvestris mRNA sequence, contig FTO7S8C02I4S7Z	634	8774	17	17	1	1	28802	1	1	1	1154.62	2307.22	2	2307.16	0.0512	0	54.16	0.0013	K	MIPTKPMVVETFAEYPPLGR	F	2 Oxidation (M)	0.10000010000000000000.0
21	1	gi|339386066	TSA: Pinus sylvestris mRNA sequence, contig FTO7S8C02G5T48	626	8339	10	10	1	1	12913	1	1	1	528.56	1582.66	3	1582.7	-0.0426	0	103.75	1.8e-08	R	SDGNSLTTYEHGFR	V
21	1	gi|339386066	TSA: Pinus sylvestris mRNA sequence, contig FTO7S8C02G5T48	626	8339	10	10	1	1	12914	1	1	1	528.56	1582.66	3	1582.7	-0.0426	0	56.62	0.00091	R	SDGNSLTTYEHGFR	V
21	1	gi|339386066	TSA: Pinus sylvestris mRNA sequence, contig FTO7S8C02G5T48	626	8339	10	10	1	1	12915	1	1	1	528.56	1582.66	3	1582.7	-0.0426	0	103.87	1.7e-08	R	SDGNSLTTYEHGFR	V
21	1	gi|339386066	TSA: Pinus sylvestris mRNA sequence, contig FTO7S8C02G5T48	626	8339	10	10	1	1	12916	1	1	1	792.359	1582.7	2	1582.7	0.003	0	92.12	3.5e-07	R	SDGNSLTTYEHGFR	V
21	1	gi|339386066	TSA: Pinus sylvestris mRNA sequence, contig FTO7S8C02G5T48	626	8339	10	10	1	1	12917	1	1	1	792.359	1582.7	2	1582.7	0.003	0	98.29	8.4e-08	R	SDGNSLTTYEHGFR	V
21	1	gi|339386066	TSA: Pinus sylvestris mRNA sequence, contig FTO7S8C02G5T48	626	8339	10	10	1	1	12918	1	1	1	792.359	1582.7	2	1582.7	0.003	0	85.1	1.8e-06	R	SDGNSLTTYEHGFR	V
21	1	gi|339386066	TSA: Pinus sylvestris mRNA sequence, contig FTO7S8C02G5T48	626	8339	10	10	1	1	12919	1	1	1	792.36	1582.7	2	1582.7	0.0032	0	50.12	0.0055	R	SDGNSLTTYEHGFR	V
21	1	gi|339386066	TSA: Pinus sylvestris mRNA sequence, contig FTO7S8C02G5T48	626	8339	10	10	1	1	12920	1	1	1	792.36	1582.7	2	1582.7	0.0032	0	75.39	1.6e-05	R	SDGNSLTTYEHGFR	V
21	1	gi|339386066	TSA: Pinus sylvestris mRNA sequence, contig FTO7S8C02G5T48	626	8339	10	10	1	1	12921	1	1	1	792.36	1582.7	2	1582.7	0.0032	0	90.51	5e-07	R	SDGNSLTTYEHGFR	V
21	1	gi|339386066	TSA: Pinus sylvestris mRNA sequence, contig FTO7S8C02G5T48	626	8339	10	10	1	1	12922	1	1	1	792.36	1582.7	2	1582.7	0.0032	0	104.01	2.3e-08	R	SDGNSLTTYEHGFR	V
22	1	gi|339346053	TSA: Pinus sylvestris mRNA sequence, contig FTO7S8C01AO9HM	596	9714	18	18	4	4	1758	1	1	1	536.31	1070.6	2	1070.63	-0.0289	0	54.16	0.0032	K	LLLIGDSGVGK	S
22	1	gi|339346053	TSA: Pinus sylvestris mRNA sequence, contig FTO7S8C01AO9HM	596	9714	18	18	4	4	1760	1	1	1	536.31	1070.61	2	1070.63	-0.0276	0	52.27	0.0049	K	LLLIGDSGVGK	S
22	1	gi|339346053	TSA: Pinus sylvestris mRNA sequence, contig FTO7S8C01AO9HM	596	9714	18	18	4	4	1761	1	1	1	536.31	1070.61	2	1070.63	-0.0276	0	46.19	0.02	K	LLLIGDSGVGK	S
22	1	gi|339346053	TSA: Pinus sylvestris mRNA sequence, contig FTO7S8C01AO9HM	596	9714	18	18	4	4	1762	1	1	1	536.31	1070.61	2	1070.63	-0.0274	0	63.08	0.00041	K	LLLIGDSGVGK	S
22	1	gi|339346053	TSA: Pinus sylvestris mRNA sequence, contig FTO7S8C01AO9HM	596	9714	18	18	4	4	1763	1	1	1	536.31	1070.61	2	1070.63	-0.0273	0	73.73	3.5e-05	K	LLLIGDSGVGK	S
22	1	gi|339346053	TSA: Pinus sylvestris mRNA sequence, contig FTO7S8C01AO9HM	596	9714	18	18	4	4	6038	1	1	1	658.825	1315.64	2	1315.65	-0.0163	0	51.78	0.0047	K	LQIWDTAGQER	F
22	1	gi|339346053	TSA: Pinus sylvestris mRNA sequence, contig FTO7S8C01AO9HM	596	9714	18	18	4	4	6039	1	1	1	658.825	1315.64	2	1315.65	-0.0159	0	48.57	0.0099	K	LQIWDTAGQER	F
22	1	gi|339346053	TSA: Pinus sylvestris mRNA sequence, contig FTO7S8C01AO9HM	596	9714	18	18	4	4	6040	1	1	1	658.826	1315.64	2	1315.65	-0.0154	0	61.75	0.00047	K	LQIWDTAGQER	F
22	1	gi|339346053	TSA: Pinus sylvestris mRNA sequence, contig FTO7S8C01AO9HM	596	9714	18	18	4	4	6041	1	1	1	658.826	1315.64	2	1315.65	-0.0151	0	60.38	0.00065	K	LQIWDTAGQER	F
22	1	gi|339346053	TSA: Pinus sylvestris mRNA sequence, contig FTO7S8C01AO9HM	596	9714	18	18	4	4	6042	1	1	1	658.826	1315.64	2	1315.65	-0.0146	0	72.07	4.4e-05	K	LQIWDTAGQER	F
22	1	gi|339346053	TSA: Pinus sylvestris mRNA sequence, contig FTO7S8C01AO9HM	596	9714	18	18	4	4	6043	1	1	1	658.826	1315.64	2	1315.65	-0.014	0	61.31	0.00053	K	LQIWDTAGQER	F
22	1	gi|339346053	TSA: Pinus sylvestris mRNA sequence, contig FTO7S8C01AO9HM	596	9714	18	18	4	4	6044	1	1	1	658.827	1315.64	2	1315.65	-0.0136	0	48.17	0.011	K	LQIWDTAGQER	F
22	1	gi|339346053	TSA: Pinus sylvestris mRNA sequence, contig FTO7S8C01AO9HM	596	9714	18	18	4	4	26587	1	1	1	724.009	2169.01	3	2169.02	-0.0099	0	69.55	4.3e-05	R	FADDSYLESYISTIGVDFK	I
22	1	gi|339346053	TSA: Pinus sylvestris mRNA sequence, contig FTO7S8C01AO9HM	596	9714	18	18	4	4	26593	1	1	1	1085.54	2169.06	2	2169.02	0.0425	0	94.39	1.4e-07	R	FADDSYLESYISTIGVDFK	I
22	1	gi|339346053	TSA: Pinus sylvestris mRNA sequence, contig FTO7S8C01AO9HM	596	9714	18	18	4	4	26594	1	1	1	1085.54	2169.06	2	2169.02	0.0432	0	96.51	8.8e-08	R	FADDSYLESYISTIGVDFK	I
22	1	gi|339346053	TSA: Pinus sylvestris mRNA sequence, contig FTO7S8C01AO9HM	596	9714	18	18	4	4	26596	1	1	1	1085.54	2169.07	2	2169.02	0.0498	0	63.92	0.00016	R	FADDSYLESYISTIGVDFK	I
22	1	gi|339346053	TSA: Pinus sylvestris mRNA sequence, contig FTO7S8C01AO9HM	596	9714	18	18	4	4	26597	1	1	1	1085.54	2169.07	2	2169.02	0.0505	0	71.32	3.9e-05	R	FADDSYLESYISTIGVDFK	I
22	1	gi|339346053	TSA: Pinus sylvestris mRNA sequence, contig FTO7S8C01AO9HM	596	9714	18	18	4	4	30641	1	1	1	813.743	2438.21	3	2438.2	0.007	1	40.1	0.029	R	FADDSYLESYISTIGVDFKIR	T
22	2	gi|87295017	Pinus pinaster Rab1 mRNA, complete cds	592	33211	17	17	5	5	1758	1	0	1	536.31	1070.6	2	1070.63	-0.0289	0	54.16	0.0032	K	LLLIGDSGVGK	S
22	2	gi|87295017	Pinus pinaster Rab1 mRNA, complete cds	592	33211	17	17	5	5	1760	1	0	1	536.31	1070.61	2	1070.63	-0.0276	0	52.27	0.0049	K	LLLIGDSGVGK	S
22	2	gi|87295017	Pinus pinaster Rab1 mRNA, complete cds	592	33211	17	17	5	5	1761	1	0	1	536.31	1070.61	2	1070.63	-0.0276	0	46.19	0.02	K	LLLIGDSGVGK	S
22	2	gi|87295017	Pinus pinaster Rab1 mRNA, complete cds	592	33211	17	17	5	5	1762	1	0	1	536.31	1070.61	2	1070.63	-0.0274	0	63.08	0.00041	K	LLLIGDSGVGK	S
22	2	gi|87295017	Pinus pinaster Rab1 mRNA, complete cds	592	33211	17	17	5	5	1763	1	0	1	536.31	1070.61	2	1070.63	-0.0273	0	73.73	3.5e-05	K	LLLIGDSGVGK	S
22	2	gi|87295017	Pinus pinaster Rab1 mRNA, complete cds	592	33211	17	17	5	5	6038	1	0	1	658.825	1315.64	2	1315.65	-0.0163	0	51.78	0.0047	K	LQIWDTAGQER	F
22	2	gi|87295017	Pinus pinaster Rab1 mRNA, complete cds	592	33211	17	17	5	5	6039	1	0	1	658.825	1315.64	2	1315.65	-0.0159	0	48.57	0.0099	K	LQIWDTAGQER	F
22	2	gi|87295017	Pinus pinaster Rab1 mRNA, complete cds	592	33211	17	17	5	5	6040	1	0	1	658.826	1315.64	2	1315.65	-0.0154	0	61.75	0.00047	K	LQIWDTAGQER	F
22	2	gi|87295017	Pinus pinaster Rab1 mRNA, complete cds	592	33211	17	17	5	5	6041	1	0	1	658.826	1315.64	2	1315.65	-0.0151	0	60.38	0.00065	K	LQIWDTAGQER	F
22	2	gi|87295017	Pinus pinaster Rab1 mRNA, complete cds	592	33211	17	17	5	5	6042	1	0	1	658.826	1315.64	2	1315.65	-0.0146	0	72.07	4.4e-05	K	LQIWDTAGQER	F
22	2	gi|87295017	Pinus pinaster Rab1 mRNA, complete cds	592	33211	17	17	5	5	6043	1	0	1	658.826	1315.64	2	1315.65	-0.014	0	61.31	0.00053	K	LQIWDTAGQER	F
22	2	gi|87295017	Pinus pinaster Rab1 mRNA, complete cds	592	33211	17	17	5	5	6044	1	0	1	658.827	1315.64	2	1315.65	-0.0136	0	48.17	0.011	K	LQIWDTAGQER	F
22	2	gi|87295017	Pinus pinaster Rab1 mRNA, complete cds	592	33211	17	17	5	5	16684	1	0	1	862.946	1723.88	2	1723.87	0.0113	0	98.9	6.9e-08	K	SFADELGIPFLETSAK	D
22	2	gi|87295017	Pinus pinaster Rab1 mRNA, complete cds	592	33211	17	17	5	5	16685	1	0	1	862.946	1723.88	2	1723.87	0.0114	0	75.54	1.5e-05	K	SFADELGIPFLETSAK	D
22	2	gi|87295017	Pinus pinaster Rab1 mRNA, complete cds	592	33211	17	17	5	5	19190	1	0	1	913.442	1824.87	2	1824.86	0.0131	0	84.79	1.6e-06	K	DASNVEQAFLTMAGEVK	R	Oxidation (M)	0.00000000000100000.0
22	2	gi|87295017	Pinus pinaster Rab1 mRNA, complete cds	592	33211	17	17	5	5	19192	1	0	1	913.443	1824.87	2	1824.86	0.0157	0	48.01	0.0078	K	DASNVEQAFLTMAGEVK	R	Oxidation (M)	0.00000000000100000.0
22	2	gi|87295017	Pinus pinaster Rab1 mRNA, complete cds	592	33211	17	17	5	5	20780	1	0	1	628.302	1881.89	3	1881.91	-0.0255	1	70.67	4.1e-05	K	QWLSEIDKYASDNVSK	L
22	3	gi|339378615	TSA: Pinus sylvestris mRNA sequence, contig pine1_c1863	267	7971	8	8	2	2	6038	1	0	1	658.825	1315.64	2	1315.65	-0.0163	0	51.78	0.0047	K	LQIWDTAGQER	F
22	3	gi|339378615	TSA: Pinus sylvestris mRNA sequence, contig pine1_c1863	267	7971	8	8	2	2	6039	1	0	1	658.825	1315.64	2	1315.65	-0.0159	0	48.57	0.0099	K	LQIWDTAGQER	F
22	3	gi|339378615	TSA: Pinus sylvestris mRNA sequence, contig pine1_c1863	267	7971	8	8	2	2	6040	1	0	1	658.826	1315.64	2	1315.65	-0.0154	0	61.75	0.00047	K	LQIWDTAGQER	F
22	3	gi|339378615	TSA: Pinus sylvestris mRNA sequence, contig pine1_c1863	267	7971	8	8	2	2	6041	1	0	1	658.826	1315.64	2	1315.65	-0.0151	0	60.38	0.00065	K	LQIWDTAGQER	F
22	3	gi|339378615	TSA: Pinus sylvestris mRNA sequence, contig pine1_c1863	267	7971	8	8	2	2	6042	1	0	1	658.826	1315.64	2	1315.65	-0.0146	0	72.07	4.4e-05	K	LQIWDTAGQER	F
22	3	gi|339378615	TSA: Pinus sylvestris mRNA sequence, contig pine1_c1863	267	7971	8	8	2	2	6043	1	0	1	658.826	1315.64	2	1315.65	-0.014	0	61.31	0.00053	K	LQIWDTAGQER	F
22	3	gi|339378615	TSA: Pinus sylvestris mRNA sequence, contig pine1_c1863	267	7971	8	8	2	2	6044	1	0	1	658.827	1315.64	2	1315.65	-0.0136	0	48.17	0.011	K	LQIWDTAGQER	F
22	3	gi|339378615	TSA: Pinus sylvestris mRNA sequence, contig pine1_c1863	267	7971	8	8	2	2	22979	1	0	1	660.32	1977.94	3	1977.95	-0.0169	1	51.86	0.0028	K	QWLNEIDRYASENVNK	L
23	1	gi|203390550	Pinus taeda isolate 7306 anonymous locus CL516Contig1_07 genomic sequence	582	15155	9	9	3	3	3957	1	1	1	607.843	1213.67	2	1213.69	-0.0197	0	57.23	0.0021	R	AAISTVDVLTPK	V
23	1	gi|203390550	Pinus taeda isolate 7306 anonymous locus CL516Contig1_07 genomic sequence	582	15155	9	9	3	3	10281	1	1	1	745.376	1488.74	2	1488.74	-0.0044	0	60.7	0.00061	R	TDALDAAGNTTAAIGK	V
23	1	gi|203390550	Pinus taeda isolate 7306 anonymous locus CL516Contig1_07 genomic sequence	582	15155	9	9	3	3	10282	1	1	1	745.376	1488.74	2	1488.74	-0.0042	0	99.4	8.2e-08	R	TDALDAAGNTTAAIGK	V
23	1	gi|203390550	Pinus taeda isolate 7306 anonymous locus CL516Contig1_07 genomic sequence	582	15155	9	9	3	3	10283	1	1	1	745.376	1488.74	2	1488.74	-0.0042	0	146.58	1.6e-12	R	TDALDAAGNTTAAIGK	V
23	1	gi|203390550	Pinus taeda isolate 7306 anonymous locus CL516Contig1_07 genomic sequence	582	15155	9	9	3	3	10284	1	1	1	745.376	1488.74	2	1488.74	-0.0042	0	111.25	5.3e-09	R	TDALDAAGNTTAAIGK	V
23	1	gi|203390550	Pinus taeda isolate 7306 anonymous locus CL516Contig1_07 genomic sequence	582	15155	9	9	3	3	10287	1	1	1	745.377	1488.74	2	1488.74	-0.0032	0	83.83	2.9e-06	R	TDALDAAGNTTAAIGK	V
23	1	gi|203390550	Pinus taeda isolate 7306 anonymous locus CL516Contig1_07 genomic sequence	582	15155	9	9	3	3	10292	1	1	1	745.378	1488.74	2	1488.74	-0.0009	0	121.68	4.8e-10	R	TDALDAAGNTTAAIGK	V
23	1	gi|203390550	Pinus taeda isolate 7306 anonymous locus CL516Contig1_07 genomic sequence	582	15155	9	9	3	3	18046	1	1	1	592.292	1773.85	3	1773.89	-0.0311	1	64.36	0.00018	R	ERTDALDAAGNTTAAIGK	V
23	1	gi|203390550	Pinus taeda isolate 7306 anonymous locus CL516Contig1_07 genomic sequence	582	15155	9	9	3	3	18058	1	1	1	887.957	1773.9	2	1773.89	0.0139	1	101.47	3.5e-08	R	ERTDALDAAGNTTAAIGK	V
24	1	gi|295416213	Sequence 137 from Patent WO2010034681	572	74034	13	12	5	5	6280	1	1	1	663.809	1325.6	2	1325.62	-0.0145	0	42.26	0.045	K	GLDFASLMDDVK	N	Oxidation (M)	0.000000010000.0
24	1	gi|295416213	Sequence 137 from Patent WO2010034681	572	74034	13	12	5	5	6281	1	1	1	663.809	1325.6	2	1325.62	-0.0145	0	40.05	0.076	K	GLDFASLMDDVK	N	Oxidation (M)	0.000000010000.0
24	1	gi|295416213	Sequence 137 from Patent WO2010034681	572	74034	13	12	5	5	23633	1	1	1	671.001	2009.98	3	2010	-0.0163	1	77.8	7e-06	K	MVEDSIKLAYGENADVLK	D	Oxidation (M)	0.100000000000000000.0
24	1	gi|295416213	Sequence 137 from Patent WO2010034681	572	74034	13	12	5	5	30216	1	1	1	804.41	2410.21	3	2410.2	0.0035	0	94.14	1.3e-07	R	ISMAGVTTGNVEYLANAINEVTK	S	Oxidation (M)	0.00100000000000000000000.0
24	1	gi|295416213	Sequence 137 from Patent WO2010034681	572	74034	13	12	5	5	30217	1	1	1	804.411	2410.21	3	2410.2	0.0072	0	62.25	0.0002	R	ISMAGVTTGNVEYLANAINEVTK	S	Oxidation (M)	0.00100000000000000000000.0
24	1	gi|295416213	Sequence 137 from Patent WO2010034681	572	74034	13	12	5	5	30220	1	1	1	1206.14	2410.26	2	2410.2	0.0508	0	70.08	4e-05	R	ISMAGVTTGNVEYLANAINEVTK	S	Oxidation (M)	0.00100000000000000000000.0
24	1	gi|295416213	Sequence 137 from Patent WO2010034681	572	74034	13	12	5	5	30221	1	1	1	1206.14	2410.26	2	2410.2	0.0548	0	85.99	8.3e-07	R	ISMAGVTTGNVEYLANAINEVTK	S	Oxidation (M)	0.00100000000000000000000.0
24	1	gi|295416213	Sequence 137 from Patent WO2010034681	572	74034	13	12	5	5	32324	1	1	1	871.126	2610.36	3	2610.34	0.0125	1	54.09	0.00099	K	TVEPAPKDPILGVTEAFLADTDPSK	V
24	1	gi|295416213	Sequence 137 from Patent WO2010034681	572	74034	13	12	5	5	32325	1	1	1	871.126	2610.36	3	2610.34	0.0134	1	54.85	0.00084	K	TVEPAPKDPILGVTEAFLADTDPSK	V
24	1	gi|295416213	Sequence 137 from Patent WO2010034681	572	74034	13	12	5	5	32326	1	1	1	871.126	2610.36	3	2610.34	0.0135	1	84.38	9.3e-07	K	TVEPAPKDPILGVTEAFLADTDPSK	V
24	1	gi|295416213	Sequence 137 from Patent WO2010034681	572	74034	13	12	5	5	32327	1	1	1	871.126	2610.36	3	2610.34	0.0135	1	108.13	3.9e-09	K	TVEPAPKDPILGVTEAFLADTDPSK	V
24	1	gi|295416213	Sequence 137 from Patent WO2010034681	572	74034	13	12	5	5	32734	1	1	1	664.033	2652.1	4	2652.13	-0.0311	1	69.52	1.9e-05	K	NHFPFFDMAYQGFASGDTDRDAK	A	Oxidation (M)	0.00000001000000000000000.0
24	1	gi|295416213	Sequence 137 from Patent WO2010034681	572	74034	13	12	5	5	32737	1	1	1	885.067	2652.18	3	2652.13	0.0443	1	51.35	0.0017	K	NHFPFFDMAYQGFASGDTDRDAK	A	Oxidation (M)	0.00000001000000000000000.0
25	1	gi|316997212	Pinus taeda DNA, fragment name: PtIFG_1671	531	35994	10	10	4	4	1505	1	0	1	527.253	1052.49	2	1052.52	-0.0256	0	52.22	0.011	R	APFDLFDTK	K
25	1	gi|316997212	Pinus taeda DNA, fragment name: PtIFG_1671	531	35994	10	10	4	4	11724	1	0	1	514.577	1540.71	3	1540.75	-0.0434	0	80.6	5.3e-06	K	SLTNDWEEHLAVK	H
25	1	gi|316997212	Pinus taeda DNA, fragment name: PtIFG_1671	531	35994	10	10	4	4	12510	1	0	1	523.605	1567.79	3	1567.84	-0.0434	1	57.62	0.0011	K	IKEVSHEWSLVNK	Q
25	1	gi|316997212	Pinus taeda DNA, fragment name: PtIFG_1671	531	35994	10	10	4	4	19316	1	0	1	458.717	1830.84	4	1830.9	-0.066	1	65.62	0.00014	R	KPEDITKEEYAAFYK	S
25	1	gi|316997212	Pinus taeda DNA, fragment name: PtIFG_1671	531	35994	10	10	4	4	19319	1	0	1	611.3	1830.88	3	1830.9	-0.0249	1	76.23	1.3e-05	R	KPEDITKEEYAAFYK	S
25	1	gi|316997212	Pinus taeda DNA, fragment name: PtIFG_1671	531	35994	10	10	4	4	19338	1	0	1	916.468	1830.92	2	1830.9	0.0182	1	67.38	0.0001	R	KPEDITKEEYAAFYK	S
25	1	gi|316997212	Pinus taeda DNA, fragment name: PtIFG_1671	531	35994	10	10	4	4	19339	1	0	1	916.468	1830.92	2	1830.9	0.0182	1	75.84	1.5e-05	R	KPEDITKEEYAAFYK	S
25	1	gi|316997212	Pinus taeda DNA, fragment name: PtIFG_1671	531	35994	10	10	4	4	19340	1	0	1	916.468	1830.92	2	1830.9	0.0182	1	104.69	1.9e-08	R	KPEDITKEEYAAFYK	S
25	1	gi|316997212	Pinus taeda DNA, fragment name: PtIFG_1671	531	35994	10	10	4	4	19341	1	0	1	916.468	1830.92	2	1830.9	0.0182	1	82.43	3.2e-06	R	KPEDITKEEYAAFYK	S
25	1	gi|316997212	Pinus taeda DNA, fragment name: PtIFG_1671	531	35994	10	10	4	4	19342	1	0	1	916.468	1830.92	2	1830.9	0.0182	1	93.09	2.8e-07	R	KPEDITKEEYAAFYK	S
25	2	gi|316997179	Pinus palustris DNA, fragment name: PtIFG_1656	275	36048	5	5	4	4	1505	1	0	1	527.253	1052.49	2	1052.52	-0.0256	0	52.22	0.011	R	APFDLFDTK	K
25	2	gi|316997179	Pinus palustris DNA, fragment name: PtIFG_1656	275	36048	5	5	4	4	10988	1	0	1	757.395	1512.78	2	1512.78	-0.0032	0	88.87	9.2e-07	K	GVVDSEDLPLNISR	E
25	2	gi|316997179	Pinus palustris DNA, fragment name: PtIFG_1656	275	36048	5	5	4	4	10989	1	0	1	757.395	1512.78	2	1512.78	-0.0032	0	100.03	7e-08	K	GVVDSEDLPLNISR	E
25	2	gi|316997179	Pinus palustris DNA, fragment name: PtIFG_1656	275	36048	5	5	4	4	11724	1	0	1	514.577	1540.71	3	1540.75	-0.0434	0	80.6	5.3e-06	K	SLTNDWEEHLAVK	H
25	2	gi|316997179	Pinus palustris DNA, fragment name: PtIFG_1656	275	36048	5	5	4	4	12510	1	0	1	523.605	1567.79	3	1567.84	-0.0434	1	57.62	0.0011	K	IKEVSHEWSLVNK	Q
25	3	gi|339382850	TSA: Pinus sylvestris mRNA sequence, contig pine1_c2725	82	12050	2	2	2	2	12510	1	0	1	523.605	1567.79	3	1567.84	-0.0434	1	57.62	0.0011	K	IKEVSHEWSLVNK	Q
25	3	gi|339382850	TSA: Pinus sylvestris mRNA sequence, contig pine1_c2725	82	12050	2	2	2	2	19456	1	0	1	612.968	1835.88	3	1835.91	-0.0276	0	44.08	0.02	K	HSEFISYPISLWTEK	T
26	1	gi|339335033	TSA: Pinus sylvestris mRNA sequence, contig FTO7S8C02I5KNT	570	8614	10	8	3	2	200	1	1	1	437.724	873.433	2	873.471	-0.0376	0	40.61	0.11	R	FNIPDLR	V
26	1	gi|339335033	TSA: Pinus sylvestris mRNA sequence, contig FTO7S8C02I5KNT	570	8614	10	8	3	2	201	1	1	1	437.724	873.433	2	873.471	-0.0376	0	42.67	0.07	R	FNIPDLR	V
26	1	gi|339335033	TSA: Pinus sylvestris mRNA sequence, contig FTO7S8C02I5KNT	570	8614	10	8	3	2	14643	1	1	1	823.948	1645.88	2	1645.88	0.004	0	103.99	2.3e-08	R	VGTLDSLLALSDDLSK	A
26	1	gi|339335033	TSA: Pinus sylvestris mRNA sequence, contig FTO7S8C02I5KNT	570	8614	10	8	3	2	14644	1	1	1	823.948	1645.88	2	1645.88	0.004	0	123.72	2.4e-10	R	VGTLDSLLALSDDLSK	A
26	1	gi|339335033	TSA: Pinus sylvestris mRNA sequence, contig FTO7S8C02I5KNT	570	8614	10	8	3	2	14645	1	1	1	823.948	1645.88	2	1645.88	0.004	0	86.18	1.4e-06	R	VGTLDSLLALSDDLSK	A
26	1	gi|339335033	TSA: Pinus sylvestris mRNA sequence, contig FTO7S8C02I5KNT	570	8614	10	8	3	2	14646	1	1	1	823.948	1645.88	2	1645.88	0.004	0	123.58	2.5e-10	R	VGTLDSLLALSDDLSK	A
26	1	gi|339335033	TSA: Pinus sylvestris mRNA sequence, contig FTO7S8C02I5KNT	570	8614	10	8	3	2	14647	1	1	1	823.948	1645.88	2	1645.88	0.004	0	106.18	1.4e-08	R	VGTLDSLLALSDDLSK	A
26	1	gi|339335033	TSA: Pinus sylvestris mRNA sequence, contig FTO7S8C02I5KNT	570	8614	10	8	3	2	14648	1	1	1	823.948	1645.88	2	1645.88	0.004	0	129.6	6.2e-11	R	VGTLDSLLALSDDLSK	A
26	1	gi|339335033	TSA: Pinus sylvestris mRNA sequence, contig FTO7S8C02I5KNT	570	8614	10	8	3	2	14649	1	1	1	823.948	1645.88	2	1645.88	0.004	0	88.85	7.4e-07	R	VGTLDSLLALSDDLSK	A
26	1	gi|339335033	TSA: Pinus sylvestris mRNA sequence, contig FTO7S8C02I5KNT	570	8614	10	8	3	2	34278	1	1	1	708.373	2829.46	4	2829.48	-0.0127	1	69.53	2.1e-05	R	VGTLDSLLALSDDLSKANSFVEAVTHK	I
27	1	gi|148887788	Pinus taeda sucrose synthase (SuSy1) mRNA, complete cds	530	99729	18	18	10	10	3824	1	1	1	605.29	1208.56	2	1208.58	-0.0138	0	42.29	0.046	R	YLEMFYSLK	Y	Oxidation (M)	0.000100000.0
27	1	gi|148887788	Pinus taeda sucrose synthase (SuSy1) mRNA, complete cds	530	99729	18	18	10	10	4108	1	1	1	612.797	1223.58	2	1223.6	-0.0189	0	47.4	0.015	R	FDVWPYLER	F
27	1	gi|148887788	Pinus taeda sucrose synthase (SuSy1) mRNA, complete cds	530	99729	18	18	10	10	4126	1	1	1	409.204	1224.59	3	1224.65	-0.0595	0	43.38	0.035	R	VVHGIDVFDPK	F
27	1	gi|148887788	Pinus taeda sucrose synthase (SuSy1) mRNA, complete cds	530	99729	18	18	10	10	4128	1	1	1	409.204	1224.59	3	1224.65	-0.0595	0	42.63	0.042	R	VVHGIDVFDPK	F
27	1	gi|148887788	Pinus taeda sucrose synthase (SuSy1) mRNA, complete cds	530	99729	18	18	10	10	5922	1	1	1	656.316	1310.62	2	1310.63	-0.0154	0	61.93	0.0005	K	NMTGLVEWFAK	S	Oxidation (M)	0.01000000000.0
27	1	gi|148887788	Pinus taeda sucrose synthase (SuSy1) mRNA, complete cds	530	99729	18	18	10	10	11262	1	1	1	509.248	1524.72	3	1524.77	-0.0498	0	45.14	0.022	K	QGITQCNIAHALEK	T
27	1	gi|148887788	Pinus taeda sucrose synthase (SuSy1) mRNA, complete cds	530	99729	18	18	10	10	13599	1	1	1	536.593	1606.76	3	1606.8	-0.0448	1	53.03	0.0032	R	DKESMQPLLDFLR	A	Oxidation (M)	0.0000100000000.0
27	1	gi|148887788	Pinus taeda sucrose synthase (SuSy1) mRNA, complete cds	530	99729	18	18	10	10	13608	1	1	1	804.408	1606.8	2	1606.8	-0.0016	1	76.37	1.6e-05	R	DKESMQPLLDFLR	A	Oxidation (M)	0.0000100000000.0
27	1	gi|148887788	Pinus taeda sucrose synthase (SuSy1) mRNA, complete cds	530	99729	18	18	10	10	13609	1	1	1	804.408	1606.8	2	1606.8	-0.0012	1	96.5	1.5e-07	R	DKESMQPLLDFLR	A	Oxidation (M)	0.0000100000000.0
27	1	gi|148887788	Pinus taeda sucrose synthase (SuSy1) mRNA, complete cds	530	99729	18	18	10	10	16356	1	1	1	571.957	1712.85	3	1712.88	-0.0341	0	72.29	3.7e-05	K	TVPLAVEESVNGIEEK	S
27	1	gi|148887788	Pinus taeda sucrose synthase (SuSy1) mRNA, complete cds	530	99729	18	18	10	10	16363	1	1	1	857.453	1712.89	2	1712.88	0.0089	0	60.82	0.00051	K	TVPLAVEESVNGIEEK	S
27	1	gi|148887788	Pinus taeda sucrose synthase (SuSy1) mRNA, complete cds	530	99729	18	18	10	10	16364	1	1	1	857.453	1712.89	2	1712.88	0.0089	0	62.54	0.00034	K	TVPLAVEESVNGIEEK	S
27	1	gi|148887788	Pinus taeda sucrose synthase (SuSy1) mRNA, complete cds	530	99729	18	18	10	10	21229	1	1	1	634.685	1901.03	3	1901.06	-0.0294	0	83.53	2e-06	K	ILQPHQLLDGLEEVIGK	N
27	1	gi|148887788	Pinus taeda sucrose synthase (SuSy1) mRNA, complete cds	530	99729	18	18	10	10	21719	1	1	1	641.706	1922.1	3	1922.12	-0.0245	1	41.13	0.027	R	IKQQGLDITPEIIVVTR	L
27	1	gi|148887788	Pinus taeda sucrose synthase (SuSy1) mRNA, complete cds	530	99729	18	18	10	10	21721	1	1	1	962.079	1922.14	2	1922.12	0.0242	1	40.63	0.022	R	IKQQGLDITPEIIVVTR	L
27	1	gi|148887788	Pinus taeda sucrose synthase (SuSy1) mRNA, complete cds	530	99729	18	18	10	10	36762	1	1	1	689.343	3441.68	5	3441.7	-0.0176	1	52.1	0.00082	R	VVHGIDVFDPKFNIVSPGADMQIYFPYTEK	Q	Oxidation (M)	0.000000000000000000001000000000.0
27	1	gi|148887788	Pinus taeda sucrose synthase (SuSy1) mRNA, complete cds	530	99729	18	18	10	10	36763	1	1	1	861.436	3441.71	4	3441.7	0.0192	1	42.35	0.0077	R	VVHGIDVFDPKFNIVSPGADMQIYFPYTEK	Q	Oxidation (M)	0.000000000000000000001000000000.0
27	1	gi|148887788	Pinus taeda sucrose synthase (SuSy1) mRNA, complete cds	530	99729	18	18	10	10	28563	1	1	1	1148.27	3441.79	3	3441.7	0.0924	1	52.83	0.00089	R	VVHGIDVFDPKFNIVSPGADMQIYFPYTEK	Q	Oxidation (M)	0.000000000000000000001000000000.0
28	1	gi|229001484	Pinus pinaster EST, clone 13-2 XL A1 (MA3-C8-T7)	517	25922	9	9	5	5	24423	1	1	1	684.69	2051.05	3	2051.06	-0.0177	0	111.48	2.9e-09	K	IGTTEPSPLAIQENANGLAR	Y
28	1	gi|229001484	Pinus pinaster EST, clone 13-2 XL A1 (MA3-C8-T7)	517	25922	9	9	5	5	24425	1	1	1	1026.56	2051.1	2	2051.06	0.0329	0	41.12	0.03	K	IGTTEPSPLAIQENANGLAR	Y
28	1	gi|229001484	Pinus pinaster EST, clone 13-2 XL A1 (MA3-C8-T7)	517	25922	9	9	5	5	24426	1	1	1	1026.56	2051.1	2	2051.06	0.033	0	69.99	3.9e-05	K	IGTTEPSPLAIQENANGLAR	Y
28	1	gi|229001484	Pinus pinaster EST, clone 13-2 XL A1 (MA3-C8-T7)	517	25922	9	9	5	5	24997	1	1	1	694.717	2081.13	3	2081.15	-0.0213	0	52.02	0.0022	K	TAAGKPFVDVLNEGGVLPGIK	V
28	1	gi|229001484	Pinus pinaster EST, clone 13-2 XL A1 (MA3-C8-T7)	517	25922	9	9	5	5	28501	1	1	1	763.727	2288.16	3	2288.16	-0.0011	1	144.41	1.2e-12	K	GTVDLAGTKGETTTQGLDGLAQR	C
28	1	gi|229001484	Pinus pinaster EST, clone 13-2 XL A1 (MA3-C8-T7)	517	25922	9	9	5	5	28502	1	1	1	1145.11	2288.21	2	2288.16	0.051	1	75.38	9.5e-06	K	GTVDLAGTKGETTTQGLDGLAQR	C
28	1	gi|229001484	Pinus pinaster EST, clone 13-2 XL A1 (MA3-C8-T7)	517	25922	9	9	5	5	30420	1	1	1	606.832	2423.3	4	2423.34	-0.0451	1	83.1	1.2e-06	K	TAAGKPFVDVLNEGGVLPGIKVDK	G
28	1	gi|229001484	Pinus pinaster EST, clone 13-2 XL A1 (MA3-C8-T7)	517	25922	9	9	5	5	34763	1	1	1	580.695	2898.44	5	2898.49	-0.0542	0	50.03	0.002	K	ALNDHHVLLEGTLLKPNMVTPGSDSPK	V	Oxidation (M)	0.000000000000000001000000000.0
28	1	gi|229001484	Pinus pinaster EST, clone 13-2 XL A1 (MA3-C8-T7)	517	25922	9	9	5	5	34765	1	1	1	580.695	2898.44	5	2898.49	-0.0537	0	63.63	8.7e-05	K	ALNDHHVLLEGTLLKPNMVTPGSDSPK	V	Oxidation (M)	0.000000000000000001000000000.0
29	1	gi|109628382	Pinus taeda cellulose synthase-like A1 (CslA1) mRNA, complete cds	494	97051	12	11	5	4	465	1	1	1	462.746	923.477	2	923.512	-0.0346	0	40.1	0.1	K	FVFVGDLK	V
29	1	gi|109628382	Pinus taeda cellulose synthase-like A1 (CslA1) mRNA, complete cds	494	97051	12	11	5	4	2754	1	1	1	574.314	1146.61	2	1146.64	-0.0269	0	52.88	0.0054	K	ATFIGLLEAGR	V
29	1	gi|109628382	Pinus taeda cellulose synthase-like A1 (CslA1) mRNA, complete cds	494	97051	12	11	5	4	9167	1	1	1	481.9	1442.68	3	1442.73	-0.0479	1	66.77	0.00014	R	INALNEAGGWKDR	T
29	1	gi|109628382	Pinus taeda cellulose synthase-like A1 (CslA1) mRNA, complete cds	494	97051	12	11	5	4	9168	1	1	1	481.9	1442.68	3	1442.73	-0.0479	1	71.6	4.7e-05	R	INALNEAGGWKDR	T
29	1	gi|109628382	Pinus taeda cellulose synthase-like A1 (CslA1) mRNA, complete cds	494	97051	12	11	5	4	21280	1	1	1	635.351	1903.03	3	1903.07	-0.0364	0	73.55	2e-05	R	TVPFLVHNPELALVQAR	W
29	1	gi|109628382	Pinus taeda cellulose synthase-like A1 (CslA1) mRNA, complete cds	494	97051	12	11	5	4	21281	1	1	1	635.351	1903.03	3	1903.07	-0.0355	0	73.28	2.1e-05	R	TVPFLVHNPELALVQAR	W
29	1	gi|109628382	Pinus taeda cellulose synthase-like A1 (CslA1) mRNA, complete cds	494	97051	12	11	5	4	21283	1	1	1	635.354	1903.04	3	1903.07	-0.0276	0	88.08	6.7e-07	R	TVPFLVHNPELALVQAR	W
29	1	gi|109628382	Pinus taeda cellulose synthase-like A1 (CslA1) mRNA, complete cds	494	97051	12	11	5	4	21284	1	1	1	635.354	1903.04	3	1903.07	-0.0269	0	77.68	7.4e-06	R	TVPFLVHNPELALVQAR	W
29	1	gi|109628382	Pinus taeda cellulose synthase-like A1 (CslA1) mRNA, complete cds	494	97051	12	11	5	4	21290	1	1	1	952.55	1903.08	2	1903.07	0.0167	0	56.61	0.00081	R	TVPFLVHNPELALVQAR	W
29	1	gi|109628382	Pinus taeda cellulose synthase-like A1 (CslA1) mRNA, complete cds	494	97051	12	11	5	4	21291	1	1	1	952.551	1903.09	2	1903.07	0.0201	0	69.87	3.8e-05	R	TVPFLVHNPELALVQAR	W
29	1	gi|109628382	Pinus taeda cellulose synthase-like A1 (CslA1) mRNA, complete cds	494	97051	12	11	5	4	21292	1	1	1	952.552	1903.09	2	1903.07	0.0205	0	56.22	0.00088	R	TVPFLVHNPELALVQAR	W
29	1	gi|109628382	Pinus taeda cellulose synthase-like A1 (CslA1) mRNA, complete cds	494	97051	12	11	5	4	34368	1	1	1	950.155	2847.44	3	2847.41	0.0324	0	82.72	1.1e-06	R	LSSANLLPESFPSNDMTEQLALIWR	Q	Oxidation (M)	0.0000000000000001000000000.0
30	1	gi|345108714	Pinus pinaster mRNA for vitamin-b12 independent methionine synthase (ms gene)	477	103979	12	12	7	7	2477	1	1	1	564.329	1126.64	2	1126.67	-0.0273	0	41.19	0.057	K	AISAIGLDLVR	G
30	1	gi|345108714	Pinus pinaster mRNA for vitamin-b12 independent methionine synthase (ms gene)	477	103979	12	12	7	7	3638	1	1	1	600.28	1198.55	2	1198.57	-0.0199	0	42.91	0.037	K	FALESFWDGK	S
30	1	gi|345108714	Pinus pinaster mRNA for vitamin-b12 independent methionine synthase (ms gene)	477	103979	12	12	7	7	14915	1	1	1	553.602	1657.78	3	1657.82	-0.0375	0	107.79	8.6e-09	K	YGAGIGPGVYDIHSPR	I
30	1	gi|345108714	Pinus pinaster mRNA for vitamin-b12 independent methionine synthase (ms gene)	477	103979	12	12	7	7	14924	1	1	1	829.921	1657.83	2	1657.82	0.0065	0	121.64	3.7e-10	K	YGAGIGPGVYDIHSPR	I
30	1	gi|345108714	Pinus pinaster mRNA for vitamin-b12 independent methionine synthase (ms gene)	477	103979	12	12	7	7	14925	1	1	1	829.921	1657.83	2	1657.82	0.0065	0	125.18	1.7e-10	K	YGAGIGPGVYDIHSPR	I
30	1	gi|345108714	Pinus pinaster mRNA for vitamin-b12 independent methionine synthase (ms gene)	477	103979	12	12	7	7	18793	1	1	1	903.99	1805.97	2	1805.95	0.0156	0	55.57	0.0014	K	GMLTGPVTILNWSFVR	D	Oxidation (M)	0.0100000000000000.0
30	1	gi|345108714	Pinus pinaster mRNA for vitamin-b12 independent methionine synthase (ms gene)	477	103979	12	12	7	7	18794	1	1	1	903.991	1805.97	2	1805.95	0.0184	0	51.28	0.0046	K	GMLTGPVTILNWSFVR	D	Oxidation (M)	0.0100000000000000.0
30	1	gi|345108714	Pinus pinaster mRNA for vitamin-b12 independent methionine synthase (ms gene)	477	103979	12	12	7	7	21460	1	1	1	956.512	1911.01	2	1910.99	0.0212	1	56.95	0.0014	K	TVGFPGDKYLFAGVIDGR	N
30	1	gi|345108714	Pinus pinaster mRNA for vitamin-b12 independent methionine synthase (ms gene)	477	103979	12	12	7	7	27468	1	1	1	741.035	2220.08	3	2220.09	-0.005	0	55.12	0.0011	K	WFDTNYHYIVPELGPEIK	F
30	1	gi|345108714	Pinus pinaster mRNA for vitamin-b12 independent methionine synthase (ms gene)	477	103979	12	12	7	7	27469	1	1	1	741.035	2220.08	3	2220.09	-0.0049	0	46.57	0.008	K	WFDTNYHYIVPELGPEIK	F
30	1	gi|345108714	Pinus pinaster mRNA for vitamin-b12 independent methionine synthase (ms gene)	477	103979	12	12	7	7	27476	1	1	1	1111.07	2220.13	2	2220.09	0.0448	0	43.57	0.016	K	WFDTNYHYIVPELGPEIK	F
30	1	gi|345108714	Pinus pinaster mRNA for vitamin-b12 independent methionine synthase (ms gene)	477	103979	12	12	7	7	28843	1	1	1	1155.68	2309.35	2	2309.3	0.05	0	48.1	0.0036	K	LNLPILPTTTIGSFPQTVELR	R
30	2	gi|229001490	Pinus pinaster EST, clone 13-2 XL G4 (MA3-D6-T7)	443	12050	9	9	3	3	9493	1	0	1	486.255	1455.74	3	1455.79	-0.0505	1	62.34	0.0004	R	IPSVEEIADRISK	M
30	2	gi|229001490	Pinus pinaster EST, clone 13-2 XL G4 (MA3-D6-T7)	443	12050	9	9	3	3	9503	1	0	1	728.901	1455.79	2	1455.79	-0.0056	1	80.01	6.4e-06	R	IPSVEEIADRISK	M
30	2	gi|229001490	Pinus pinaster EST, clone 13-2 XL G4 (MA3-D6-T7)	443	12050	9	9	3	3	9504	1	0	1	728.902	1455.79	2	1455.79	-0.0048	1	45.82	0.017	R	IPSVEEIADRISK	M
30	2	gi|229001490	Pinus pinaster EST, clone 13-2 XL G4 (MA3-D6-T7)	443	12050	9	9	3	3	9505	1	0	1	728.902	1455.79	2	1455.79	-0.0046	1	63.67	0.00028	R	IPSVEEIADRISK	M
30	2	gi|229001490	Pinus pinaster EST, clone 13-2 XL G4 (MA3-D6-T7)	443	12050	9	9	3	3	9506	1	0	1	728.903	1455.79	2	1455.79	-0.0015	1	62.29	0.00038	R	IPSVEEIADRISK	M
30	2	gi|229001490	Pinus pinaster EST, clone 13-2 XL G4 (MA3-D6-T7)	443	12050	9	9	3	3	14915	1	0	1	553.602	1657.78	3	1657.82	-0.0375	0	107.79	8.6e-09	K	YGAGIGPGVYDIHSPR	I
30	2	gi|229001490	Pinus pinaster EST, clone 13-2 XL G4 (MA3-D6-T7)	443	12050	9	9	3	3	14924	1	0	1	829.921	1657.83	2	1657.82	0.0065	0	121.64	3.7e-10	K	YGAGIGPGVYDIHSPR	I
30	2	gi|229001490	Pinus pinaster EST, clone 13-2 XL G4 (MA3-D6-T7)	443	12050	9	9	3	3	14925	1	0	1	829.921	1657.83	2	1657.82	0.0065	0	125.18	1.7e-10	K	YGAGIGPGVYDIHSPR	I
30	2	gi|229001490	Pinus pinaster EST, clone 13-2 XL G4 (MA3-D6-T7)	443	12050	9	9	3	3	24780	1	0	1	518.755	2070.99	4	2071.05	-0.0559	1	53.02	0.0019	R	EGVKYGAGIGPGVYDIHSPR	I
30	3	gi|339408010	TSA: Pinus sylvestris mRNA sequence, contig FTO7S8C02HRBWA	133	8726	6	6	2	2	27468	1	0	1	741.035	2220.08	3	2220.09	-0.005	0	55.12	0.0011	K	WFDTNYHYIVPELGPEIK	F
30	3	gi|339408010	TSA: Pinus sylvestris mRNA sequence, contig FTO7S8C02HRBWA	133	8726	6	6	2	2	27469	1	0	1	741.035	2220.08	3	2220.09	-0.0049	0	46.57	0.008	K	WFDTNYHYIVPELGPEIK	F
30	3	gi|339408010	TSA: Pinus sylvestris mRNA sequence, contig FTO7S8C02HRBWA	133	8726	6	6	2	2	27476	1	0	1	1111.07	2220.13	2	2220.09	0.0448	0	43.57	0.016	K	WFDTNYHYIVPELGPEIK	F
30	3	gi|339408010	TSA: Pinus sylvestris mRNA sequence, contig FTO7S8C02HRBWA	133	8726	6	6	2	2	31427	1	0	1	836.831	2507.47	3	2507.46	0.0092	0	61.54	0.00011	K	ELGIDTVPVIVGPVSYLLLSKPAK	G
30	3	gi|339408010	TSA: Pinus sylvestris mRNA sequence, contig FTO7S8C02HRBWA	133	8726	6	6	2	2	31428	1	0	1	836.831	2507.47	3	2507.46	0.0096	0	42.68	0.0086	K	ELGIDTVPVIVGPVSYLLLSKPAK	G
30	3	gi|339408010	TSA: Pinus sylvestris mRNA sequence, contig FTO7S8C02HRBWA	133	8726	6	6	2	2	31429	1	0	1	836.831	2507.47	3	2507.46	0.0103	0	65.7	4.3e-05	K	ELGIDTVPVIVGPVSYLLLSKPAK	G
30	4	gi|339353130	TSA: Pinus sylvestris mRNA sequence, contig FTO7S8C01CAOKX	78	9156	2	2	2	2	21460	1	0	1	956.512	1911.01	2	1910.99	0.0212	1	56.95	0.0014	K	TVGFPGDKYLFAGVIDGR	N
30	4	gi|339353130	TSA: Pinus sylvestris mRNA sequence, contig FTO7S8C01CAOKX	78	9156	2	2	2	2	26225	1	0	1	716.713	2147.12	3	2147.13	-0.0078	1	49.59	0.0038	R	NIWANDLAASFSILKDLEK	S
31	1	gi|218737835	COMPOSITIONS AND METHODS FOR MODULATING LIGNIN OF A PLANT	463	80253	13	13	7	7	6924	1	1	1	677.852	1353.69	2	1353.7	-0.0143	0	65.49	0.00021	K	YLSGVAFNNITR	L
31	1	gi|218737835	COMPOSITIONS AND METHODS FOR MODULATING LIGNIN OF A PLANT	463	80253	13	13	7	7	9109	1	1	1	721.34	1440.67	2	1440.67	-0.0086	0	54.06	0.0028	R	WMFPLEEGAFAK	H	Oxidation (M)	0.010000000000.0
31	1	gi|218737835	COMPOSITIONS AND METHODS FOR MODULATING LIGNIN OF A PLANT	463	80253	13	13	7	7	9110	1	1	1	721.341	1440.67	2	1440.67	-0.0081	0	50.81	0.0058	R	WMFPLEEGAFAK	H	Oxidation (M)	0.010000000000.0
31	1	gi|218737835	COMPOSITIONS AND METHODS FOR MODULATING LIGNIN OF A PLANT	463	80253	13	13	7	7	9111	1	1	1	721.341	1440.67	2	1440.67	-0.0079	0	41.27	0.052	R	WMFPLEEGAFAK	H	Oxidation (M)	0.010000000000.0
31	1	gi|218737835	COMPOSITIONS AND METHODS FOR MODULATING LIGNIN OF A PLANT	463	80253	13	13	7	7	15696	1	1	1	563.29	1686.85	3	1686.88	-0.0294	0	94.54	2.2e-07	K	LGASLTMAEHIPYLR	W	Oxidation (M)	0.000000100000000.0
31	1	gi|218737835	COMPOSITIONS AND METHODS FOR MODULATING LIGNIN OF A PLANT	463	80253	13	13	7	7	16968	1	1	1	434.695	1734.75	4	1734.82	-0.0708	1	64.03	0.00018	R	FLEEDVDIKGHDYR	L
31	1	gi|218737835	COMPOSITIONS AND METHODS FOR MODULATING LIGNIN OF A PLANT	463	80253	13	13	7	7	16974	1	1	1	868.427	1734.84	2	1734.82	0.0173	1	77.74	9.5e-06	R	FLEEDVDIKGHDYR	L
31	1	gi|218737835	COMPOSITIONS AND METHODS FOR MODULATING LIGNIN OF A PLANT	463	80253	13	13	7	7	18945	1	1	1	453.974	1811.87	4	1811.93	-0.0668	1	55.06	0.0014	R	DPAVWKDPVTFRPER	F
31	1	gi|218737835	COMPOSITIONS AND METHODS FOR MODULATING LIGNIN OF A PLANT	463	80253	13	13	7	7	20649	1	1	1	938.465	1874.92	2	1874.9	0.0204	0	63.74	0.0002	R	NGQDLIWADYGPHYVK	V
31	1	gi|218737835	COMPOSITIONS AND METHODS FOR MODULATING LIGNIN OF A PLANT	463	80253	13	13	7	7	20650	1	1	1	938.465	1874.92	2	1874.9	0.0204	0	46.77	0.01	R	NGQDLIWADYGPHYVK	V
31	1	gi|218737835	COMPOSITIONS AND METHODS FOR MODULATING LIGNIN OF A PLANT	463	80253	13	13	7	7	34936	1	1	1	732.139	2924.53	4	2924.53	-0.0051	0	40.72	0.016	K	AEDIDLTENPGLVTFMAKPVQAIAIPR	L	Oxidation (M)	0.000000000000000100000000000.0
31	1	gi|218737835	COMPOSITIONS AND METHODS FOR MODULATING LIGNIN OF A PLANT	463	80253	13	13	7	7	34937	1	1	1	732.139	2924.53	4	2924.53	-0.0049	0	74.63	6.5e-06	K	AEDIDLTENPGLVTFMAKPVQAIAIPR	L	Oxidation (M)	0.000000000000000100000000000.0
31	1	gi|218737835	COMPOSITIONS AND METHODS FOR MODULATING LIGNIN OF A PLANT	463	80253	13	13	7	7	34939	1	1	1	975.864	2924.57	3	2924.53	0.0393	0	82.38	1.1e-06	K	AEDIDLTENPGLVTFMAKPVQAIAIPR	L	Oxidation (M)	0.000000000000000100000000000.0
32	1	gi|171447016	CELL CYCLE GENES AND RELATED METHODS OF USING	431	172880	10	9	7	6	2767	1	1	1	574.82	1147.63	2	1147.65	-0.0237	0	48.63	0.013	K	TLDVPVYITK	V
32	1	gi|171447016	CELL CYCLE GENES AND RELATED METHODS OF USING	431	172880	10	9	7	6	2768	1	1	1	574.82	1147.63	2	1147.65	-0.0237	0	53.19	0.0045	K	TLDVPVYITK	V
32	1	gi|171447016	CELL CYCLE GENES AND RELATED METHODS OF USING	431	172880	10	9	7	6	6298	1	1	1	663.866	1325.72	2	1325.73	-0.0127	0	41.18	0.081	R	TVLGEIQTPNVR	Y
32	1	gi|171447016	CELL CYCLE GENES AND RELATED METHODS OF USING	431	172880	10	9	7	6	6535	1	1	1	669.342	1336.67	2	1336.72	-0.0486	0	42.99	0.04	K	LALLNAMGISYR	C	Oxidation (M)	0.000000100000.0
32	1	gi|171447016	CELL CYCLE GENES AND RELATED METHODS OF USING	431	172880	10	9	7	6	9778	1	1	1	734.861	1467.71	2	1467.71	-0.0032	0	89.54	7.6e-07	R	QGNAGIVEYAYQR	T
32	1	gi|171447016	CELL CYCLE GENES AND RELATED METHODS OF USING	431	172880	10	9	7	6	9779	1	1	1	734.861	1467.71	2	1467.71	-0.0026	0	108.89	8.8e-09	R	QGNAGIVEYAYQR	T
32	1	gi|171447016	CELL CYCLE GENES AND RELATED METHODS OF USING	431	172880	10	9	7	6	18696	1	1	1	601.29	1800.85	3	1800.88	-0.0274	0	130.48	4.1e-11	K	SSLAGEHAAAGNFETALR	L
32	1	gi|171447016	CELL CYCLE GENES AND RELATED METHODS OF USING	431	172880	10	9	7	6	18700	1	1	1	901.453	1800.89	2	1800.88	0.0158	0	62.93	0.00024	K	SSLAGEHAAAGNFETALR	L
32	1	gi|171447016	CELL CYCLE GENES AND RELATED METHODS OF USING	431	172880	10	9	7	6	19681	1	1	1	462.211	1844.81	4	1844.87	-0.0589	1	43.78	0.015	R	MGTLIDKFDEHDGPVR	G	Oxidation (M)	0.1000000000000000.0
32	1	gi|171447016	CELL CYCLE GENES AND RELATED METHODS OF USING	431	172880	10	9	7	6	26829	1	1	1	729.391	2185.15	3	2185.17	-0.0207	0	72.49	2e-05	K	SSLLMPPAPILHGGDWPLLR	V	Oxidation (M)	0.00001000000000000000.0
33	1	gi|339348288	TSA: Pinus sylvestris mRNA sequence, contig FTO7S8C02I6C39	421	7197	7	7	2	2	8833	1	1	1	715.365	1428.72	2	1428.72	-0.0046	0	71.84	4.6e-05	K	ADIGIAVADATDAAR	S
33	1	gi|339348288	TSA: Pinus sylvestris mRNA sequence, contig FTO7S8C02I6C39	421	7197	7	7	2	2	12242	1	1	1	519.932	1556.77	3	1556.82	-0.0431	1	56.65	0.0014	K	KADIGIAVADATDAAR	S
33	1	gi|339348288	TSA: Pinus sylvestris mRNA sequence, contig FTO7S8C02I6C39	421	7197	7	7	2	2	12250	1	1	1	779.414	1556.81	2	1556.82	-0.0013	1	81.38	4.8e-06	K	KADIGIAVADATDAAR	S
33	1	gi|339348288	TSA: Pinus sylvestris mRNA sequence, contig FTO7S8C02I6C39	421	7197	7	7	2	2	12251	1	1	1	779.414	1556.81	2	1556.82	-0.0013	1	75.05	2e-05	K	KADIGIAVADATDAAR	S
33	1	gi|339348288	TSA: Pinus sylvestris mRNA sequence, contig FTO7S8C02I6C39	421	7197	7	7	2	2	12252	1	1	1	779.414	1556.81	2	1556.82	-0.0013	1	108.17	1e-08	K	KADIGIAVADATDAAR	S
33	1	gi|339348288	TSA: Pinus sylvestris mRNA sequence, contig FTO7S8C02I6C39	421	7197	7	7	2	2	12253	1	1	1	779.414	1556.81	2	1556.82	-0.0013	1	107.92	1.1e-08	K	KADIGIAVADATDAAR	S
33	1	gi|339348288	TSA: Pinus sylvestris mRNA sequence, contig FTO7S8C02I6C39	421	7197	7	7	2	2	12254	1	1	1	779.414	1556.81	2	1556.82	-0.0013	1	97.58	1.1e-07	K	KADIGIAVADATDAAR	S
34	1	gi|218737841	COMPOSITIONS AND METHODS FOR MODULATING LIGNIN OF A PLANT	404	68338	16	14	12	11	2826	1	1	1	576.758	1151.5	2	1151.52	-0.0225	0	49.04	0.0086	R	FAWEDEISR	V
34	1	gi|218737841	COMPOSITIONS AND METHODS FOR MODULATING LIGNIN OF A PLANT	404	68338	16	14	12	11	3927	1	1	1	607.309	1212.6	2	1212.62	-0.0178	0	42.54	0.095	R	IMTVPFFTNK	V	Oxidation (M)	0.0100000000.0
34	1	gi|218737841	COMPOSITIONS AND METHODS FOR MODULATING LIGNIN OF A PLANT	404	68338	16	14	12	11	4512	1	1	1	621.349	1240.68	2	1240.7	-0.0185	0	48.12	0.011	R	NLVVVSSPDLAK	E
34	1	gi|218737841	COMPOSITIONS AND METHODS FOR MODULATING LIGNIN OF A PLANT	404	68338	16	14	12	11	4513	1	1	1	621.349	1240.68	2	1240.7	-0.0185	0	40.27	0.069	R	NLVVVSSPDLAK	E
34	1	gi|218737841	COMPOSITIONS AND METHODS FOR MODULATING LIGNIN OF A PLANT	404	68338	16	14	12	11	10497	1	1	1	499.238	1494.69	3	1494.74	-0.0439	1	55.87	0.0015	R	RFESEDDPLFLK	L
34	1	gi|218737841	COMPOSITIONS AND METHODS FOR MODULATING LIGNIN OF A PLANT	404	68338	16	14	12	11	995	1	1	1	499.242	1494.7	3	1494.74	-0.0313	1	48.26	0.029	R	RFESEDDPLFLK	L
34	1	gi|218737841	COMPOSITIONS AND METHODS FOR MODULATING LIGNIN OF A PLANT	404	68338	16	14	12	11	11865	2	1	1	515.922	1544.74	3	1544.79	-0.0442	1	44.25	0.027	R	LSLFKDYFVEER	K
34	1	gi|218737841	COMPOSITIONS AND METHODS FOR MODULATING LIGNIN OF A PLANT	404	68338	16	14	12	11	11866	1	1	1	515.922	1544.74	3	1544.79	-0.0441	1	95.04	2.2e-07	R	LSLFKDYFVEER	K
34	1	gi|218737841	COMPOSITIONS AND METHODS FOR MODULATING LIGNIN OF A PLANT	404	68338	16	14	12	11	14691	1	1	1	550.296	1647.87	3	1647.91	-0.0434	0	52.26	0.0036	R	LVQNFHLLPPAGQSK	V
34	1	gi|218737841	COMPOSITIONS AND METHODS FOR MODULATING LIGNIN OF A PLANT	404	68338	16	14	12	11	17746	1	1	1	588.628	1762.86	3	1762.89	-0.0272	1	43.45	0.027	R	FAWEDEISRVVADVK	S
34	1	gi|218737841	COMPOSITIONS AND METHODS FOR MODULATING LIGNIN OF A PLANT	404	68338	16	14	12	11	19322	1	1	1	458.728	1830.88	4	1830.95	-0.0674	0	63.93	0.00023	R	MAIPLLVPHMNLHDAK	L	2 Oxidation (M)	0.1000000001000000.0
34	1	gi|218737841	COMPOSITIONS AND METHODS FOR MODULATING LIGNIN OF A PLANT	404	68338	16	14	12	11	19334	1	1	1	611.314	1830.92	3	1830.95	-0.0293	0	44.72	0.019	R	MAIPLLVPHMNLHDAK	L	2 Oxidation (M)	0.1000000001000000.0
34	1	gi|218737841	COMPOSITIONS AND METHODS FOR MODULATING LIGNIN OF A PLANT	404	68338	16	14	12	11	21417	1	1	1	955.51	1909.01	2	1909	0.0064	0	42.01	0.046	K	ILVNAWWLANNPANWK	N
34	1	gi|218737841	COMPOSITIONS AND METHODS FOR MODULATING LIGNIN OF A PLANT	404	68338	16	14	12	11	32899	1	1	1	891.811	2672.41	3	2672.39	0.0245	0	58.75	0.00031	K	LPPGPFALPIFGNWLQVGDDLNHR	N
34	1	gi|218737841	COMPOSITIONS AND METHODS FOR MODULATING LIGNIN OF A PLANT	404	68338	16	14	12	11	32959	1	1	1	671.105	2680.39	4	2680.42	-0.0267	1	114.07	9.9e-10	R	NLVVVSSPDLAKEVLHTQGVEFGSR	T
34	1	gi|218737841	COMPOSITIONS AND METHODS FOR MODULATING LIGNIN OF A PLANT	404	68338	16	14	12	11	35635	1	1	1	766.894	3063.55	4	3063.55	0.0002	1	41.23	0.012	K	ILVNAWWLANNPANWKNPEEFRPER	F
34	2	gi|218737839	COMPOSITIONS AND METHODS FOR MODULATING LIGNIN OF A PLANT	311	76319	11	10	9	8	2416	1	0	1	561.753	1121.49	2	1121.51	-0.0238	0	44.22	0.027	R	FAWEDELGR	A
34	2	gi|218737839	COMPOSITIONS AND METHODS FOR MODULATING LIGNIN OF A PLANT	311	76319	11	10	9	8	3927	1	0	1	607.309	1212.6	2	1212.62	-0.0178	0	42.54	0.095	R	IMTVPFFTNK	V	Oxidation (M)	0.0100000000.0
34	2	gi|218737839	COMPOSITIONS AND METHODS FOR MODULATING LIGNIN OF A PLANT	311	76319	11	10	9	8	4800	1	0	1	628.353	1254.69	2	1254.72	-0.026	0	50.52	0.0068	R	NLVVVSSPELAK	E
34	2	gi|218737839	COMPOSITIONS AND METHODS FOR MODULATING LIGNIN OF A PLANT	311	76319	11	10	9	8	11865	1	0	1	515.922	1544.74	3	1544.79	-0.0442	1	55	0.0022	R	LSLFKDYFIDER	K
34	2	gi|218737839	COMPOSITIONS AND METHODS FOR MODULATING LIGNIN OF A PLANT	311	76319	11	10	9	8	11866	2	0	1	515.922	1544.74	3	1544.79	-0.0441	1	77.05	1.4e-05	R	LSLFKDYFIDER	K
34	2	gi|218737839	COMPOSITIONS AND METHODS FOR MODULATING LIGNIN OF A PLANT	311	76319	11	10	9	8	15231	1	0	1	833.964	1665.91	2	1665.91	0.0044	0	40.2	0.053	R	LVQNFELLPPPGQSK	V
34	2	gi|218737839	COMPOSITIONS AND METHODS FOR MODULATING LIGNIN OF A PLANT	311	76319	11	10	9	8	16301	1	0	1	571.27	1710.79	3	1710.82	-0.033	1	63.06	0.00023	R	FLGEEKIEASGNDFR	F
34	2	gi|218737839	COMPOSITIONS AND METHODS FOR MODULATING LIGNIN OF A PLANT	311	76319	11	10	9	8	16312	1	0	1	856.425	1710.84	2	1710.82	0.0138	1	42.65	0.027	R	FLGEEKIEASGNDFR	F
34	2	gi|218737839	COMPOSITIONS AND METHODS FOR MODULATING LIGNIN OF A PLANT	311	76319	11	10	9	8	31621	1	0	1	844.445	2530.31	3	2530.3	0.0114	0	63.32	0.00012	R	LAQSFDYNYGDFIPVLRPFLR	G
34	2	gi|218737839	COMPOSITIONS AND METHODS FOR MODULATING LIGNIN OF A PLANT	311	76319	11	10	9	8	32476	1	0	1	875.809	2624.41	3	2624.39	0.0194	0	78.49	3.8e-06	K	LPPGPLAVPIFGNWLQVGDDLNHR	N
34	2	gi|218737839	COMPOSITIONS AND METHODS FOR MODULATING LIGNIN OF A PLANT	311	76319	11	10	9	8	33102	1	0	1	899.158	2694.45	3	2694.43	0.0192	1	69.88	2.3e-05	R	NLVVVSSPELAKEVLHTQGVEFGSR	T
35	1	gi|339396001	TSA: Pinus sylvestris mRNA sequence, contig FTO7S8C02GMTYX	402	7930	8	8	2	2	5027	1	1	1	635.347	1268.68	2	1268.7	-0.0181	0	93.4	3.7e-07	K	AAVIGDTIGDPLK	V
35	1	gi|339396001	TSA: Pinus sylvestris mRNA sequence, contig FTO7S8C02GMTYX	402	7930	8	8	2	2	5028	1	1	1	635.347	1268.68	2	1268.7	-0.0181	0	64.52	0.00028	K	AAVIGDTIGDPLK	V
35	1	gi|339396001	TSA: Pinus sylvestris mRNA sequence, contig FTO7S8C02GMTYX	402	7930	8	8	2	2	31408	1	1	1	627.845	2507.35	4	2507.38	-0.0354	1	53.03	0.0012	K	AAVIGDTIGDPLKDTSGPSLNILIK	L
35	1	gi|339396001	TSA: Pinus sylvestris mRNA sequence, contig FTO7S8C02GMTYX	402	7930	8	8	2	2	31412	1	1	1	836.805	2507.39	3	2507.38	0.0094	1	62.98	0.00011	K	AAVIGDTIGDPLKDTSGPSLNILIK	L
35	1	gi|339396001	TSA: Pinus sylvestris mRNA sequence, contig FTO7S8C02GMTYX	402	7930	8	8	2	2	31415	1	1	1	836.806	2507.4	3	2507.38	0.0113	1	97.67	3.9e-08	K	AAVIGDTIGDPLKDTSGPSLNILIK	L
35	1	gi|339396001	TSA: Pinus sylvestris mRNA sequence, contig FTO7S8C02GMTYX	402	7930	8	8	2	2	31416	1	1	1	836.806	2507.4	3	2507.38	0.0113	1	118.1	3.5e-10	K	AAVIGDTIGDPLKDTSGPSLNILIK	L
35	1	gi|339396001	TSA: Pinus sylvestris mRNA sequence, contig FTO7S8C02GMTYX	402	7930	8	8	2	2	31417	1	1	1	836.806	2507.4	3	2507.38	0.012	1	57.57	0.0004	K	AAVIGDTIGDPLKDTSGPSLNILIK	L
35	1	gi|339396001	TSA: Pinus sylvestris mRNA sequence, contig FTO7S8C02GMTYX	402	7930	8	8	2	2	31418	1	1	1	836.806	2507.4	3	2507.38	0.0123	1	78.49	3.2e-06	K	AAVIGDTIGDPLKDTSGPSLNILIK	L
36	1	gi|339392954	TSA: Pinus sylvestris mRNA sequence, contig FTO7S8C02G1V7Y	400	7479	9	9	3	3	7349	1	1	1	686.878	1371.74	2	1371.75	-0.0124	0	66.79	0.00014	R	GIPAMLGIISTQR	L	Oxidation (M)	0.0000100000000.0
36	1	gi|339392954	TSA: Pinus sylvestris mRNA sequence, contig FTO7S8C02G1V7Y	400	7479	9	9	3	3	7350	1	1	1	686.878	1371.74	2	1371.75	-0.0124	0	64.61	0.00023	R	GIPAMLGIISTQR	L	Oxidation (M)	0.0000100000000.0
36	1	gi|339392954	TSA: Pinus sylvestris mRNA sequence, contig FTO7S8C02G1V7Y	400	7479	9	9	3	3	7351	1	1	1	686.878	1371.74	2	1371.75	-0.0124	0	64.76	0.00022	R	GIPAMLGIISTQR	L	Oxidation (M)	0.0000100000000.0
36	1	gi|339392954	TSA: Pinus sylvestris mRNA sequence, contig FTO7S8C02G1V7Y	400	7479	9	9	3	3	7352	1	1	1	686.878	1371.74	2	1371.75	-0.0124	0	62.5	0.00038	R	GIPAMLGIISTQR	L	Oxidation (M)	0.0000100000000.0
36	1	gi|339392954	TSA: Pinus sylvestris mRNA sequence, contig FTO7S8C02G1V7Y	400	7479	9	9	3	3	7353	1	1	1	686.878	1371.74	2	1371.75	-0.0124	0	75.93	1.7e-05	R	GIPAMLGIISTQR	L	Oxidation (M)	0.0000100000000.0
36	1	gi|339392954	TSA: Pinus sylvestris mRNA sequence, contig FTO7S8C02G1V7Y	400	7479	9	9	3	3	12211	1	1	1	778.878	1555.74	2	1555.74	0.0029	0	71.54	4.4e-05	R	DNHEAQVQFALER	G
36	1	gi|339392954	TSA: Pinus sylvestris mRNA sequence, contig FTO7S8C02G1V7Y	400	7479	9	9	3	3	12212	1	1	1	778.878	1555.74	2	1555.74	0.0029	0	63.96	0.00025	R	DNHEAQVQFALER	G
36	1	gi|339392954	TSA: Pinus sylvestris mRNA sequence, contig FTO7S8C02G1V7Y	400	7479	9	9	3	3	12213	1	1	1	778.878	1555.74	2	1555.74	0.0036	0	43.66	0.027	R	DNHEAQVQFALER	G
36	1	gi|339392954	TSA: Pinus sylvestris mRNA sequence, contig FTO7S8C02G1V7Y	400	7479	9	9	3	3	21328	1	1	1	953.972	1905.93	2	1905.89	0.0406	0	63.9	0.00022	-	TALDTGCGVASWGGDLLDR	G
37	1	gi|187469969	estPtIFG_SAHH Pine cDNA libraries, needle, xylem Pinus taeda STS cDNA, sequence tagged site	398	62408	8	8	5	5	9927	1	1	1	492.592	1474.76	3	1474.8	-0.0438	1	93.88	3e-07	R	IVGVSEETTTGVKR	L
37	1	gi|187469969	estPtIFG_SAHH Pine cDNA libraries, needle, xylem Pinus taeda STS cDNA, sequence tagged site	398	62408	8	8	5	5	20614	1	1	1	937.503	1872.99	2	1872.97	0.018	0	83.91	1.9e-06	R	WVFPDTNSGIIVLAEGR	L
37	1	gi|187469969	estPtIFG_SAHH Pine cDNA libraries, needle, xylem Pinus taeda STS cDNA, sequence tagged site	398	62408	8	8	5	5	20615	1	1	1	937.503	1872.99	2	1872.97	0.0186	0	141.62	3.3e-12	R	WVFPDTNSGIIVLAEGR	L
37	1	gi|187469969	estPtIFG_SAHH Pine cDNA libraries, needle, xylem Pinus taeda STS cDNA, sequence tagged site	398	62408	8	8	5	5	31692	1	1	1	847.105	2538.29	3	2538.28	0.0135	0	41.73	0.019	R	LYQMQNAGSLLFPAINVNDSVTK	S	Oxidation (M)	0.00010000000000000000000.0
37	1	gi|187469969	estPtIFG_SAHH Pine cDNA libraries, needle, xylem Pinus taeda STS cDNA, sequence tagged site	398	62408	8	8	5	5	31693	1	1	1	847.105	2538.29	3	2538.28	0.0139	0	72.72	1.6e-05	R	LYQMQNAGSLLFPAINVNDSVTK	S	Oxidation (M)	0.00010000000000000000000.0
37	1	gi|187469969	estPtIFG_SAHH Pine cDNA libraries, needle, xylem Pinus taeda STS cDNA, sequence tagged site	398	62408	8	8	5	5	31694	1	1	1	847.105	2538.29	3	2538.28	0.0142	0	65.44	8.3e-05	R	LYQMQNAGSLLFPAINVNDSVTK	S	Oxidation (M)	0.00010000000000000000000.0
37	1	gi|187469969	estPtIFG_SAHH Pine cDNA libraries, needle, xylem Pinus taeda STS cDNA, sequence tagged site	398	62408	8	8	5	5	34946	1	1	1	976.21	2925.61	3	2925.57	0.0365	1	47.59	0.0028	K	ITIKPQTDRWVFPDTNSGIIVLAEGR	L
37	1	gi|187469969	estPtIFG_SAHH Pine cDNA libraries, needle, xylem Pinus taeda STS cDNA, sequence tagged site	398	62408	8	8	5	5	37404	1	1	1	931.221	3720.86	4	3720.82	0.0406	1	60.41	7.5e-05	R	ALDWGPGGGPDLIVDDGGDTTLLIHEGVKAEEEFAK	T
37	2	gi|346430234	Pinus pinaster mRNA for S-adenosyl-L-homocysteine hydrolase (sahh gene)	294	75384	5	5	4	4	9927	1	0	1	492.592	1474.76	3	1474.8	-0.0438	1	93.88	3e-07	R	LVGVSEETTTGVKR	L
37	2	gi|346430234	Pinus pinaster mRNA for S-adenosyl-L-homocysteine hydrolase (sahh gene)	294	75384	5	5	4	4	20614	1	0	1	937.503	1872.99	2	1872.97	0.018	0	83.91	1.9e-06	R	WVFPDTNSGIIVLAEGR	L
37	2	gi|346430234	Pinus pinaster mRNA for S-adenosyl-L-homocysteine hydrolase (sahh gene)	294	75384	5	5	4	4	20615	1	0	1	937.503	1872.99	2	1872.97	0.0186	0	141.62	3.3e-12	R	WVFPDTNSGIIVLAEGR	L
37	2	gi|346430234	Pinus pinaster mRNA for S-adenosyl-L-homocysteine hydrolase (sahh gene)	294	75384	5	5	4	4	31577	1	0	1	842.773	2525.3	3	2525.28	0.0132	0	49.72	0.0028	R	LYQMQASGTLLFPAINVNDSVTK	S	Oxidation (M)	0.00010000000000000000000.0
37	2	gi|346430234	Pinus pinaster mRNA for S-adenosyl-L-homocysteine hydrolase (sahh gene)	294	75384	5	5	4	4	34946	1	0	1	976.21	2925.61	3	2925.57	0.0365	1	47.59	0.0028	K	ITIKPQTDRWVFPDTNSGIIVLAEGR	L
38	1	gi|339372910	TSA: Pinus sylvestris mRNA sequence, contig FTO7S8C02ISYZW	393	9606	10	9	3	3	8849	1	1	1	477.573	1429.7	3	1429.75	-0.0482	0	55.15	0.0021	R	TVVNPYIHFGQR	S
38	1	gi|339372910	TSA: Pinus sylvestris mRNA sequence, contig FTO7S8C02ISYZW	393	9606	10	9	3	3	8850	1	1	1	477.573	1429.7	3	1429.75	-0.0482	0	89.14	8.4e-07	R	TVVNPYIHFGQR	S
38	1	gi|339372910	TSA: Pinus sylvestris mRNA sequence, contig FTO7S8C02ISYZW	393	9606	10	9	3	3	8867	1	1	1	715.877	1429.74	2	1429.75	-0.0074	0	53.66	0.003	R	TVVNPYIHFGQR	S
38	1	gi|339372910	TSA: Pinus sylvestris mRNA sequence, contig FTO7S8C02ISYZW	393	9606	10	9	3	3	8868	1	1	1	715.877	1429.74	2	1429.75	-0.0074	0	40.52	0.063	R	TVVNPYIHFGQR	S
38	1	gi|339372910	TSA: Pinus sylvestris mRNA sequence, contig FTO7S8C02ISYZW	393	9606	10	9	3	3	8869	1	1	1	715.877	1429.74	2	1429.75	-0.0074	0	54.51	0.0025	R	TVVNPYIHFGQR	S
38	1	gi|339372910	TSA: Pinus sylvestris mRNA sequence, contig FTO7S8C02ISYZW	393	9606	10	9	3	3	8870	1	1	1	715.877	1429.74	2	1429.75	-0.0072	0	51.63	0.0049	R	TVVNPYIHFGQR	S
38	1	gi|339372910	TSA: Pinus sylvestris mRNA sequence, contig FTO7S8C02ISYZW	393	9606	10	9	3	3	8871	1	1	1	715.877	1429.74	2	1429.75	-0.0072	0	54.83	0.0023	R	TVVNPYIHFGQR	S
38	1	gi|339372910	TSA: Pinus sylvestris mRNA sequence, contig FTO7S8C02ISYZW	393	9606	10	9	3	3	8872	1	1	1	715.877	1429.74	2	1429.75	-0.0072	0	79.7	7.6e-06	R	TVVNPYIHFGQR	S
38	1	gi|339372910	TSA: Pinus sylvestris mRNA sequence, contig FTO7S8C02ISYZW	393	9606	10	9	3	3	30069	1	1	1	1200.08	2398.15	2	2398.1	0.0584	0	55.98	0.0007	R	GLPLEDVGDVNPEDYYGEVYR	G
38	1	gi|339372910	TSA: Pinus sylvestris mRNA sequence, contig FTO7S8C02ISYZW	393	9606	10	9	3	3	32114	1	1	1	862.083	2583.23	3	2583.21	0.0144	1	61.75	0.00018	R	GLPLEDVGDVNPEDYYGEVYRGK	Q
39	1	gi|339398501	TSA: Pinus sylvestris mRNA sequence, contig FTO7S8C02GR3YM	383	8850	8	8	1	1	19822	1	1	1	618.674	1853	3	1853.03	-0.031	0	46.84	0.01	K	VFVGLPTTGGVTPPAAELK	E
39	1	gi|339398501	TSA: Pinus sylvestris mRNA sequence, contig FTO7S8C02GR3YM	383	8850	8	8	1	1	19826	1	1	1	927.53	1853.05	2	1853.03	0.0164	0	93.31	2e-07	K	VFVGLPTTGGVTPPAAELK	E
39	1	gi|339398501	TSA: Pinus sylvestris mRNA sequence, contig FTO7S8C02GR3YM	383	8850	8	8	1	1	19827	1	1	1	927.53	1853.05	2	1853.03	0.0164	0	69.52	4.7e-05	K	VFVGLPTTGGVTPPAAELK	E
39	1	gi|339398501	TSA: Pinus sylvestris mRNA sequence, contig FTO7S8C02GR3YM	383	8850	8	8	1	1	19828	1	1	1	927.53	1853.05	2	1853.03	0.0165	0	70.06	4.2e-05	K	VFVGLPTTGGVTPPAAELK	E
39	1	gi|339398501	TSA: Pinus sylvestris mRNA sequence, contig FTO7S8C02GR3YM	383	8850	8	8	1	1	19829	1	1	1	927.53	1853.05	2	1853.03	0.0165	0	45.91	0.011	K	VFVGLPTTGGVTPPAAELK	E
39	1	gi|339398501	TSA: Pinus sylvestris mRNA sequence, contig FTO7S8C02GR3YM	383	8850	8	8	1	1	19830	1	1	1	927.53	1853.05	2	1853.03	0.0165	0	66.96	8.5e-05	K	VFVGLPTTGGVTPPAAELK	E
39	1	gi|339398501	TSA: Pinus sylvestris mRNA sequence, contig FTO7S8C02GR3YM	383	8850	8	8	1	1	19831	1	1	1	927.53	1853.05	2	1853.03	0.0165	0	70.01	4.2e-05	K	VFVGLPTTGGVTPPAAELK	E
39	1	gi|339398501	TSA: Pinus sylvestris mRNA sequence, contig FTO7S8C02GR3YM	383	8850	8	8	1	1	19832	1	1	1	927.53	1853.05	2	1853.03	0.0165	0	70.03	4.2e-05	K	VFVGLPTTGGVTPPAAELK	E
40	1	gi|255291765	Sequence 890 from Patent WO2009083958	372	53004	5	5	1	1	24152	1	1	1	680.293	2037.86	3	2037.87	-0.0143	0	98.92	4.2e-08	K	SYYDEYGGGANSVAHGYTK	G
40	1	gi|255291765	Sequence 890 from Patent WO2009083958	372	53004	5	5	1	1	24153	1	1	1	680.293	2037.86	3	2037.87	-0.0143	0	69.8	3.4e-05	K	SYYDEYGGGANSVAHGYTK	G
40	1	gi|255291765	Sequence 890 from Patent WO2009083958	372	53004	5	5	1	1	24154	1	1	1	1019.96	2037.91	2	2037.87	0.0348	0	89.71	4.1e-07	K	SYYDEYGGGANSVAHGYTK	G
40	1	gi|255291765	Sequence 890 from Patent WO2009083958	372	53004	5	5	1	1	24155	1	1	1	1019.96	2037.91	2	2037.87	0.0348	0	93.17	1.9e-07	K	SYYDEYGGGANSVAHGYTK	G
40	1	gi|255291765	Sequence 890 from Patent WO2009083958	372	53004	5	5	1	1	24156	1	1	1	1019.96	2037.91	2	2037.87	0.0348	0	120.31	3.6e-10	K	SYYDEYGGGANSVAHGYTK	G
41	1	gi|33045801	Materials and method for modification of plant cell wall polysaccharides	361	70586	8	8	6	6	4315	1	1	1	616.856	1231.7	2	1231.72	-0.0197	0	57.74	0.0017	R	NGLTFLDLIVK	Q
41	1	gi|33045801	Materials and method for modification of plant cell wall polysaccharides	361	70586	8	8	6	6	5708	1	1	1	650.864	1299.71	2	1299.73	-0.0145	0	81.38	5.9e-06	K	SIPSIIDLDSLK	V
41	1	gi|33045801	Materials and method for modification of plant cell wall polysaccharides	361	70586	8	8	6	6	8132	1	1	1	702.342	1402.67	2	1402.68	-0.011	0	66.87	0.00013	R	MVAEDLTPWPTK	G	Oxidation (M)	0.100000000000.0
41	1	gi|33045801	Materials and method for modification of plant cell wall polysaccharides	361	70586	8	8	6	6	14859	1	1	1	828.436	1654.86	2	1654.86	0.001	0	78.26	8.7e-06	R	VNPTNPTIELGPEFK	K
41	1	gi|33045801	Materials and method for modification of plant cell wall polysaccharides	361	70586	8	8	6	6	18299	1	1	1	595.314	1782.92	3	1782.95	-0.032	1	57.32	0.00099	R	VNPTNPTIELGPEFKK	V
41	1	gi|33045801	Materials and method for modification of plant cell wall polysaccharides	361	70586	8	8	6	6	18301	1	1	1	892.491	1782.97	2	1782.95	0.015	1	43.32	0.023	R	VNPTNPTIELGPEFKK	V
41	1	gi|33045801	Materials and method for modification of plant cell wall polysaccharides	361	70586	8	8	6	6	18302	1	1	1	892.491	1782.97	2	1782.95	0.015	1	47.5	0.0089	R	VNPTNPTIELGPEFKK	V
41	1	gi|33045801	Materials and method for modification of plant cell wall polysaccharides	361	70586	8	8	6	6	20786	1	1	1	628.319	1881.94	3	1881.96	-0.0259	1	101.08	3.8e-08	K	MAAAPAVASPAAETDRIPK	L	Oxidation (M)	0.1000000000000000000.0
42	1	gi|255291414	Sequence 539 from Patent WO2009083958	358	44158	8	8	4	4	28280	1	1	1	1137.08	2272.15	2	2272.1	0.0524	0	40.04	0.033	K	EPGPAPLFEPGELASWSFWR	A
42	1	gi|255291414	Sequence 539 from Patent WO2009083958	358	44158	8	8	4	4	29572	1	1	1	591.246	2360.95	4	2361	-0.0424	0	64.15	6.9e-05	K	GFMEGEYQADGGGANSVAHGYTK	G	Oxidation (M)	0.00100000000000000000000.0
42	1	gi|255291414	Sequence 539 from Patent WO2009083958	358	44158	8	8	4	4	29573	1	1	1	788.007	2361	3	2361	0.0025	0	90.6	2.2e-07	K	GFMEGEYQADGGGANSVAHGYTK	G	Oxidation (M)	0.00100000000000000000000.0
42	1	gi|255291414	Sequence 539 from Patent WO2009083958	358	44158	8	8	4	4	29574	1	1	1	788.007	2361	3	2361	0.0025	0	120.42	2.3e-10	K	GFMEGEYQADGGGANSVAHGYTK	G	Oxidation (M)	0.00100000000000000000000.0
42	1	gi|255291414	Sequence 539 from Patent WO2009083958	358	44158	8	8	4	4	29575	1	1	1	1181.53	2361.05	2	2361	0.0549	0	81.69	1.9e-06	K	GFMEGEYQADGGGANSVAHGYTK	G	Oxidation (M)	0.00100000000000000000000.0
42	1	gi|255291414	Sequence 539 from Patent WO2009083958	358	44158	8	8	4	4	32940	1	1	1	893.775	2678.3	3	2678.28	0.0223	1	71.17	2e-05	K	DYKEPGPAPLFEPGELASWSFWR	A
42	1	gi|255291414	Sequence 539 from Patent WO2009083958	358	44158	8	8	4	4	37248	1	1	1	724.415	3617.04	5	3617.05	-0.0102	0	48.73	0.00079	R	DSHVPLLAPLPIGFAVFLVHLATIPITGTGINPAR	S
42	1	gi|255291414	Sequence 539 from Patent WO2009083958	358	44158	8	8	4	4	37249	1	1	1	905.279	3617.09	4	3617.05	0.0367	0	53.62	0.00024	R	DSHVPLLAPLPIGFAVFLVHLATIPITGTGINPAR	S
43	1	gi|339381524	TSA: Pinus sylvestris mRNA sequence, contig pine1_c2180	348	5927	6	6	1	1	12717	1	1	1	526.268	1575.78	3	1575.83	-0.0447	0	121.43	4.8e-10	K	DAITGGAIATAAEFIR	Y
43	1	gi|339381524	TSA: Pinus sylvestris mRNA sequence, contig pine1_c2180	348	5927	6	6	1	1	12754	1	1	1	788.919	1575.82	2	1575.83	-0.0024	0	98.6	9e-08	K	DAITGGAIATAAEFIR	Y
43	1	gi|339381524	TSA: Pinus sylvestris mRNA sequence, contig pine1_c2180	348	5927	6	6	1	1	12755	1	1	1	788.919	1575.82	2	1575.83	-0.0024	0	101.72	4.4e-08	K	DAITGGAIATAAEFIR	Y
43	1	gi|339381524	TSA: Pinus sylvestris mRNA sequence, contig pine1_c2180	348	5927	6	6	1	1	12759	1	1	1	788.919	1575.82	2	1575.83	-0.0016	0	65.47	0.00018	K	DAITGGAIATAAEFIR	Y
43	1	gi|339381524	TSA: Pinus sylvestris mRNA sequence, contig pine1_c2180	348	5927	6	6	1	1	12760	1	1	1	788.919	1575.82	2	1575.83	-0.0016	0	50.69	0.0055	K	DAITGGAIATAAEFIR	Y
43	1	gi|339381524	TSA: Pinus sylvestris mRNA sequence, contig pine1_c2180	348	5927	6	6	1	1	12761	1	1	1	788.919	1575.82	2	1575.83	-0.0016	0	50.88	0.0053	K	DAITGGAIATAAEFIR	Y
44	1	gi|171446966	CELL CYCLE GENES AND RELATED METHODS OF USING	338	28957	7	7	4	4	1055	1	1	1	503.255	1506.74	3	1506.78	-0.0395	0	63.3	0.001	K	VYFDVDIAGKPAGR	V
44	1	gi|171446966	CELL CYCLE GENES AND RELATED METHODS OF USING	338	28957	7	7	4	4	18244	1	1	1	594.631	1780.87	3	1780.9	-0.0327	1	86.55	1.3e-06	K	IISGMDVVYKVEAEGR	Q	Oxidation (M)	0.0000100000000000.0
44	1	gi|171446966	CELL CYCLE GENES AND RELATED METHODS OF USING	338	28957	7	7	4	4	18245	1	1	1	594.631	1780.87	3	1780.9	-0.0304	1	60.45	0.00054	K	IISGMDVVYKVEAEGR	Q	Oxidation (M)	0.0000100000000000.0
44	1	gi|171446966	CELL CYCLE GENES AND RELATED METHODS OF USING	338	28957	7	7	4	4	5519	1	1	1	647.32	1938.94	3	1938.95	-0.0118	0	92.22	9e-07	R	IIPSFMIQGGDFTLGDGR	G	Oxidation (M)	0.000001000000000000.0
44	1	gi|171446966	CELL CYCLE GENES AND RELATED METHODS OF USING	338	28957	7	7	4	4	22083	1	1	1	970.495	1938.97	2	1938.95	0.0234	0	87.18	9.5e-07	R	IIPSFMIQGGDFTLGDGR	G	Oxidation (M)	0.000001000000000000.0
44	1	gi|171446966	CELL CYCLE GENES AND RELATED METHODS OF USING	338	28957	7	7	4	4	38045	1	1	1	859.823	4294.08	5	4294.05	0.0249	1	75.54	1.1e-06	K	HTGPGFLSMANAGPDTNGSQFFITTVTTDWLDGRHVVFGK	I	Oxidation (M)	0.0000000010000000000000000000000000000000.0
44	1	gi|171446966	CELL CYCLE GENES AND RELATED METHODS OF USING	338	28957	7	7	4	4	38046	1	1	1	1074.54	4294.14	4	4294.05	0.0821	1	53.11	0.0002	K	HTGPGFLSMANAGPDTNGSQFFITTVTTDWLDGRHVVFGK	I	Oxidation (M)	0.0000000010000000000000000000000000000000.0
45	1	gi|229001285	Pinus pinaster EST, clone 4-14 JM B12 (MA2-B08-M13F)	335	22086	11	11	2	2	13108	1	1	1	530.282	1587.82	3	1587.87	-0.05	0	50.41	0.0058	K	THINIVVIGHVDSGK	S
45	1	gi|229001285	Pinus pinaster EST, clone 4-14 JM B12 (MA2-B08-M13F)	335	22086	11	11	2	2	1558	1	1	1	530.282	1587.82	3	1587.87	-0.049	0	73.79	8.6e-05	K	THINIVVIGHVDSGK	S
45	1	gi|229001285	Pinus pinaster EST, clone 4-14 JM B12 (MA2-B08-M13F)	335	22086	11	11	2	2	13112	1	1	1	530.283	1587.83	3	1587.87	-0.0474	0	54.62	0.0022	K	THINIVVIGHVDSGK	S
45	1	gi|229001285	Pinus pinaster EST, clone 4-14 JM B12 (MA2-B08-M13F)	335	22086	11	11	2	2	13115	1	1	1	530.283	1587.83	3	1587.87	-0.046	0	64.44	0.00023	K	THINIVVIGHVDSGK	S
45	1	gi|229001285	Pinus pinaster EST, clone 4-14 JM B12 (MA2-B08-M13F)	335	22086	11	11	2	2	13117	1	1	1	530.283	1587.83	3	1587.87	-0.0456	0	61.99	0.00041	K	THINIVVIGHVDSGK	S
45	1	gi|229001285	Pinus pinaster EST, clone 4-14 JM B12 (MA2-B08-M13F)	335	22086	11	11	2	2	13120	1	1	1	530.284	1587.83	3	1587.87	-0.0442	0	48.16	0.0098	K	THINIVVIGHVDSGK	S
45	1	gi|229001285	Pinus pinaster EST, clone 4-14 JM B12 (MA2-B08-M13F)	335	22086	11	11	2	2	13121	1	1	1	530.284	1587.83	3	1587.87	-0.0434	0	52.47	0.0036	K	THINIVVIGHVDSGK	S
45	1	gi|229001285	Pinus pinaster EST, clone 4-14 JM B12 (MA2-B08-M13F)	335	22086	11	11	2	2	13126	1	1	1	530.284	1587.83	3	1587.87	-0.0418	0	52.94	0.0033	K	THINIVVIGHVDSGK	S
45	1	gi|229001285	Pinus pinaster EST, clone 4-14 JM B12 (MA2-B08-M13F)	335	22086	11	11	2	2	13127	1	1	1	530.285	1587.83	3	1587.87	-0.0413	0	42.79	0.034	K	THINIVVIGHVDSGK	S
45	1	gi|229001285	Pinus pinaster EST, clone 4-14 JM B12 (MA2-B08-M13F)	335	22086	11	11	2	2	13128	1	1	1	530.285	1587.83	3	1587.87	-0.0412	0	46.38	0.015	K	THINIVVIGHVDSGK	S
45	1	gi|229001285	Pinus pinaster EST, clone 4-14 JM B12 (MA2-B08-M13F)	335	22086	11	11	2	2	34887	1	1	1	972.815	2915.42	3	2915.39	0.0345	0	62.95	7.1e-05	K	NMITGTSQADCAVLIIDSTTGGFEAGISK	D	Oxidation (M)	0.01000000000000000000000000000.0
46	1	gi|339367796	TSA: Pinus sylvestris mRNA sequence, contig FTO7S8C02F2KY0	328	8237	8	8	3	3	4609	1	1	1	624.314	1246.61	2	1246.63	-0.0197	0	49.12	0.01	K	DAGVISGLNVMR	I	Oxidation (M)	0.000000000010.0
46	1	gi|339367796	TSA: Pinus sylvestris mRNA sequence, contig FTO7S8C02F2KY0	328	8237	8	8	3	3	4610	1	1	1	624.314	1246.61	2	1246.63	-0.0196	0	46.44	0.019	K	DAGVISGLNVMR	I	Oxidation (M)	0.000000000010.0
46	1	gi|339367796	TSA: Pinus sylvestris mRNA sequence, contig FTO7S8C02F2KY0	328	8237	8	8	3	3	4611	1	1	1	624.314	1246.61	2	1246.63	-0.0196	0	56.8	0.0018	K	DAGVISGLNVMR	I	Oxidation (M)	0.000000000010.0
46	1	gi|339367796	TSA: Pinus sylvestris mRNA sequence, contig FTO7S8C02F2KY0	328	8237	8	8	3	3	14958	1	1	1	553.957	1658.85	3	1658.89	-0.0383	0	57.78	0.001	R	IINEPTAAAIAYGLDK	K
46	1	gi|339367796	TSA: Pinus sylvestris mRNA sequence, contig FTO7S8C02F2KY0	328	8237	8	8	3	3	14972	1	1	1	830.455	1658.89	2	1658.89	0.0068	0	40.88	0.048	R	IINEPTAAAIAYGLDK	K
46	1	gi|339367796	TSA: Pinus sylvestris mRNA sequence, contig FTO7S8C02F2KY0	328	8237	8	8	3	3	18399	1	1	1	596.658	1786.95	3	1786.98	-0.0301	1	93.51	2.2e-07	R	IINEPTAAAIAYGLDKK	A
46	1	gi|339367796	TSA: Pinus sylvestris mRNA sequence, contig FTO7S8C02F2KY0	328	8237	8	8	3	3	18403	1	1	1	894.507	1787	2	1786.98	0.017	1	60.26	0.00041	R	IINEPTAAAIAYGLDKK	A
46	1	gi|339367796	TSA: Pinus sylvestris mRNA sequence, contig FTO7S8C02F2KY0	328	8237	8	8	3	3	18404	1	1	1	894.507	1787	2	1786.98	0.017	1	112.82	2.3e-09	R	IINEPTAAAIAYGLDKK	A
47	1	gi|339381676	TSA: Pinus sylvestris mRNA sequence, contig pine1_c2333	325	12985	8	8	3	3	9150	1	1	1	721.874	1441.73	2	1441.73	-0.0014	0	46.52	0.015	K	QGNPNLVMALAGNK	A	Oxidation (M)	0.00000001000000.0
47	1	gi|339381676	TSA: Pinus sylvestris mRNA sequence, contig pine1_c2333	325	12985	8	8	3	3	9152	1	1	1	721.879	1441.74	2	1441.73	0.0085	0	53.25	0.0032	K	QGNPNLVMALAGNK	A	Oxidation (M)	0.00000001000000.0
47	1	gi|339381676	TSA: Pinus sylvestris mRNA sequence, contig pine1_c2333	325	12985	8	8	3	3	15246	1	1	1	834.423	1666.83	2	1666.83	-0.0002	0	89.79	8.9e-07	K	TAQNVNELFYEIAR	R
47	1	gi|339381676	TSA: Pinus sylvestris mRNA sequence, contig pine1_c2333	325	12985	8	8	3	3	15247	1	1	1	834.426	1666.84	2	1666.83	0.0061	0	87.79	8.5e-07	K	TAQNVNELFYEIAR	R
47	1	gi|339381676	TSA: Pinus sylvestris mRNA sequence, contig pine1_c2333	325	12985	8	8	3	3	15248	1	1	1	834.427	1666.84	2	1666.83	0.0073	0	53.91	0.0021	K	TAQNVNELFYEIAR	R
47	1	gi|339381676	TSA: Pinus sylvestris mRNA sequence, contig pine1_c2333	325	12985	8	8	3	3	23600	1	1	1	670.355	2008.04	3	2008.06	-0.021	0	43.48	0.017	R	GAAAAIIVYDITNLDSFVR	A
47	1	gi|339381676	TSA: Pinus sylvestris mRNA sequence, contig pine1_c2333	325	12985	8	8	3	3	23603	1	1	1	670.356	2008.04	3	2008.06	-0.018	0	65.36	0.00011	R	GAAAAIIVYDITNLDSFVR	A
47	1	gi|339381676	TSA: Pinus sylvestris mRNA sequence, contig pine1_c2333	325	12985	8	8	3	3	23605	1	1	1	1005.05	2008.1	2	2008.06	0.0325	0	56.35	0.0011	R	GAAAAIIVYDITNLDSFVR	A
48	1	gi|87042771	Pinus taeda early response to drought (erd3) gene, partial sequence	320	34078	11	11	2	2	6317	1	1	1	443.238	1326.69	3	1326.75	-0.0572	1	46.87	0.017	K	TLVPDLGTDKIR	N
48	1	gi|87042771	Pinus taeda early response to drought (erd3) gene, partial sequence	320	34078	11	11	2	2	6318	1	1	1	443.239	1326.7	3	1326.75	-0.0548	1	84.09	3.2e-06	K	TLVPDLGTDKIR	N
48	1	gi|87042771	Pinus taeda early response to drought (erd3) gene, partial sequence	320	34078	11	11	2	2	6319	1	1	1	443.239	1326.7	3	1326.75	-0.0548	1	60.21	0.00077	K	TLVPDLGTDKIR	N
48	1	gi|87042771	Pinus taeda early response to drought (erd3) gene, partial sequence	320	34078	11	11	2	2	6323	1	1	1	664.376	1326.74	2	1326.75	-0.014	1	64.28	0.00027	K	TLVPDLGTDKIR	N
48	1	gi|87042771	Pinus taeda early response to drought (erd3) gene, partial sequence	320	34078	11	11	2	2	6324	1	1	1	664.376	1326.74	2	1326.75	-0.014	1	45.8	0.019	K	TLVPDLGTDKIR	N
48	1	gi|87042771	Pinus taeda early response to drought (erd3) gene, partial sequence	320	34078	11	11	2	2	6325	1	1	1	664.376	1326.74	2	1326.75	-0.014	1	61.14	0.00056	K	TLVPDLGTDKIR	N
48	1	gi|87042771	Pinus taeda early response to drought (erd3) gene, partial sequence	320	34078	11	11	2	2	6326	1	1	1	664.376	1326.74	2	1326.75	-0.014	1	46.92	0.015	K	TLVPDLGTDKIR	N
48	1	gi|87042771	Pinus taeda early response to drought (erd3) gene, partial sequence	320	34078	11	11	2	2	6327	1	1	1	664.376	1326.74	2	1326.75	-0.0139	1	64.38	0.00027	K	TLVPDLGTDKIR	N
48	1	gi|87042771	Pinus taeda early response to drought (erd3) gene, partial sequence	320	34078	11	11	2	2	6328	1	1	1	664.376	1326.74	2	1326.75	-0.0139	1	48.8	0.0097	K	TLVPDLGTDKIR	N
48	1	gi|87042771	Pinus taeda early response to drought (erd3) gene, partial sequence	320	34078	11	11	2	2	6329	1	1	1	664.376	1326.74	2	1326.75	-0.0139	1	59.83	0.00076	K	TLVPDLGTDKIR	N
48	1	gi|87042771	Pinus taeda early response to drought (erd3) gene, partial sequence	320	34078	11	11	2	2	10483	1	1	1	498.929	1493.76	3	1493.81	-0.0456	1	42.36	0.037	K	QLGVGQTPKWPQR	L
49	1	gi|229001317	Pinus pinaster EST, clone 4-3 JM D9 (MA6B-D3-T7)	319	16773	7	7	2	2	5831	1	1	1	436.877	1307.61	3	1307.66	-0.0537	1	80.81	6.3e-06	K	GPIWASNKDLHA	-
49	1	gi|229001317	Pinus pinaster EST, clone 4-3 JM D9 (MA6B-D3-T7)	319	16773	7	7	2	2	5834	1	1	1	654.832	1307.65	2	1307.66	-0.0137	1	52.94	0.0041	K	GPIWASNKDLHA	-
49	1	gi|229001317	Pinus pinaster EST, clone 4-3 JM D9 (MA6B-D3-T7)	319	16773	7	7	2	2	5836	1	1	1	654.832	1307.65	2	1307.66	-0.0137	1	57.87	0.0013	K	GPIWASNKDLHA	-
49	1	gi|229001317	Pinus pinaster EST, clone 4-3 JM D9 (MA6B-D3-T7)	319	16773	7	7	2	2	5837	1	1	1	654.832	1307.65	2	1307.66	-0.0137	1	58.17	0.0012	K	GPIWASNKDLHA	-
49	1	gi|229001317	Pinus pinaster EST, clone 4-3 JM D9 (MA6B-D3-T7)	319	16773	7	7	2	2	31286	1	1	1	832.748	2495.22	3	2495.21	0.0091	1	94.77	1e-07	K	DGETEPLVILENGSNKGNDNVGPK	G
49	1	gi|229001317	Pinus pinaster EST, clone 4-3 JM D9 (MA6B-D3-T7)	319	16773	7	7	2	2	31287	1	1	1	832.748	2495.22	3	2495.21	0.0094	1	70.22	2.8e-05	K	DGETEPLVILENGSNKGNDNVGPK	G
49	1	gi|229001317	Pinus pinaster EST, clone 4-3 JM D9 (MA6B-D3-T7)	319	16773	7	7	2	2	31291	1	1	1	1248.65	2495.28	2	2495.21	0.0663	1	54.63	0.001	K	DGETEPLVILENGSNKGNDNVGPK	G
50	1	gi|146233380	Pinus taeda putative cyclophilin (Cyp1) mRNA, complete cds	310	27609	8	8	3	3	7471	1	1	1	689.862	1377.71	2	1377.72	-0.0123	0	50.17	0.0072	R	IVMELFADVTPK	T	Oxidation (M)	0.001000000000.0
50	1	gi|146233380	Pinus taeda putative cyclophilin (Cyp1) mRNA, complete cds	310	27609	8	8	3	3	7472	1	1	1	689.863	1377.71	2	1377.72	-0.0107	0	73.97	3e-05	R	IVMELFADVTPK	T	Oxidation (M)	0.001000000000.0
50	1	gi|146233380	Pinus taeda putative cyclophilin (Cyp1) mRNA, complete cds	310	27609	8	8	3	3	7473	1	1	1	689.863	1377.71	2	1377.72	-0.0107	0	56.81	0.0016	R	IVMELFADVTPK	T	Oxidation (M)	0.001000000000.0
50	1	gi|146233380	Pinus taeda putative cyclophilin (Cyp1) mRNA, complete cds	310	27609	8	8	3	3	7474	1	1	1	689.863	1377.71	2	1377.72	-0.0104	0	74.48	2.7e-05	R	IVMELFADVTPK	T	Oxidation (M)	0.001000000000.0
50	1	gi|146233380	Pinus taeda putative cyclophilin (Cyp1) mRNA, complete cds	310	27609	8	8	3	3	9136	1	1	1	721.836	1441.66	2	1441.67	-0.0086	0	83.55	2.7e-06	K	VYFDMSVGGAPAGR	I	Oxidation (M)	0.00001000000000.0
50	1	gi|146233380	Pinus taeda putative cyclophilin (Cyp1) mRNA, complete cds	310	27609	8	8	3	3	9137	1	1	1	721.836	1441.66	2	1441.67	-0.008	0	89.74	6.5e-07	K	VYFDMSVGGAPAGR	I	Oxidation (M)	0.00001000000000.0
50	1	gi|146233380	Pinus taeda putative cyclophilin (Cyp1) mRNA, complete cds	310	27609	8	8	3	3	30873	1	1	1	818.776	2453.31	3	2453.3	0.0102	1	51.72	0.0018	K	TEWLDGKHVVFGQVVEGLDVVK	A
50	1	gi|146233380	Pinus taeda putative cyclophilin (Cyp1) mRNA, complete cds	310	27609	8	8	3	3	30874	1	1	1	1227.68	2453.35	2	2453.3	0.0557	1	53.8	0.0011	K	TEWLDGKHVVFGQVVEGLDVVK	A
51	1	gi|203372684	Pinus taeda isolate 6306 anonymous locus CL1587Contig1_06 genomic sequence	306	24150	7	7	2	2	4304	1	1	1	616.815	1231.62	2	1231.63	-0.019	0	44.95	0.03	R	EVAAFPASWVR	A
51	1	gi|203372684	Pinus taeda isolate 6306 anonymous locus CL1587Contig1_06 genomic sequence	306	24150	7	7	2	2	27860	1	1	1	561.261	2241.01	4	2241.06	-0.0498	0	81.26	2.2e-06	-	GAPHPAALVMSDEWNKPYSR	E	Oxidation (M)	0.00000000010000000000.0
51	1	gi|203372684	Pinus taeda isolate 6306 anonymous locus CL1587Contig1_06 genomic sequence	306	24150	7	7	2	2	27864	1	1	1	748.026	2241.06	3	2241.06	-0.0063	0	67.66	5.4e-05	-	GAPHPAALVMSDEWNKPYSR	E	Oxidation (M)	0.00000000010000000000.0
51	1	gi|203372684	Pinus taeda isolate 6306 anonymous locus CL1587Contig1_06 genomic sequence	306	24150	7	7	2	2	27865	1	1	1	748.026	2241.06	3	2241.06	-0.0063	0	95.31	9.3e-08	-	GAPHPAALVMSDEWNKPYSR	E	Oxidation (M)	0.00000000010000000000.0
51	1	gi|203372684	Pinus taeda isolate 6306 anonymous locus CL1587Contig1_06 genomic sequence	306	24150	7	7	2	2	27866	1	1	1	748.026	2241.06	3	2241.06	-0.0063	0	68.85	4.1e-05	-	GAPHPAALVMSDEWNKPYSR	E	Oxidation (M)	0.00000000010000000000.0
51	1	gi|203372684	Pinus taeda isolate 6306 anonymous locus CL1587Contig1_06 genomic sequence	306	24150	7	7	2	2	27867	1	1	1	748.026	2241.06	3	2241.06	-0.0063	0	60.18	0.0003	-	GAPHPAALVMSDEWNKPYSR	E	Oxidation (M)	0.00000000010000000000.0
51	1	gi|203372684	Pinus taeda isolate 6306 anonymous locus CL1587Contig1_06 genomic sequence	306	24150	7	7	2	2	27868	1	1	1	748.027	2241.06	3	2241.06	-0.0056	0	80.1	3.1e-06	-	GAPHPAALVMSDEWNKPYSR	E	Oxidation (M)	0.00000000010000000000.0
52	1	gi|20467392	Pinus peuce ATPase beta subunit gene, partial cds; chloroplast gene for chloroplast product	299	47542	9	9	2	2	833	1	1	1	488.268	974.521	2	974.555	-0.0337	0	70.57	0.0001	K	IGLFGGAGVGK	T
52	1	gi|20467392	Pinus peuce ATPase beta subunit gene, partial cds; chloroplast gene for chloroplast product	299	47542	9	9	2	2	834	1	1	1	488.268	974.521	2	974.555	-0.0335	0	63.29	0.00053	K	IGLFGGAGVGK	T
52	1	gi|20467392	Pinus peuce ATPase beta subunit gene, partial cds; chloroplast gene for chloroplast product	299	47542	9	9	2	2	835	1	1	1	488.268	974.521	2	974.555	-0.0334	0	54.94	0.0036	K	IGLFGGAGVGK	T
52	1	gi|20467392	Pinus peuce ATPase beta subunit gene, partial cds; chloroplast gene for chloroplast product	299	47542	9	9	2	2	836	1	1	1	488.268	974.522	2	974.555	-0.0333	0	46.47	0.026	K	IGLFGGAGVGK	T
52	1	gi|20467392	Pinus peuce ATPase beta subunit gene, partial cds; chloroplast gene for chloroplast product	299	47542	9	9	2	2	839	1	1	1	488.268	974.522	2	974.555	-0.0329	0	63.14	0.00055	K	IGLFGGAGVGK	T
52	1	gi|20467392	Pinus peuce ATPase beta subunit gene, partial cds; chloroplast gene for chloroplast product	299	47542	9	9	2	2	840	1	1	1	488.269	974.523	2	974.555	-0.0323	0	52.99	0.0057	K	IGLFGGAGVGK	T
52	1	gi|20467392	Pinus peuce ATPase beta subunit gene, partial cds; chloroplast gene for chloroplast product	299	47542	9	9	2	2	842	1	1	1	488.269	974.523	2	974.555	-0.0316	0	52.18	0.0069	K	IGLFGGAGVGK	T
52	1	gi|20467392	Pinus peuce ATPase beta subunit gene, partial cds; chloroplast gene for chloroplast product	299	47542	9	9	2	2	37596	1	1	1	961.512	3842.02	4	3841.97	0.0445	1	57.62	0.00011	K	KGSITSIQAVYVPADDLTDPAPATTFAHLDATTVLSR	G
52	1	gi|20467392	Pinus peuce ATPase beta subunit gene, partial cds; chloroplast gene for chloroplast product	299	47542	9	9	2	2	37597	1	1	1	961.512	3842.02	4	3841.97	0.0448	1	114.33	2.4e-10	K	KGSITSIQAVYVPADDLTDPAPATTFAHLDATTVLSR	G
53	1	gi|339365024	TSA: Pinus sylvestris mRNA sequence, contig FTO7S8C01EPTFG	286	8980	7	7	1	1	5290	1	1	1	641.811	1281.61	2	1281.62	-0.0171	0	69.11	9.6e-05	K	LSGGFYVDPEAK	L
53	1	gi|339365024	TSA: Pinus sylvestris mRNA sequence, contig FTO7S8C01EPTFG	286	8980	7	7	1	1	5291	1	1	1	641.811	1281.61	2	1281.62	-0.0163	0	52.57	0.0043	K	LSGGFYVDPEAK	L
53	1	gi|339365024	TSA: Pinus sylvestris mRNA sequence, contig FTO7S8C01EPTFG	286	8980	7	7	1	1	5292	1	1	1	641.811	1281.61	2	1281.62	-0.0158	0	66.9	0.00016	K	LSGGFYVDPEAK	L
53	1	gi|339365024	TSA: Pinus sylvestris mRNA sequence, contig FTO7S8C01EPTFG	286	8980	7	7	1	1	5293	1	1	1	641.812	1281.61	2	1281.62	-0.0157	0	77.11	1.5e-05	K	LSGGFYVDPEAK	L
53	1	gi|339365024	TSA: Pinus sylvestris mRNA sequence, contig FTO7S8C01EPTFG	286	8980	7	7	1	1	5294	1	1	1	641.812	1281.61	2	1281.62	-0.0153	0	68.29	0.00012	K	LSGGFYVDPEAK	L
53	1	gi|339365024	TSA: Pinus sylvestris mRNA sequence, contig FTO7S8C01EPTFG	286	8980	7	7	1	1	5295	1	1	1	641.812	1281.61	2	1281.62	-0.0153	0	45.56	0.022	K	LSGGFYVDPEAK	L
53	1	gi|339365024	TSA: Pinus sylvestris mRNA sequence, contig FTO7S8C01EPTFG	286	8980	7	7	1	1	5296	1	1	1	641.813	1281.61	2	1281.62	-0.0119	0	62.39	0.00045	K	LSGGFYVDPEAK	L
54	1	gi|203337416	Pinus taeda isolate 5463 anonymous locus 2_207_02 genomic sequence	280	23197	7	7	3	3	391	1	1	1	456.743	911.472	2	911.512	-0.0392	0	48.19	0.016	K	LTAFLGYK	A
54	1	gi|203337416	Pinus taeda isolate 5463 anonymous locus 2_207_02 genomic sequence	280	23197	7	7	3	3	393	1	1	1	456.744	911.474	2	911.512	-0.0376	0	47.41	0.019	K	LTAFLGYK	A
54	1	gi|203337416	Pinus taeda isolate 5463 anonymous locus 2_207_02 genomic sequence	280	23197	7	7	3	3	394	1	1	1	456.745	911.475	2	911.512	-0.0367	0	47.21	0.019	K	LTAFLGYK	A
54	1	gi|203337416	Pinus taeda isolate 5463 anonymous locus 2_207_02 genomic sequence	280	23197	7	7	3	3	18263	1	1	1	594.965	1781.87	3	1781.91	-0.0325	0	61.21	0.00041	R	TLNTVWAQHLSEEVR	R
54	1	gi|203337416	Pinus taeda isolate 5463 anonymous locus 2_207_02 genomic sequence	280	23197	7	7	3	3	18264	1	1	1	594.965	1781.87	3	1781.91	-0.0325	0	77.43	9.8e-06	R	TLNTVWAQHLSEEVR	R
54	1	gi|203337416	Pinus taeda isolate 5463 anonymous locus 2_207_02 genomic sequence	280	23197	7	7	3	3	18265	1	1	1	594.965	1781.87	3	1781.91	-0.0318	0	70	5.4e-05	R	TLNTVWAQHLSEEVR	R
54	1	gi|203337416	Pinus taeda isolate 5463 anonymous locus 2_207_02 genomic sequence	280	23197	7	7	3	3	22054	1	1	1	485.493	1937.94	4	1938.01	-0.065	1	80.28	4.3e-06	R	TLNTVWAQHLSEEVRR	R
55	1	gi|361068060	Pinus radiata isolate 10418 hypothetical protein (2_6618_01) gene, partial cds	274	15996	9	9	3	3	4376	1	1	1	618.304	1234.59	2	1234.61	-0.018	0	57.04	0.0017	K	DEMIDVIGVTK	G	Oxidation (M)	0.00100000000.0
55	1	gi|361068060	Pinus radiata isolate 10418 hypothetical protein (2_6618_01) gene, partial cds	274	15996	9	9	3	3	29529	1	1	1	787.09	2358.25	3	2358.25	-0.001	1	41.55	0.019	-	QVPIDALFQKDEMIDVIGVTK	G
55	1	gi|361068060	Pinus radiata isolate 10418 hypothetical protein (2_6618_01) gene, partial cds	274	15996	9	9	3	3	29732	1	1	1	594.557	2374.2	4	2374.25	-0.0448	1	65.93	6.5e-05	-	QVPIDALFQKDEMIDVIGVTK	G	Oxidation (M)	0.000000000000100000000.0
55	1	gi|361068060	Pinus radiata isolate 10418 hypothetical protein (2_6618_01) gene, partial cds	274	15996	9	9	3	3	29734	1	1	1	792.423	2374.25	3	2374.25	0.0005	1	60.63	0.00022	-	QVPIDALFQKDEMIDVIGVTK	G	Oxidation (M)	0.000000000000100000000.0
55	1	gi|361068060	Pinus radiata isolate 10418 hypothetical protein (2_6618_01) gene, partial cds	274	15996	9	9	3	3	29735	1	1	1	792.423	2374.25	3	2374.25	0.0005	1	71.56	1.7e-05	-	QVPIDALFQKDEMIDVIGVTK	G	Oxidation (M)	0.000000000000100000000.0
55	1	gi|361068060	Pinus radiata isolate 10418 hypothetical protein (2_6618_01) gene, partial cds	274	15996	9	9	3	3	29736	1	1	1	792.423	2374.25	3	2374.25	0.0005	1	90.06	2.5e-07	-	QVPIDALFQKDEMIDVIGVTK	G	Oxidation (M)	0.000000000000100000000.0
55	1	gi|361068060	Pinus radiata isolate 10418 hypothetical protein (2_6618_01) gene, partial cds	274	15996	9	9	3	3	29741	1	1	1	1188.16	2374.3	2	2374.25	0.0545	1	45.49	0.0063	-	QVPIDALFQKDEMIDVIGVTK	G	Oxidation (M)	0.000000000000100000000.0
55	1	gi|361068060	Pinus radiata isolate 10418 hypothetical protein (2_6618_01) gene, partial cds	274	15996	9	9	3	3	29742	1	1	1	1188.16	2374.3	2	2374.25	0.0545	1	56.26	0.00053	-	QVPIDALFQKDEMIDVIGVTK	G	Oxidation (M)	0.000000000000100000000.0
55	1	gi|361068060	Pinus radiata isolate 10418 hypothetical protein (2_6618_01) gene, partial cds	274	15996	9	9	3	3	31816	1	1	1	639.804	2555.19	4	2555.22	-0.0319	1	71.96	1.5e-05	K	DITPMGGFPHYGVVKDDYIMIR	G	2 Oxidation (M)	0.0000100000000000000100.0
56	1	gi|4530504	Pinus banksiana putative aquaporin (Sb01) gene, partial cds	265	5914	6	6	1	1	9939	1	1	1	738.412	1474.81	2	1474.82	-0.009	0	47.65	0.012	R	DSHIPVLAPLPIGF	-
56	1	gi|4530504	Pinus banksiana putative aquaporin (Sb01) gene, partial cds	265	5914	6	6	1	1	9941	1	1	1	738.413	1474.81	2	1474.82	-0.0075	0	80.94	5.5e-06	R	DSHIPVLAPLPIGF	-
56	1	gi|4530504	Pinus banksiana putative aquaporin (Sb01) gene, partial cds	265	5914	6	6	1	1	9942	1	1	1	738.413	1474.81	2	1474.82	-0.0072	0	71.8	4.5e-05	R	DSHIPVLAPLPIGF	-
56	1	gi|4530504	Pinus banksiana putative aquaporin (Sb01) gene, partial cds	265	5914	6	6	1	1	9943	1	1	1	738.413	1474.81	2	1474.82	-0.007	0	58.81	0.00089	R	DSHIPVLAPLPIGF	-
56	1	gi|4530504	Pinus banksiana putative aquaporin (Sb01) gene, partial cds	265	5914	6	6	1	1	9944	1	1	1	738.413	1474.81	2	1474.82	-0.0069	0	49.55	0.0075	R	DSHIPVLAPLPIGF	-
56	1	gi|4530504	Pinus banksiana putative aquaporin (Sb01) gene, partial cds	265	5914	6	6	1	1	9945	1	1	1	738.413	1474.81	2	1474.82	-0.0067	0	80.91	5.5e-06	R	DSHIPVLAPLPIGF	-
57	1	gi|203293672	Pinus taeda isolate 1678 anonymous locus 0_11781_01 genomic sequence	264	17782	6	6	2	2	16167	1	1	1	569.287	1704.84	3	1704.88	-0.04	1	76.68	1.2e-05	K	SIDIYQGQNKVDVAR	D
57	1	gi|203293672	Pinus taeda isolate 1678 anonymous locus 0_11781_01 genomic sequence	264	17782	6	6	2	2	16185	1	1	1	853.448	1704.88	2	1704.88	0.0024	1	78.23	8.2e-06	K	SIDIYQGQNKVDVAR	D
57	1	gi|203293672	Pinus taeda isolate 1678 anonymous locus 0_11781_01 genomic sequence	264	17782	6	6	2	2	16186	1	1	1	853.448	1704.88	2	1704.88	0.0024	1	43.56	0.024	K	SIDIYQGQNKVDVAR	D
57	1	gi|203293672	Pinus taeda isolate 1678 anonymous locus 0_11781_01 genomic sequence	264	17782	6	6	2	2	28921	1	1	1	771.752	2312.23	3	2312.24	-0.0033	0	52.9	0.0016	R	IYNLGNTSPVSVPDLVNILER	L
57	1	gi|203293672	Pinus taeda isolate 1678 anonymous locus 0_11781_01 genomic sequence	264	17782	6	6	2	2	28923	1	1	1	1157.15	2312.29	2	2312.24	0.0498	0	63.02	0.00014	R	IYNLGNTSPVSVPDLVNILER	L
57	1	gi|203293672	Pinus taeda isolate 1678 anonymous locus 0_11781_01 genomic sequence	264	17782	6	6	2	2	28924	1	1	1	1157.15	2312.29	2	2312.24	0.0504	0	58.65	0.00037	R	IYNLGNTSPVSVPDLVNILER	L
58	1	gi|339358149	TSA: Pinus sylvestris mRNA sequence, contig FTO7S8C01D0YX6	258	8823	6	6	3	3	12531	1	1	1	785.395	1568.78	2	1568.78	-0.0003	0	75.06	2e-05	K	QFAAEEISSMVLTK	M	Oxidation (M)	0.00000000010000.0
58	1	gi|339358149	TSA: Pinus sylvestris mRNA sequence, contig FTO7S8C01D0YX6	258	8823	6	6	3	3	12533	1	1	1	785.396	1568.78	2	1568.78	0.0029	0	77.19	1.2e-05	K	QFAAEEISSMVLTK	M	Oxidation (M)	0.00000000010000.0
58	1	gi|339358149	TSA: Pinus sylvestris mRNA sequence, contig FTO7S8C01D0YX6	258	8823	6	6	3	3	22745	1	1	1	656.981	1967.92	3	1967.95	-0.0224	1	70.77	4e-05	R	FSDPTVQNDMKLWPFK	V	Oxidation (M)	0.0000000001000000.0
58	1	gi|339358149	TSA: Pinus sylvestris mRNA sequence, contig FTO7S8C01D0YX6	258	8823	6	6	3	3	22746	1	1	1	656.981	1967.92	3	1967.95	-0.0224	1	64.52	0.00017	R	FSDPTVQNDMKLWPFK	V	Oxidation (M)	0.0000000001000000.0
58	1	gi|339358149	TSA: Pinus sylvestris mRNA sequence, contig FTO7S8C01D0YX6	258	8823	6	6	3	3	26916	1	1	1	548.535	2190.11	4	2190.16	-0.0501	1	62.15	0.0002	K	VISGPAEKPMIVVTYKGEEK	Q	Oxidation (M)	0.00000000010000000000.0
58	1	gi|339358149	TSA: Pinus sylvestris mRNA sequence, contig FTO7S8C01D0YX6	258	8823	6	6	3	3	26928	1	1	1	731.058	2190.15	3	2190.16	-0.0078	1	57.75	0.00055	K	VISGPAEKPMIVVTYKGEEK	Q	Oxidation (M)	0.00000000010000000000.0
59	1	gi|52788397	Pinus halepensis clone 17r cyclophilin mRNA, complete cds	256	38048	5	5	3	3	7656	1	1	1	693.38	1384.75	2	1384.76	-0.01	0	70.87	6.3e-05	R	TSKPVVIADSGQLA	-
59	1	gi|52788397	Pinus halepensis clone 17r cyclophilin mRNA, complete cds	256	38048	5	5	3	3	7821	1	1	1	696.871	1391.73	2	1391.74	-0.0097	0	54.19	0.0028	R	IVMELYADVVPK	T	Oxidation (M)	0.001000000000.0
59	1	gi|52788397	Pinus halepensis clone 17r cyclophilin mRNA, complete cds	256	38048	5	5	3	3	7822	1	1	1	696.871	1391.73	2	1391.74	-0.0092	0	66.46	0.00016	R	IVMELYADVVPK	T	Oxidation (M)	0.001000000000.0
59	1	gi|52788397	Pinus halepensis clone 17r cyclophilin mRNA, complete cds	256	38048	5	5	3	3	9750	1	1	1	734.355	1466.7	2	1466.7	-0.0024	0	88.46	9.5e-07	K	VFFDMQVGGAPAGR	I	Oxidation (M)	0.00001000000000.0
59	1	gi|52788397	Pinus halepensis clone 17r cyclophilin mRNA, complete cds	256	38048	5	5	3	3	9751	1	1	1	734.355	1466.7	2	1466.7	-0.0024	0	81.51	4.7e-06	K	VFFDMQVGGAPAGR	I	Oxidation (M)	0.00001000000000.0
60	1	gi|171446986	CELL CYCLE GENES AND RELATED METHODS OF USING	251	53667	6	6	5	5	13004	1	1	1	792.941	1583.87	2	1583.87	-0.0007	0	42.06	0.042	K	SIVADLRPDFIPNK	K
60	1	gi|171446986	CELL CYCLE GENES AND RELATED METHODS OF USING	251	53667	6	6	5	5	13565	1	1	1	536.256	1605.75	3	1605.78	-0.037	1	67.96	9e-05	K	DGVTMLWDLAEGKR	L	Oxidation (M)	0.00001000000000.0
60	1	gi|171446986	CELL CYCLE GENES AND RELATED METHODS OF USING	251	53667	6	6	5	5	31625	1	1	1	844.747	2531.22	3	2531.21	0.0127	0	58.64	0.00038	R	NTLVGHGGYVNTAAVSPDGSLCASGGK	D
60	1	gi|171446986	CELL CYCLE GENES AND RELATED METHODS OF USING	251	53667	6	6	5	5	34834	1	1	1	970.127	2907.36	3	2907.32	0.0358	0	100.37	1.4e-08	R	GTMEGHTDAVTAIATPIDNSDMIVSSSR	D	2 Oxidation (M)	0.0010000000000000000001000000.0
60	1	gi|171446986	CELL CYCLE GENES AND RELATED METHODS OF USING	251	53667	6	6	5	5	34835	1	1	1	970.127	2907.36	3	2907.32	0.0358	0	77.58	2.7e-06	R	GTMEGHTDAVTAIATPIDNSDMIVSSSR	D	2 Oxidation (M)	0.0010000000000000000001000000.0
60	1	gi|171446986	CELL CYCLE GENES AND RELATED METHODS OF USING	251	53667	6	6	5	5	35917	1	1	1	788.621	3150.45	4	3150.44	0.009	1	44.38	0.0057	R	GTMEGHTDAVTAIATPIDNSDMIVSSSRDK	S	2 Oxidation (M)	0.001000000000000000000100000000.0
61	1	gi|20218828	Pinus pinaster partial mRNA for hypothetical protein (ORF1), clone Pp.ap46	244	25149	6	6	2	2	25923	1	1	1	533.252	2128.98	4	2129.03	-0.0554	0	85.82	1e-06	R	TYDLLHAWHIFSDINER	G
61	1	gi|20218828	Pinus pinaster partial mRNA for hypothetical protein (ORF1), clone Pp.ap46	244	25149	6	6	2	2	25936	1	1	1	1065.54	2129.06	2	2129.03	0.0318	0	63.4	0.00019	R	TYDLLHAWHIFSDINER	G
61	1	gi|20218828	Pinus pinaster partial mRNA for hypothetical protein (ORF1), clone Pp.ap46	244	25149	6	6	2	2	25937	1	1	1	1065.54	2129.07	2	2129.03	0.0349	0	53.62	0.0025	R	TYDLLHAWHIFSDINER	G
61	1	gi|20218828	Pinus pinaster partial mRNA for hypothetical protein (ORF1), clone Pp.ap46	244	25149	6	6	2	2	37278	1	1	1	909.696	3634.76	4	3634.72	0.0301	1	53.2	0.00041	K	YLAPLRWDSWSSNVEPESDPLSSGDEIVLMAR	K	Oxidation (M)	0.00000000000000000000000000000100.0
61	1	gi|20218828	Pinus pinaster partial mRNA for hypothetical protein (ORF1), clone Pp.ap46	244	25149	6	6	2	2	37279	1	1	1	909.696	3634.76	4	3634.72	0.0301	1	55.68	0.00023	K	YLAPLRWDSWSSNVEPESDPLSSGDEIVLMAR	K	Oxidation (M)	0.00000000000000000000000000000100.0
61	1	gi|20218828	Pinus pinaster partial mRNA for hypothetical protein (ORF1), clone Pp.ap46	244	25149	6	6	2	2	37280	1	1	1	1212.61	3634.81	3	3634.72	0.0836	1	61.41	6.2e-05	K	YLAPLRWDSWSSNVEPESDPLSSGDEIVLMAR	K	Oxidation (M)	0.00000000000000000000000000000100.0
62	1	gi|203317159	Pinus taeda isolate 5653 anonymous locus 0_353_01 genomic sequence	234	17049	5	4	3	3	1416	1	1	1	521.771	1041.53	2	1041.56	-0.0323	0	47.5	0.017	R	FADLLNPPR	K
62	1	gi|203317159	Pinus taeda isolate 5653 anonymous locus 0_353_01 genomic sequence	234	17049	5	4	3	3	1419	1	1	1	521.772	1041.53	2	1041.56	-0.0305	0	42.76	0.05	R	FADLLNPPR	K
62	1	gi|203317159	Pinus taeda isolate 5653 anonymous locus 0_353_01 genomic sequence	234	17049	5	4	3	3	1420	1	1	1	521.774	1041.53	2	1041.56	-0.0282	0	41.64	0.065	R	FADLLNPPR	K
62	1	gi|203317159	Pinus taeda isolate 5653 anonymous locus 0_353_01 genomic sequence	234	17049	5	4	3	3	18166	1	1	1	593.624	1777.85	3	1777.9	-0.0452	0	83.4	2.3e-06	-	AALVALASHASDPAEAER	L
62	1	gi|203317159	Pinus taeda isolate 5653 anonymous locus 0_353_01 genomic sequence	234	17049	5	4	3	3	23770	1	1	1	505.761	2019.01	4	2019.07	-0.0615	1	110.17	3.9e-09	-	AALVALASHASDPAEAERLK	F
63	1	gi|339368117	TSA: Pinus sylvestris mRNA sequence, contig pine1_c519	234	10012	4	4	2	2	18318	1	1	1	892.997	1783.98	2	1783.97	0.011	0	92.9	2.5e-07	K	VLNEVTLNDITNIAQK	I
63	1	gi|339368117	TSA: Pinus sylvestris mRNA sequence, contig pine1_c519	234	10012	4	4	2	2	18319	1	1	1	892.997	1783.98	2	1783.97	0.0111	0	92.92	2.5e-07	K	VLNEVTLNDITNIAQK	I
63	1	gi|339368117	TSA: Pinus sylvestris mRNA sequence, contig pine1_c519	234	10012	4	4	2	2	33208	1	1	1	903.464	2707.37	3	2707.35	0.018	0	56.06	0.0006	K	IISTPLTMASWGDVIQVPSYDGVSR	L	Oxidation (M)	0.0000000100000000000000000.0
63	1	gi|339368117	TSA: Pinus sylvestris mRNA sequence, contig pine1_c519	234	10012	4	4	2	2	33209	1	1	1	903.464	2707.37	3	2707.35	0.0185	0	59.95	0.00025	K	IISTPLTMASWGDVIQVPSYDGVSR	L	Oxidation (M)	0.0000000100000000000000000.0
64	1	gi|383141992	Pinus taeda isolate 6218 anonymous locus CL1133Contig1_04 genomic sequence	231	7631	6	5	2	2	886	1	1	1	491.736	981.458	2	981.492	-0.034	0	46.53	0.02	R	LNAFIQGGY	-
64	1	gi|383141992	Pinus taeda isolate 6218 anonymous locus CL1133Contig1_04 genomic sequence	231	7631	6	5	2	2	7877	1	1	1	465.888	1394.64	3	1394.69	-0.0487	0	45.98	0.019	K	SMLGMVSIGDVVR	A	2 Oxidation (M)	0.0100100000000.0
64	1	gi|383141992	Pinus taeda isolate 6218 anonymous locus CL1133Contig1_04 genomic sequence	231	7631	6	5	2	2	7882	1	1	1	698.347	1394.68	2	1394.69	-0.0106	0	93.35	3.7e-07	K	SMLGMVSIGDVVR	A	2 Oxidation (M)	0.0100100000000.0
64	1	gi|383141992	Pinus taeda isolate 6218 anonymous locus CL1133Contig1_04 genomic sequence	231	7631	6	5	2	2	7883	1	1	1	698.347	1394.68	2	1394.69	-0.0106	0	88.7	1.1e-06	K	SMLGMVSIGDVVR	A	2 Oxidation (M)	0.0100100000000.0
64	1	gi|383141992	Pinus taeda isolate 6218 anonymous locus CL1133Contig1_04 genomic sequence	231	7631	6	5	2	2	7884	1	1	1	698.347	1394.68	2	1394.69	-0.0102	0	65.73	0.00021	K	SMLGMVSIGDVVR	A	2 Oxidation (M)	0.0100100000000.0
64	1	gi|383141992	Pinus taeda isolate 6218 anonymous locus CL1133Contig1_04 genomic sequence	231	7631	6	5	2	2	7887	1	1	1	698.352	1394.69	2	1394.69	-0.0006	0	41.72	0.094	K	SMLGMVSIGDVVR	A	2 Oxidation (M)	0.0100100000000.0
65	1	gi|229001082	Pinus pinaster EST, clone 4-1 JM B5 (36)	228	15614	4	4	1	1	22198	1	1	1	649.012	1944.01	3	1944.04	-0.0214	0	52.28	0.0025	R	LPANTLSFNELVALWEK	K
65	1	gi|229001082	Pinus pinaster EST, clone 4-1 JM B5 (36)	228	15614	4	4	1	1	22202	1	1	1	973.039	1944.06	2	1944.04	0.027	0	80.31	3.6e-06	R	LPANTLSFNELVALWEK	K
65	1	gi|229001082	Pinus pinaster EST, clone 4-1 JM B5 (36)	228	15614	4	4	1	1	22203	1	1	1	973.039	1944.06	2	1944.04	0.027	0	69.94	3.9e-05	R	LPANTLSFNELVALWEK	K
65	1	gi|229001082	Pinus pinaster EST, clone 4-1 JM B5 (36)	228	15614	4	4	1	1	22204	1	1	1	973.039	1944.06	2	1944.04	0.027	0	101.48	2.7e-08	R	LPANTLSFNELVALWEK	K
66	1	gi|92275597	Compositions and methods for the modification of plant gene transcription	228	53979	6	6	2	2	9154	1	1	1	481.595	1441.76	3	1441.81	-0.0499	1	80.48	5.9e-06	K	IELLVDKTENLR	F
66	1	gi|92275597	Compositions and methods for the modification of plant gene transcription	228	53979	6	6	2	2	9155	1	1	1	481.595	1441.76	3	1441.81	-0.0499	1	67.23	0.00012	K	IELLVDKTENLR	F
66	1	gi|92275597	Compositions and methods for the modification of plant gene transcription	228	53979	6	6	2	2	9162	1	1	1	721.893	1441.77	2	1441.81	-0.0419	1	62.75	0.00034	K	IELLVDKTENLR	F
66	1	gi|92275597	Compositions and methods for the modification of plant gene transcription	228	53979	6	6	2	2	9163	1	1	1	721.909	1441.8	2	1441.81	-0.0099	1	53.91	0.0024	K	IELLVDKTENLR	F
66	1	gi|92275597	Compositions and methods for the modification of plant gene transcription	228	53979	6	6	2	2	15140	1	1	1	555.932	1664.77	3	1664.81	-0.0383	1	81.43	4.1e-06	R	ADTAVANSLNRDFGSK	L
66	1	gi|92275597	Compositions and methods for the modification of plant gene transcription	228	53979	6	6	2	2	15168	1	1	1	833.416	1664.82	2	1664.81	0.0048	1	57.74	0.001	R	ADTAVANSLNRDFGSK	L
67	1	gi|361068452	Pinus radiata isolate 7104 hypothetical protein (CL343Contig1_01) gene, partial cds	223	7654	3	3	2	2	13867	1	1	1	809.921	1617.83	2	1617.83	-0.0009	0	74.4	2e-05	K	TILASQTMDIPEGVK	V	Oxidation (M)	0.000000010000000.0
67	1	gi|361068452	Pinus radiata isolate 7104 hypothetical protein (CL343Contig1_01) gene, partial cds	223	7654	3	3	2	2	25406	1	1	1	701.372	2101.1	3	2101.11	-0.0131	1	102.54	1.8e-08	K	TILASQTMDIPEGVKVEVR	A	Oxidation (M)	0.0000000100000000000.0
67	1	gi|361068452	Pinus radiata isolate 7104 hypothetical protein (CL343Contig1_01) gene, partial cds	223	7654	3	3	2	2	25407	1	1	1	701.373	2101.1	3	2101.11	-0.0125	1	90.8	2.7e-07	K	TILASQTMDIPEGVKVEVR	A	Oxidation (M)	0.0000000100000000000.0
68	1	gi|203375783	Pinus taeda isolate 6361 anonymous locus CL1915Contig1_03 genomic sequence	223	12502	5	5	2	2	24099	1	1	1	679.649	2035.92	3	2035.94	-0.02	0	54.47	0.0014	K	ITTMTADEYFAQYPELK	A	Oxidation (M)	0.00010000000000000.0
68	1	gi|203375783	Pinus taeda isolate 6361 anonymous locus CL1915Contig1_03 genomic sequence	223	12502	5	5	2	2	24100	1	1	1	679.649	2035.92	3	2035.94	-0.02	0	51.77	0.0025	K	ITTMTADEYFAQYPELK	A	Oxidation (M)	0.00010000000000000.0
68	1	gi|203375783	Pinus taeda isolate 6361 anonymous locus CL1915Contig1_03 genomic sequence	223	12502	5	5	2	2	24103	1	1	1	1019	2035.98	2	2035.94	0.0307	0	93.24	1.9e-07	K	ITTMTADEYFAQYPELK	A	Oxidation (M)	0.00010000000000000.0
68	1	gi|203375783	Pinus taeda isolate 6361 anonymous locus CL1915Contig1_03 genomic sequence	223	12502	5	5	2	2	24104	1	1	1	1019	2035.98	2	2035.94	0.0308	0	73.18	2e-05	K	ITTMTADEYFAQYPELK	A	Oxidation (M)	0.00010000000000000.0
68	1	gi|203375783	Pinus taeda isolate 6361 anonymous locus CL1915Contig1_03 genomic sequence	223	12502	5	5	2	2	26529	1	1	1	722.349	2164.03	3	2164.04	-0.0146	1	42.15	0.024	K	KITTMTADEYFAQYPELK	A	Oxidation (M)	0.000010000000000000.0
69	1	gi|92130791	Composition affecting programmed cell death and use thereof in modification of generation of forest plant	213	78690	5	5	4	4	6440	1	1	1	667.34	1332.67	2	1332.68	-0.0173	0	63.91	0.00033	K	SPEGINYWIVR	N
69	1	gi|92130791	Composition affecting programmed cell death and use thereof in modification of generation of forest plant	213	78690	5	5	4	4	6441	1	1	1	667.341	1332.67	2	1332.68	-0.0151	0	72.29	4.8e-05	K	SPEGINYWIVR	N
69	1	gi|92130791	Composition affecting programmed cell death and use thereof in modification of generation of forest plant	213	78690	5	5	4	4	25105	1	1	1	523.226	2088.87	4	2088.92	-0.0511	1	49.67	0.0028	K	FTDLSNEEFKAMHMTTR	M	2 Oxidation (M)	0.00000000000101000.0
69	1	gi|92130791	Composition affecting programmed cell death and use thereof in modification of generation of forest plant	213	78690	5	5	4	4	35078	1	1	1	981.769	2942.28	3	2942.24	0.0427	0	114.92	5.3e-10	K	MYQGEGGAGFPGADAFGGASGAGDEGASGPGPK	I	Oxidation (M)	0.100000000000000000000000000000000.0
69	1	gi|92130791	Composition affecting programmed cell death and use thereof in modification of generation of forest plant	213	78690	5	5	4	4	37081	1	1	1	1176.87	3527.58	3	3527.51	0.077	1	42.38	0.0048	K	MYQGEGGAGFPGADAFGGASGAGDEGASGPGPKIEEVD	-	Oxidation (M)	0.10000000000000000000000000000000000000.0
70	1	gi|171446964	CELL CYCLE GENES AND RELATED METHODS OF USING	213	64747	4	4	2	2	29326	1	1	1	781.364	2341.07	3	2341.07	-0.0005	0	83.05	1.4e-06	K	GQDVVQEIEEVDTDEHFQPK	S
70	1	gi|171446964	CELL CYCLE GENES AND RELATED METHODS OF USING	213	64747	4	4	2	2	12365	1	1	1	781.376	2341.11	3	2341.07	0.0362	0	69.06	0.00014	K	GQDVVQEIEEVDTDEHFQPK	S
70	1	gi|171446964	CELL CYCLE GENES AND RELATED METHODS OF USING	213	64747	4	4	2	2	29335	1	1	1	1171.57	2341.13	2	2341.07	0.0551	0	48.33	0.0045	K	GQDVVQEIEEVDTDEHFQPK	S
70	1	gi|171446964	CELL CYCLE GENES AND RELATED METHODS OF USING	213	64747	4	4	2	2	32961	1	1	1	671.331	2681.29	4	2681.32	-0.0254	1	79.59	2.5e-06	R	VIKGQDVVQEIEEVDTDEHFQPK	S
71	1	gi|47132619	Homo sapiens keratin 2 (KRT2), mRNA	212	83886	5	5	4	4	1917	1	1	1	541.79	1081.57	2	1081.59	-0.0266	1	44.29	0.038	K	FASFIDKVR	F
71	1	gi|47132619	Homo sapiens keratin 2 (KRT2), mRNA	212	83886	5	5	4	4	9802	1	1	1	490.602	1468.78	3	1468.84	-0.0515	1	65.17	0.0002	K	IEISELNRVIQR	L
71	1	gi|47132619	Homo sapiens keratin 2 (KRT2), mRNA	212	83886	5	5	4	4	9932	1	1	1	738.394	1474.77	2	1474.78	-0.0038	0	70.14	7e-05	R	FLEQQNQVLQTK	W
71	1	gi|47132619	Homo sapiens keratin 2 (KRT2), mRNA	212	83886	5	5	4	4	30322	1	1	1	806.757	2417.25	3	2417.24	0.0047	1	93.73	1.3e-07	R	NLDLDSIIAEVKAQYEEIAQR	S
71	1	gi|47132619	Homo sapiens keratin 2 (KRT2), mRNA	212	83886	5	5	4	4	30326	1	1	1	1209.66	2417.3	2	2417.24	0.0576	1	51.39	0.0021	R	NLDLDSIIAEVKAQYEEIAQR	S
72	1	gi|33034131	Materials and methods for the modification of plant lignin content	210	42155	6	6	6	6	2126	1	1	1	550.28	1098.55	2	1098.59	-0.0467	0	48.24	0.014	K	EGLLQLPSDK	A
72	1	gi|33034131	Materials and methods for the modification of plant lignin content	210	42155	6	6	6	6	11203	1	1	1	761.415	1520.81	2	1520.82	-0.0093	0	44.97	0.021	K	ALLADPSFAVYVQK	Y
72	1	gi|33034131	Materials and methods for the modification of plant lignin content	210	42155	6	6	6	6	15638	1	1	1	562.274	1683.8	3	1683.84	-0.0357	1	43.22	0.028	K	AYPTVSEEYKAAIDK	C
72	1	gi|33034131	Materials and methods for the modification of plant lignin content	210	42155	6	6	6	6	25432	1	1	1	701.976	2102.91	3	2102.92	-0.0158	0	77.12	5.9e-06	K	YAQDEDAFFADYAEAHLK	L
72	1	gi|33034131	Materials and methods for the modification of plant lignin content	210	42155	6	6	6	6	32268	1	1	1	868.147	2601.42	3	2601.41	0.0125	1	52.33	0.0011	K	EGLLQLPSDKALLADPSFAVYVQK	Y
72	1	gi|33034131	Materials and methods for the modification of plant lignin content	210	42155	6	6	6	6	35502	1	1	1	1012.5	3034.47	3	3034.42	0.0509	0	81.22	1.1e-06	R	SGFEGPWTSNPLIFDNSYFTELVTGEK	E
73	1	gi|203337381	Pinus taeda isolate 7592 anonymous locus 2_2042_01 genomic sequence	205	23322	5	5	2	2	15108	1	1	1	832.442	1662.87	2	1662.86	0.007	0	45.26	0.016	R	FANGGAYPPDLSLITK	V
73	1	gi|203337381	Pinus taeda isolate 7592 anonymous locus 2_2042_01 genomic sequence	205	23322	5	5	2	2	15109	1	1	1	832.442	1662.87	2	1662.86	0.0076	0	48.3	0.0081	R	FANGGAYPPDLSLITK	V
73	1	gi|203337381	Pinus taeda isolate 7592 anonymous locus 2_2042_01 genomic sequence	205	23322	5	5	2	2	23044	1	1	1	661.314	1980.92	3	1980.94	-0.0211	0	48.85	0.0054	R	EGLHYNPYFTGGAIAMPK	M	Oxidation (M)	0.000000000000000100.0
73	1	gi|203337381	Pinus taeda isolate 7592 anonymous locus 2_2042_01 genomic sequence	205	23322	5	5	2	2	23045	1	1	1	661.314	1980.92	3	1980.94	-0.0211	0	67.26	7.8e-05	R	EGLHYNPYFTGGAIAMPK	M	Oxidation (M)	0.000000000000000100.0
73	1	gi|203337381	Pinus taeda isolate 7592 anonymous locus 2_2042_01 genomic sequence	205	23322	5	5	2	2	23052	1	1	1	991.492	1980.97	2	1980.94	0.0298	0	66.34	0.0001	R	EGLHYNPYFTGGAIAMPK	M	Oxidation (M)	0.000000000000000100.0
74	1	gi|339400081	TSA: Pinus sylvestris mRNA sequence, contig FTO7S8C02GWHZN	200	7235	3	3	1	1	18000	1	1	1	591.635	1771.88	3	1771.91	-0.0307	0	40.35	0.05	K	AYLPVVESFGFSSTLR	A
74	1	gi|339400081	TSA: Pinus sylvestris mRNA sequence, contig FTO7S8C02GWHZN	200	7235	3	3	1	1	18007	1	1	1	886.971	1771.93	2	1771.91	0.0135	0	109.82	5.5e-09	K	AYLPVVESFGFSSTLR	A
74	1	gi|339400081	TSA: Pinus sylvestris mRNA sequence, contig FTO7S8C02GWHZN	200	7235	3	3	1	1	18008	1	1	1	886.971	1771.93	2	1771.91	0.0135	0	96.7	1.1e-07	K	AYLPVVESFGFSSTLR	A
75	1	gi|148887790	Pinus taeda endoglucanase (Kor1) mRNA, complete cds	199	90674	7	7	6	6	8573	1	1	1	474.56	1420.66	3	1420.71	-0.0485	1	43.06	0.033	R	NLQDFDRSALSR	Q
75	1	gi|148887790	Pinus taeda endoglucanase (Kor1) mRNA, complete cds	199	90674	7	7	6	6	11050	1	1	1	506.56	1516.66	3	1516.7	-0.0431	0	40.36	0.046	K	MSYLVGYGSHYPK	H	Oxidation (M)	0.1000000000000.0
75	1	gi|148887790	Pinus taeda endoglucanase (Kor1) mRNA, complete cds	199	90674	7	7	6	6	22490	1	1	1	979.001	1955.99	2	1955.96	0.0282	0	67.45	7.7e-05	R	QLDETQQSWLLGPGEQK	K
75	1	gi|148887790	Pinus taeda endoglucanase (Kor1) mRNA, complete cds	199	90674	7	7	6	6	25059	1	1	1	695.688	2084.04	3	2084.05	-0.0101	1	47.73	0.0068	R	QLDETQQSWLLGPGEQKK	K
75	1	gi|148887790	Pinus taeda endoglucanase (Kor1) mRNA, complete cds	199	90674	7	7	6	6	27174	1	1	1	552.278	2205.08	4	2205.13	-0.0489	1	50.42	0.0028	R	DSPRPNPNVIVGAMVAGPDKR	D	Oxidation (M)	0.000000000000010000000.0
75	1	gi|148887790	Pinus taeda endoglucanase (Kor1) mRNA, complete cds	199	90674	7	7	6	6	27175	1	1	1	552.278	2205.08	4	2205.13	-0.0489	1	52.44	0.0018	R	DSPRPNPNVIVGAMVAGPDKR	D	Oxidation (M)	0.000000000000010000000.0
75	1	gi|148887790	Pinus taeda endoglucanase (Kor1) mRNA, complete cds	199	90674	7	7	6	6	30729	1	1	1	816.43	2446.27	3	2446.26	0.0079	1	76.04	8.2e-06	R	GGQDYGVLSWDNKLAGAQVLLSR	L
76	1	gi|339408039	TSA: Pinus sylvestris mRNA sequence, contig FTO7S8C02HSAO5	196	8189	4	4	1	1	5564	1	1	1	647.84	1293.67	2	1293.68	-0.0157	0	49.04	0.01	R	VVVEETYGALSK	G
76	1	gi|339408039	TSA: Pinus sylvestris mRNA sequence, contig FTO7S8C02HSAO5	196	8189	4	4	1	1	5565	1	1	1	647.84	1293.67	2	1293.68	-0.0157	0	85.19	2.4e-06	R	VVVEETYGALSK	G
76	1	gi|339408039	TSA: Pinus sylvestris mRNA sequence, contig FTO7S8C02HSAO5	196	8189	4	4	1	1	5566	1	1	1	647.84	1293.67	2	1293.68	-0.0157	0	82.25	4.8e-06	R	VVVEETYGALSK	G
76	1	gi|339408039	TSA: Pinus sylvestris mRNA sequence, contig FTO7S8C02HSAO5	196	8189	4	4	1	1	5567	1	1	1	647.843	1293.67	2	1293.68	-0.0107	0	62.13	0.00048	R	VVVEETYGALSK	G
77	1	gi|264658132	Pinus pinaster EST, clone MA-12-A4 (13-2JMD7)	195	26867	3	3	2	2	34160	1	1	1	937.11	2808.31	3	2808.28	0.0305	0	92.82	1e-07	K	LFDNLESYEDGSLYFDEKPVDASR	G
77	1	gi|264658132	Pinus pinaster EST, clone MA-12-A4 (13-2JMD7)	195	26867	3	3	2	2	36664	1	1	1	848.915	3391.63	4	3391.61	0.02	1	103.96	4.3e-09	K	NDIIKLFDNLESYEDGSLYFDEKPVDASR	G
77	1	gi|264658132	Pinus pinaster EST, clone MA-12-A4 (13-2JMD7)	195	26867	3	3	2	2	36665	1	1	1	848.916	3391.63	4	3391.61	0.0243	1	65.84	2.8e-05	K	NDIIKLFDNLESYEDGSLYFDEKPVDASR	G
78	1	gi|203304997	Pinus taeda isolate 4956 anonymous locus 0_16015_01 genomic sequence	195	12576	4	4	2	2	11260	1	1	1	763.364	1524.71	2	1524.72	-0.0059	0	51.54	0.0049	K	ETDFTEEDVSLLK	S
78	1	gi|203304997	Pinus taeda isolate 4956 anonymous locus 0_16015_01 genomic sequence	195	12576	4	4	2	2	30525	1	1	1	811.061	2430.16	3	2430.15	0.0063	1	69.76	3e-05	K	SLSMMPVKETDFTEEDVSLLK	S	2 Oxidation (M)	0.000110000000000000000.0
78	1	gi|203304997	Pinus taeda isolate 4956 anonymous locus 0_16015_01 genomic sequence	195	12576	4	4	2	2	30526	1	1	1	811.061	2430.16	3	2430.15	0.0065	1	113.06	1.4e-09	K	SLSMMPVKETDFTEEDVSLLK	S	2 Oxidation (M)	0.000110000000000000000.0
78	1	gi|203304997	Pinus taeda isolate 4956 anonymous locus 0_16015_01 genomic sequence	195	12576	4	4	2	2	30529	1	1	1	1216.11	2430.21	2	2430.15	0.0582	1	59.33	0.00034	K	SLSMMPVKETDFTEEDVSLLK	S	2 Oxidation (M)	0.000110000000000000000.0
79	1	gi|339335042	TSA: Pinus sylvestris mRNA sequence, contig FTO7S8C02I5ZE9	194	7732	4	4	4	4	793	1	1	1	486.289	970.563	2	970.596	-0.033	0	42.57	0.044	K	GLPILGVFR	S
79	1	gi|339335042	TSA: Pinus sylvestris mRNA sequence, contig FTO7S8C02I5ZE9	194	7732	4	4	4	4	25816	1	1	1	1062.54	2123.07	2	2123.02	0.0485	0	54.56	0.0012	K	GGSTTAGNSSQVSDGAGAVLLMK	R	Oxidation (M)	0.00000000000000000000010.0
79	1	gi|339335042	TSA: Pinus sylvestris mRNA sequence, contig FTO7S8C02I5ZE9	194	7732	4	4	4	4	27965	1	1	1	751.376	2251.11	3	2251.11	-0.0045	1	88.93	4.3e-07	K	KGGSTTAGNSSQVSDGAGAVLLMK	R	Oxidation (M)	0.000000000000000000000010.0
79	1	gi|339335042	TSA: Pinus sylvestris mRNA sequence, contig FTO7S8C02I5ZE9	194	7732	4	4	4	4	28414	1	1	1	760.713	2279.12	3	2279.12	-0.0002	1	88.68	4.9e-07	K	GGSTTAGNSSQVSDGAGAVLLMKR	T	Oxidation (M)	0.000000000000000000000100.0
80	1	gi|339361532	TSA: Pinus sylvestris mRNA sequence, contig FTO7S8C02ISMLD	189	8735	4	4	1	1	15279	1	1	1	557.273	1668.8	3	1668.84	-0.038	0	78.34	7.7e-06	K	IATYHVSGLTDTYTK	Y
80	1	gi|339361532	TSA: Pinus sylvestris mRNA sequence, contig FTO7S8C02ISMLD	189	8735	4	4	1	1	15287	1	1	1	835.428	1668.84	2	1668.84	0.0048	0	49.38	0.0063	K	IATYHVSGLTDTYTK	Y
80	1	gi|339361532	TSA: Pinus sylvestris mRNA sequence, contig FTO7S8C02ISMLD	189	8735	4	4	1	1	15288	1	1	1	835.428	1668.84	2	1668.84	0.0048	0	51.55	0.0038	K	IATYHVSGLTDTYTK	Y
80	1	gi|339361532	TSA: Pinus sylvestris mRNA sequence, contig FTO7S8C02ISMLD	189	8735	4	4	1	1	15289	1	1	1	835.428	1668.84	2	1668.84	0.0048	0	71.52	3.8e-05	K	IATYHVSGLTDTYTK	Y
81	1	gi|33077154	Compositions isolated from plant cells and utilization of the same in modifying plant cell signal transduction	188	91161	3	3	2	2	9598	1	1	1	730.87	1459.73	2	1459.73	-0.0052	0	85.29	2.1e-06	R	YNSLNGPVPSDLGK	C
81	1	gi|33077154	Compositions isolated from plant cells and utilization of the same in modifying plant cell signal transduction	188	91161	3	3	2	2	29656	1	1	1	790.385	2368.13	3	2368.13	0.0023	0	68.4	4.3e-05	R	DYNAGVSDFGLAQLVSSTPSANR	I
81	1	gi|33077154	Compositions isolated from plant cells and utilization of the same in modifying plant cell signal transduction	188	91161	3	3	2	2	29659	1	1	1	1185.1	2368.19	2	2368.13	0.0566	0	74.52	1.1e-05	R	DYNAGVSDFGLAQLVSSTPSANR	I
82	1	gi|339398953	TSA: Pinus sylvestris mRNA sequence, contig FTO7S8C01AY423	188	9126	4	4	2	2	12674	1	1	1	787.924	1573.83	2	1573.85	-0.0127	1	54.72	0.0022	R	GAGPDGQKITYNIIK	Q
82	1	gi|339398953	TSA: Pinus sylvestris mRNA sequence, contig FTO7S8C01AY423	188	9126	4	4	2	2	17108	1	1	1	580.633	1738.88	3	1738.91	-0.0342	0	70.48	4.8e-05	R	NIIHFNTLANQAVER	G
82	1	gi|339398953	TSA: Pinus sylvestris mRNA sequence, contig FTO7S8C01AY423	188	9126	4	4	2	2	17117	1	1	1	870.47	1738.92	2	1738.91	0.0131	0	68.67	7e-05	R	NIIHFNTLANQAVER	G
82	1	gi|339398953	TSA: Pinus sylvestris mRNA sequence, contig FTO7S8C01AY423	188	9126	4	4	2	2	17118	1	1	1	870.47	1738.92	2	1738.91	0.0131	0	77.35	9.5e-06	R	NIIHFNTLANQAVER	G
83	1	gi|1100222	Pinus sylvestris NAD+-dependent glyceraldehyde-3-phosphate dehydrogenase mRNA, chloroplast gene encoding chloroplast protein, complete cds	185	57135	5	5	3	3	26120	1	1	1	1071.52	2141.03	2	2140.99	0.041	0	108.93	4.7e-09	K	GILGYTDEDVVSNDFVGDAR	S
83	1	gi|1100222	Pinus sylvestris NAD+-dependent glyceraldehyde-3-phosphate dehydrogenase mRNA, chloroplast gene encoding chloroplast protein, complete cds	185	57135	5	5	3	3	26121	1	1	1	1071.52	2141.03	2	2140.99	0.0412	0	45.4	0.011	K	GILGYTDEDVVSNDFVGDAR	S
83	1	gi|1100222	Pinus sylvestris NAD+-dependent glyceraldehyde-3-phosphate dehydrogenase mRNA, chloroplast gene encoding chloroplast protein, complete cds	185	57135	5	5	3	3	32034	1	1	1	859.772	2576.29	3	2576.28	0.0153	0	57.45	0.0004	K	VVNEEFGIAEALMTTVHATTATQK	T	Oxidation (M)	0.000000000000100000000000.0
83	1	gi|1100222	Pinus sylvestris NAD+-dependent glyceraldehyde-3-phosphate dehydrogenase mRNA, chloroplast gene encoding chloroplast protein, complete cds	185	57135	5	5	3	3	34653	1	1	1	962.477	2884.41	3	2884.37	0.0358	1	59.75	0.00017	K	AASEGSLKGILGYTDEDVVSNDFVGDAR	S
83	1	gi|1100222	Pinus sylvestris NAD+-dependent glyceraldehyde-3-phosphate dehydrogenase mRNA, chloroplast gene encoding chloroplast protein, complete cds	185	57135	5	5	3	3	34654	1	1	1	962.477	2884.41	3	2884.37	0.0371	1	43.79	0.0069	K	AASEGSLKGILGYTDEDVVSNDFVGDAR	S
84	1	gi|339363693	TSA: Pinus sylvestris mRNA sequence, contig FTO7S8C02IDR9E	185	8378	4	4	2	2	26986	1	1	1	732.651	2194.93	3	2194.94	-0.0136	0	57.18	0.00053	R	EMMDQYYIGEIDPSTFPK	K	2 Oxidation (M)	0.011000000000000000.0
84	1	gi|339363693	TSA: Pinus sylvestris mRNA sequence, contig FTO7S8C02IDR9E	185	8378	4	4	2	2	26988	1	1	1	1098.5	2194.98	2	2194.94	0.0392	0	53.17	0.0017	R	EMMDQYYIGEIDPSTFPK	K	2 Oxidation (M)	0.011000000000000000.0
84	1	gi|339363693	TSA: Pinus sylvestris mRNA sequence, contig FTO7S8C02IDR9E	185	8378	4	4	2	2	26989	1	1	1	1098.5	2194.98	2	2194.94	0.0393	0	54.18	0.0013	R	EMMDQYYIGEIDPSTFPK	K	2 Oxidation (M)	0.011000000000000000.0
84	1	gi|339363693	TSA: Pinus sylvestris mRNA sequence, contig FTO7S8C02IDR9E	185	8378	4	4	2	2	29085	1	1	1	775.353	2323.04	3	2323.04	-0.0027	1	89.8	3.1e-07	R	EMMDQYYIGEIDPSTFPKK	A	2 Oxidation (M)	0.0110000000000000000.0
85	1	gi|92275717	Compositions and methods for the modification of plant gene transcription	184	39385	5	5	2	2	8557	1	1	1	474.236	1419.68	3	1419.74	-0.0511	1	48.7	0.0093	R	TGSLDKSFEAIPR	A
85	1	gi|92275717	Compositions and methods for the modification of plant gene transcription	184	39385	5	5	2	2	8558	1	1	1	474.236	1419.68	3	1419.74	-0.051	1	64.24	0.00026	R	TGSLDKSFEAIPR	A
85	1	gi|92275717	Compositions and methods for the modification of plant gene transcription	184	39385	5	5	2	2	8564	1	1	1	710.869	1419.72	2	1419.74	-0.0131	1	59.02	0.00089	R	TGSLDKSFEAIPR	A
85	1	gi|92275717	Compositions and methods for the modification of plant gene transcription	184	39385	5	5	2	2	22269	1	1	1	650.662	1948.96	3	1948.99	-0.0248	0	52.54	0.0024	K	TVYLVDQLTADNSVFHK	S
85	1	gi|92275717	Compositions and methods for the modification of plant gene transcription	184	39385	5	5	2	2	22274	1	1	1	975.513	1949.01	2	1948.99	0.0211	0	85.11	1.3e-06	K	TVYLVDQLTADNSVFHK	S
86	1	gi|109628384	Pinus taeda cellulose synthase-like A2 (CslA2) mRNA, complete cds	181	100835	4	4	2	2	21596	1	1	1	640.026	1917.06	3	1917.08	-0.0272	0	73.68	1.6e-05	R	TIPFLVHNPELALVQAR	W
86	1	gi|109628384	Pinus taeda cellulose synthase-like A2 (CslA2) mRNA, complete cds	181	100835	4	4	2	2	21598	1	1	1	640.026	1917.06	3	1917.08	-0.0266	0	79.62	4e-06	R	TIPFLVHNPELALVQAR	W
86	1	gi|109628384	Pinus taeda cellulose synthase-like A2 (CslA2) mRNA, complete cds	181	100835	4	4	2	2	21601	1	1	1	959.559	1917.1	2	1917.08	0.0208	0	53.99	0.0013	R	TIPFLVHNPELALVQAR	W
86	1	gi|109628384	Pinus taeda cellulose synthase-like A2 (CslA2) mRNA, complete cds	181	100835	4	4	2	2	23395	1	1	1	666.356	1996.05	3	1996.07	-0.0214	1	58.76	0.00056	K	FVFVGDLGVKNELPSTFK	A
87	1	gi|75268059	Pinus pinaster tissue-type differentiating xylem glutamate decarboxylase mRNA, complete cds	181	67301	4	4	2	2	14050	1	1	1	812.442	1622.87	2	1622.88	-0.0078	0	45.67	0.015	K	GASQIIAQYYQLIR	L
87	1	gi|75268059	Pinus pinaster tissue-type differentiating xylem glutamate decarboxylase mRNA, complete cds	181	67301	4	4	2	2	24101	1	1	1	679.652	2035.93	3	2035.95	-0.0195	0	72.06	2.4e-05	K	DAAYQIISDELMLDGNPR	L	Oxidation (M)	0.000000000001000000.0
87	1	gi|75268059	Pinus pinaster tissue-type differentiating xylem glutamate decarboxylase mRNA, complete cds	181	67301	4	4	2	2	24105	1	1	1	1019	2035.98	2	2035.95	0.0317	0	79.5	4.6e-06	K	DAAYQIISDELMLDGNPR	L	Oxidation (M)	0.000000000001000000.0
87	1	gi|75268059	Pinus pinaster tissue-type differentiating xylem glutamate decarboxylase mRNA, complete cds	181	67301	4	4	2	2	24106	1	1	1	1019	2035.98	2	2035.95	0.0325	0	61.28	0.00031	K	DAAYQIISDELMLDGNPR	L	Oxidation (M)	0.000000000001000000.0
88	1	gi|33082861	Materials and methods for the modification of isoprenoid content, compostition and metabolism	179	21446	2	2	1	1	14762	1	1	1	826.426	1650.84	2	1650.83	0.0058	0	99.33	6.5e-08	R	TSITGLNNNAYQISR	G
88	1	gi|33082861	Materials and methods for the modification of isoprenoid content, compostition and metabolism	179	21446	2	2	1	1	14763	1	1	1	826.426	1650.84	2	1650.83	0.0058	0	106.96	1.1e-08	R	TSITGLNNNAYQISR	G
89	1	gi|203342438	Pinus taeda isolate 5422 anonymous locus 2_4484_02 genomic sequence	174	19982	3	3	1	1	7733	1	1	1	695.359	1388.7	2	1388.71	-0.0112	1	73.81	3e-05	R	SLEEIERALSAAT	-
89	1	gi|203342438	Pinus taeda isolate 5422 anonymous locus 2_4484_02 genomic sequence	174	19982	3	3	1	1	7734	1	1	1	695.359	1388.7	2	1388.71	-0.0112	1	76.43	1.7e-05	R	SLEEIERALSAAT	-
89	1	gi|203342438	Pinus taeda isolate 5422 anonymous locus 2_4484_02 genomic sequence	174	19982	3	3	1	1	7735	1	1	1	695.359	1388.7	2	1388.71	-0.0112	1	76.59	1.6e-05	R	SLEEIERALSAAT	-
90	1	gi|339375679	TSA: Pinus sylvestris mRNA sequence, contig FTO7S8C02FONSM	174	9524	6	6	1	1	11553	1	1	1	512.265	1533.77	3	1533.82	-0.0453	1	67.2	0.00013	R	SLLDHFFTELGKK	E
90	1	gi|339375679	TSA: Pinus sylvestris mRNA sequence, contig FTO7S8C02FONSM	174	9524	6	6	1	1	11554	1	1	1	512.265	1533.77	3	1533.82	-0.0446	1	42.45	0.04	R	SLLDHFFTELGKK	E
90	1	gi|339375679	TSA: Pinus sylvestris mRNA sequence, contig FTO7S8C02FONSM	174	9524	6	6	1	1	11562	1	1	1	767.915	1533.82	2	1533.82	-0.0037	1	43.28	0.032	R	SLLDHFFTELGKK	E
90	1	gi|339375679	TSA: Pinus sylvestris mRNA sequence, contig FTO7S8C02FONSM	174	9524	6	6	1	1	11563	1	1	1	767.915	1533.82	2	1533.82	-0.0035	1	45.31	0.02	R	SLLDHFFTELGKK	E
90	1	gi|339375679	TSA: Pinus sylvestris mRNA sequence, contig FTO7S8C02FONSM	174	9524	6	6	1	1	11564	1	1	1	767.915	1533.82	2	1533.82	-0.0035	1	48.4	0.0099	R	SLLDHFFTELGKK	E
90	1	gi|339375679	TSA: Pinus sylvestris mRNA sequence, contig FTO7S8C02FONSM	174	9524	6	6	1	1	11565	1	1	1	767.915	1533.82	2	1533.82	-0.0035	1	58.05	0.0011	R	SLLDHFFTELGKK	E
91	1	gi|339407682	TSA: Pinus sylvestris mRNA sequence, contig pine3_c1631	173	9155	3	3	2	2	15039	1	1	1	554.925	1661.75	3	1661.79	-0.0397	1	92.69	2.8e-07	K	SAFEKLDSTFGGFEK	E
91	1	gi|339407682	TSA: Pinus sylvestris mRNA sequence, contig pine3_c1631	173	9155	3	3	2	2	15044	1	1	1	831.909	1661.8	2	1661.79	0.0094	1	78.36	8.5e-06	K	SAFEKLDSTFGGFEK	E
91	1	gi|339407682	TSA: Pinus sylvestris mRNA sequence, contig pine3_c1631	173	9155	3	3	2	2	20381	1	1	1	934.035	1866.06	2	1866.04	0.0167	1	48.38	0.0057	R	NIPGVEIACVDRLNLLK	L
92	1	gi|339378641	TSA: Pinus sylvestris mRNA sequence, contig pine1_c1889	173	7491	3	3	2	2	24685	1	1	1	689.678	2066.01	3	2066.03	-0.0198	0	76.39	1.2e-05	R	LNGTILEEFVTENYTAPR	M
92	1	gi|339378641	TSA: Pinus sylvestris mRNA sequence, contig pine1_c1889	173	7491	3	3	2	2	24692	1	1	1	1034.04	2066.06	2	2066.03	0.0284	0	88.03	8.1e-07	R	LNGTILEEFVTENYTAPR	M
92	1	gi|339378641	TSA: Pinus sylvestris mRNA sequence, contig pine1_c1889	173	7491	3	3	2	2	38097	1	1	1	1091.34	4361.32	4	4361.23	0.0892	1	62.85	3e-05	K	VKSEIAEISNNPQSLILEALHSAGYAGALGNPLMAPESAINR	L	Oxidation (M)	0.000000000000000000000000000000000100000000.0
93	1	gi|203391602	Pinus taeda isolate 7437 anonymous locus CL667Contig1_03 genomic sequence	170	21555	7	7	1	1	979	1	1	1	498.254	994.494	2	994.527	-0.0334	0	46.58	0.023	-	MGVVGLFTR	G	Oxidation (M)	0.100000000.0
93	1	gi|203391602	Pinus taeda isolate 7437 anonymous locus CL667Contig1_03 genomic sequence	170	21555	7	7	1	1	980	1	1	1	498.254	994.494	2	994.527	-0.0331	0	44.36	0.038	-	MGVVGLFTR	G	Oxidation (M)	0.100000000.0
93	1	gi|203391602	Pinus taeda isolate 7437 anonymous locus CL667Contig1_03 genomic sequence	170	21555	7	7	1	1	982	1	1	1	498.254	994.494	2	994.527	-0.0328	0	63.46	0.00047	-	MGVVGLFTR	G	Oxidation (M)	0.100000000.0
93	1	gi|203391602	Pinus taeda isolate 7437 anonymous locus CL667Contig1_03 genomic sequence	170	21555	7	7	1	1	983	1	1	1	498.255	994.495	2	994.527	-0.0322	0	72.84	5.4e-05	-	MGVVGLFTR	G	Oxidation (M)	0.100000000.0
93	1	gi|203391602	Pinus taeda isolate 7437 anonymous locus CL667Contig1_03 genomic sequence	170	21555	7	7	1	1	984	1	1	1	498.255	994.495	2	994.527	-0.032	0	48.21	0.016	-	MGVVGLFTR	G	Oxidation (M)	0.100000000.0
93	1	gi|203391602	Pinus taeda isolate 7437 anonymous locus CL667Contig1_03 genomic sequence	170	21555	7	7	1	1	985	1	1	1	498.255	994.496	2	994.527	-0.0313	0	79.63	1.1e-05	-	MGVVGLFTR	G	Oxidation (M)	0.100000000.0
93	1	gi|203391602	Pinus taeda isolate 7437 anonymous locus CL667Contig1_03 genomic sequence	170	21555	7	7	1	1	986	1	1	1	498.256	994.498	2	994.527	-0.0293	0	69.37	0.00012	-	MGVVGLFTR	G	Oxidation (M)	0.100000000.0
94	1	gi|203379087	Pinus taeda isolate 6904 anonymous locus CL2289Contig1_04 genomic sequence	169	7338	2	2	1	1	30679	1	1	1	814.768	2441.28	3	2441.28	0.0055	1	89.29	3.6e-07	K	ALDDANLQKSEINEIVLVGGSTR	I
94	1	gi|203379087	Pinus taeda isolate 6904 anonymous locus CL2289Contig1_04 genomic sequence	169	7338	2	2	1	1	30680	1	1	1	1221.67	2441.33	2	2441.28	0.0588	1	102.01	1.8e-08	K	ALDDANLQKSEINEIVLVGGSTR	I
95	1	gi|339369586	TSA: Pinus sylvestris mRNA sequence, contig pine1_c595	169	14272	3	3	2	2	36591	1	1	1	841.645	3362.55	4	3362.53	0.0195	0	60.37	9.2e-05	K	LQEENLSAMNTDPWYSAYHYSHPPLVER	L	Oxidation (M)	0.0000000010000000000000000000.0
95	1	gi|339369586	TSA: Pinus sylvestris mRNA sequence, contig pine1_c595	169	14272	3	3	2	2	36592	1	1	1	841.645	3362.55	4	3362.53	0.0195	0	100.27	9.4e-09	K	LQEENLSAMNTDPWYSAYHYSHPPLVER	L	Oxidation (M)	0.0000000010000000000000000000.0
95	1	gi|339369586	TSA: Pinus sylvestris mRNA sequence, contig pine1_c595	169	14272	3	3	2	2	37606	1	1	1	769.977	3844.85	5	3844.85	-0.0013	1	71.95	4.2e-06	R	AGLIKLQEENLSAMNTDPWYSAYHYSHPPLVER	L	Oxidation (M)	0.000000000000010000000000000000000.0
96	1	gi|339384786	TSA: Pinus sylvestris mRNA sequence, contig pine2_c195	168	9250	4	4	2	2	6594	1	1	1	670.842	1339.67	2	1339.68	-0.0125	0	43.69	0.038	K	TYGFLTPDLWK	E
96	1	gi|339384786	TSA: Pinus sylvestris mRNA sequence, contig pine2_c195	168	9250	4	4	2	2	18607	1	1	1	599.643	1795.91	3	1795.95	-0.0384	1	51.08	0.0039	K	KVLQFAGIEDVFTSSR	G
96	1	gi|339384786	TSA: Pinus sylvestris mRNA sequence, contig pine2_c195	168	9250	4	4	2	2	18611	1	1	1	898.985	1795.96	2	1795.95	0.0092	1	92.61	2.6e-07	K	KVLQFAGIEDVFTSSR	G
96	1	gi|339384786	TSA: Pinus sylvestris mRNA sequence, contig pine2_c195	168	9250	4	4	2	2	18612	1	1	1	898.986	1795.96	2	1795.95	0.0098	1	56.75	0.001	K	KVLQFAGIEDVFTSSR	G
97	1	gi|203354774	Pinus taeda isolate 4498 anonymous locus UMN_1777_02 genomic sequence	165	14371	3	3	2	2	3037	1	1	1	583.787	1165.56	2	1165.58	-0.0206	0	68.55	0.00012	R	MSVYPDGILR	F	Oxidation (M)	0.1000000000.0
97	1	gi|203354774	Pinus taeda isolate 4498 anonymous locus UMN_1777_02 genomic sequence	165	14371	3	3	2	2	15185	1	1	1	833.464	1664.91	2	1664.91	0.0046	0	89.64	6.1e-07	K	ILNPEAEAENALILR	M
97	1	gi|203354774	Pinus taeda isolate 4498 anonymous locus UMN_1777_02 genomic sequence	165	14371	3	3	2	2	15186	1	1	1	833.464	1664.91	2	1664.91	0.0046	0	76.61	1.2e-05	K	ILNPEAEAENALILR	M
98	1	gi|339365324	TSA: Pinus sylvestris mRNA sequence, contig FTO7S8C02IGKD9	165	8835	3	3	1	1	12316	1	1	1	780.421	1558.83	2	1558.83	-0.0001	0	71.01	5e-05	K	FASFETIVELIYK	N
98	1	gi|339365324	TSA: Pinus sylvestris mRNA sequence, contig FTO7S8C02IGKD9	165	8835	3	3	1	1	12317	1	1	1	780.423	1558.83	2	1558.83	0.0023	0	85.13	1.9e-06	K	FASFETIVELIYK	N
98	1	gi|339365324	TSA: Pinus sylvestris mRNA sequence, contig FTO7S8C02IGKD9	165	8835	3	3	1	1	12318	1	1	1	780.423	1558.83	2	1558.83	0.0025	0	83.35	2.9e-06	K	FASFETIVELIYK	N
99	1	gi|339397206	TSA: Pinus sylvestris mRNA sequence, contig FTO7S8C02GOGEW	163	8867	3	3	2	2	4688	1	1	1	417.54	1249.6	3	1249.66	-0.0564	1	73.98	3.2e-05	R	DADGIVEYLKK	Q
99	1	gi|339397206	TSA: Pinus sylvestris mRNA sequence, contig FTO7S8C02GOGEW	163	8867	3	3	2	2	4690	1	1	1	417.541	1249.6	3	1249.66	-0.0558	1	71.4	5.8e-05	R	DADGIVEYLKK	Q
99	1	gi|339397206	TSA: Pinus sylvestris mRNA sequence, contig FTO7S8C02GOGEW	163	8867	3	3	2	2	14422	1	1	1	546.949	1637.83	3	1637.87	-0.0405	1	83.98	2.3e-06	K	ALASEYDVKGFPTLK	I
100	1	gi|339353307	TSA: Pinus sylvestris mRNA sequence, contig FTO7S8C02IGRFD	163	8418	2	2	1	1	24978	1	1	1	1041.45	2080.89	2	2080.86	0.0362	0	71.72	2e-05	K	ENGVDSIADDADTEDVSDSK	I
100	1	gi|339353307	TSA: Pinus sylvestris mRNA sequence, contig FTO7S8C02IGRFD	163	8418	2	2	1	1	24979	1	1	1	1041.45	2080.89	2	2080.86	0.0362	0	120.43	2.7e-10	K	ENGVDSIADDADTEDVSDSK	I
101	1	gi|229001524	Pinus pinaster EST, clone 13-5 XL E12 (MA3-G7-T7)	162	8614	5	5	3	3	4655	1	1	1	624.843	1247.67	2	1247.69	-0.0189	0	56.54	0.002	K	YLGIELWQVK	S
101	1	gi|229001524	Pinus pinaster EST, clone 13-5 XL E12 (MA3-G7-T7)	162	8614	5	5	3	3	4656	1	1	1	624.843	1247.67	2	1247.69	-0.0189	0	45.35	0.026	K	YLGIELWQVK	S
101	1	gi|229001524	Pinus pinaster EST, clone 13-5 XL E12 (MA3-G7-T7)	162	8614	5	5	3	3	4658	1	1	1	624.844	1247.67	2	1247.69	-0.0188	0	44.26	0.034	K	YLGIELWQVK	S
101	1	gi|229001524	Pinus pinaster EST, clone 13-5 XL E12 (MA3-G7-T7)	162	8614	5	5	3	3	23446	1	1	1	1000.49	1998.97	2	1998.92	0.0433	0	43.93	0.026	K	SGTLFDNILVCDDPEYAK	K
101	1	gi|229001524	Pinus pinaster EST, clone 13-5 XL E12 (MA3-G7-T7)	162	8614	5	5	3	3	34408	1	1	1	951.478	2851.41	3	2851.38	0.0351	1	99.97	1.9e-08	K	WVAPMIDNPDFKDDPELYVFPSLK	Y	Oxidation (M)	0.000010000000000000000000.0
101	2	gi|260321768	WOOD AND CELL WALL GENE MICROARRAY	154	62151	6	6	4	4	4655	1	0	1	624.843	1247.67	2	1247.69	-0.0189	0	56.54	0.002	K	YLGIELWQVK	S
101	2	gi|260321768	WOOD AND CELL WALL GENE MICROARRAY	154	62151	6	6	4	4	4656	1	0	1	624.843	1247.67	2	1247.69	-0.0189	0	45.35	0.026	K	YLGIELWQVK	S
101	2	gi|260321768	WOOD AND CELL WALL GENE MICROARRAY	154	62151	6	6	4	4	4658	1	0	1	624.844	1247.67	2	1247.69	-0.0188	0	44.26	0.034	K	YLGIELWQVK	S
101	2	gi|260321768	WOOD AND CELL WALL GENE MICROARRAY	154	62151	6	6	4	4	23413	1	0	1	999.501	1996.99	2	1996.96	0.0247	0	47.66	0.0077	K	SGTLFDNILISDDPEYAK	K
101	2	gi|260321768	WOOD AND CELL WALL GENE MICROARRAY	154	62151	6	6	4	4	25858	1	0	1	709.357	2125.05	3	2125.06	-0.0075	1	48.5	0.0051	K	SGTLFDNILISDDPEYAKK	L
101	2	gi|260321768	WOOD AND CELL WALL GENE MICROARRAY	154	62151	6	6	4	4	32201	1	0	1	865.426	2593.26	3	2593.24	0.0164	1	60.68	0.00023	K	APMIDNPDFKDDPELYVFPNLK	Y	Oxidation (M)	0.0010000000000000000000.0
102	1	gi|339398358	TSA: Pinus sylvestris mRNA sequence, contig FTO7S8C02GRCRD	161	9655	3	3	1	1	11033	1	1	1	758.441	1514.87	2	1514.87	-0.0043	0	75.82	1.4e-05	K	QLESGLLLITGPFK	L
102	1	gi|339398358	TSA: Pinus sylvestris mRNA sequence, contig FTO7S8C02GRCRD	161	9655	3	3	1	1	11034	1	1	1	758.441	1514.87	2	1514.87	-0.0041	0	95.09	1.6e-07	K	QLESGLLLITGPFK	L
102	1	gi|339398358	TSA: Pinus sylvestris mRNA sequence, contig FTO7S8C02GRCRD	161	9655	3	3	1	1	11035	1	1	1	758.441	1514.87	2	1514.87	-0.0033	0	54.4	0.0019	K	QLESGLLLITGPFK	L
103	1	gi|203372337	Pinus taeda isolate 6496 anonymous locus CL1541Contig1_06 genomic sequence	161	8644	4	4	1	1	5498	1	1	1	431.551	1291.63	3	1291.69	-0.0557	0	57.79	0.0013	R	GIITDVIHDPGR	G
103	1	gi|203372337	Pinus taeda isolate 6496 anonymous locus CL1541Contig1_06 genomic sequence	161	8644	4	4	1	1	5499	1	1	1	431.552	1291.63	3	1291.69	-0.0552	0	63.59	0.00035	R	GIITDVIHDPGR	G
103	1	gi|203372337	Pinus taeda isolate 6496 anonymous locus CL1541Contig1_06 genomic sequence	161	8644	4	4	1	1	5501	1	1	1	431.552	1291.64	3	1291.69	-0.0531	0	58.82	0.001	R	GIITDVIHDPGR	G
103	1	gi|203372337	Pinus taeda isolate 6496 anonymous locus CL1541Contig1_06 genomic sequence	161	8644	4	4	1	1	5502	1	1	1	431.552	1291.64	3	1291.69	-0.0531	0	61.94	0.00051	R	GIITDVIHDPGR	G
104	1	gi|339361131	TSA: Pinus sylvestris mRNA sequence, contig FTO7S8C01DVZM3	161	8879	4	4	1	1	27538	1	1	1	557.251	2224.98	4	2225.03	-0.0479	1	47.11	0.0048	K	GGNPSQSVFDRYNESYLHR	I
104	1	gi|339361131	TSA: Pinus sylvestris mRNA sequence, contig FTO7S8C01DVZM3	161	8879	4	4	1	1	27539	1	1	1	557.251	2224.98	4	2225.03	-0.0479	1	78.28	3.7e-06	K	GGNPSQSVFDRYNESYLHR	I
104	1	gi|339361131	TSA: Pinus sylvestris mRNA sequence, contig FTO7S8C01DVZM3	161	8879	4	4	1	1	27540	1	1	1	742.68	2225.02	3	2225.03	-0.0077	1	48.98	0.0036	K	GGNPSQSVFDRYNESYLHR	I
104	1	gi|339361131	TSA: Pinus sylvestris mRNA sequence, contig FTO7S8C01DVZM3	161	8879	4	4	1	1	27541	1	1	1	742.68	2225.02	3	2225.03	-0.0077	1	65.66	7.8e-05	K	GGNPSQSVFDRYNESYLHR	I
105	1	gi|229001573	Pinus pinaster EST, clone 13-3 JM H4 (MA4B-H2-T7)	159	28770	3	3	1	1	27751	1	1	1	746.048	2235.12	3	2235.13	-0.0054	0	62.35	0.00017	R	SGETEDTFIADLAVGLATGQIK	T
105	1	gi|229001573	Pinus pinaster EST, clone 13-3 JM H4 (MA4B-H2-T7)	159	28770	3	3	1	1	27759	1	1	1	1118.59	2235.17	2	2235.13	0.045	0	42	0.018	R	SGETEDTFIADLAVGLATGQIK	T
105	1	gi|229001573	Pinus pinaster EST, clone 13-3 JM H4 (MA4B-H2-T7)	159	28770	3	3	1	1	27760	1	1	1	1118.59	2235.17	2	2235.13	0.0476	0	98.64	3.8e-08	R	SGETEDTFIADLAVGLATGQIK	T
106	1	gi|203365983	Pinus taeda isolate 7931 anonymous locus UMN_CL307Contig1_04 genomic sequence	157	12028	4	4	2	2	14932	1	1	1	829.974	1657.93	2	1657.93	0.0043	0	60.46	0.00041	R	TYLNLPSEIVPATLK	K
106	1	gi|203365983	Pinus taeda isolate 7931 anonymous locus UMN_CL307Contig1_04 genomic sequence	157	12028	4	4	2	2	14933	1	1	1	829.974	1657.93	2	1657.93	0.0046	0	44.98	0.014	R	TYLNLPSEIVPATLK	K
106	1	gi|203365983	Pinus taeda isolate 7931 anonymous locus UMN_CL307Contig1_04 genomic sequence	157	12028	4	4	2	2	18381	1	1	1	596.337	1785.99	3	1786.02	-0.0352	1	70.64	4.3e-05	R	TYLNLPSEIVPATLKK	S
106	1	gi|203365983	Pinus taeda isolate 7931 anonymous locus UMN_CL307Contig1_04 genomic sequence	157	12028	4	4	2	2	18383	1	1	1	894.027	1786.04	2	1786.02	0.016	1	58.61	0.00077	R	TYLNLPSEIVPATLKK	S
107	1	gi|203337362	Pinus taeda isolate 1343 anonymous locus 2_2015_02 genomic sequence	157	17606	2	2	1	1	14019	1	1	1	812.389	1622.76	2	1622.76	0.0066	0	97.65	1e-07	K	TTVYPEPGFEEAQR	Q
107	1	gi|203337362	Pinus taeda isolate 1343 anonymous locus 2_2015_02 genomic sequence	157	17606	2	2	1	1	14020	1	1	1	812.39	1622.76	2	1622.76	0.007	0	85.14	1.8e-06	K	TTVYPEPGFEEAQR	Q
108	1	gi|339380319	TSA: Pinus sylvestris mRNA sequence, contig FTO7S8C02FX1L5	157	9000	4	4	1	1	31	1	1	1	407.538	1219.59	3	1219.66	-0.0671	1	54.51	0.003	K	TTLMDVLAGRK	T	Oxidation (M)	0.00010000000.0
108	1	gi|339380319	TSA: Pinus sylvestris mRNA sequence, contig FTO7S8C02FX1L5	157	9000	4	4	1	1	4046	1	1	1	407.54	1219.6	3	1219.66	-0.0605	1	98.2	1.3e-07	K	TTLMDVLAGRK	T	Oxidation (M)	0.00010000000.0
108	1	gi|339380319	TSA: Pinus sylvestris mRNA sequence, contig FTO7S8C02FX1L5	157	9000	4	4	1	1	4047	1	1	1	407.541	1219.6	3	1219.66	-0.0592	1	64.82	0.00028	K	TTLMDVLAGRK	T	Oxidation (M)	0.00010000000.0
108	1	gi|339380319	TSA: Pinus sylvestris mRNA sequence, contig FTO7S8C02FX1L5	157	9000	4	4	1	1	4048	1	1	1	407.541	1219.6	3	1219.66	-0.0584	1	50.81	0.0071	K	TTLMDVLAGRK	T	Oxidation (M)	0.00010000000.0
109	1	gi|1519369	Pinus taeda water deficit inducible protein LP3 (lp3) mRNA, complete cds	156	29639	3	3	1	1	25756	1	1	1	530.769	2119.05	4	2119.11	-0.06	0	72.83	1.9e-05	K	HLEELGGLGTVAAGAFALHEK	H
109	1	gi|1519369	Pinus taeda water deficit inducible protein LP3 (lp3) mRNA, complete cds	156	29639	3	3	1	1	25761	1	1	1	707.371	2119.09	3	2119.11	-0.0153	0	51.55	0.0026	K	HLEELGGLGTVAAGAFALHEK	H
109	1	gi|1519369	Pinus taeda water deficit inducible protein LP3 (lp3) mRNA, complete cds	156	29639	3	3	1	1	25764	1	1	1	1060.58	2119.14	2	2119.11	0.034	0	83.5	1.6e-06	K	HLEELGGLGTVAAGAFALHEK	H
110	1	gi|39939490	Pinus pinaster malate dehydrogenase (mdh) mRNA, complete cds	154	49874	4	4	3	3	7432	1	1	1	688.872	1375.73	2	1375.74	-0.0125	0	57.82	0.0012	K	MELIDAAFPLLK	G	Oxidation (M)	0.100000000000.0
110	1	gi|39939490	Pinus pinaster malate dehydrogenase (mdh) mRNA, complete cds	154	49874	4	4	3	3	7433	1	1	1	688.872	1375.73	2	1375.74	-0.0125	0	58.89	0.00094	K	MELIDAAFPLLK	G	Oxidation (M)	0.100000000000.0
110	1	gi|39939490	Pinus pinaster malate dehydrogenase (mdh) mRNA, complete cds	154	49874	4	4	3	3	14721	1	1	1	825.505	1648.99	2	1648.99	0.0073	0	47.4	0.0054	K	VLVVANPANTNALILK	E
110	1	gi|39939490	Pinus pinaster malate dehydrogenase (mdh) mRNA, complete cds	154	49874	4	4	3	3	28720	1	1	1	1153.59	2305.17	2	2305.12	0.0456	0	67.6	5.8e-05	R	ELVADDAWLDGEFITTVQQR	G
111	1	gi|219689357	Pinus contorta anonymous locus genomic sequence	152	20484	2	2	1	1	31343	1	1	1	835.063	2502.17	3	2502.15	0.0138	0	103.64	9.4e-09	R	VSSVDQGTAEGEIGVLHGAMSEDAK	G	Oxidation (M)	0.0000000000000000000100000.0
111	1	gi|219689357	Pinus contorta anonymous locus genomic sequence	152	20484	2	2	1	1	31344	1	1	1	835.063	2502.17	3	2502.15	0.0142	0	84.09	8.5e-07	R	VSSVDQGTAEGEIGVLHGAMSEDAK	G	Oxidation (M)	0.0000000000000000000100000.0
112	1	gi|339374285	TSA: Pinus sylvestris mRNA sequence, contig FTO7S8C02JR0GT	151	8670	3	3	1	1	17585	1	1	1	586.954	1757.84	3	1757.87	-0.0308	0	90.21	4.8e-07	R	AEYAVDHNAGTGSVLVR	F
112	1	gi|339374285	TSA: Pinus sylvestris mRNA sequence, contig FTO7S8C02JR0GT	151	8670	3	3	1	1	17595	1	1	1	879.951	1757.89	2	1757.87	0.0186	0	46.17	0.012	R	AEYAVDHNAGTGSVLVR	F
112	1	gi|339374285	TSA: Pinus sylvestris mRNA sequence, contig FTO7S8C02JR0GT	151	8670	3	3	1	1	17596	1	1	1	879.951	1757.89	2	1757.87	0.0186	0	59.02	0.00063	R	AEYAVDHNAGTGSVLVR	F
113	1	gi|339342288	TSA: Pinus sylvestris mRNA sequence, contig FTO7S8C02HGP00	150	8913	6	6	3	3	8818	1	1	1	477.224	1428.65	3	1428.7	-0.0465	1	66.91	0.00013	R	FEELNMDLFKK	T	Oxidation (M)	0.00000100000.0
113	1	gi|339342288	TSA: Pinus sylvestris mRNA sequence, contig FTO7S8C02HGP00	150	8913	6	6	3	3	24450	1	1	1	685.004	2051.99	3	2052.01	-0.0137	0	49.75	0.0044	R	VEIESLFDGVDFSEPLTR	A
113	1	gi|339342288	TSA: Pinus sylvestris mRNA sequence, contig FTO7S8C02HGP00	150	8913	6	6	3	3	24455	1	1	1	1027.03	2052.04	2	2052.01	0.0315	0	40.43	0.038	R	VEIESLFDGVDFSEPLTR	A
113	1	gi|339342288	TSA: Pinus sylvestris mRNA sequence, contig FTO7S8C02HGP00	150	8913	6	6	3	3	24456	1	1	1	1027.03	2052.04	2	2052.01	0.0315	0	56.92	0.00085	R	VEIESLFDGVDFSEPLTR	A
113	1	gi|339342288	TSA: Pinus sylvestris mRNA sequence, contig FTO7S8C02HGP00	150	8913	6	6	3	3	35624	1	1	1	765.639	3058.53	4	3058.54	-0.0097	1	44.9	0.0047	R	ALSSQHQVRVEIESLFDGVDFSEPLTR	A
113	1	gi|339342288	TSA: Pinus sylvestris mRNA sequence, contig FTO7S8C02HGP00	150	8913	6	6	3	3	24187	1	1	1	1020.53	3058.57	3	3058.54	0.0299	1	41.57	0.041	R	ALSSQHQVRVEIESLFDGVDFSEPLTR	A
114	1	gi|229001389	Pinus pinaster EST, clone 4-3 JM D8 (MA9-D9-T7)	150	18820	5	5	2	2	29823	1	1	1	794.437	2380.29	3	2380.29	-0.0014	0	59.19	0.00034	R	TLTAVHEAILEDLVYPAEIVGK	R
114	1	gi|229001389	Pinus pinaster EST, clone 4-3 JM D8 (MA9-D9-T7)	150	18820	5	5	2	2	29827	1	1	1	1191.18	2380.34	2	2380.29	0.0517	0	64.48	8.7e-05	R	TLTAVHEAILEDLVYPAEIVGK	R
114	1	gi|229001389	Pinus pinaster EST, clone 4-3 JM D8 (MA9-D9-T7)	150	18820	5	5	2	2	29828	1	1	1	1191.18	2380.34	2	2380.29	0.0518	0	64.22	9.3e-05	R	TLTAVHEAILEDLVYPAEIVGK	R
114	1	gi|229001389	Pinus pinaster EST, clone 4-3 JM D8 (MA9-D9-T7)	150	18820	5	5	2	2	31673	1	1	1	635.096	2536.36	4	2536.39	-0.0346	1	40.3	0.021	R	TLTAVHEAILEDLVYPAEIVGKR	V
114	1	gi|229001389	Pinus pinaster EST, clone 4-3 JM D8 (MA9-D9-T7)	150	18820	5	5	2	2	31674	1	1	1	635.096	2536.36	4	2536.39	-0.0344	1	50.9	0.0019	R	TLTAVHEAILEDLVYPAEIVGKR	V
115	1	gi|169385	Pine glyceraldehyde-3-phosphate dehydrogenase (GapC1) mRNA, complete cds	145	46527	3	3	3	3	5971	1	1	1	656.844	1311.67	2	1311.69	-0.0128	0	66.63	0.00018	R	VVDLIVHMAATQ	-	Oxidation (M)	0.000000010000.0
115	1	gi|169385	Pine glyceraldehyde-3-phosphate dehydrogenase (GapC1) mRNA, complete cds	145	46527	3	3	3	3	17666	1	1	1	881.404	1760.79	2	1760.78	0.015	0	62.97	0.00024	K	LVSWYDNEWGYSSR	V
115	1	gi|169385	Pine glyceraldehyde-3-phosphate dehydrogenase (GapC1) mRNA, complete cds	145	46527	3	3	3	3	24359	1	1	1	683.685	2048.03	3	2048.06	-0.0276	0	78.5	5.7e-06	K	FGIVEGLMTTVHSITATQK	T	Oxidation (M)	0.0000000100000000000.0
116	1	gi|203295933	Pinus taeda isolate 4162 anonymous locus 0_12636_01 genomic sequence	142	16771	5	5	3	3	11109	1	1	1	760.365	1518.71	2	1518.72	-0.0027	0	42.53	0.038	K	VDPAYMGFFLSTR	D	Oxidation (M)	0.0000010000000.0
116	1	gi|203295933	Pinus taeda isolate 4162 anonymous locus 0_12636_01 genomic sequence	142	16771	5	5	3	3	12449	1	1	1	522.582	1564.72	3	1564.77	-0.0425	0	48.86	0.0085	R	SIIPFDEFGFTHR	G
116	1	gi|203295933	Pinus taeda isolate 4162 anonymous locus 0_12636_01 genomic sequence	142	16771	5	5	3	3	12450	1	1	1	522.582	1564.73	3	1564.77	-0.0422	0	72.12	4e-05	R	SIIPFDEFGFTHR	G
116	1	gi|203295933	Pinus taeda isolate 4162 anonymous locus 0_12636_01 genomic sequence	142	16771	5	5	3	3	24158	1	1	1	680.32	2037.94	3	2037.95	-0.0161	1	41.77	0.027	R	SDDRSIIPFDEFGFTHR	G
116	1	gi|203295933	Pinus taeda isolate 4162 anonymous locus 0_12636_01 genomic sequence	142	16771	5	5	3	3	24159	1	1	1	680.32	2037.94	3	2037.95	-0.0157	1	40.3	0.038	R	SDDRSIIPFDEFGFTHR	G
117	1	gi|92130760	Composition affecting programmed cell death and use thereof in modification of generation of forest plant	141	26836	2	2	1	1	31585	1	1	1	843.117	2526.33	3	2526.32	0.007	1	62.02	0.00015	K	IAPIEAPALSLEELKEATDNFGAK	A
117	1	gi|92130760	Composition affecting programmed cell death and use thereof in modification of generation of forest plant	141	26836	2	2	1	1	31586	1	1	1	843.117	2526.33	3	2526.32	0.007	1	115.06	7.3e-10	K	IAPIEAPALSLEELKEATDNFGAK	A
118	1	gi|187470023	estPtIFG_9156 Pine cDNA libraries, clones used as RFLP probes Pinus taeda STS cDNA clone 9156aM, sequence tagged site	139	22962	2	2	1	1	28424	1	1	1	761.022	2280.04	3	2280.04	-0.0007	1	88.52	3.8e-07	K	ADRDESSPYAAMLAAQDVAQR	C	Oxidation (M)	0.000000000001000000000.0
118	1	gi|187470023	estPtIFG_9156 Pine cDNA libraries, clones used as RFLP probes Pinus taeda STS cDNA clone 9156aM, sequence tagged site	139	22962	2	2	1	1	28425	1	1	1	761.022	2280.04	3	2280.04	-0.0005	1	81.36	2e-06	K	ADRDESSPYAAMLAAQDVAQR	C	Oxidation (M)	0.000000000001000000000.0
119	1	gi|52788389	Pinus halepensis clone 1R aldehyde dehydrogenase mRNA, partial cds	136	23202	3	3	2	2	5571	1	1	1	647.871	1293.73	2	1293.74	-0.0172	1	53.04	0.0035	K	AVVSPLKNPAWL	-
119	1	gi|52788389	Pinus halepensis clone 1R aldehyde dehydrogenase mRNA, partial cds	136	23202	3	3	2	2	8359	1	1	1	706.377	1410.74	2	1410.75	-0.0104	0	63.6	0.0003	K	GIYSLNNYLQVK	A
119	1	gi|52788389	Pinus halepensis clone 1R aldehyde dehydrogenase mRNA, partial cds	136	23202	3	3	2	2	8360	1	1	1	706.377	1410.74	2	1410.75	-0.0104	0	77.38	1.3e-05	K	GIYSLNNYLQVK	A
120	1	gi|187469970	estPtNCS_22B8 Pine cDNA libraries, needle, xylem Pinus taeda STS cDNA clone 22B8, sequence tagged site	136	17602	2	2	1	1	7516	1	1	1	690.846	1379.68	2	1379.69	-0.0094	0	75.16	2.3e-05	K	ANAVAVGNYLMNK	G	Oxidation (M)	0.0000000000100.0
120	1	gi|187469970	estPtNCS_22B8 Pine cDNA libraries, needle, xylem Pinus taeda STS cDNA clone 22B8, sequence tagged site	136	17602	2	2	1	1	7517	1	1	1	690.846	1379.68	2	1379.69	-0.0094	0	88.24	1.1e-06	K	ANAVAVGNYLMNK	G	Oxidation (M)	0.0000000000100.0
121	1	gi|339398375	TSA: Pinus sylvestris mRNA sequence, contig FTO7S8C02GRI67	135	8366	2	2	2	2	2028	1	1	1	546.294	1090.57	2	1090.6	-0.0284	0	45.49	0.026	R	SFQVLGIEAK	N
121	1	gi|339398375	TSA: Pinus sylvestris mRNA sequence, contig FTO7S8C02GRI67	135	8366	2	2	2	2	34543	1	1	1	958.49	2872.45	3	2872.41	0.0343	1	128.18	2.7e-11	R	SAAVELFLPKEDGSYGSLEETYQALR	S
122	1	gi|339383943	TSA: Pinus sylvestris mRNA sequence, contig FTO7S8C02G26YY	134	9342	3	3	2	2	13177	1	1	1	796.383	1590.75	2	1590.75	-0.0021	0	66.11	0.00015	R	MFYGPGGPYALFAGK	D	Oxidation (M)	0.100000000000000.0
122	1	gi|339383943	TSA: Pinus sylvestris mRNA sequence, contig FTO7S8C02G26YY	134	9342	3	3	2	2	13178	1	1	1	796.384	1590.75	2	1590.75	-0.0013	0	69.45	7e-05	R	MFYGPGGPYALFAGK	D	Oxidation (M)	0.100000000000000.0
122	1	gi|339383943	TSA: Pinus sylvestris mRNA sequence, contig FTO7S8C02G26YY	134	9342	3	3	2	2	23781	1	1	1	674.318	2019.93	3	2019.95	-0.0202	1	51.37	0.0027	R	MFYGPGGPYALFAGKDASR	A	Oxidation (M)	0.1000000000000000000.0
123	1	gi|203364360	Pinus taeda isolate 4264 anonymous locus UMN_7260_01 genomic sequence	134	22307	3	3	2	2	14651	1	1	1	824.369	1646.72	2	1646.72	0.006	0	59.97	0.0005	R	SLDPNYDPDDNLNR	S
123	1	gi|203364360	Pinus taeda isolate 4264 anonymous locus UMN_7260_01 genomic sequence	134	22307	3	3	2	2	14652	1	1	1	824.369	1646.72	2	1646.72	0.0062	0	60.29	0.00046	R	SLDPNYDPDDNLNR	S
123	1	gi|203364360	Pinus taeda isolate 4264 anonymous locus UMN_7260_01 genomic sequence	134	22307	3	3	2	2	33353	1	1	1	908.127	2721.36	3	2721.33	0.0259	1	64.15	7.4e-05	R	SSGLPAYQALPDQEPSSASISSSTTKI	-
124	1	gi|191645676	PtSIFG_0653 Pinus taeda cDNA libraries Pinus taeda STS cDNA clone RTHG1_20_A05_A029, sequence tagged site	133	29982	2	2	1	1	13990	1	1	1	811.429	1620.84	2	1620.85	-0.0026	0	74.84	2.1e-05	K	HNGNIALDDVIEIAK	V
124	1	gi|191645676	PtSIFG_0653 Pinus taeda cDNA libraries Pinus taeda STS cDNA clone RTHG1_20_A05_A029, sequence tagged site	133	29982	2	2	1	1	13995	1	1	1	811.432	1620.85	2	1620.85	0.0017	0	85.92	1.6e-06	K	HNGNIALDDVIEIAK	V
125	1	gi|229001738	Pinus pinaster EST, clone 14-1 XL D10 (14)	131	17191	3	3	1	1	28177	1	1	1	756.374	2266.1	3	2266.11	-0.0057	0	69.93	3e-05	R	AASNQILALFQDNYPEMVAR	K	Oxidation (M)	0.00000000000000001000.0
125	1	gi|229001738	Pinus pinaster EST, clone 14-1 XL D10 (14)	131	17191	3	3	1	1	28182	1	1	1	1134.08	2266.15	2	2266.11	0.0448	0	45.9	0.0077	R	AASNQILALFQDNYPEMVAR	K	Oxidation (M)	0.00000000000000001000.0
125	1	gi|229001738	Pinus pinaster EST, clone 14-1 XL D10 (14)	131	17191	3	3	1	1	28183	1	1	1	1134.09	2266.17	2	2266.11	0.0682	0	66.59	8.1e-05	R	AASNQILALFQDNYPEMVAR	K	Oxidation (M)	0.00000000000000001000.0
126	1	gi|92130757	Composition affecting programmed cell death and use thereof in modification of generation of forest plant	130	18985	2	2	2	2	15030	1	1	1	831.452	1660.89	2	1660.89	-0.0008	0	110.25	5e-09	K	AVVAQYNASQLITQR	E
126	1	gi|92130757	Composition affecting programmed cell death and use thereof in modification of generation of forest plant	130	18985	2	2	2	2	31973	1	1	1	858.12	2571.34	3	2571.33	0.0086	0	49.61	0.0027	R	AQGEATSAQLIGEAISNNPAFITLR	K
127	1	gi|203368822	Pinus taeda isolate 7856 anonymous locus CL1136Contig1_04 genomic sequence	126	6134	2	2	1	1	20363	1	1	1	933.958	1865.9	2	1865.88	0.0221	0	64.03	0.0002	K	MDATGNGGVIIDSGTSVTR	L	Oxidation (M)	0.1000000000000000000.0
127	1	gi|203368822	Pinus taeda isolate 7856 anonymous locus CL1136Contig1_04 genomic sequence	126	6134	2	2	1	1	20364	1	1	1	933.958	1865.9	2	1865.88	0.0221	0	89.55	5.5e-07	K	MDATGNGGVIIDSGTSVTR	L	Oxidation (M)	0.1000000000000000000.0
128	1	gi|229001551	Pinus pinaster EST, clone 13-8 XL F10 (MA4B-B11-T7)	126	16851	2	2	2	2	663	1	1	1	478.284	954.553	2	954.586	-0.0329	0	43.03	0.039	R	ALLDVGLVR	T
128	1	gi|229001551	Pinus pinaster EST, clone 13-8 XL F10 (MA4B-B11-T7)	126	16851	2	2	2	2	24976	1	1	1	1041.13	3120.36	3	3120.3	0.0616	1	114.35	1.4e-09	R	KLEMDEEYVGNEEATGEDYSVEPNDSR	R	Oxidation (M)	0.000100000000000000000000000.0
129	1	gi|339394231	TSA: Pinus sylvestris mRNA sequence, contig FTO7S8C02G4ATA	126	9967	4	3	3	2	3463	1	1	1	596.793	1191.57	2	1191.6	-0.0238	0	69.53	9.4e-05	K	GLPLMVEDFR	R	Oxidation (M)	0.0000100000.0
129	1	gi|339394231	TSA: Pinus sylvestris mRNA sequence, contig FTO7S8C02G4ATA	126	9967	4	3	3	2	3464	1	1	1	596.793	1191.57	2	1191.6	-0.0234	0	43.6	0.037	K	GLPLMVEDFR	R	Oxidation (M)	0.0000100000.0
129	1	gi|339394231	TSA: Pinus sylvestris mRNA sequence, contig FTO7S8C02G4ATA	126	9967	4	3	3	2	6153	1	1	1	440.887	1319.64	3	1319.69	-0.0532	1	53.04	0.0042	R	KGLPLMVEDFR	R	Oxidation (M)	0.00000100000.0
129	1	gi|339394231	TSA: Pinus sylvestris mRNA sequence, contig FTO7S8C02G4ATA	126	9967	4	3	3	2	6765	1	1	1	450.221	1347.64	3	1347.7	-0.0541	1	40.68	0.061	K	GLPLMVEDFRR	R	Oxidation (M)	0.00001000000.0
130	1	gi|191643621	PtSIFG_1018 Pinus taeda cDNA libraries Pinus taeda STS cDNA clone NXPV_041_H02, sequence tagged site	123	23825	2	2	1	1	26361	1	1	1	719.357	2155.05	3	2155.06	-0.0106	0	80.63	3.3e-06	K	TISELFTVDQFESLFSHR	N
130	1	gi|191643621	PtSIFG_1018 Pinus taeda cDNA libraries Pinus taeda STS cDNA clone NXPV_041_H02, sequence tagged site	123	23825	2	2	1	1	26367	1	1	1	1078.55	2155.08	2	2155.06	0.0258	0	64.22	0.00014	K	TISELFTVDQFESLFSHR	N
131	1	gi|162945913	Pinus radiata UDP-glucose dehydrogenase gene, partial sequence	119	53847	3	3	2	2	6889	1	1	1	677.319	1352.62	2	1352.64	-0.0123	0	67.71	0.00011	K	AADLTYWESAAR	M
131	1	gi|162945913	Pinus radiata UDP-glucose dehydrogenase gene, partial sequence	119	53847	3	3	2	2	6890	1	1	1	677.319	1352.62	2	1352.64	-0.0121	0	51.85	0.0044	K	AADLTYWESAAR	M
131	1	gi|162945913	Pinus radiata UDP-glucose dehydrogenase gene, partial sequence	119	53847	3	3	2	2	29506	1	1	1	1179.13	2356.25	2	2356.2	0.0531	0	45.27	0.0078	R	IAAWNSDQLPIYEPGLDEVVK	G
132	1	gi|339394776	TSA: Pinus sylvestris mRNA sequence, contig FTO7S8C01A2TLK	119	8853	2	2	1	1	12979	1	1	1	528.94	1583.8	3	1583.84	-0.0415	1	50.21	0.0056	-	TLPSTEPVEAVAKDK	V
132	1	gi|339394776	TSA: Pinus sylvestris mRNA sequence, contig FTO7S8C01A2TLK	119	8853	2	2	1	1	12981	1	1	1	528.94	1583.8	3	1583.84	-0.0415	1	95.88	1.5e-07	-	TLPSTEPVEAVAKDK	V
133	1	gi|339344507	TSA: Pinus sylvestris mRNA sequence, contig FTO7S8C02HUYJQ	118	8726	2	2	1	1	24306	1	1	1	1023.99	2045.97	2	2045.94	0.0319	0	84.97	1.3e-06	K	DGVYMYFEDNAGVIVNPK	G	Oxidation (M)	0.000010000000000000.0
133	1	gi|339344507	TSA: Pinus sylvestris mRNA sequence, contig FTO7S8C02HUYJQ	118	8726	2	2	1	1	24308	1	1	1	1024	2045.99	2	2045.94	0.0463	0	61.15	0.00037	K	DGVYMYFEDNAGVIVNPK	G	Oxidation (M)	0.000010000000000000.0
134	1	gi|203369001	Pinus taeda isolate 6249 anonymous locus CL1154Contig1_04 genomic sequence	118	9961	2	2	1	1	18839	1	1	1	603.966	1808.88	3	1808.91	-0.0282	1	77.39	1e-05	R	VFDKDQNGFISAAELR	H
134	1	gi|203369001	Pinus taeda isolate 6249 anonymous locus CL1154Contig1_04 genomic sequence	118	9961	2	2	1	1	18850	1	1	1	905.469	1808.92	2	1808.91	0.018	1	68.94	7e-05	R	VFDKDQNGFISAAELR	H
135	1	gi|607773	Pinus taeda clone p14A9 arabinogalactan-like protein mRNA, complete cds	116	45714	3	2	1	1	6552	1	1	1	669.866	1337.72	2	1337.73	-0.0171	0	40.08	0.069	K	AGQFNTFLSLLK	S
135	1	gi|607773	Pinus taeda clone p14A9 arabinogalactan-like protein mRNA, complete cds	116	45714	3	2	1	1	6553	1	1	1	669.866	1337.72	2	1337.73	-0.0171	0	69.27	8.4e-05	K	AGQFNTFLSLLK	S
135	1	gi|607773	Pinus taeda clone p14A9 arabinogalactan-like protein mRNA, complete cds	116	45714	3	2	1	1	6554	1	1	1	669.866	1337.72	2	1337.73	-0.0169	0	61.81	0.00047	K	AGQFNTFLSLLK	S
136	1	gi|229001521	Pinus pinaster EST, clone 13-5 XL D12 (MA3-G4-T7)	116	26570	3	3	1	1	2316	1	1	1	557.832	1113.65	2	1113.68	-0.0267	0	51.84	0.0046	R	VLITTDLLAR	G
136	1	gi|229001521	Pinus pinaster EST, clone 13-5 XL D12 (MA3-G4-T7)	116	26570	3	3	1	1	2317	1	1	1	557.832	1113.65	2	1113.68	-0.0266	0	71.18	5.4e-05	R	VLITTDLLAR	G
136	1	gi|229001521	Pinus pinaster EST, clone 13-5 XL D12 (MA3-G4-T7)	116	26570	3	3	1	1	2318	1	1	1	557.832	1113.65	2	1113.68	-0.0264	0	56.93	0.0014	R	VLITTDLLAR	G
137	1	gi|339382214	TSA: Pinus sylvestris mRNA sequence, contig pine1_c2478	116	8157	2	2	1	1	24046	1	1	1	678.668	2032.98	3	2033.01	-0.023	0	49.23	0.0047	R	VAAGANGEDIGGDQVYSGILK	W
137	1	gi|339382214	TSA: Pinus sylvestris mRNA sequence, contig pine1_c2478	116	8157	2	2	1	1	24051	1	1	1	1017.53	2033.04	2	2033.01	0.0298	0	84.57	1.4e-06	R	VAAGANGEDIGGDQVYSGILK	W
138	1	gi|229001535	Pinus pinaster EST, clone 13-6 XL F9 (MA3-H7-T7)	116	26835	2	2	2	2	23226	1	1	1	995.512	1989.01	2	1988.98	0.0284	0	79.75	4.2e-06	K	ANISIYDPQVTEDQIQR	D
138	1	gi|229001535	Pinus pinaster EST, clone 13-6 XL F9 (MA3-H7-T7)	116	26835	2	2	2	2	31990	1	1	1	858.45	2572.33	3	2572.31	0.0144	1	64.48	8.5e-05	K	GLLGDKANISIYDPQVTEDQIQR	D
139	1	gi|8515099	Pinus taeda clone PtaAGP4 putative arabinogalactan/proline-rich protein mRNA, complete cds	115	31886	1	1	1	1	18684	1	1	1	600.97	1799.89	3	1799.92	-0.0277	1	115.13	1.7e-09	K	AAEDAVKVTEIEPATEK	A
140	1	gi|229001534	Pinus pinaster EST, clone 13-6 XL F7 (MA3-H6-T7)	115	27075	6	6	3	3	1365	1	1	1	518.772	1035.53	2	1035.56	-0.0298	0	47.75	0.017	K	ATIGADFLTK	E
140	1	gi|229001534	Pinus pinaster EST, clone 13-6 XL F7 (MA3-H6-T7)	115	27075	6	6	3	3	1366	1	1	1	518.773	1035.53	2	1035.56	-0.0297	0	64.72	0.00035	K	ATIGADFLTK	E
140	1	gi|229001534	Pinus pinaster EST, clone 13-6 XL F7 (MA3-H6-T7)	115	27075	6	6	3	3	1367	1	1	1	518.773	1035.53	2	1035.56	-0.0286	0	48.66	0.014	K	ATIGADFLTK	E
140	1	gi|229001534	Pinus pinaster EST, clone 13-6 XL F7 (MA3-H6-T7)	115	27075	6	6	3	3	1368	1	1	1	518.773	1035.53	2	1035.56	-0.0286	0	58	0.0016	K	ATIGADFLTK	E
140	1	gi|229001534	Pinus pinaster EST, clone 13-6 XL F7 (MA3-H6-T7)	115	27075	6	6	3	3	1539	1	1	1	529.301	1056.59	2	1056.62	-0.0314	0	42.89	0.042	K	VIILGDSGVGK	T
140	1	gi|229001534	Pinus pinaster EST, clone 13-6 XL F7 (MA3-H6-T7)	115	27075	6	6	3	3	4145	1	1	1	613.797	1225.58	2	1225.6	-0.0192	0	44.77	0.025	K	GNIPYFETSAK	E
141	1	gi|1208775	Pinus banksiana alcohol dehydrogenase (AdhC2) mRNA, partial cds	114	47962	3	3	2	2	24945	1	1	1	694.029	2079.06	3	2079.08	-0.021	0	48.07	0.006	R	ILGHEAAGVVESVGEGVTDLK	E
141	1	gi|1208775	Pinus banksiana alcohol dehydrogenase (AdhC2) mRNA, partial cds	114	47962	3	3	2	2	24959	1	1	1	1040.57	2079.12	2	2079.08	0.0381	0	74.48	1.3e-05	R	ILGHEAAGVVESVGEGVTDLK	E
141	1	gi|1208775	Pinus banksiana alcohol dehydrogenase (AdhC2) mRNA, partial cds	114	47962	3	3	2	2	34570	1	1	1	959.843	2876.51	3	2876.47	0.032	1	40.5	0.017	K	AAVAWAAGEPLKIEEVEVAPPQAMEVR	I	Oxidation (M)	0.000000000000000000000001000.0
142	1	gi|339334271	TSA: Pinus sylvestris mRNA sequence, contig FTO7S8C02H952J	114	6609	2	2	1	1	16519	1	1	1	573.957	1718.85	3	1718.88	-0.0335	1	82.48	3.4e-06	R	QLIADAKESFDNQLK	I
142	1	gi|339334271	TSA: Pinus sylvestris mRNA sequence, contig FTO7S8C02H952J	114	6609	2	2	1	1	16533	1	1	1	860.456	1718.9	2	1718.88	0.0135	1	56.81	0.0013	R	QLIADAKESFDNQLK	I
143	1	gi|229001284	Pinus pinaster EST, clone 4-10 JM F5 (MA2-B07-M13F)	113	6872	2	2	1	1	3775	1	1	1	603.807	1205.6	2	1205.62	-0.0205	0	80.1	9.1e-06	K	AFLDATGGLWR	T
143	1	gi|229001284	Pinus pinaster EST, clone 4-10 JM F5 (MA2-B07-M13F)	113	6872	2	2	1	1	3777	1	1	1	603.807	1205.6	2	1205.62	-0.0203	0	66.56	0.00021	K	AFLDATGGLWR	T
144	1	gi|4104458	Pinus taeda caffeoyl-CoA O-methyltransferase (CCoAOMT) mRNA, complete cds	113	45645	3	3	2	2	29943	1	1	1	1194.13	2386.25	2	2386.2	0.0513	0	53.06	0.0014	K	HPWNLMTTSADEGQFLGLLLK	L	Oxidation (M)	0.000001000000000000000.0
144	1	gi|4104458	Pinus taeda caffeoyl-CoA O-methyltransferase (CCoAOMT) mRNA, complete cds	113	45645	3	3	2	2	33363	1	1	1	908.498	2722.47	3	2722.44	0.0268	1	46.17	0.0052	K	VGGLIAYDNTLWNGSVVAPPDAPLRK	Y
144	1	gi|4104458	Pinus taeda caffeoyl-CoA O-methyltransferase (CCoAOMT) mRNA, complete cds	113	45645	3	3	2	2	33364	1	1	1	908.498	2722.47	3	2722.44	0.0268	1	49.77	0.0023	K	VGGLIAYDNTLWNGSVVAPPDAPLRK	Y
145	1	gi|33076692	Compositions isolated from plant cells and utilization of the same in modifying plant cell signal transduction	113	96403	2	2	2	2	13436	1	1	1	800.931	1599.85	2	1599.85	0.0015	0	83.42	2.5e-06	R	SNLLTGSLPSDLANAK	A
145	1	gi|33076692	Compositions isolated from plant cells and utilization of the same in modifying plant cell signal transduction	113	96403	2	2	2	2	26725	1	1	1	727.042	2178.1	3	2178.11	-0.0097	0	59.33	0.0004	K	LLVYDYMPAGSLSALLHGSR	G	Oxidation (M)	0.00000010000000000000.0
146	1	gi|203371325	Pinus taeda isolate 6883 anonymous locus CL1437Contig1_03 genomic sequence	112	7682	1	1	1	1	19245	1	1	1	914.51	1827.01	2	1826.99	0.0164	0	112.45	2.5e-09	R	IFNLGNTSPVSVPDLVR	I
147	1	gi|33045924	Materials and method for modification of plant cell wall polysaccharides	110	12640	2	1	1	1	6620	1	1	1	671.349	2011.03	3	2011.05	-0.0237	1	43.09	0.07	K	TWAGKDENIPAAQAALLSR	C
147	1	gi|33045924	Materials and method for modification of plant cell wall polysaccharides	110	12640	2	1	1	1	23659	1	1	1	1006.55	2011.08	2	2011.05	0.028	1	89.75	4e-07	K	TWAGKDENIPAAQAALLSR	C
148	1	gi|339369815	TSA: Pinus sylvestris mRNA sequence, contig FTO7S8C02F5J56	110	7396	2	2	1	1	5864	1	1	1	655.322	1308.63	2	1308.65	-0.0164	0	73.86	3.3e-05	K	VVASFEGSFPNR	I
148	1	gi|339369815	TSA: Pinus sylvestris mRNA sequence, contig FTO7S8C02F5J56	110	7396	2	2	1	1	5867	1	1	1	655.323	1308.63	2	1308.65	-0.0149	0	63.32	0.00037	K	VVASFEGSFPNR	I
149	1	gi|339372011	TSA: Pinus sylvestris mRNA sequence, contig FTO7S8C02IP5TG	109	10062	1	1	1	1	25482	1	1	1	527.249	2104.97	4	2105.02	-0.0524	1	109.06	4.6e-09	R	TQSYPFSEEKDLHVNVGR	L
150	1	gi|361069228	Pinus radiata isolate 6897 hypothetical protein (CL2299Contig1_03) gene, partial cds	108	13356	3	3	1	1	24940	1	1	1	694.023	2079.05	3	2079.07	-0.0272	0	41.17	0.029	R	NMIIVPEMIGSIIGVYNGK	T	2 Oxidation (M)	0.0100000100000000000.0
150	1	gi|361069228	Pinus radiata isolate 6897 hypothetical protein (CL2299Contig1_03) gene, partial cds	108	13356	3	3	1	1	24956	1	1	1	1040.56	2079.1	2	2079.07	0.0304	0	63.66	0.00016	R	NMIIVPEMIGSIIGVYNGK	T	2 Oxidation (M)	0.0100000100000000000.0
150	1	gi|361069228	Pinus radiata isolate 6897 hypothetical protein (CL2299Contig1_03) gene, partial cds	108	13356	3	3	1	1	24957	1	1	1	1040.56	2079.11	2	2079.07	0.0325	0	59.47	0.00042	R	NMIIVPEMIGSIIGVYNGK	T	2 Oxidation (M)	0.0100000100000000000.0
151	1	gi|339383321	TSA: Pinus sylvestris mRNA sequence, contig FTO7S8C02FZMZ9	107	9427	3	2	1	1	3880	1	1	1	404.542	1210.6	3	1210.66	-0.0573	0	58.22	0.0014	R	AFVPPQHFIR	L
151	1	gi|339383321	TSA: Pinus sylvestris mRNA sequence, contig FTO7S8C02FZMZ9	107	9427	3	2	1	1	3881	1	1	1	404.542	1210.6	3	1210.66	-0.0573	0	71.38	6.8e-05	R	AFVPPQHFIR	L
151	1	gi|339383321	TSA: Pinus sylvestris mRNA sequence, contig FTO7S8C02FZMZ9	107	9427	3	2	1	1	3882	1	1	1	404.542	1210.6	3	1210.66	-0.0572	0	41.59	0.064	R	AFVPPQHFIR	L
152	1	gi|339338639	TSA: Pinus sylvestris mRNA sequence, contig FTO7S8C02HI9TX	106	8904	4	2	1	1	2328	1	1	1	558.312	1114.61	2	1114.63	-0.0254	0	62.63	0.00046	K	GIVVSSVAEVR	Q
152	1	gi|339338639	TSA: Pinus sylvestris mRNA sequence, contig FTO7S8C02HI9TX	106	8904	4	2	1	1	2329	1	1	1	558.312	1114.61	2	1114.63	-0.0254	0	40.29	0.079	K	GIVVSSVAEVR	Q
152	1	gi|339338639	TSA: Pinus sylvestris mRNA sequence, contig FTO7S8C02HI9TX	106	8904	4	2	1	1	2330	1	1	1	558.312	1114.61	2	1114.63	-0.0252	0	63.77	0.00035	K	GIVVSSVAEVR	Q
152	1	gi|339338639	TSA: Pinus sylvestris mRNA sequence, contig FTO7S8C02HI9TX	106	8904	4	2	1	1	2331	1	1	1	558.314	1114.61	2	1114.63	-0.0217	0	40.24	0.079	K	GIVVSSVAEVR	Q
153	1	gi|339405653	TSA: Pinus sylvestris mRNA sequence, contig FTO7S8C02HDZGM	105	9134	3	3	2	2	15529	1	1	1	840.406	1678.8	2	1678.79	0.0063	0	44.47	0.018	R	AVLMDLEPGTMDSLR	T	2 Oxidation (M)	0.000100000010000.0
153	1	gi|339405653	TSA: Pinus sylvestris mRNA sequence, contig FTO7S8C02HDZGM	105	9134	3	3	2	2	15531	1	1	1	840.406	1678.8	2	1678.79	0.0076	0	41.84	0.033	R	AVLMDLEPGTMDSLR	T	2 Oxidation (M)	0.000100000010000.0
153	1	gi|339405653	TSA: Pinus sylvestris mRNA sequence, contig FTO7S8C02HDZGM	105	9134	3	3	2	2	34438	1	1	1	952.471	2854.39	3	2854.36	0.0347	0	70.49	1.4e-05	R	TGPYGQIFRPDNFVFGQNGAGNNWAK	G
154	1	gi|339408986	TSA: Pinus sylvestris mRNA sequence, contig pine3_c2092	104	8681	2	2	2	2	1344	1	1	1	517.77	1033.52	2	1033.56	-0.0308	0	66.47	0.00025	R	ALGDYLQVR	V
154	1	gi|339408986	TSA: Pinus sylvestris mRNA sequence, contig pine3_c2092	104	8681	2	2	2	2	8876	1	1	1	716.034	2145.08	3	2145.09	-0.0094	0	65.56	0.00013	R	GIVPFCQGLDVIQQAQSGTGK	T
155	1	gi|339405294	TSA: Pinus sylvestris mRNA sequence, contig pine3_c1418	103	8057	3	3	2	2	6586	1	1	1	670.823	1339.63	2	1339.64	-0.0103	0	50.99	0.0064	K	IFYDDAVNVER	R
155	1	gi|339405294	TSA: Pinus sylvestris mRNA sequence, contig pine3_c1418	103	8057	3	3	2	2	13289	1	1	1	798.876	1595.74	2	1595.74	0.0007	0	55.81	0.0016	K	YAWGFDELQPQSR	S
155	1	gi|339405294	TSA: Pinus sylvestris mRNA sequence, contig pine3_c1418	103	8057	3	3	2	2	13290	1	1	1	798.877	1595.74	2	1595.74	0.0017	0	51.49	0.0043	K	YAWGFDELQPQSR	S
156	1	gi|339347452	TSA: Pinus sylvestris mRNA sequence, contig FTO7S8C01ANTQG	103	8190	2	2	1	1	22752	1	1	1	492.997	1967.96	4	1968.02	-0.063	1	43.83	0.02	R	AGIQEVHFLPFNPTDKR	T
156	1	gi|339347452	TSA: Pinus sylvestris mRNA sequence, contig FTO7S8C01ANTQG	103	8190	2	2	1	1	22765	1	1	1	657.009	1968	3	1968.02	-0.018	1	83.39	2.2e-06	R	AGIQEVHFLPFNPTDKR	T
157	1	gi|203351695	Pinus taeda isolate 5037 anonymous locus 2_9400_01 genomic sequence	103	15880	2	2	2	2	5180	1	1	1	639.375	1276.73	2	1276.75	-0.0154	0	53.61	0.003	K	GVDVVVIPAGVPR	K
157	1	gi|203351695	Pinus taeda isolate 5037 anonymous locus 2_9400_01 genomic sequence	103	15880	2	2	2	2	20881	1	1	1	944.015	1886.02	2	1886	0.019	0	72.1	2.7e-05	K	MSPLISGLHLYDIANVK	G	Oxidation (M)	0.10000000000000000.0
158	1	gi|339373664	TSA: Pinus sylvestris mRNA sequence, contig FTO7S8C02FM93Z	102	8053	2	2	2	2	6829	1	1	1	450.897	1349.67	3	1349.73	-0.0635	0	61.19	0.0006	K	IELPHWTDLVK	T
158	1	gi|339373664	TSA: Pinus sylvestris mRNA sequence, contig FTO7S8C02FM93Z	102	8053	2	2	2	2	15667	1	1	1	843.899	1685.78	2	1685.77	0.01	0	67.23	9.4e-05	K	ELAPYDPDWYYVR	A
159	1	gi|339347899	TSA: Pinus sylvestris mRNA sequence, contig FTO7S8C01AZCWV	102	10033	1	1	1	1	25376	1	1	1	701.037	2100.09	3	2100.11	-0.021	1	102.29	2.4e-08	R	IPLSQVLDEVGFEEKLER	T
160	1	gi|229001457	Pinus pinaster EST, clone 13-1 XL B6 (MA3-A10-T7)	102	10757	2	2	1	1	27357	1	1	1	738.704	2213.09	3	2213.1	-0.0092	1	72.58	1.8e-05	R	LAQEVNGDALGEEFKGYVFK	I
160	1	gi|229001457	Pinus pinaster EST, clone 13-1 XL B6 (MA3-A10-T7)	102	10757	2	2	1	1	27359	1	1	1	1107.58	2213.14	2	2213.1	0.0394	1	67.36	5.9e-05	R	LAQEVNGDALGEEFKGYVFK	I
161	1	gi|339381614	TSA: Pinus sylvestris mRNA sequence, contig pine1_c2271	101	13185	2	2	2	2	5964	1	1	1	438.222	1311.65	3	1311.69	-0.0482	0	83.65	3.5e-06	K	YAPTIGIAVDHR	R
161	1	gi|339381614	TSA: Pinus sylvestris mRNA sequence, contig pine1_c2271	101	13185	2	2	2	2	36966	1	1	1	1162.3	3483.87	3	3483.8	0.0753	0	46.84	0.002	K	AGDSSPEELATATQVQGVYLPISQEKPSVEIIK	V
162	1	gi|339351729	TSA: Pinus sylvestris mRNA sequence, contig FTO7S8C01C1GLY	100	9212	1	1	1	1	8351	1	1	1	471.228	1410.66	3	1410.71	-0.0469	0	99.54	7.5e-08	K	AGVIHLDDSSLER	F
163	1	gi|203393289	Pinus taeda isolate 7286 anonymous locus CL926Contig1_03 genomic sequence	97	7396	2	2	1	1	8793	1	1	1	476.897	1427.67	3	1427.72	-0.0456	1	55.71	0.0018	R	VDEREPASAWLR	E
163	1	gi|203393289	Pinus taeda isolate 7286 anonymous locus CL926Contig1_03 genomic sequence	97	7396	2	2	1	1	8795	1	1	1	476.898	1427.67	3	1427.72	-0.0445	1	74.33	2.6e-05	R	VDEREPASAWLR	E
164	1	gi|339392962	TSA: Pinus sylvestris mRNA sequence, contig FTO7S8C02G25HX	96	8618	2	2	2	2	5690	1	1	1	434.209	1299.61	3	1299.66	-0.0509	0	43.44	0.036	R	QLDGSHVEFLR	G
164	1	gi|339392962	TSA: Pinus sylvestris mRNA sequence, contig FTO7S8C02G25HX	96	8618	2	2	2	2	10028	1	1	1	493.6	1477.78	3	1477.83	-0.0467	0	78.22	1.1e-05	K	LVEILNPENKPGR	L
165	1	gi|203362697	Pinus taeda isolate 4514 anonymous locus UMN_5833_01 genomic sequence	95	17366	3	2	2	2	2870	1	1	1	578.821	1155.63	2	1155.65	-0.0234	0	53.08	0.0043	R	DGILLLELDR	L
165	1	gi|203362697	Pinus taeda isolate 4514 anonymous locus UMN_5833_01 genomic sequence	95	17366	3	2	2	2	2871	1	1	1	578.821	1155.63	2	1155.65	-0.0229	0	41.24	0.066	R	DGILLLELDR	L
165	1	gi|203362697	Pinus taeda isolate 4514 anonymous locus UMN_5833_01 genomic sequence	95	17366	3	2	2	2	5726	1	1	1	651.357	1300.7	2	1300.72	-0.0181	0	79.41	9.2e-06	R	GIPATLGVLGTMR	L	Oxidation (M)	0.0000000000010.0
166	1	gi|203341241	Pinus taeda isolate 4398 anonymous locus 2_3867_02 genomic sequence	94	22173	2	2	1	1	9699	1	1	1	732.877	1463.74	2	1463.74	-0.0053	0	47.12	0.014	K	YMVIQGEPGSVIR	G	Oxidation (M)	0.0100000000000.0
166	1	gi|203341241	Pinus taeda isolate 4398 anonymous locus 2_3867_02 genomic sequence	94	22173	2	2	1	1	9700	1	1	1	732.877	1463.74	2	1463.74	-0.0053	0	70.8	6e-05	K	YMVIQGEPGSVIR	G	Oxidation (M)	0.0100000000000.0
167	1	gi|229001790	Pinus pinaster EST, clone 14-3 XL F1 (MA4B-F3-T7)	92	11759	1	1	1	1	14075	1	1	1	813.396	1624.78	2	1624.77	0.0048	0	92.49	3.5e-07	K	VYSLAEVSEHNYSK	D
168	1	gi|145699412	Pinus sylvestris var. mongolica carotenoid cleavage dioxygenase (CCD) mRNA, partial cds	92	11952	2	2	2	2	2421	1	1	1	561.788	1121.56	2	1121.59	-0.0259	0	63.75	0.00039	R	FGSEAIFVPR	D
168	1	gi|145699412	Pinus sylvestris var. mongolica carotenoid cleavage dioxygenase (CCD) mRNA, partial cds	92	11952	2	2	2	2	12613	1	1	1	786.416	1570.82	2	1570.82	-0.0069	0	50.7	0.0057	R	YVYGTVLDSVTQVK	G
169	1	gi|2317761	Pinus taeda Wilm~s tumor supressor homolog (lp20) mRNA, complete cds	92	39687	2	2	1	1	2845	1	1	1	577.854	1153.69	2	1153.72	-0.0248	0	57.77	0.00088	R	VAIGQVLLSVR	S
169	1	gi|2317761	Pinus taeda Wilm~s tumor supressor homolog (lp20) mRNA, complete cds	92	39687	2	2	1	1	2846	1	1	1	577.854	1153.69	2	1153.72	-0.0244	0	65.28	0.00016	R	VAIGQVLLSVR	S
170	1	gi|339380697	TSA: Pinus sylvestris mRNA sequence, contig FTO7S8C02JC89V	90	9486	4	3	4	3	827	1	1	1	488.262	974.51	2	974.544	-0.0334	0	41.76	0.077	R	LPLQDVYK	I
170	1	gi|339380697	TSA: Pinus sylvestris mRNA sequence, contig FTO7S8C02JC89V	90	9486	4	3	4	3	1243	1	1	1	513.294	1024.57	2	1024.6	-0.0294	0	47.62	0.015	K	IGGIGTVPVGR	V
170	1	gi|339380697	TSA: Pinus sylvestris mRNA sequence, contig FTO7S8C02JC89V	90	9486	4	3	4	3	32282	1	1	1	868.784	2603.33	3	2603.31	0.017	1	66.12	5.2e-05	R	STNLDWYKGPTLLEALDQVSEPK	R
170	1	gi|339380697	TSA: Pinus sylvestris mRNA sequence, contig FTO7S8C02JC89V	90	9486	4	3	4	3	33225	1	1	1	904.119	2709.33	3	2709.31	0.0228	1	49.91	0.0023	-	VGYNPDKIPFVPISGFEGDNMIER	S	Oxidation (M)	0.000000000000000000001000.0
171	1	gi|33034054	Materials and methods for the modification of plant lignin content	90	26732	2	2	1	1	9693	1	1	1	732.863	1463.71	2	1463.72	-0.0061	1	65.68	0.00019	K	YTTVDEYLSKFV	-
171	1	gi|33034054	Materials and methods for the modification of plant lignin content	90	26732	2	2	1	1	9694	1	1	1	732.863	1463.71	2	1463.72	-0.0061	1	45.55	0.02	K	YTTVDEYLSKFV	-
172	1	gi|203365335	Pinus taeda isolate 8066 anonymous locus UMN_CL124Contig1_02 genomic sequence	87	17309	1	1	1	1	12671	1	1	1	787.909	1573.8	2	1573.8	0.0007	0	87.06	1.3e-06	K	TIAECLADELINAAK	G
173	1	gi|310689216	Pinus sylvestris isolate Uusikaupunki 8 aconitate hydratase (aco) gene, partial cds	87	76643	2	2	2	2	7529	1	1	1	460.928	1379.76	3	1379.81	-0.0525	1	62.95	0.00035	R	LVNKLLNGEVGPK	T
173	1	gi|310689216	Pinus sylvestris isolate Uusikaupunki 8 aconitate hydratase (aco) gene, partial cds	87	76643	2	2	2	2	22282	1	1	1	975.964	1949.91	2	1949.91	0.0063	0	48.98	0.0059	K	SAGHDTIVLAGSEYGSGSSR	D
174	1	gi|33046459	Materials and method for modification of plant cell wall polysaccharides	86	14102	1	1	1	1	15929	1	1	1	849.409	1696.8	2	1696.78	0.0191	0	86.43	1.3e-06	K	IYSSLWNADDWATR	G
175	1	gi|229001528	Pinus pinaster EST, clone 13-6 XL G8 (MA3-H10-T7)	86	28830	1	1	1	1	10397	1	1	1	746.388	1490.76	2	1490.77	-0.0035	0	86.17	1.7e-06	K	ISLSSPEQSVMAVK	K	Oxidation (M)	0.00000000001000.0
[truncated: 245 more rows]

## Sheet: mCW-P3
Table S3b. Proteins identified from fractions mCW-P2, mCW-P3, sCW-P2 and sCW-P3 after FFE enrichment of Golgi membranes from developing xylem of pine. Protein identifications were made with one or more significantly matching peptides by Mascot (p < 0.05) against Pinus spp. proteins at GenBank (July 2012). Column headers are standard outputs from the Mascot search engine (http://www.matrixscience.…
prot_hit_num	prot_family_member	prot_acc	prot_desc	prot_score	prot_mass	prot_matches	prot_matches_sig	prot_sequences	prot_sequences_sig	pep_query	pep_rank	pep_isbold	pep_isunique	pep_exp_mz	pep_exp_mr	pep_exp_z	pep_calc_mr	pep_delta	pep_miss	pep_score	pep_expect	pep_res_before	pep_seq	pep_res_after	pep_var_mod	pep_var_mod_pos
1	1	gi|162945897	Pinus radiata actin gene, partial sequence	13269	55148	346	344	13	13	3301	1	1	1	400.217	1197.63	3	1197.7	-0.0683	0	65.7	0.00023	R	AVFPSIVGRPR	H
1	1	gi|162945897	Pinus radiata actin gene, partial sequence	13269	55148	346	344	13	13	3302	1	1	1	400.217	1197.63	3	1197.7	-0.0682	0	56.5	0.0019	R	AVFPSIVGRPR	H
1	1	gi|162945897	Pinus radiata actin gene, partial sequence	13269	55148	346	344	13	13	3303	1	1	1	400.217	1197.63	3	1197.7	-0.0679	0	49.56	0.0094	R	AVFPSIVGRPR	H
1	1	gi|162945897	Pinus radiata actin gene, partial sequence	13269	55148	346	344	13	13	3304	1	1	1	400.217	1197.63	3	1197.7	-0.0677	0	52	0.0053	R	AVFPSIVGRPR	H
1	1	gi|162945897	Pinus radiata actin gene, partial sequence	13269	55148	346	344	13	13	3307	1	1	1	400.218	1197.63	3	1197.7	-0.067	0	45.53	0.024	R	AVFPSIVGRPR	H
1	1	gi|162945897	Pinus radiata actin gene, partial sequence	13269	55148	346	344	13	13	3308	1	1	1	400.218	1197.63	3	1197.7	-0.067	0	43.52	0.038	R	AVFPSIVGRPR	H
1	1	gi|162945897	Pinus radiata actin gene, partial sequence	13269	55148	346	344	13	13	3309	1	1	1	400.218	1197.63	3	1197.7	-0.0669	0	53.37	0.0039	R	AVFPSIVGRPR	H
1	1	gi|162945897	Pinus radiata actin gene, partial sequence	13269	55148	346	344	13	13	3310	1	1	1	400.218	1197.63	3	1197.7	-0.0668	0	44.38	0.031	R	AVFPSIVGRPR	H
1	1	gi|162945897	Pinus radiata actin gene, partial sequence	13269	55148	346	344	13	13	3311	1	1	1	400.218	1197.63	3	1197.7	-0.0666	0	52.13	0.0052	R	AVFPSIVGRPR	H
1	1	gi|162945897	Pinus radiata actin gene, partial sequence	13269	55148	346	344	13	13	3312	1	1	1	400.218	1197.63	3	1197.7	-0.0665	0	54.29	0.0031	R	AVFPSIVGRPR	H
1	1	gi|162945897	Pinus radiata actin gene, partial sequence	13269	55148	346	344	13	13	3313	1	1	1	400.218	1197.63	3	1197.7	-0.0664	0	51.61	0.0058	R	AVFPSIVGRPR	H
1	1	gi|162945897	Pinus radiata actin gene, partial sequence	13269	55148	346	344	13	13	3316	1	1	1	599.846	1197.68	2	1197.7	-0.0215	0	49.11	0.0089	R	AVFPSIVGRPR	H
1	1	gi|162945897	Pinus radiata actin gene, partial sequence	13269	55148	346	344	13	13	3317	1	1	1	599.846	1197.68	2	1197.7	-0.021	0	62.14	0.00044	R	AVFPSIVGRPR	H
1	1	gi|162945897	Pinus radiata actin gene, partial sequence	13269	55148	346	344	13	13	3318	1	1	1	599.846	1197.68	2	1197.7	-0.021	0	47.81	0.012	R	AVFPSIVGRPR	H
1	1	gi|162945897	Pinus radiata actin gene, partial sequence	13269	55148	346	344	13	13	3319	1	1	1	599.846	1197.68	2	1197.7	-0.0208	0	53.51	0.0032	R	AVFPSIVGRPR	H
1	1	gi|162945897	Pinus radiata actin gene, partial sequence	13269	55148	346	344	13	13	3321	1	1	1	599.846	1197.68	2	1197.7	-0.0206	0	57.78	0.0012	R	AVFPSIVGRPR	H
1	1	gi|162945897	Pinus radiata actin gene, partial sequence	13269	55148	346	344	13	13	3323	1	1	1	599.846	1197.68	2	1197.7	-0.0205	0	55.39	0.0021	R	AVFPSIVGRPR	H
1	1	gi|162945897	Pinus radiata actin gene, partial sequence	13269	55148	346	344	13	13	3324	1	1	1	599.846	1197.68	2	1197.7	-0.0205	0	41.69	0.048	R	AVFPSIVGRPR	H
1	1	gi|162945897	Pinus radiata actin gene, partial sequence	13269	55148	346	344	13	13	3325	1	1	1	599.846	1197.68	2	1197.7	-0.0205	0	46.47	0.016	R	AVFPSIVGRPR	H
1	1	gi|162945897	Pinus radiata actin gene, partial sequence	13269	55148	346	344	13	13	3326	1	1	1	599.846	1197.68	2	1197.7	-0.0205	0	52.66	0.0039	R	AVFPSIVGRPR	H
1	1	gi|162945897	Pinus radiata actin gene, partial sequence	13269	55148	346	344	13	13	3327	1	1	1	599.846	1197.68	2	1197.7	-0.0204	0	40.96	0.057	R	AVFPSIVGRPR	H
1	1	gi|162945897	Pinus radiata actin gene, partial sequence	13269	55148	346	344	13	13	3328	1	1	1	599.846	1197.68	2	1197.7	-0.0203	0	49.9	0.0073	R	AVFPSIVGRPR	H
1	1	gi|162945897	Pinus radiata actin gene, partial sequence	13269	55148	346	344	13	13	9292	1	1	1	487.215	1458.62	3	1458.67	-0.0509	0	73.12	2.5e-05	K	AEYDESGPSIVHR	K
1	1	gi|162945897	Pinus radiata actin gene, partial sequence	13269	55148	346	344	13	13	11430	1	1	1	767.913	1533.81	2	1533.81	0.0048	1	74.32	3.1e-05	R	DLTDALMKILTER	G	Oxidation (M)	0.0000001000000.0
1	1	gi|162945897	Pinus radiata actin gene, partial sequence	13269	55148	346	344	13	13	11792	1	1	1	516.591	1546.75	3	1546.8	-0.0513	1	44.55	0.023	R	LDLAGRDLTDALMK	I	Oxidation (M)	0.00000000000010.0
1	1	gi|162945897	Pinus radiata actin gene, partial sequence	13269	55148	346	344	13	13	11798	1	1	1	516.592	1546.75	3	1546.8	-0.0494	1	41.88	0.043	R	LDLAGRDLTDALMK	I	Oxidation (M)	0.00000000000010.0
1	1	gi|162945897	Pinus radiata actin gene, partial sequence	13269	55148	346	344	13	13	11799	1	1	1	516.592	1546.75	3	1546.8	-0.0493	1	45.99	0.017	R	LDLAGRDLTDALMK	I	Oxidation (M)	0.00000000000010.0
1	1	gi|162945897	Pinus radiata actin gene, partial sequence	13269	55148	346	344	13	13	11800	1	1	1	516.592	1546.75	3	1546.8	-0.0477	1	73.62	2.9e-05	R	LDLAGRDLTDALMK	I	Oxidation (M)	0.00000000000010.0
1	1	gi|162945897	Pinus radiata actin gene, partial sequence	13269	55148	346	344	13	13	11804	1	1	1	516.593	1546.76	3	1546.8	-0.0464	1	43.32	0.031	R	LDLAGRDLTDALMK	I	Oxidation (M)	0.00000000000010.0
1	1	gi|162945897	Pinus radiata actin gene, partial sequence	13269	55148	346	344	13	13	11808	1	1	1	516.593	1546.76	3	1546.8	-0.0455	1	51.74	0.0045	R	LDLAGRDLTDALMK	I	Oxidation (M)	0.00000000000010.0
1	1	gi|162945897	Pinus radiata actin gene, partial sequence	13269	55148	346	344	13	13	11809	1	1	1	516.593	1546.76	3	1546.8	-0.0452	1	50.39	0.0061	R	LDLAGRDLTDALMK	I	Oxidation (M)	0.00000000000010.0
1	1	gi|162945897	Pinus radiata actin gene, partial sequence	13269	55148	346	344	13	13	11810	1	1	1	516.593	1546.76	3	1546.8	-0.0449	1	54.88	0.0022	R	LDLAGRDLTDALMK	I	Oxidation (M)	0.00000000000010.0
1	1	gi|162945897	Pinus radiata actin gene, partial sequence	13269	55148	346	344	13	13	11812	1	1	1	516.593	1546.76	3	1546.8	-0.0444	1	61.77	0.00044	R	LDLAGRDLTDALMK	I	Oxidation (M)	0.00000000000010.0
1	1	gi|162945897	Pinus radiata actin gene, partial sequence	13269	55148	346	344	13	13	11814	1	1	1	516.593	1546.76	3	1546.8	-0.0441	1	56.81	0.0014	R	LDLAGRDLTDALMK	I	Oxidation (M)	0.00000000000010.0
1	1	gi|162945897	Pinus radiata actin gene, partial sequence	13269	55148	346	344	13	13	11815	1	1	1	516.593	1546.76	3	1546.8	-0.0439	1	51.97	0.0042	R	LDLAGRDLTDALMK	I	Oxidation (M)	0.00000000000010.0
1	1	gi|162945897	Pinus radiata actin gene, partial sequence	13269	55148	346	344	13	13	1109	1	1	1	516.596	1546.77	3	1546.8	-0.0352	1	57.73	0.0012	R	LDLAGRDLTDALMK	I	Oxidation (M)	0.00000000000010.0
1	1	gi|162945897	Pinus radiata actin gene, partial sequence	13269	55148	346	344	13	13	11843	1	1	1	774.411	1546.81	2	1546.8	0.0056	1	51.06	0.0053	R	LDLAGRDLTDALMK	I	Oxidation (M)	0.00000000000010.0
1	1	gi|162945897	Pinus radiata actin gene, partial sequence	13269	55148	346	344	13	13	11844	1	1	1	774.411	1546.81	2	1546.8	0.0056	1	54.15	0.0026	R	LDLAGRDLTDALMK	I	Oxidation (M)	0.00000000000010.0
1	1	gi|162945897	Pinus radiata actin gene, partial sequence	13269	55148	346	344	13	13	11847	1	1	1	774.411	1546.81	2	1546.8	0.0058	1	78.14	1e-05	R	LDLAGRDLTDALMK	I	Oxidation (M)	0.00000000000010.0
1	1	gi|162945897	Pinus radiata actin gene, partial sequence	13269	55148	346	344	13	13	11853	1	1	1	774.412	1546.81	2	1546.8	0.0065	1	52.31	0.004	R	LDLAGRDLTDALMK	I	Oxidation (M)	0.00000000000010.0
1	1	gi|162945897	Pinus radiata actin gene, partial sequence	13269	55148	346	344	13	13	11864	1	1	1	774.412	1546.81	2	1546.8	0.0074	1	45.6	0.019	R	LDLAGRDLTDALMK	I	Oxidation (M)	0.00000000000010.0
1	1	gi|162945897	Pinus radiata actin gene, partial sequence	13269	55148	346	344	13	13	11869	1	1	1	774.413	1546.81	2	1546.8	0.0081	1	48.72	0.0091	R	LDLAGRDLTDALMK	I	Oxidation (M)	0.00000000000010.0
1	1	gi|162945897	Pinus radiata actin gene, partial sequence	13269	55148	346	344	13	13	11872	1	1	1	774.413	1546.81	2	1546.8	0.0084	1	60.83	0.00056	R	LDLAGRDLTDALMK	I	Oxidation (M)	0.00000000000010.0
1	1	gi|162945897	Pinus radiata actin gene, partial sequence	13269	55148	346	344	13	13	11876	1	1	1	774.413	1546.81	2	1546.8	0.0087	1	64.27	0.00025	R	LDLAGRDLTDALMK	I	Oxidation (M)	0.00000000000010.0
1	1	gi|162945897	Pinus radiata actin gene, partial sequence	13269	55148	346	344	13	13	11877	1	1	1	774.413	1546.81	2	1546.8	0.0088	1	54.78	0.0022	R	LDLAGRDLTDALMK	I	Oxidation (M)	0.00000000000010.0
1	1	gi|162945897	Pinus radiata actin gene, partial sequence	13269	55148	346	344	13	13	14365	1	1	1	543.932	1628.78	3	1628.82	-0.0405	1	54.08	0.0023	R	GYSFTTTAEREIVR	D
1	1	gi|162945897	Pinus radiata actin gene, partial sequence	13269	55148	346	344	13	13	14367	1	1	1	543.933	1628.78	3	1628.82	-0.0402	1	42.49	0.034	R	GYSFTTTAEREIVR	D
1	1	gi|162945897	Pinus radiata actin gene, partial sequence	13269	55148	346	344	13	13	14368	1	1	1	543.933	1628.78	3	1628.82	-0.0402	1	83.01	3e-06	R	GYSFTTTAEREIVR	D
1	1	gi|162945897	Pinus radiata actin gene, partial sequence	13269	55148	346	344	13	13	14400	1	1	1	815.422	1628.83	2	1628.82	0.0134	1	67.4	0.00011	R	GYSFTTTAEREIVR	D
1	1	gi|162945897	Pinus radiata actin gene, partial sequence	13269	55148	346	344	13	13	14401	1	1	1	815.422	1628.83	2	1628.82	0.0134	1	71.9	3.9e-05	R	GYSFTTTAEREIVR	D
1	1	gi|162945897	Pinus radiata actin gene, partial sequence	13269	55148	346	344	13	13	17632	1	1	1	582.29	1743.85	3	1743.88	-0.0309	1	66.32	0.00012	K	ILTERGYSFTTTAER	E
1	1	gi|162945897	Pinus radiata actin gene, partial sequence	13269	55148	346	344	13	13	17692	1	1	1	874.419	1746.82	2	1746.88	-0.0548	0	40.37	0.045	K	SYELPDGQVITIGAER	F
1	1	gi|162945897	Pinus radiata actin gene, partial sequence	13269	55148	346	344	13	13	17699	1	1	1	583.289	1746.85	3	1746.88	-0.033	0	43.91	0.021	K	SYELPDGQVITIGAER	F
1	1	gi|162945897	Pinus radiata actin gene, partial sequence	13269	55148	346	344	13	13	17700	1	1	1	583.289	1746.85	3	1746.88	-0.0327	0	49.66	0.0055	K	SYELPDGQVITIGAER	F
1	1	gi|162945897	Pinus radiata actin gene, partial sequence	13269	55148	346	344	13	13	17701	1	1	1	583.289	1746.85	3	1746.88	-0.0321	0	77.69	8.7e-06	K	SYELPDGQVITIGAER	F
1	1	gi|162945897	Pinus radiata actin gene, partial sequence	13269	55148	346	344	13	13	17702	1	1	1	583.29	1746.85	3	1746.88	-0.0318	0	105.81	1.3e-08	K	SYELPDGQVITIGAER	F
1	1	gi|162945897	Pinus radiata actin gene, partial sequence	13269	55148	346	344	13	13	17703	1	1	1	583.29	1746.85	3	1746.88	-0.0317	0	96.03	1.3e-07	K	SYELPDGQVITIGAER	F
1	1	gi|162945897	Pinus radiata actin gene, partial sequence	13269	55148	346	344	13	13	17708	1	1	1	583.29	1746.85	3	1746.88	-0.0306	0	73.39	2.4e-05	K	SYELPDGQVITIGAER	F
1	1	gi|162945897	Pinus radiata actin gene, partial sequence	13269	55148	346	344	13	13	17714	1	1	1	874.453	1746.89	2	1746.88	0.0126	0	45.74	0.023	K	SYELPDGQVITIGAER	F
1	1	gi|162945897	Pinus radiata actin gene, partial sequence	13269	55148	346	344	13	13	17718	1	1	1	874.455	1746.89	2	1746.88	0.0159	0	70.67	4.5e-05	K	SYELPDGQVITIGAER	F
1	1	gi|162945897	Pinus radiata actin gene, partial sequence	13269	55148	346	344	13	13	17725	1	1	1	874.457	1746.9	2	1746.88	0.0217	0	100.4	4.8e-08	K	SYELPDGQVITIGAER	F
1	1	gi|162945897	Pinus radiata actin gene, partial sequence	13269	55148	346	344	13	13	17726	1	1	1	874.457	1746.9	2	1746.88	0.0217	0	43.48	0.023	K	SYELPDGQVITIGAER	F
1	1	gi|162945897	Pinus radiata actin gene, partial sequence	13269	55148	346	344	13	13	17727	1	1	1	874.458	1746.9	2	1746.88	0.0223	0	83.36	2.4e-06	K	SYELPDGQVITIGAER	F
1	1	gi|162945897	Pinus radiata actin gene, partial sequence	13269	55148	346	344	13	13	17728	1	1	1	874.458	1746.9	2	1746.88	0.023	0	50.71	0.0044	K	SYELPDGQVITIGAER	F
1	1	gi|162945897	Pinus radiata actin gene, partial sequence	13269	55148	346	344	13	13	17730	1	1	1	874.458	1746.9	2	1746.88	0.0234	0	104.27	2e-08	K	SYELPDGQVITIGAER	F
1	1	gi|162945897	Pinus radiata actin gene, partial sequence	13269	55148	346	344	13	13	17733	1	1	1	874.459	1746.9	2	1746.88	0.0238	0	90.98	4.2e-07	K	SYELPDGQVITIGAER	F
1	1	gi|162945897	Pinus radiata actin gene, partial sequence	13269	55148	346	344	13	13	17734	1	1	1	874.459	1746.9	2	1746.88	0.0241	0	74.48	1.9e-05	K	SYELPDGQVITIGAER	F
1	1	gi|162945897	Pinus radiata actin gene, partial sequence	13269	55148	346	344	13	13	17736	1	1	1	874.459	1746.9	2	1746.88	0.0245	0	77.66	8.9e-06	K	SYELPDGQVITIGAER	F
1	1	gi|162945897	Pinus radiata actin gene, partial sequence	13269	55148	346	344	13	13	17737	1	1	1	874.459	1746.9	2	1746.88	0.0245	0	66.51	0.00019	K	SYELPDGQVITIGAER	F
1	1	gi|162945897	Pinus radiata actin gene, partial sequence	13269	55148	346	344	13	13	17738	1	1	1	874.459	1746.9	2	1746.88	0.0247	0	52.3	0.0031	K	SYELPDGQVITIGAER	F
1	1	gi|162945897	Pinus radiata actin gene, partial sequence	13269	55148	346	344	13	13	17740	1	1	1	874.459	1746.9	2	1746.88	0.0252	0	56.01	0.0013	K	SYELPDGQVITIGAER	F
1	1	gi|162945897	Pinus radiata actin gene, partial sequence	13269	55148	346	344	13	13	17741	1	1	1	874.459	1746.9	2	1746.88	0.0253	0	74.2	2e-05	K	SYELPDGQVITIGAER	F
1	1	gi|162945897	Pinus radiata actin gene, partial sequence	13269	55148	346	344	13	13	17742	1	1	1	874.459	1746.9	2	1746.88	0.0255	0	47.63	0.009	K	SYELPDGQVITIGAER	F
1	1	gi|162945897	Pinus radiata actin gene, partial sequence	13269	55148	346	344	13	13	17745	1	1	1	874.46	1746.9	2	1746.88	0.0257	0	77.81	8.6e-06	K	SYELPDGQVITIGAER	F
1	1	gi|162945897	Pinus radiata actin gene, partial sequence	13269	55148	346	344	13	13	17746	1	1	1	874.46	1746.91	2	1746.88	0.0266	0	100.16	5e-08	K	SYELPDGQVITIGAER	F
1	1	gi|162945897	Pinus radiata actin gene, partial sequence	13269	55148	346	344	13	13	17747	1	1	1	874.46	1746.91	2	1746.88	0.0269	0	105.08	1.6e-08	K	SYELPDGQVITIGAER	F
1	1	gi|162945897	Pinus radiata actin gene, partial sequence	13269	55148	346	344	13	13	17748	1	1	1	874.46	1746.91	2	1746.88	0.027	0	124.74	1.7e-10	K	SYELPDGQVITIGAER	F
1	1	gi|162945897	Pinus radiata actin gene, partial sequence	13269	55148	346	344	13	13	17749	1	1	1	874.46	1746.91	2	1746.88	0.0271	0	100.91	4.2e-08	K	SYELPDGQVITIGAER	F
1	1	gi|162945897	Pinus radiata actin gene, partial sequence	13269	55148	346	344	13	13	17750	1	1	1	874.46	1746.91	2	1746.88	0.0272	0	51.87	0.0034	K	SYELPDGQVITIGAER	F
1	1	gi|162945897	Pinus radiata actin gene, partial sequence	13269	55148	346	344	13	13	17751	1	1	1	874.46	1746.91	2	1746.88	0.0272	0	54.01	0.0021	K	SYELPDGQVITIGAER	F
1	1	gi|162945897	Pinus radiata actin gene, partial sequence	13269	55148	346	344	13	13	17752	1	1	1	874.46	1746.91	2	1746.88	0.0275	0	69.24	6.2e-05	K	SYELPDGQVITIGAER	F
1	1	gi|162945897	Pinus radiata actin gene, partial sequence	13269	55148	346	344	13	13	17753	1	1	1	874.46	1746.91	2	1746.88	0.0275	0	42.97	0.026	K	SYELPDGQVITIGAER	F
1	1	gi|162945897	Pinus radiata actin gene, partial sequence	13269	55148	346	344	13	13	17754	1	1	1	874.46	1746.91	2	1746.88	0.0275	0	70.75	4.4e-05	K	SYELPDGQVITIGAER	F
1	1	gi|162945897	Pinus radiata actin gene, partial sequence	13269	55148	346	344	13	13	17756	1	1	1	874.461	1746.91	2	1746.88	0.0277	0	70.39	4.7e-05	K	SYELPDGQVITIGAER	F
1	1	gi|162945897	Pinus radiata actin gene, partial sequence	13269	55148	346	344	13	13	17757	1	1	1	874.461	1746.91	2	1746.88	0.0277	0	49.3	0.0061	K	SYELPDGQVITIGAER	F
1	1	gi|162945897	Pinus radiata actin gene, partial sequence	13269	55148	346	344	13	13	17760	1	1	1	874.461	1746.91	2	1746.88	0.0282	0	44.57	0.018	K	SYELPDGQVITIGAER	F
1	1	gi|162945897	Pinus radiata actin gene, partial sequence	13269	55148	346	344	13	13	17764	1	1	1	874.461	1746.91	2	1746.88	0.0285	0	98.38	1.2e-07	K	SYELPDGQVITIGAER	F
1	1	gi|162945897	Pinus radiata actin gene, partial sequence	13269	55148	346	344	13	13	17765	1	1	1	874.461	1746.91	2	1746.88	0.0286	0	41.38	0.038	K	SYELPDGQVITIGAER	F
1	1	gi|162945897	Pinus radiata actin gene, partial sequence	13269	55148	346	344	13	13	17771	1	1	1	874.462	1746.91	2	1746.88	0.0302	0	66.76	0.00011	K	SYELPDGQVITIGAER	F
1	1	gi|162945897	Pinus radiata actin gene, partial sequence	13269	55148	346	344	13	13	17774	1	1	1	874.462	1746.91	2	1746.88	0.0311	0	63.16	0.00025	K	SYELPDGQVITIGAER	F
1	1	gi|162945897	Pinus radiata actin gene, partial sequence	13269	55148	346	344	13	13	17775	1	1	1	874.462	1746.91	2	1746.88	0.0317	0	47.23	0.016	K	SYELPDGQVITIGAER	F
1	1	gi|162945897	Pinus radiata actin gene, partial sequence	13269	55148	346	344	13	13	17776	1	1	1	874.463	1746.91	2	1746.88	0.032	0	46.59	0.011	K	SYELPDGQVITIGAER	F
1	1	gi|162945897	Pinus radiata actin gene, partial sequence	13269	55148	346	344	13	13	17778	1	1	1	874.463	1746.91	2	1746.88	0.0331	0	47.17	0.0099	K	SYELPDGQVITIGAER	F
1	1	gi|162945897	Pinus radiata actin gene, partial sequence	13269	55148	346	344	13	13	17780	1	1	1	874.464	1746.91	2	1746.88	0.0344	0	89.01	6.4e-07	K	SYELPDGQVITIGAER	F
1	1	gi|162945897	Pinus radiata actin gene, partial sequence	13269	55148	346	344	13	13	20724	1	1	1	619.304	1854.89	3	1854.93	-0.0341	0	41.62	0.034	K	LAYVALDYEQELETAK	S
1	1	gi|162945897	Pinus radiata actin gene, partial sequence	13269	55148	346	344	13	13	20725	1	1	1	619.306	1854.89	3	1854.93	-0.03	0	50.36	0.0045	K	LAYVALDYEQELETAK	S
1	1	gi|162945897	Pinus radiata actin gene, partial sequence	13269	55148	346	344	13	13	20726	1	1	1	619.306	1854.9	3	1854.93	-0.0298	0	52.86	0.0025	K	LAYVALDYEQELETAK	S
1	1	gi|162945897	Pinus radiata actin gene, partial sequence	13269	55148	346	344	13	13	20727	1	1	1	619.306	1854.9	3	1854.93	-0.0296	0	47.05	0.0096	K	LAYVALDYEQELETAK	S
1	1	gi|162945897	Pinus radiata actin gene, partial sequence	13269	55148	346	344	13	13	20728	1	1	1	619.306	1854.9	3	1854.93	-0.0294	0	80.28	4.6e-06	K	LAYVALDYEQELETAK	S
1	1	gi|162945897	Pinus radiata actin gene, partial sequence	13269	55148	346	344	13	13	20729	1	1	1	619.306	1854.9	3	1854.93	-0.0293	0	74.55	1.7e-05	K	LAYVALDYEQELETAK	S
1	1	gi|162945897	Pinus radiata actin gene, partial sequence	13269	55148	346	344	13	13	20730	1	1	1	619.306	1854.9	3	1854.93	-0.0292	0	80.32	4.5e-06	K	LAYVALDYEQELETAK	S
1	1	gi|162945897	Pinus radiata actin gene, partial sequence	13269	55148	346	344	13	13	20731	1	1	1	619.306	1854.9	3	1854.93	-0.0292	0	57.91	0.00079	K	LAYVALDYEQELETAK	S
1	1	gi|162945897	Pinus radiata actin gene, partial sequence	13269	55148	346	344	13	13	20732	1	1	1	619.306	1854.9	3	1854.93	-0.0291	0	67.68	8.3e-05	K	LAYVALDYEQELETAK	S
1	1	gi|162945897	Pinus radiata actin gene, partial sequence	13269	55148	346	344	13	13	20733	1	1	1	619.306	1854.9	3	1854.93	-0.029	0	59.05	0.00061	K	LAYVALDYEQELETAK	S
1	1	gi|162945897	Pinus radiata actin gene, partial sequence	13269	55148	346	344	13	13	20734	1	1	1	619.306	1854.9	3	1854.93	-0.0289	0	77.12	9.5e-06	K	LAYVALDYEQELETAK	S
1	1	gi|162945897	Pinus radiata actin gene, partial sequence	13269	55148	346	344	13	13	20735	1	1	1	619.306	1854.9	3	1854.93	-0.0288	0	42.87	0.025	K	LAYVALDYEQELETAK	S
1	1	gi|162945897	Pinus radiata actin gene, partial sequence	13269	55148	346	344	13	13	20736	1	1	1	619.306	1854.9	3	1854.93	-0.0287	0	68.5	6.9e-05	K	LAYVALDYEQELETAK	S
1	1	gi|162945897	Pinus radiata actin gene, partial sequence	13269	55148	346	344	13	13	20737	1	1	1	619.306	1854.9	3	1854.93	-0.0286	0	53.38	0.0022	K	LAYVALDYEQELETAK	S
1	1	gi|162945897	Pinus radiata actin gene, partial sequence	13269	55148	346	344	13	13	20738	1	1	1	619.306	1854.9	3	1854.93	-0.0286	0	47.31	0.0091	K	LAYVALDYEQELETAK	S
1	1	gi|162945897	Pinus radiata actin gene, partial sequence	13269	55148	346	344	13	13	20739	1	1	1	619.306	1854.9	3	1854.93	-0.0285	0	53.06	0.0024	K	LAYVALDYEQELETAK	S
1	1	gi|162945897	Pinus radiata actin gene, partial sequence	13269	55148	346	344	13	13	20740	1	1	1	619.306	1854.9	3	1854.93	-0.0284	0	71.61	3.4e-05	K	LAYVALDYEQELETAK	S
1	1	gi|162945897	Pinus radiata actin gene, partial sequence	13269	55148	346	344	13	13	20741	1	1	1	619.306	1854.9	3	1854.93	-0.0283	0	48.19	0.0074	K	LAYVALDYEQELETAK	S
1	1	gi|162945897	Pinus radiata actin gene, partial sequence	13269	55148	346	344	13	13	20742	1	1	1	619.306	1854.9	3	1854.93	-0.0283	0	57.01	0.00097	K	LAYVALDYEQELETAK	S
1	1	gi|162945897	Pinus radiata actin gene, partial sequence	13269	55148	346	344	13	13	20743	1	1	1	619.306	1854.9	3	1854.93	-0.0282	0	62.3	0.00029	K	LAYVALDYEQELETAK	S
1	1	gi|162945897	Pinus radiata actin gene, partial sequence	13269	55148	346	344	13	13	20744	1	1	1	619.306	1854.9	3	1854.93	-0.0281	0	44.1	0.019	K	LAYVALDYEQELETAK	S
[truncated: 2,550 more rows]

## Sheet: sCW-P2
Table S3c. Proteins identified from fractions mCW-P2, mCW-P3, sCW-P2 and sCW-P3 after FFE enrichment of Golgi membranes from developing xylem of pine. Protein identifications were made with one or more significantly matching peptides by Mascot (p < 0.05) against Pinus spp. proteins at GenBank (July 2012). Column headers are standard outputs from the Mascot search engine (http://www.matrixscience.…
[truncated: 1,464 more rows]

[truncated: 1 more sheets: sCW-P3]
