# Supplementary material for: Golgi Enrichment and Proteomic Analysis of Developing Pinus radiata Xylem by Free-Flow Electrophoresis
Source: PLoS One. 2013 Dec 26;8(12):e84669. doi: 10.1371/journal.pone.0084669 (PMC3887118; doi:10.1371/journal.pone.0084669)
Supplement: File S1 — Figure S1, Tables S1-S6. Figure S1. Image of the three-year-old pine tree (Pinus radiata D. Don) sourced from Swanton Pacific Ranch Davenport (CA, USA) that was used to harvest developing xylem for Golgi preparations. After sections were cut, logs were inspected to determine whether compression wood had formed. Logs were then placed on ice for transport back to the laboratory. Table S1. Proteins identified from fractions mCW-P2, mCW-P3, sCW-P2 and sCW-P3 after FFE enrichment of Golgi membranes from developing xylem of pine. Protein identifications were made with one or more significantly matching peptides by Mascot (p < 0.05) against Arabidopsis proteins (TAIR10). Column headers are standard outputs from the Mascot search engine (http://www.matrixscience.com/help/export_help.html). Table S2. Proteins identified from fractions mCW-P2, mCW-P3, sCW-P2 and sCW-P3 after FFE enrichment of Golgi membranes from developing xylem of pine. Protein identifications were made with one or more significantly matching peptides by Mascot (p < 0.05) against Viridiplantae proteins downloaded from GenBank (May 2012). Column headers are standard outputs from the Mascot search engine (http://www.matrixscience.com/help/export_help.html). Table S3. Proteins identified from fractions mCW-P2, mCW-P3, sCW-P2 and sCW-P3 after FFE enrichment of Golgi membranes from developing xylem of pine. Protein identifications were made with one or more significantly matching peptides by Mascot (p < 0.05) against Pinus spp. proteins at GenBank (July 2012). Column headers are standard outputs from the Mascot search engine (http://www.matrixscience.com/help/export_help.html). Table S4. Subcellular localization and functional matrix for fractions mCW-P2, mCW-P3, sCW-P2 and sCW-P3. Numbers indicate the protein hit number (prot_hit_num) from Table S1 (Arabidopsis), Table S2 (Viridiplantae) or Table S3 (pine). Subcellular locations were determined using the SUBcellular Arabidopsis (SUBA) database. Proteins were al [file pone.0084669.s001.zip › TableS4.xlsx]

## Sheet: mCW-P2 Matrix
Table S4a. Subcellular localization and functional matrix for fractions mCW-P2, mCW-P3, sCW-P2 and sCW-P3. Numbers indicate the protein hit number (prot_hit_num) from Table S1 (Arabidopsis), Table S2 (Viridiplantae) or Table S3 (pine). Subcellular locations were determined using the SUBcellular Arabidopsis (SUBA) database. Proteins were allocated a functional assignment using gene annotation info…
	mCW-P2
Subcellular Location	Arabidopsis	Viridiplantae	Pine
Golgi
cellulose synthase-like A, CSLA (GT2)	142, 207	29, 34, 107, 261	29, 86, 300
nucleotide-diphospho-sugar transferase superfamily			309
galacturonosyltransferase 8, GAUT8 (GT8)	54	70	142, 203, 276
UDP-xylosyltransferase, XXT (GT34)	107	180	199
GUT1 Exostosin family (GT47)	92, 172	84, 294	271, 320
TMN9/endomembrane 70	31, 80	71, 94, 102, 147, 176, 213, 277, 338	21, 257, 292
protein of unknown function (DUF288)	25	41	38, 149
S-adenosyl-L-methionine-dependent methyltransferase	7, 39, 74, 87, 143, 202, 235	7, 11, 53, 371, 148, 366	9, 15, 48, 61, 165, 178
Trichome Birefringence-Like, TBL (DUF231)	218		347
UDP-D-glucuronate 4-epimerase (GAE)			57, 146
UDP-xylose synthase (UXS)	18, 179	17	129
SNARE family		314	208, 332
alpha/beta-Hydrolases superfamily protein		287	269
beta-1,2-N-acetylglucosaminyltransferase (CGL/GNT)	227
alpha-mannosidase 1		170	155
O-fucosyltransferase family protein		225
Galactosyltransferase family protein (GT31)		260
UDP-arabinose 4-epimerase (UXE)		307
CASP CCAAT-displacement protein	188	328
cation-chloride co-transporter			310
Cation efflux family protein			251
Trafficking
Adaptin family protein	95	141
ADP-ribosylation factor (ARF)	67, 119, 180	131, 153, 224	193, 237
clathrin	24	30	360
clathrin assembly protein-related			294
clathrin adaptor	157	182, 340
coatomer, alpha subunit	234	49	32
coatomer, beta subunit	144, 145	230, 232
coatomer, gamma subunit	106	121	213, 324
dynamin-like protein	22, 27, 198	27, 39, 42, 249, 258, 312, 345, 349	90, 104, 148, 151, 280
GDP dissociation inhibitor		274
RAB GTPase	14, 38, 60, 79, 239	6, 45, 97, 118, 163, 316, 352	22, 36, 47, 140, 175, 179, 328, 361
RAN GTPase	115	242
SEC14			125, 323
SEC22		128
SEC61/SECY	113	208	241
SEC7		315
vesicle-associated membrane protein (VAMP)	46	79	66
syntaxin of plants family protein	160	266
prenylated RAB acceptor			249
GOLD domain Golgi -ER trafficking		204
translocon associated protein (TRAP)	128	200	365
metacaspase			177
ER
luminal binding protein (BiP)	11	12, 275	94, 113
Oligosaccharyltransferase (DAD)			303
Oligosaccharyltransferase (STT3)	131, 155	127	330
dolichyl-diphosphooligosaccharide-protein glycotransferase			121
phospholipid:diacylglycerol acyltransferase			258
Ca2+-pumping ATPase	149, 163	135, 193, 205	367
calnexin		43	7
calreticulin	50	186	101
glucosidase II, alpha subunit (GH31)			97
3-oxo-5-alpha-steroid 4-dehydrogenase	174
CAAX protease		68	95
Enoyl-CoA reductase		297	312
NADH:cytochrome (Cyt) b5 reductase			306
Cytochromes b5			84, 167
Ribophorin			77, 225, 295
J domain protein			348
24-methylenecholesterol reductase			107
Endomembrane
cellulose synthase A, CESA (GT2)	90, 132, 133	130, 300	14
endo-1,4-beta-D-glucanase (KOR)			75
v-ATPase, subunit A	15, 122	8, 198	82
V-ATPase, subunit C	82	101	26, 194
V-ATPase, subunit c		174	26
v-ATPase, subunit H		308
v-ATPase, subunit B	8	9
Protein disulfide isomerase (PDIL)	52	82	99, 316
rotamase cyclophilin	175, 210	85, 100, 157	44, 50, 59, 70
reticulon family protein	47	210
myosin	153	246, 341
Quinonprotein alcohol dehydrogenase-like			183, 298
signal recognition particle receptor, alpha subunit	152	243
hydrolase, acting on ester bonds		283
catalytics		58
tobacco mosaic virus multiplication		187	186
Nucleotide-sugar transporter family protein			49, 78
Pectin lyase			358
phospholipid:diacylglycerol acyltransferase (PDAT)			137
Cysteine proteinases superfamily protein			69, 349
laccase			337
aspartyl protease family protein			127
sterol methyltransferase		296	88
Integral membrane Yip1 family protein			284
Leucine-rich repeat (LRR) family (endomembrane)			187
Lung seven transmembrane receptor			116
Inorganic H pyrophosphatase (AVP)	9, 199	2, 144	23, 35
Vacuole
carotenoid cleavage dioxygenase 1		233	168
vacuolar sorting protein	223
PM
H(+)-ATPase (AHA)	13	13	33, 156
plasma membrane intrinsic protein (PIP)	116	169	40, 42, 56
BR-signaling kinase	125	194	216
LRR receptor-like serine threonine kinase (SERK)	190		344
receptor-like transmembrane kinase I (TMK1)			285, 350
potassium channel beta subunit	117	126, 263
translocation protein-related		117
ABC transporter	43, 197	33, 199	108, 228, 234, 235, 374
di- and tri-peptide transporter			321
J domain protein			348
calmodulin	71	122	134
pleiotropic drug resistance			222, 250
hydroxyproline-rich glycoprotein family			197
arabinogalactan-protein			135, 139
aminophospholipid ATPase	224
binding			304
Quinone reductase family protein	81	138, 322	143, 333
AAA-type ATPase family protein	189, 221	51, 146, 293	198, 204
Tudor SN protein		162
poly(A) binding protein			275
Extracellular
xyloglucan endotransglucosylase/hydrolase	111	160	174, 366
Actin binding Calponin homology	168	285
Peroxidase superfamily protein			242, 261
chitinase			130
HAD superfamily, subfamily IIIB acid phosphatase			227
Structural
Actin	1	1	1
Tubulin, alpha	3	3	5, 18
Tubulin, beta	2	4	8, 153
LIM proteins			85
actin depolymerizing factor	184	318	254
profilin, acting binding protein	129	203	166, 192
Cytosol
phenylalanine ammonia-lyase (PAL)	216		223
cinnamate 4-hydroxylase (C4H)	48	44, 236	34
caffeoyl-CoA O-methyltransferase (CCoAOMT)			144
coumarate 3-hydroxylase (C3H)		155	31
caffeate O-methyltransferase (COMT)			307
cinnamoyl coA reductase (CCR)			346
S-adenosylmethionine synthetase	6, 19	20	6
cobalamin-independent methionine synthase			30
S-adenosyl-l-homocysteine hydrolase	26	31	37
UDP-xylose/apiose synthase (AXS)		301	317
UDP-L-Rhamnose synthase (NRS)		172	354
dTDP-glucose 4,6-dehydratase (MUM)	102
adenylate kinase	194	37, 119
HSP70	20, 233	21	19, 46, 58, 62, 80, 245
cytochrome P450	108, 220, 222	123, 171	2, 201, 253, 256
UDP-glucose 6-dehydrogenase	103	81	131, 138
HSP90	56, 57	22, 108	10, 25, 282, 319, 375
26S proteasome subunits	40, 53, 105, 150, 195, 204	105, 113, 165, 257, 336, 373	287
serine hydroxymethyltransferase (SHMT)	55, 156	74, 154, 269	12, 16, 120
ATP citrate lyase		72, 337	152
ubiquitin-activating enzyme			274
ubiquitin-conjugating enzyme	104	110
ubiquitin		19, 136	17
Ubiquitin-specific protease			343
T-complex protein / chaperone	91, 231, 236	142, 317	224, 239
alcohol dehydrogenase		259, 284, 365	141, 188, 267
Arginyl-tRNA synthetase	201	361
lysyl-tRNA synthetase		262
14-3-3 protein	196, 219	175, 278, 344	231, 288
Phosphoglycerate mutase, 2,3-bisphosphoglycerate		217
oxidoreductase ATB		326
phosphoglycerate kinase		183	202
sucrose synthase	68	89, 255	27
ascorbate peroxidase		179	72
glyceraldehyde-3-phosphate dehydrogenase (GAPDH)	85	98, 114	83, 115
Cytosolic UDP-xylose synthase	173	214	129
glutamine synthetase	186	323	334
GDP mannose 3,5 epimerase	214
NADPH-dependent thioredoxin reductase	140	223
phenylcoumaran benzylic ether reductase			65, 180
Oxidoreductase, zinc-binding dehydrogenase family			357
UDP-glucosyl transferase			371
ADP-glucose pyrophosphorylase			340
Enolase		61	105
UDP-glucose pyrophosphorylase	147	237, 264
phosphoenolpyruvate carboxykinase		272, 331	342
uridine 5'-monophosphate synthase		306
copper/zinc superoxide dismutase		291	308
Phosphofructokinase family protein			206
evolutionarily conserved C-terminal region			355
Mitochondria
2-oxoglutarate dehydrogenase, E1 component	23	25
aldehyde dehydrogenase	65, 88	48, 52	119, 378
Complex I, carbonic anhydrase-like	211	247
Complex I, NDUSF8	181	310
Complex I, NDUFA9		229
Complex I, NDUFV1 (50kDa)		273	273
Complex I, NDUFS1 (75 kDa)			163
Complex I, unknown			315
Complex III, cytochrome c1	146	90	73
Complex III, subunit 8			270
Complex III, MPP beta	200	357	248
Complex III, MPP alpha		178
Complex III, cytochrome b	215
Complex IV, subunit 2	191
cytochrome c	208
glycine decarboxylase, P-protein	89	83	51, 176, 318
glycine decarboxylase, T-protein			279
HSP60	33	40
LON Protease	49	75
malate dehydrogenase	28	26	11, 157
mATPase, alpha subunit	10	10	4
mATPase, beta subunit	5	5	52
mATPase, delta subunit		215	68
mATPase, subunit G		95
MIRO-related GTPase	159	129, 254
mitochondrial carrier	16, 137, 151	16, 63, 268	3, 13, 243
NAD+ dependent isocitrate dehydrogenase	169	106	219, 233, 373
NADH dehydrogenase, 75 kDa subunit	44	46
NADH dehydrogenase, subunit 9	97	152
NADH dehydrogenase, subunit 7	100	109
pyruvate dehydrogenase subunits	96	93, 150, 166, 222
succinate dehydrogenase, subunit 1	41	88
aconitase	35	59	173, 283
NAD-dependent malic enzyme	21, 130	24, 192, 211
Tim17/Tim22/Tim23 family protein		311
Unknown respiratory chain proteins		28
porin (VDAC)		298	322
mitochondrial processing peptidase alpha subunit		103	63, 92
prohibitin	69	132, 358	126, 247, 326
aspartate aminotransferase		212, 368	24, 230
cobalt ion binding		238	293
fumarase	34	47
MAB1 Transketolase family protein	61
dihydrolipoamide succinyltransferase	139	343	132
mitochondrial phosphate transporter		56, 303	39, 93, 98
nitrogen fixation S (NIFS)-like		288	305
TOM20			353
hexokinase, nucleotide binding, HXK1		226, 253
UCP1 plant uncoupling mitochondrial protein 1		241
NDPK nucleoside diphosphate kinase	176	299	314
succinyl-CoA ligase, alpha subunit	158	367
cystathionine beta-synthase	205
Co-chaperone GrpE family protein		221
FTSH protease		350, 372
Ferredoxin		354
arginase			236
lipoamide dehydrogenase			259
alanine aminotransferase		330	260
formate dehydrogeanse			191
glutaredoxin			311
Plastid
ATP-dependent CLP protease subunit	136	219
malate dehydrogenase			11
2-deoxy-D-arabino-heptulosonate 7-phosphate synthase	86	137	164
ATTOC132, TOC132 multimeric translocon complex in the outer envelope membrane 132	148	239	112
Aldolase superfamily protein	109	92, 189	28, 147
Transketolase		348	335
plastidic long chain acyl-CoA synthetase	244	145
16-KDa plastid outer membrane protein			76
plastidic glucose transporter			89, 215
O-acetylserine (thiol) lyase			278
chaperonin cpn60	94	250
glutamate synthase			262
Pyridoxal phosphate (PLP)-dependent transferase	164	279	289, 297
Lipase/lipooxygenase, PLAT/LH2 family protein	209
Major facilitator superfamily protein	238	244	327
2-oxoacid dehydrogenases acyltransferase family protein	240
heat shock protein 101		369
dicarboxylate transporter		309
Peroxisome
malate dehydrogenase			11, 195
citrate synthase	126	111, 196, 248	218
long-chain acyl-CoA synthetase	182
catalase	120	181	200
3-ketoacyl-CoA thiolase	64	36	79
acyl-activating enzyme		197
6-phosphogluconate dehydrogenase	170	286	299
monodehydroascorbate reductase		251	331
multifunctional protein		327
Nucleus
histone protein	161, 193	270, 295, 375	265, 281
Nuclear import receptor		339
MYB transcription factor			209
SIN3-like			111
chromatin-remodeling protein	226
Misc
importin/ARM repeat superfamily protein	72, 187, 213, 241	124, 134, 363	207, 329, 352
membrane steroid-binding protein 2	58	91, 325	100, 122
Protein kinase superfamily	29, 154, 185	38, 201, 227, 319, 332	81, 117, 145, 182, 252, 313, 341
SPFH/Band 7/PHB domain protein		168, 235, 313, 320	325
CBS domain-containing protein	98, 135	256, 267	64, 263
NAD(P)-binding Rossmann-fold superfamily			171, 372
nucleotidyltransferase			41
Cysteine/Histidine-rich C1 domain family protein	225
Transmembrane CLPTM1 family protein		139
phospholipase D alpha		321
unknown protein	93, 229	86, 231, 346	123, 351
wound-responsive protein		159
urease accessory protein		271
GTP-binding protein	206	374
IAA-leucine-resistant-like	243
Late embryogenesis abundant protein	124	280, 360
10-formyltetrahydrofolate synthetase		329, 370
SH3 domain-containing protein			345
methylenetetrahydrofolate reductase			211
WD-40 protein			60, 268, 272
Disease resistance-responsive			238, 356
DNAJ protein	232
RNA-binding			214
SMALLER WITH VARIABLE BRANCHES			264
Cupredoxin superfamily protein			184
Zinc finger, C3HC4 type			181
ribonuclease		290	336
Calcium binding protein			296
Protein of unknown function (DUF106)		35
ATIM timeless family protein		333
Methionine sulfoxide reductase			291
unknown protein			123
translationally controlled tumor protein	165	281
Protein phosphatase 2A regulatory B subunit family protein	166	282
Calcium-dependent lipid-binding family protein			159
Lactate/malate dehydrogenase family protein	78	151	11, 110
UDP-Glycosyltransferase / trehalose-phosphatase	123	190
vacuoleless1	177	302
villin	192	335
Zn-dependent exopeptidases superfamily	203
Phosphoglycerate mutase, 2,3-bisphosphoglycerate-independent	212
Ankyrin repeat family protein	217	195
LRR and NB-ARC domains-containing disease resistance protein	228
ketose-bisphosphate aldolase family protein	230
F-box and associated interaction domains-containing protein	237
PLAC8 family protein	242
glutamate decarboxylase		62	87
membrin		184
ENTH/VHS family protein		218, 342
P-loop nucleoside triphosphate hydrolase family		252
defective in exine formation protein (DEX)		362
Pyridine nucleotide-disulphide oxidoreductase			266
Nascent polypeptide-associated complex			277
Translation
40S ribosomal protein S11	32	66	118
40S ribosomal protein S13	30, 84, 121	50, 164	205
40S ribosomal protein S17		356
40S Ribosomal protein S18		209
40S Ribosomal protein S19		149	150, 158, 185
40S ribosomal protein S24		228
40S ribosomal protein S25	83	173
40S ribosomal protein S26		305, 351	359
40S ribosomal protein S27	12, 141	18	244
40S ribosomal protein S28	37	80
40S ribosomal protein S3	76, 183	67, 78	229
40S ribosomal protein S4	162	240	240
40S ribosomal protein S5	45, 70	15, 77, 87, 206	74, 96, 172, 226
40S ribosomal protein S6	114	191	160, 221
40S ribosomal protein S7			114
40S Ribosomal protein S8	66	57, 265
60S acidic ribosomal protein P1		140, 355
60S ribosomal protein L1	51, 178	64, 158, 304	169, 196
60S ribosomal protein L11		99, 112	124
60S ribosomal protein L13		55	161
60S ribosomal protein L14/L23	75, 167	96, 120, 125, 207, 353	133, 338, 363
60S ribosomal protein L16/L10	62, 101
60S ribosomal protein L18	63, 127	73, 133	246, 302
60S ribosomal protein L19		32
60S ribosomal protein L2			103
60S Ribosomal protein L22/L17	118	76, 104, 185, 216
60S ribosomal protein L24		54, 245
60S ribosomal protein L27		234
60S ribosomal protein L3			54, 55
60S ribosomal protein L30/L7	77, 99, 138	143, 167, 177, 220	53
60S ribosomal protein L34	110	202
60S ribosomal protein L38		188
60S ribosomal protein L4		69	91
60S ribosomal protein L5		359	128, 189
60S Ribosomal protein L6		60, 347, 364	67, 102, 370
Elongation factor alpha	42	14, 276	20, 170, 301
Elongation factor Tu	134	115, 116
eukaryotic release factor (ERF)	112	161
eukaryotic translation initiation factor subunits (EIF)	17, 171	23, 289, 292, 334	136, 154, 362
RNA binding Plectin/S10 domain-containing protein	59	65
ribosomal protein 1 (RP1)		156

## Sheet: mCW-P3 Matrix
Table S4b. Subcellular localization and functional matrix for fractions mCW-P2, mCW-P3, sCW-P2 and sCW-P3. Numbers indicate the protein hit number (prot_hit_num) from Table S1 (Arabidopsis), Table S2 (Viridiplantae) or Table S3 (pine). Subcellular locations were determined using the SUBcellular Arabidopsis (SUBA) database. Proteins were allocated a functional assignment using gene annotation info…
	mCW-P3
Subcellular Location	Arabidopsis	Viridiplantae	Pine
Golgi
cellulose synthase-like A, CSLA (GT2)	138	57	39
Nucleotide-diphospho-sugar transferase superfamily	182
galacturonosyltransferase 8, GAUT8 (GT8)		60
UDP-xylosyltransferase, XXT (GT34)	151	271	311, 376
GUT1 Exostosin family (GT47)	109	51	130, 347
TMN9/endomembrane 70	55, 76, 216	89,104, 133, 144, 358	118, 242
Protein of unknown function (DUF288)	60	85	66
S-adenosyl-L-methionine-dependent methyltransferase	14, 45, 58, 111, 164	21, 37, 52, 204, 183	30, 68, 102, 106, 379
Trichome Birefringence-Like, TBL (DUF231)			355, 361
UDP-D-glucuronate 4-epimerase (GAE)			109, 152
UDP-xylose synthase (UXS)	16	22	229
SNARE family		192, 332, 348	373
alpha/beta-Hydrolases superfamily protein			195
O-fucosyltransferase family protein		195
galacturonosyltransferase 9, GAUT9 (GT8)	146
Exostosin family (GT47)	172	319
O-Glycosyl hydrolase (GH47)		225
Copper transporting ATPase	99	162
reversible glycosylated polypeptide (RGP)		342	363, 384
CASP CCAAT-displacement protein	85	188
cation-chloride co-transporter			266
UDP-D-glucose/UDP-D-galactose 4-epimerase (UGE)			350
Trafficking
Adaptin family protein	59	103	305
ADP-ribosylation factor (ARF)/ARF-like	17, 155	25, 48, 261, 294
clathrin	18	17	98
clathrin assembly protein-related	147, 221	47, 145, 206, 264, 293, 355	296
coatomer, alpha subunit	122	35, 298	27
coatomer, beta subunit	64, 178	130, 163, 362
coatomer, epsilon subunit			137
coatomer, gamma subunit		73, 164, 189	233
dynamin-like protein	34, 36, 74	23, 76, 211, 58	117, 153, 322, 371, 380
EPS15 homology domain 2	229	94, 347
exocyst complex gene family			177, 313
GDP dissociation inhibitor		120
GTP-binding protein (RHD3)			260
RAB GTPase	11, 23, 44, 48	5, 42, 44, 49, 150, 285	17, 52, 69, 76, 126, 194, 270, 285, 339
RAN GTPase	31	38	272
ROP GTPase		218
SEC14			82, 213
SEC22		155
SEC61/SECY	129	88	291
Sec7		289, 219
vesicle-associated membrane protein (VAMP)	49	79	111
syntaxin of plants family protein		142
SARA1A secretion-associated RAS super family 1	104
Integral membrane Yip1 family protein			309, 375
ER vesicle transporter	176	332
Aminophospholipid ATPase/phospholipid translocator	106, 150	336
GOLD domain Golgi -ER trafficking		159
longin, vesicle transport protein		227
Ras-related small GTP-binding family protein			54
soluble NSF attachment protein		307
vacuolar sorting receptor protein VPS family		244, 260, 352	169
metacaspase			141
ER
luminal binding protein (BiP)	8	10, 105	45, 78
Oligosaccharyltransferase (DAD)			316
Oligosaccharyltransferase (STT3)	87, 90	53, 69	288
Oligosaccharyltransferase complex / magnesium transporter			175, 287
dolichyl-diphosphooligosaccharide-protein glycotransferase		178, 340	32, 53
Ca2+-pumping ATPase	73, 124	39, 95, 280	209, 308
calnexin		16, 152	2
calreticulin	21	251	57
glucosidase II, alpha subunit (GH31)			72
3-oxo-5-alpha-steroid 4-dehydrogenase	135
CAAX protease		132	179
Enoyl-CoA reductase		259
NADH:cytochrome (Cyt) b5 reductase		99	70
Cytochrome b5			65
Ribophorin			90, 217
J domain protein			140
24-methylenecholesterol reductase			93
DUF1682	118	226
ER lumen protein retaining receptor		177
GCS1, KNF glucosidase 1		161
Peptidase S24/S26A/S26B/S26C family protein		220
Calcium-dependent phosphotriesterase superfamily protein			96
Endomembrane
cellulose synthase A, CESA (GT2)	41	26	20
endo-1,4-beta-D-glucanase (KOR)			38
callose synthase (GT48)	214
v-ATPase, subunit A	15	12, 139	205
V-ATPase, subunit C	110	278, 343	180, 315
v-ATPase, subunit B	9	13
Protein disulfide isomerase (PDIL)	37	45, 231, 304, 359, 360	55, 119, 124, 214
rotamase cyclophilin	86, 223	33, 233	21, 86
reticulon family protein	29	77
myosin	79	146
ATPase cation pump		253
Quinonprotein alcohol dehydrogenase-like		82	58, 239
hydrolase, acting on ester bonds		119
catalytics		32
tobacco mosaic virus multiplication			338
Nucleotide-sugar transporter family protein			125, 131
annexin			253, 297
Pectin lyase			335
MATE efflux family protein			334
phospholipid:diacylglycerol acyltransferase (PDAT)		222, 353	56, 219, 275
Cysteine proteinases superfamily protein			115, 354
aspartyl protease family protein			218
B-cell receptor-associated 31-like		171	321
sterol methyltransferase			51
Putative type 1 membrane protein (PMP)	181
Leucine-rich repeat (LRR) family			286
Lung seven transmembrane receptor family protein			113
DWF1 cell elongation protein / DWARF1 / DIMINUTO (DIM)		316
Inorganic H pyrophosphatase (AVP)	10, 94	6, 115	40, 48
Vacuole
carotenoid cleavage dioxygenase 1	112	166, 185, 199
Zn dependent peptidase	120, 126	157, 213, 299
PM
H(+)-ATPase (AHA)	4	7	43, 47
plasma membrane intrinsic protein (PIP)	130	125	18, 23, 167
BR-signaling kinase	100		216
STRUBBELIG-receptor family	160	291	121
LRR receptor-like serine threonine kinase (SERK)	168	137, 318	123
receptor-like transmembrane kinase I (TMK1)			173, 381
potassium channel beta subunit	157	172, 284
translocation protein-related		55
ABC transporter	26	20, 36, 97	295, 186, 364
Phototropic-responsive NPH3 family protein		207
di- and tri-peptide transporter			292
J domain protein			377
tobacco hairpin-induced gene			259
calmodulin	47	68	99
lysine histidine transporter like	63	96
pleiotropic drug resistance			61, 74, 247, 317
arabinogalactan like protein			108
FTSH protease 4			199
binding			281
MIF4G domain-containing protein / MA3 domain-containing protein			356
Quinone reductase family protein			357
glucan synthase-like 10			353
Lactate/malate dehydrogenase family protein	136		284
AAA-type ATPase family protein	42, 51, 96, 103, 137	62, 109, 134, 214	100
Triose phosphate isomerase		184
defective in exine formation		236
Extracellular
xyloglucan endotransglucosylase/hydrolase			228, 336
O-Glycosyl hydrolases family 16 (GH)	113	186
Actin binding Calponin homology	148	265
beta glucosidase 15			163
Peroxidase superfamily protein			238
chitinase		77
HAD superfamily, subfamily IIIB acid phosphatase			234
Structural
Actin	1	1	1
Tubulin, alpha	2	2	4, 7, 346
Tubulin, beta	3	3	5, 92
Tubulin, gamma		205
LIM proteins			75, 232
actin depolymerising factor	143	258	370
profilin, acting binding protein	131	212	264, 277
Cytosol
cinnamate 4-hydroxylase (C4H)	24	15, 156	172
caffeoyl-CoA O-methyltransferase (CCoAOMT)		300	85
coumarate 3-hydroxylase (C3H)		93	15, 331
caffeate O-methyltransferase (COMT)			390
S-adenosylmethionine synthetase	5, 38	4	6, 65
S-adenosyl-l-homocysteine (SAH) hydrolase	20	27	31
UDP-L-Rhamnose synthase (NRS)	43	67	202
adenylate kinase		78, 160
cytochrome P450	83, 102	113	3, 50, 94, 188, 227, 387
UDP-glucose 6-dehydrogenase	67	118	164
HSP90	25, 39	19	9, 114, 278
26S proteasome subunits	30, 61, 80, 92, 96, 156	41, 100, 154, 283, 254	203, 369
serine hydroxymethyltransferase (SHMT)	27	28, 203	11, 84
ATP citrate lyase	125	267, 274
ubiquitin-activating enzyme	173	330	170, 351
ubiquitin-conjugating enzyme	95	116
ubiquitin		11
Ubiquitin-specific protease	205		120, 192
T-complex protein / chaperone	91, 108, 116, 218	179, 202, 224, 317	221, 378
alcohol dehydrogenase	189	111, 223, 331	37, 59, 156
Arginyl-tRNA synthetase	177	296
Lysyl tRNA sythetase		126
14-3-3 protein		98, 234, 312	302, 343, 366
Phosphoglycerate mutase, 2,3-bisphosphoglycerate	200	270
phosphoglycerate kinase		81, 191	127
sucrose synthase	107	190	22
ascorbate peroxidase		239	112
glutamine synthetase		302	329
GDP mannose 3,5 epimerase	89	149
phenylcoumaran benzylic ether reductase	297
Oxidoreductase, zinc-binding dehydrogenase family			349
UDP-glucosyl transferase			282
ADP-glucose pyrophosphorylase		229, 240, 269, 333	263
enolase		363
trehalose phosphate synthase glycosyltransferase	52	66
3-hydroxy-3-methylglutaryl coenzyme A synthase	201
glutamate decarboxylase	169		165
UDP glucuronate decarboxylase		334
Mitochondria
2-oxoglutarate dehydrogenase, E1 component	93	180
aldehyde dehydrogenase	133, 187	221, 344	273
Complex I, NDUFS1 (75 kDa)			241
Complex I, NDUFV1 (50kDa)			314
Complex III, cytochrome c1	194	108	204
Complex III, subunit 8			348
Complex IV, subunit 2		87
Cytochrome oxidase	231
glycine decarboxylase, P-protein			382
HSP60	121	121
malate dehydrogenase	149	114, 235, 292, 326	103
mATPase, alpha subunit	13	14	10
mATPase, beta subunit	7	8	101
mATPase, delta subunit		277
mATPase, subunit G		83
MIRO-related GTPase	128	75, 209
mitochondrial carrier	68, 123	40, 63, 71, 181, 262, 275	13, 168
NAD+ dependent isocitrate dehydrogenase	165		189
NADH dehydrogenase, subunit 9	72	86
pyruvate dehydrogenase subunits		241, 268, 288
succinate dehydrogenase, subunit 1	71	117
aconitase	222	366
NAD-dependent malic enzyme	220	357
Tim17/Tim22/Tim23 family protein		123, 131
hypothetical protein (ORF158)		107
mitochondrial processing peptidase alpha subunit		197, 242	87, 289
prohibitin	66	110	157
aspartate aminotransferase family	179, 217	167, 243	110
IAR4 Thiamin diphosphate-binding fold (THDP-binding) superfamily protein	159
mitochondrial phosphate transporter			62, 138
TOM20		308	265
hexokinase, nucleotide binding, HXK1		94, 147
UCP1 plant uncoupling mitochondrial protein 1		354
lipid transfer protein			307
Plastid
ATP-dependent CLP protease subunit	77	153	341
malate dehydrogenase			42
2-deoxy-D-arabino-heptulosonate 7-phosphate synthase	57	80
ATTOC132, TOC132 multimeric translocon complex in the outer envelope membrane 132	227
Aldolase superfamily protein	140	56, 198, 249	41, 135, 251
PSII cytochrome b559		140	248
plastidic long chain acyl-CoA synthetase		84
16-KDa plastid outer membrane protein			49
plastidic glucose transporter			95, 102
arginosuccinate synthase			132
O-acetylserine (thiol) lyase		201
embryo sac development arrest			154
chaperonin cpn60	141
Light-dependent Protochlorophyllide oxidoreductase (LPOR)		337
anion transporting ATPase	139	232
nucleotide transporter 1 (NTT1)	209
rubisco large subunit		256
plastidic general dicarboxylate transporter		339
Peroxisome
malate dehydrogenase	62		320, 389
citrate synthase	125	200, 320	256
long-chain acyl-CoA synthetase	204, 226	356
3-ketoacyl-CoA thiolase	230
acyl-activating enzyme		255
monodehydroascorbate reductase			301
Nucleus
DEAD/DEAH box RNA helicase family protein		168
histone protein	50, 70	72, 124	116
MYB transcription factor			298
SIN3-like			145
PARP domain protein		327
Misc
importin/ARM repeat superfamily protein	115, 117, 171, 196	193, 290, 315	139, 352
membrane steroid-binding protein 2	28	30	32
Protein kinase superfamily	19 , 98, 132, 202, 212, 144, 175, 191, 158, 208, 105, 153, 176	29, 187, 210, 245, 250, 303, 306, 215, 276, 285, 318, 325, 169, 338, 346, 303	67, 71, 150, 293, 319, 360, 388, 28, 34, 60
SPFH/Band 7/PHB domain protein		135, 182, 216, 313	184
Quinone reductase family protein	53	82
Xanthine/uracil permease family protein	119	196
CBS domain-containing protein	167, 180	365	143, 383
NAD(P)-binding Rossmann-fold superfamily			304, 337, 342, 359
Major facilitator superfamily protein		311	226
Tetratricopeptide repeat (TPR)-like superfamily	170	310, 322, 328	340
nucleotidyltransferase	182		129
Transmembrane CLPTM1 family protein		34
phospholipase D alpha		141
unknown protein	192, 232	91, 286, 338	91, 160, 185, 246, 265
IAA-leucine-resistant-like	161
Late embryogenesis abundant protein	152	314, 351	182
pfkB-like carbohydrate kinase			327
10-formyltetrahydrofolate synthetase	210	282, 323
methylenetetrahydrofolate reductase			262
WD-40 protein		266	16, 136
plant phosphoribosyltransferase	188	324
HMG (high mobility group) box protein			237
Disease resistance-responsive	193	281	149
DNAJ protein	213, 219	273, 305	344
Calcium-dependent lipid-binding family protein	188	301	207
Cupredoxin superfamily protein	134	230	176
Lipoxygenase	198
dehydrin			290
Zinc finger, C3HC4 type			310
cell division cycle protein	65, 228	70
ribonuclease			254
putative metal-nicotianamine transporter YSL5			279
calcium binding protein			325
pleckstrin homology domain protein			333
carotene isomerase			362
DUF106	32	18
argonaute AGO1	88	148
Methionine sulfoxide reductase			323
unknown protein		109
uncharacterized protein		24, 252
translationally controlled tumour protein	163	295
Protein phosphatase 2A regulatory B subunit family protein		279
DUF3411		297, 361
triose phosphate transporter family protein		228
Mov34/MPN/PAD-1 family		350
Crotonase/Enoyl-Coenzyme A (CoA) hydratase		364
phosphatidylinositol-4-phosphate phosphatase	211, 225
TAF15b TBP-associated factor 15B	186
nucleic acid binding protein	224
NmrA-like negative transcriptional regulator family protein	197		151
ATGPAT6, GPAT6 glycerol-3-phosphate acyltransferase 6	162
Translation
40S ribosomal protein S11	54	92	146
40S ribosomal protein S13	203, 207
40S ribosomal protein S17		329	372
40S ribosomal protein S25	46, 190	65
40S ribosomal protein S27	6, 145	43	303
40S ribosomal protein S28	40	50
40S ribosomal protein S3	142	102, 257	158
40S ribosomal protein S5	101, 185	127, 176	159, 274
40S ribosomal protein S6			300
40S Ribosomal protein S8		173
40S ribosomal protein S9		217
60S acidic ribosomal protein P1		238
60S ribosomal protein L1	215	151	178
60S ribosomal protein L11		106, 127	148
60S ribosomal protein L13		341
60S ribosomal protein L14/L23	84	158
60S ribosomal protein L16/L10	81		324
60S ribosomal protein L18	199	61
60S ribosomal protein L19		54
60S ribosomal protein L2			196
60S Ribosomal protein L22/L17		165
60S ribosomal protein L24		321
60S ribosomal protein L28			231
60S ribosomal protein L3			161, 166
60S ribosomal protein L30/L7	78, 114	138, 174	222
60S ribosomal protein L34	184
60S ribosomal protein L4		143	345
60S ribosomal protein L5			352
60S Ribosomal protein L6		101, 142	162
Elongation factor 2-like		74, 263
Elongation factor alpha	35, 183	9	29, 63
eukaryotic release factor (ERF)	69
eukaryotic release factor homolog		122
eukaryotic translation initiation factor (EIF)	22	31, 272	107, 223, 318
RNA binding Plectin/S10 domain-containing protein	82	136

## Sheet: sCW-P2 Matrix
Table S4c. Subcellular localization and functional matrix for fractions mCW-P2, mCW-P3, sCW-P2 and sCW-P3. Numbers indicate the protein hit number (prot_hit_num) from Table S1 (Arabidopsis), Table S2 (Viridiplantae) or Table S3 (pine). Subcellular locations were determined using the SUBcellular Arabidopsis (SUBA) database. Proteins were allocated a functional assignment using gene annotation info…
	sCW-P2
Subcellular Location	Arabidopsis	Viridiplantae	Pine
Golgi
cellulose synthase-like A, CSLA (GT2)	165	43, 122	29, 136
galacturonosyltransferase 8, GAUT8 (GT8)		78	231
UDP-xylosyltransferase, XXT (GT34)	101	182	193
GUT1 Exostosin family (GT47)	93	164
TMN9/endomembrane 70	59, 94	107, 144, 152, 225	143, 258
Nucleotide/sugar transporter family protein			37, 292
Protein of unknown function (DUF288)	72	127	100
S-adenosyl-L-methionine-dependent methyltransferase	15, 45, 46, 118	28, 34, 93, 224, 252, 263	6, 33, 51, 71, 108, 271, 156, 173
Trichome Birefringence-Like, TBL (DUF231)			208
UDP-D-glucuronate 4-epimerase (GAE)			138
UDP-xylose synthase (UXS)	25	30	129
SNARE family		190, 254
alpha/beta-Hydrolases superfamily protein			289
beta-1,2-N-acetylglucosaminyltransferase (CGL/GNT)	175
O-fucosyltransferase family protein		155
galacturonosyltransferase 9, GAUT9 (GT8)	61
Exostosin family (GT47)		164
CASP CCAAT-displacement protein	114
GAUT14 (GT8) like protein			242
cation efflux protein			191
calcium ion binding			197
Trafficking
Adaptin family protein	129
ADP-ribosylation factor (ARF)		143, 284
clathrin	22	27	146, 176
clathrin assembly protein-related	97	170, 194
coatomer, alpha subunit		101	28
coatomer, beta subunit	123, 133	142, 249
coatomer, epsilon subunit			140
coatomer, gamma subunit		176	218
dynamin-like protein	26, 29, 100, 108	21, 49, 166, 192, 199, 206, 238	56, 171, 192
EPS15 homology domain 2	156	119
exocyst complex gene family	161
RAB GTPase	12, 24, 57, 85	7, 41, 53, 123, 145	15, 44, 74, 105, 155
RHO GTPase	174
SEC14			132, 239
SEC22	132	102, 242
SEC61/SECY	69	106	159, 245, 279
vesicle-associated membrane protein (VAMP)	80	160	102
Integral membrane Yip1 family protein	157
Aminophospholipid ATPase/phospholipid translocator	173
longin, vesicle transport protein		234
translocon associated protein (TRAP)			260
ER
luminal binding protein (BiP)	3	3, 113	26, 27, 233
Oligosaccharyltransferase (DAD)			240
Oligosaccharyltransferase (STT3)	62	75, 240	154
Oligosaccharyltransferase complex / magnesium transporter			81
dolichyl-diphosphooligosaccharide-protein glycotransferase			65
Ca2+-pumping ATPase	73, 120	42, 104, 217	211
calnexin		20	2
calreticulin	19, 99	86	66, 210
glucosidase II, alpha subunit (GH31)			31
3-oxo-5-alpha-steroid 4-dehydrogenase	75
CAAX protease		26	45
squalene synthase			270
Enoyl-CoA reductase		135	188
NADH:cytochrome (Cyt) b5 reductase		195	60
Cytochrome b5			20, 110
dolichyl-diphosphooligosaccharide-protein glycotransferase			46
Ribophorin			91, 175
24-methylenecholesterol reductase			53
DUF1682	177
GCS1, KNF glucosidase 1		178
EBS1, UGGT, PSL2 UDP-glucose:glycoprotein glucosyltransferases		232
Peptidase S24/S26A/S26B/S26C family protein		260
Calcium-dependent phosphotriesterase superfamily protein			99
Endomembrane
cellulose synthase A, CESA (GT2)	107, 137	37, 188, 197	25, 39, 299
endo-1,4-beta-D-glucanase (KOR)			90
v-ATPase, subunit A	16	11	48
V-ATPase, subunit C	79	132, 191	96, 158
v-ATPase, subunit B	10	12
v-ATPase, subunit D	168
Protein disulfide isomerase (PDIL)	28	55, 187, 264, 270, 275	40, 82, 121, 203
rotamase cyclophilin	117, 152	29, 158, 251	77
reticulon family protein	18	60
myosin	49	94
Quinonprotein alcohol dehydrogenase-like			135, 250
signal recognition particle receptor, alpha subunit	125	245
hydrolase, acting on ester bonds		73
catalytics		59
membrane bound O-acyl transferase		198
tobacco mosaic virus multiplication		151	167
Nucleotide-sugar transporter family protein			41
MATE efflux family protein			168
phospholipid:diacylglycerol acyltransferase (PDAT)			93, 180
Cysteine proteinases superfamily protein			126
laccase			205
aspartyl protease family protein			141
B-cell receptor-associated 31-like			98
sterol methyltransferase	167	168	36
Leucine-rich repeat (LRR) family			164
Lung seven transmembrane receptor family protein	160		265
Inorganic H pyrophosphatase (AVP)	9, 147	4, 134	14, 84
Vacuole
carotenoid cleavage dioxygenase 1		133, 227	187, 273
Zn dependent peptidase	154
PM
H(+)-ATPase (AHA)	8	10, 74	47, 86
plasma membrane intrinsic protein (PIP)	60	110	22, 87
STRUBBELIG-receptor family	142	277	170
THESEUS1 (THE1), receptor kinase		241	259
LRR receptor-like serine threonine kinase (SERK)	158
receptor-like transmembrane kinase I (TMK1)		180	275
potassium channel beta subunit	83	126
translocation protein-related		18
ABC transporter	23, 112	23, 117, 200, 214	61, 67, 131, 177, 262, 278
Phototropic-responsive NPH3 family protein		274
ATRLI2, RLI2 RNAse l inhibitor protein 2	122
lysine histidine transporter like	131	231
pleiotropic drug resistance			161
hydroxyproline-rich glycoprotein family			226
arabinogalactan protein			246
AAA-type ATPase family protein	41, 54, 98	109, 196, 268
diacylglycerol kinase		213
Tudor SN protein		247
NADPH-cytochrome p450 reductase			244
Extracellular
xyloglucan endotransglucosylase/hydrolase	89	157	172
Actin binding Calponin homology	113	201
Peroxidase superfamily protein			200
chitinase			194
HAD superfamily, subfamily IIIB acid phosphatase			255
Structural
Actin	1	1	1
Tubulin, alpha	2	2	3, 21
Tubulin, beta	4	6	10
LIM proteins			34
profilin, acting binding protein	130		185
Cytosol
phenylalanine ammonia-lyase (PAL)			248
cinnamate 4-hydroxylase (C4H)	52	14, 229
caffeoyl-CoA O-methyltransferase (CCoAOMT)		287	174
coumarate 3-hydroxylase (C3H)		79	8
caffeate O-methyltransferase (COMT)			213
S-adenosylmethionine synthetase	6, 56	5, 77	94, 166
S-adenosyl-l-homocysteine (SAH) hydrolase	77	124	112
UDP-xylose/apiose synthase (AXS)		244	263
UDP-L-rhamnose synthase (NRS)		83
dTDP-glucose 4,6-dehydratase (MUM)	48
adenylate kinase	110	38	214
HSP70	67	131
cytochrome P450	40, 74, 162	39, 52, 236, 278	5, 52, 69, 147, 254
UDP-glucose 6-dehydrogenase	103	184	196
HSP90	64, 71	17	5, 30, 235, 229
T-complex protein / chaperone	140	276
26S proteasome subunits	134	253	300
serine hydroxymethyltransferase (SHMT)	51	70	124
ubiquitin-activating enzyme			179
ubiquitin-conjugating enzyme	115	204
ubiquitin		9
Ubiquitin-specific protease			227
alcohol dehydrogenase		207, 262	139, 152, 195
Arginyl-tRNA synthetase		209
Lysyl tRNA sythetase		243
14-3-3 protein		92, 175, 205	215
oxidoreductase ATB		179
sucrose synthase		171
phosphoglycerate kinase			238
sucrose synthase		211	92
ascorbate peroxidase			288, 295
glyceraldehyde-3-phosphate dehydrogenase (GAPDH)			178, 190
phenylcoumaran benzylic ether reductase			297
enolase		112, 257	118
UDP-glucose pyrophosphorylase			130
glutamate decarboxylase		95	109
UDP-glucuronate decarboxylase		183
Mitochondria
2-oxoglutarate dehydrogenase, E1 component	35	54
aldehyde dehydrogenase	144	80, 282, 239, 281
Complex III, cytochrome c1	164	84	184
Cytochrome oxidase		98
glycine decarboxylase, P-protein		125	142, 189
HSP60	34	35
LON Protease	96	167
malate dehydrogenase		57	32, 123
mATPase, alpha subunit	11	13	9, 117
mATPase, beta subunit	7	8
mATPase, delta subunit		283	157
mATPase, subunit G		115
MIRO-related GTPase	86	87, 173
mitochondrial carrier	33, 102	32, 44, 149, 202, 218, 226	11, 23, 201
NAD+ dependent isocitrate dehydrogenase			182
NADH dehydrogenase, 51 kDa subunit		280, 285
NADH dehydrogenase, subunit 7	138
pyruvate dehydrogenase subunits		169, 189
aconitase	63	90
NAD-dependent malic enzyme	39	61
hypothetical protein (ORF158)		273
Unknown respiratory proteins		97
mitochondrial processing peptidase alpha subunit		128	76, 149
aspartate aminotransferase family			63
Fumarase	95	165
dihydrolipoamide succinyltransferase	111
mitochondrial phosphate transporter			122, 283
nitrogen fixation S (NIFS)-like		177	186
TOM20			253
hexokinase, nucleotide binding HXK1		181
UCP1 plant uncoupling mitochondrial protein 1	128	223
NDPK nucleoside diphosphate kinase	143	279	285
NADH-ubiquinone dehydrogenase, mitochondrial, putative	50	76
mMDH1 Lactate/malate dehydrogenase family protein	55
putative NADH aldehyde dehydrogenase			290
formate dehydrogeanse			169
Plastid
2-deoxy-D-arabino-heptulosonate 7-phosphate synthase	42	69
ATTOC132, TOC132 multimeric translocon complex in the outer envelope membrane 132	127
Aldolase superfamily protein	82	68, 130, 174	17, 49, 119, 217
Transketolase			221
plastidic long chain acyl-CoA synthetase		62
16-KDa plastid outer membrane protein			42
plastidic glucose transporter			70
arginosuccinate synthase			301
embryo sac development arrest			257
chaperonin cpn60	105	118
glutamate synthase			249
Light-dependent Protochlorophyllide oxidoreductase (LPOR)		185
Pyridoxal phosphate (PLP)-dependent transferases superfamily protein	158
chloroplast translocase		222
plastidic general dicarboxylate transporter		233
Fructose-1,6-bisphosphate aldolase		250	266
Peroxisome
malate dehydrogenase	136		298
citrate synthase	70	100	133
long-chain acyl-CoA synthetase	149	221
3-ketoacyl-CoA thiolase	90	139, 156	247
Peroxisomal biogenesis factor 11 (PEX11)		147
Nucleus
DEAD/DEAH box RNA helicase family protein		288
histone acetyl transferase complex components			293
histone protein	81, 124	136, 219	162, 232
MYB transcription factor			89, 284
PARP domain protein			144
Misc
importin/ARM repeat superfamily protein	78, 176	129, 248	128, 230, 252
membrane steroid-binding protein 2	13	16	19, 38
Protein kinase superfamily	36, 150	67, 85, 237	73, 113, 134
SPFH/Band 7/PHB domain protein		148
Quinone reductase family protein	84	146	163
CBS domain-containing protein	76, 135	163, 267	137, 148
NAD(P)-binding Rossmann-fold superfamily	155	282	199
Protein of unknown function (DUF2296)	163
Transmembrane CLPTM1 family protein		51
phospholipase D alpha		215
unknown protein		108, 246	72, 183, 79
wound-responsive protein		116
TMPIT-like protein		269
TETRASPANIN family		265
GTP-binding protein	145, 146	289, 290
methylenetetrahydrofolate reductase			268
WD-40 protein			50
plant phosphoribosyltransferase			219
DNAJ protein			204, 222, 269, 272, 225
RNA-binding			68, 267
SMALLER WITH VARIABLE BRANCHES			237
Calcium-dependent lipid-binding family protein			115
Cupredoxin superfamily protein			127
Zinc finger, C3HC4 type			160
cell division cycle protein	20	24
Cleavage/polyadenylation specificity factor, 25kDa subunit	151
DUF106	47	25
PCI domain/PINT motif pfam01399	153
argonaute AGO1	170
transcriptional factor B3 family protein	171
metallopeptidease M24 family		259
ATIM timeless family protein		272
NADPH Oxidase			101
hypothetical protein			256
Ribosom/Translation
40S ribosomal protein S11	27	46
40S ribosomal protein S13	38, 106	96
40S ribosomal protein S14			88
40S ribosomal protein S15	169
40S ribosomal protein S16		114
40S ribosomal protein S17		172	286
40S ribosomal protein S18		266	277
40S ribosomal protein S19		99	116
40S ribosomal protein S24		256
40S ribosomal protein S25	32	65, 111
40S ribosomal protein S27	5	31, 120
40S ribosomal protein S28	30	47
40S ribosomal protein S3	65, 166	48, 64, 261	64
40S ribosomal protein S4	119, 148
40S ribosomal protein S5	31	45, 58, 228	83, 125
40S ribosomal protein S6	126	286	75, 291
40S ribosomal protein S7			59
40S ribosomal protein S8	109	88
40S ribosomal protein S9		162
60S acidic ribosomal protein P1		137
60S ribosomal protein L10	121	89, 153	103
60S ribosomal protein L11	116	36, 159	55
60S ribosomal protein L13		71
60S ribosomal protein L14/L23	21, 42	33, 91, 161	62, 104
60S ribosomal protein L16/L10	53, 91
60S ribosomal protein L18	92, 104	40, 212	202
60S ribosomal protein L19		19
60S Ribosomal protein L22/L17	58	103, 140
60S ribosomal protein L24		72, 121
60S ribosomal protein L27		186
60S ribosomal protein L28			150
60S ribosomal protein L3		255, 258	43, 57
60S ribosomal protein L30/L7	66, 68, 139	141, 150, 271	80
60S ribosomal protein L34	88	193
60S ribosomal protein L4		66	78
60S ribosomal protein L5			220
60S Ribosomal protein L6		105	111
60S ribosomal protein L8			107
Elongation factor 2-like		138
Elongation factor alpha	37, 141	15, 56	16, 58
eukaryotic release factor (ERF)	87	154
eukaryotic translation initiation factor (EIF)	14	22	145, 165, 251, 302
RNA binding Plectin/S10 domain-containing protein	44	50

## Sheet: sCW-P3 Matrix
Table S4d. Subcellular localization and functional matrix for fractions mCW-P2, mCW-P3, sCW-P2 and sCW-P3. Numbers indicate the protein hit number (prot_hit_num) from Table S1 (Arabidopsis), Table S2 (Viridiplantae) or Table S3 (pine). Subcellular locations were determined using the SUBcellular Arabidopsis (SUBA) database. Proteins were allocated a functional assignment using gene annotation info…
	sCW-P3
Subcellular Location	Arabidopsis	Viridiplantae	Pine
Golgi
cellulose synthase-like A, CSLA (GT2)	153	31, 211	53, 246
Nucleotide-diphospho-sugar transferase superfamily (GT2)	141
galacturonosyltransferase 8, GAUT8 (GT8)	74	60	231
UDP-xylosyltransferase, XXT (GT34)	117	236	266
GUT1 Exostosin family (GT47)	70	83	225
TMN9/endomembrane 70	41, 113	98	131
Nucleotide/sugar transporter family protein			199
Protein of unknown function (DUF288)	78	174	211
S-adenosyl-L-methionine-dependent methyltransferase	50, 80, 83, 109	56, 63, 104, 172, 202, 203, 234	58, 60, 210, 233, 263
Trichome Birefringence-Like, TBL (DUF231)			245
UDP-D-glucuronate 4-epimerase (GAE)			252
UDP-xylose synthase (UXS)	66, 129	116	105
SNARE family		162, 212
alpha/beta-Hydrolases superfamily protein		197
Trafficking
Adaptin family protein	127	195
ADP-ribosylation factor (ARF)		243, 244
clathrin	35	68	161
clathrin assembly protein-related			81
coatomer, alpha subunit		77	44
coatomer, beta subunit	99	132
coatomer, epsilon subunit			217
coatomer, gamma subunit		123, 193	147, 198
dynamin-like protein	17, 19, 37	21, 22, 67, 69, 95, 181	87, 157, 173, 195
EPS15 homology domain 2	140
exocyst complex gene family			212
GDP dissociation inhibitor		238
GTP-binding protein (RHD3)	120
RAB GTPase	11, 48, 77, 88	7, 17, 124, 166, 206	29, 34, 85, 175, 242, 243
RAN GTPase	39	52	134
RHO GTPase	150
SEC14			61
SEC22	100	80, 190
SEC61/SECY	44	73	108
vesicle-associated membrane protein (VAMP)	40	66	112, 207
ER
luminal binding protein (BiP)	6	6, 158	24, 89
Oligosaccharyltransferase (DAD)			222
Oligosaccharyltransferase (STT3)	61	42, 74	164
Oligosaccharyltransferase complex / magnesium transporter			90
dolichyl-diphosphooligosaccharide-protein glycotransferase			71, 151
phospholipid:diacylglycerol acyltransferase
Ca2+-pumping ATPase	98, 163	61, 155, 186	214
calnexin		45	5
calreticulon	46	221	135
glucosidase II, alpha subunit (GH31)			45
3-oxo-5-alpha-steroid 4-dehydrogenase	45
CAAX protease		18	27
squalene synthase		46
Enoyl-CoA reductase		222	253
NADH:cytochrome (Cyt) b5 reductase		131	38
Cytochromes b5			49, 190
Ribophorin			138, 176
J domain protein			141
24-methylenecholesterol reductase			50
DUF1682
ER lumen protein retaining receptor
GCS1, KNF glucosidase 1
EBS1, UGGT, PSL2 UDP-glucose:glycoprotein glucosyltransferases
Peptidase S24/S26A/S26B/S26C family protein
Calcium-dependent phosphotriesterase superfamily protein
Endomembrane
cellulose synthase A, CESA (GT2)	112, 158	33, 106, 121, 127	46, 47, 110, 145, 177, 187
endo-1,4-beta-D-glucanase (KOR)			39
callose synthase (GT48)	92	173
v-ATPase, subunit A	24	11	55
V-ATPase, subunit C		153	48
v-ATPase, subunit H		225
v-ATPase, subunit B	12	15
Protein disulfide isomerase (PDIL)	21	28, 140, 164, 169	62, 103, 201
rotamase cyclophilin	29, 128	25, 94, 129	23, 67, 121
reticulon family protein	14	30
myosin	20	32
ATPase cation pump		231
Quinonprotein alcohol dehydrogenase-like			273, 185
signal recognition particle receptor, alpha subunit	119
hydrolase, acting on ester bonds		36
catalytics		44
Na+/H+ exchanger (NHX)	154
membrane bound O-acyl transferase		218
tobacco mosaic virus multiplication		144	179
Nucleotide-sugar transporter family protein			33, 73
O-Glycosyl hydrolases family 17 (GH)			107
annexin			264
Pectin lyase			265
MATE efflux family protein			63
phospholipid:diacylglycerol acyltransferase (PDAT)			133
Cysteine proteinases superfamily protein			154
laccase			163
aspartyl protease family protein			258
plantacyanin one of blue copper proteins			271
B-cell receptor-associated 31-like			269
sterol methyltransferase	145	101, 239	37, 219
Inorganic H pyrophosphatase (AVP)	10, 121	5	42, 92, 162
Vacuole
carotenoid cleavage dioxygenase 1			202
PM
H(+)-ATPase (AHA)	5	8	20, 31
plasma membrane intrinsic protein (PIP)	42, 62, 96	89, 142, 205	14, 17, 36, 152
BR-signaling kinase	36	59	82
STRUBBELIG-receptor family	64	137	100
THESEUS1 (THE1), a receptor kinase		146	182
LRR receptor-like serine threonine kinase (SERK)	93	85	93
receptor-like transmembrane kinase I (TMK1)			158, 189, 230
potassium channel beta subunit	124	79
translocation protein-related		12
ABC transporter	53	41, 81, 110	54, 111, 120, 174, 193, 226
Phototropic-responsive NPH3 family protein		156
di- and tri-peptide transporter			104
early-responsive to dehydration			114
J domain protein			144
tobacco hairpin-induced gene			191
Structural
Actin	2	1	1
Tubulin, alpha	1	2	2,16
Tubulin, beta	3	4	6,28,168
LIM proteins			18, 272
Cytosol
phenylalanine ammonia-lyase (PAL)			229
cinnamate 4-hydroxylase (C4H)	30	26, 235	35
caffeoyl-CoA O-methyltransferase (CCoAOMT)			106
coumarate 3-hydroxylase (C3H)		70	7
cinnamyl alcohol dehydrogenase (CAD)			156
caffeate O-methyltransferase (COMT)			166
S-adenosylmethionine synthetase	4, 28	3, 43	3, 72, 274
UDP-xylose/apiose synthase (AXS)		224	255
UDP-L-rhamnose synthase (NRS)		49
dTDP-glucose 4,6-dehydratase (MUM)	22
adenylate kinase	123	29	270
HSP70	146	192	19, 43, 78, 94, 140
cytochrome P450	34, 138, 157	35, 55	4, 26, 41, 205, 256
UDP-glucose 6-dehydrogenase	52	72	119, 240
HSP90	55, 91	24	13, 25, 224
26S proteasome subunits	33, 58, 68, 79, 126, 135	62, 97, 113, 120	235
serine hydroxymethyltransferase (SHMT)	72	76	21, 142
ATP citrate lyase		154
ubiquitin-activating enzyme		139	128, 170
ubiquitin-conjugating enzyme	56	99
ubiquitin		14	11
Ubiquitin-specific protease			99, 115
T-complex protein / chaperone	111	133, 216
alcohol dehydrogenase		125, 233	52, 75, 91
Arginyl-tRNA synthetase	122	118
14-3-3 protein		176
asparagine synthetase		96	127
Phosphoglycerate mutase, 2,3-bisphosphoglycerate		91
oxidoreductase ATB		136
phosphoglycerate kinase		150
sucrose synthase			77
ascorbate peroxidase			113
Mitochondria
2-oxoglutarate dehydrogenase, E1 component	27	37
aldehyde dehydrogenase	134	200, 210
Complex III, cytochrome c1	89	58	69
Complex III, subunit 8			206
cytochrome c	43	75
glycine decarboxylase, P-protein		209	155, 268
HSP60	59	40
LON Protease	106	199
malate dehydrogenase	75		32, 97
mATPase, alpha subunit	16	19, 151	9
mATPase, beta subunit	9	13	95
mATPase, delta subunit			149
mATPase, subunit G		242
MIRO-related GTPase	65	87, 161
mitochondrial carrier	23, 51	23, 34, 126, 198, 217	8, 15, 215, 236
NAD+ dependent isocitrate dehydrogenase			123
NADH dehydrogenase, 51 kDa subunit	125
NADH dehydrogenase, subunit 9		220
pyruvate dehydrogenase subunits		105, 117
succinate dehydrogenase, subunit 1	25	39
aconitase	133	84
NAD-dependent malic enzyme	155
Tim17/Tim22/Tim23 family protein		86, 168
hypothetical protein (ORF158)		177
Unknown respiratory proteins		78
porin (VDAC)		187
mitochondrial processing peptidase alpha subunit		194	251
prohibitin			238
aspartate aminotransferase family			129
cobalt ion binding			221
dihydrolipoamide succinyltransferase	136
mitochondrial phosphate transporter			171
Plastid
ATP-dependent CLP protease subunit	71	143	178
NAD(P)H dehydrogenase subunit H	160	175
malate dehydrogenase			213
2-deoxy-D-arabino-heptulosonate 7-phosphate synthase	32	50
Aldolase superfamily protein		38, 180	30, 122, 216
PSII cytochrome b559		148	183
glutamate-1-semialdehyde 2,1-aminomutase	148
Transketolase			148
plastidic long chain acyl-CoA synthetase		92
16-KDa plastid outer membrane protein			59
plastidic glucose transporter			22, 70
arginosuccinate synthase			218
O-acetylserine (thiol) lyase			259
embryo sac development arrest			83
glutamate synthase			203
Major facilitator superfamily protein	152
Peroxisome
malate dehydrogenase	94	108
citrate synthase	67	119	143
long-chain acyl-CoA synthetase	84, 162	102, 163
catalase	103	196	234
3-ketoacyl-CoA thiolase	131	189
acyl-activating enzyme		226
Nucleus
DEAD/DEAH box RNA helicase family protein	108	188, 204
histone acetyl transferase complex components		232	260
histone protein	130, 132		247
Nuclear import receptor		111
MYB transcription factor			257, 267
Misc
importin/ARM repeat superfamily protein	31, 73	51, 54, 130, 145	88, 101, 181, 249
membrane steroid-binding protein 2	8	10	10, 56
Protein kinase superfamily	15, 90, 104, 115, 137, 139, 156	20, 93, 103, 114, 178, 179, 207	40, 64, 116, 118, 130, 204, 237, 239
SPFH/Band 7/PHB domain protein		65, 115, 157
Quinone reductase family protein	82	149	184
RPM1-interacting protein	97
Xanthine/uracil permease family protein	114	183
CBS domain-containing protein	118	241	109
NAD(P)-binding Rossmann-fold superfamily			244
prenylcysteine methylesterase	164
Tetratricopeptide repeat (TPR)-like superfamily		215
nucleotidyltransferase	149	138	74, 169
Protein of unknown function (DUF2296)	142
Cysteine/Histidine-rich C1 domain family protein	147
VQ motif-containing protein	159
NSL1 MAC/Perforin domain-containing protein	161		220
Transmembrane CLPTM1 family protein		48
phospholipase D alpha		64
unknown protein		135, 201	125, 172, 250
wound-responsive protein		147
TMPIT-like protein		165
TETRASPANIN family		167	197
NOI protein		184
Hyaluronan / mRNA binding family		185	223
urease accessory protein		208
GTP-binding protein	110	213
IAA-leucine-resistant-like		219
Late embryogenesis abundant protein		227
pfkB-like carbohydrate kinase		228	254
10-formyltetrahydrofolate synthetase		230
Thiamine pyrophosphate dependent pyruvate decarboxylase		237
Alkaline-phosphatase		240
SH3 domain-containing protein			228
methylenetetrahydrofolate reductase			227
WD-40 protein			57, 132
plant phosphoribosyltransferase			76
HMG (high mobility group) box protein			124
Disease resistance-responsive			139, 180
DNAJ protein	151		200, 261
RNA-binding			84, 275
SMALLER WITH VARIABLE BRANCHES			248
BSD domain-containing protein			241
Calcium-dependent lipid-binding family protein			79
Cupredoxin superfamily protein			146
Lipoxygenase			186
dehydrin			188
Zinc finger, C3HC4 type			208
cell division cycle protein	63	182
Ribosom/Translation
40S ribosomal protein S10/S20		170
40S ribosomal protein S11	81	152
40S ribosomal protein S13	107
40S ribosomal protein S17			262
40S ribosomal protein S25	57, 102	109, 191
40S ribosomal protein S27	7	27
40S ribosomal protein S28	86	171
40S ribosomal protein S3		229
40S ribosomal protein S4	116
40S ribosomal protein S5	47, 95	57, 82, 141	137, 196
40S ribosomal protein S6	101	245	153
60S acidic ribosomal protein P1		100
60S ribosomal protein L10		134	159
60S ribosomal protein L11		53, 122	68
60S ribosomal protein L13		88
60S ribosomal protein L14/L23	38, 105	71, 223	80
60S ribosomal protein L16/L10	69, 76
60S ribosomal protein L18	54	112	136
60S ribosomal protein L19		47
60S Ribosomal protein L22/L17	143	128
60S ribosomal protein L27		90
60S ribosomal protein L28			165
60S ribosomal protein L3			86, 160
60S ribosomal protein L30/L7	87	214	167
60S ribosomal protein L34	85	160
60S Ribosomal protein L6			209
Elongation factor alpha	26	9, 107	12, 51
eukaryotic release factor (ERF)	60
eukaryotic release factor homolog		159
eukaryotic translation initiation factor (EIF)	13	16	96, 98
RNA binding Plectin/S10 domain-containing protein	144
