# Supplementary material for: Golgi Enrichment and Proteomic Analysis of Developing Pinus radiata Xylem by Free-Flow Electrophoresis
Source: PLoS One. 2013 Dec 26;8(12):e84669. doi: 10.1371/journal.pone.0084669 (PMC3887118; doi:10.1371/journal.pone.0084669)
Supplement: File S1 — Figure S1, Tables S1-S6. Figure S1. Image of the three-year-old pine tree (Pinus radiata D. Don) sourced from Swanton Pacific Ranch Davenport (CA, USA) that was used to harvest developing xylem for Golgi preparations. After sections were cut, logs were inspected to determine whether compression wood had formed. Logs were then placed on ice for transport back to the laboratory. Table S1. Proteins identified from fractions mCW-P2, mCW-P3, sCW-P2 and sCW-P3 after FFE enrichment of Golgi membranes from developing xylem of pine. Protein identifications were made with one or more significantly matching peptides by Mascot (p < 0.05) against Arabidopsis proteins (TAIR10). Column headers are standard outputs from the Mascot search engine (http://www.matrixscience.com/help/export_help.html). Table S2. Proteins identified from fractions mCW-P2, mCW-P3, sCW-P2 and sCW-P3 after FFE enrichment of Golgi membranes from developing xylem of pine. Protein identifications were made with one or more significantly matching peptides by Mascot (p < 0.05) against Viridiplantae proteins downloaded from GenBank (May 2012). Column headers are standard outputs from the Mascot search engine (http://www.matrixscience.com/help/export_help.html). Table S3. Proteins identified from fractions mCW-P2, mCW-P3, sCW-P2 and sCW-P3 after FFE enrichment of Golgi membranes from developing xylem of pine. Protein identifications were made with one or more significantly matching peptides by Mascot (p < 0.05) against Pinus spp. proteins at GenBank (July 2012). Column headers are standard outputs from the Mascot search engine (http://www.matrixscience.com/help/export_help.html). Table S4. Subcellular localization and functional matrix for fractions mCW-P2, mCW-P3, sCW-P2 and sCW-P3. Numbers indicate the protein hit number (prot_hit_num) from Table S1 (Arabidopsis), Table S2 (Viridiplantae) or Table S3 (pine). Subcellular locations were determined using the SUBcellular Arabidopsis (SUBA) database. Proteins were al [file pone.0084669.s001.zip › TableS6.xlsx]

## Sheet: mCW
Table S6a. Assignment of MapMan functional categories to proteins identified from mCW and sCW samples using the Arabidopsis database (TAIR10). Protein data were obtained from Table S1.
mCW
IDENTIFIER	BIN CODE	DESCRIPTION	Manually assigned category
at1g03860	31.3	cell.cycle	other functional categories
at2g29960	31.3.1	cell.cycle.peptidylprolyl isomerase	other functional categories
at3g09840	31.2	cell.division	other functional categories
at3g48750	31.3	cell.cycle	other functional categories
at3g66654	31.3.1	cell.cycle.peptidylprolyl isomerase	other functional categories
at5g03340	31.2	cell.division	other functional categories
at1g01750	31.1	cell.organisation	cell organization
at1g04160	31.1	cell.organisation	cell organization
at1g04820	31.1	cell.organisation	cell organization
at1g49240	31.1	cell.organisation	cell organization
at2g04750	31.1	cell.organisation	cell organization
at3g27960	31.1	cell.organisation	cell organization
at3g57410	31.1	cell.organisation	cell organization
at4g29340	31.1	cell.organisation	cell organization
at5g09810	31.1	cell.organisation	cell organization
at5g20350	31.1	cell.organisation	cell organization
at5g23860	31.1	cell.organisation	cell organization
at1g04750	31.4	cell.vesicle transport	cell vesicle transport
at1g04760	31.4	cell.vesicle transport	cell vesicle transport
at1g14830	26.17	misc.dynamin	cell vesicle transport
at1g52360	31.4	cell.vesicle transport	cell vesicle transport
at1g59610	26.17	misc.dynamin	cell vesicle transport
at1g62020	31.4	cell.vesicle transport	cell vesicle transport
at2g05170	29.3.4.3	protein.targeting.secretory pathway.vacuole	cell vesicle transport
at2g38020	29.3.4.3	protein.targeting.secretory pathway.vacuole	cell vesicle transport
at2g44590	26.17	misc.dynamin	cell vesicle transport
at3g08530	31.4	cell.vesicle transport	cell vesicle transport
at3g18480	29.3.4.2	protein.targeting.secretory pathway.golgi	cell vesicle transport
at3g49860	29.3.4.99	protein.targeting.secretory pathway.unspecified	cell vesicle transport
at4g11380	31.4	cell.vesicle transport	cell vesicle transport
at4g17730	31.4	cell.vesicle transport	cell vesicle transport
at4g30600	29.3.4.99	protein.targeting.secretory pathway.unspecified	cell vesicle transport
at4g31480	31.4	cell.vesicle transport	cell vesicle transport
at4g34450	31.4	cell.vesicle transport	cell vesicle transport
at5g46630	29.3.4.99	protein.targeting.secretory pathway.unspecified	cell vesicle transport
at1g23480	10.2.1	cell wall.cellulose synthesis.cellulose synthase	cell wall polysaccharide synthesis/degrdation
at1g26570	10.1.4	cell wall.precursor synthesis.UDP-Glc dehydrogenase (UGD)	cell wall polysaccharide synthesis/degrdation
at1g53500	10.1.10	cell wall.precursor synthesis.UDP-glucose 4,6-dehydratase	cell wall polysaccharide synthesis/degrdation
at2g06850	10.7	cell wall.modification	cell wall polysaccharide synthesis/degrdation
at2g28760	10.1.5	cell wall.precursor synthesis.UXS	cell wall polysaccharide synthesis/degrdation
at2g34850	10.1.9	cell wall.precursor synthesis.MUR4	cell wall polysaccharide synthesis/degrdation
at2g47650	10.1.5	cell wall.precursor synthesis.UXS	cell wall polysaccharide synthesis/degrdation
at3g25140	10.4	cell wall.pectin synthesis	cell wall polysaccharide synthesis/degrdation
at4g32410	10.2.1	cell wall.cellulose synthesis.cellulose synthase	cell wall polysaccharide synthesis/degrdation
at5g05170	10.2.1	cell wall.cellulose synthesis.cellulose synthase	cell wall polysaccharide synthesis/degrdation
at5g16190	10.2	cell wall.cellulose synthesis	cell wall polysaccharide synthesis/degrdation
at5g17420	10.2.1	cell wall.cellulose synthesis.cellulose synthase	cell wall polysaccharide synthesis/degrdation
at1g16700	9.1.2	mitochondrial electron transport / ATP synthesis.NADH-DH.localisation not clear	other functional categories
at1g19580	9.1.1.5	mitochondrial electron transport / ATP synthesis.NADH-DH.complex I.carbonic anhydrase	other functional categories
at1g22840	9.6	mitochondrial electron transport / ATP synthesis.cytochrome c	other functional categories
at2g07698	9.9	mitochondrial electron transport / ATP synthesis.F1-ATPase	other functional categories
at2g07727	9.5	mitochondrial electron transport / ATP synthesis.cytochrome c reductase	other functional categories
at3g27240	9.6	mitochondrial electron transport / ATP synthesis.cytochrome c	other functional categories
at3g54110	9.8	mitochondrial electron transport / ATP synthesis.uncoupling protein	other functional categories
at5g08670	9.9	mitochondrial electron transport / ATP synthesis.F1-ATPase	other functional categories
at5g37510	9.1.2	mitochondrial electron transport / ATP synthesis.NADH-DH.localisation not clear	other functional categories
atmg00070	9.1.2	mitochondrial electron transport / ATP synthesis.NADH-DH.localisation not clear	other functional categories
atmg00160	9.7	mitochondrial electron transport / ATP synthesis.cytochrome c oxidase	other functional categories
atmg00510	9.1.2	mitochondrial electron transport / ATP synthesis.NADH-DH.localisation not clear	other functional categories
at1g03270	35.2	not assigned.unknown	not assigned
at1g14670	35.1	not assigned.no ontology	not assigned
at1g18270	35.1	not assigned.no ontology	not assigned
at1g51570	35.1.19	not assigned.no ontology.C2 domain-containing protein	not assigned
at2g41770	35.2	not assigned.unknown	not assigned
at3g08800	35.2	not assigned.unknown	not assigned
at3g10260	35.1	not assigned.no ontology	not assigned
at3g11800	35.2	not assigned.unknown	not assigned
at3g24160	35.1	not assigned.no ontology	not assigned
at3g32260	35.2	not assigned.unknown	not assigned
at3g44330	35.2	not assigned.unknown	not assigned
at4g01350	35.1.26	not assigned.no ontology.DC1 domain containing protein	not assigned
at4g12590	35.2	not assigned.unknown	not assigned
at4g12650	35.2	not assigned.unknown	not assigned
at4g14240	35.2	not assigned.unknown	not assigned
at4g33700	35.1	not assigned.no ontology	not assigned
at4g35920	35.2	not assigned.unknown	not assigned
at4g39730	35.1	not assigned.no ontology	not assigned
at4g39730	35.1	not assigned.no ontology	not assigned
at5g10860	35.1	not assigned.no ontology	not assigned
at5g13560	35.1	not assigned.no ontology	not assigned
at5g19820	35.1	not assigned.no ontology	not assigned
at5g20680	35.2	not assigned.unknown	not assigned
at5g35200	35.1.21	not assigned.no ontology.epsin N-terminal homology (ENTH) domain-containing protein	not assigned
at5g49945	35.2	not assigned.unknown	not assigned
at1g07660	28.1.3.2.4	DNA.synthesis/chromatin structure.histone.core.H4	other functional categories
at1g07790	28.1.3.2.2	DNA.synthesis/chromatin structure.histone.core.H2B	other functional categories
at1g09200	28.1.3.2.3	DNA.synthesis/chromatin structure.histone.core.H3	other functional categories
at1g20630	21.6	redox.dismutases and catalases	other functional categories
at1g48410	33.99	development.unspecified	other functional categories
at1g55130	28.99	DNA.unspecified	other functional categories
at1g55490	1.3.13	PS.calvin cycle.rubisco interacting	other functional categories
at1g55490	1.3.13	PS.calvin cycle.rubisco interacting	other functional categories
at1g66530	29.1.19	protein.aa activation.arginine-tRNA ligase	other functional categories
at1g74550	26.10	misc.cytochrome P450	other functional categories
at2g17420	21.1	redox.thioredoxin	other functional categories
at2g26080	1.2.4.1	PS.photorespiration.glycine cleavage.P subunit	other functional categories
at2g44060	33.2	development.late embryogenesis abundant	other functional categories
at2g47470	21.1.1	redox.thioredoxin.PDIL	other functional categories
at3g06400	27.3.44	RNA.regulation of transcription.Chromatin Remodeling Factors	other functional categories
at3g16640	33.99	development.unspecified	other functional categories
at3g48890	21.2	redox.ascorbate and glutathione	other functional categories
at4g12420	33.99	development.unspecified	other functional categories
at4g26530	1.3.6	PS.calvin cycle.aldolase	other functional categories
at5g04660	26.10	misc.cytochrome P450	other functional categories
at5g28840	21.2.1.1	redox.ascorbate and glutathione.ascorbate.GME	other functional categories
at5g58470	27.3.99	RNA.regulation of transcription.unclassified	other functional categories
at1g09780	4.1.12	glycolysis.cytosolic branch.phosphoglycerate mutase	other functional categories
at1g13440	4.1.8	glycolysis.cytosolic branch.glyceraldehyde 3-phosphate dehydrogenase (GAP-DH)	other functional categories
at1g19540	16.8.5.1	secondary metabolism.flavonoids.isoflavones.isoflavone reductase	other functional categories
at1g23800	5.10	fermentation.aldehyde dehydrogenase	other functional categories
at1g27320	17.4.2	hormone metabolism.cytokinin.signal transduction	other functional categories
at1g50480	25.2	C1-metabolism.formate-tetrahydrofolate ligase	other functional categories
at1g68020	3.2.3	minor CHO metabolism.trehalose.potential TPS/TPP	other functional categories
at1g68370	17.2.2	hormone metabolism.auxin.signal transduction	other functional categories
at1g77120	5.3	fermentation.ADH	other functional categories
at1g77590	11.1.9	lipid metabolism.FA synthesis and FA elongation.long chain fatty acid CoA ligase	other functional categories
at2g22780	6.3	gluconeogenesis / glyoxylate cycle.Malate DH	other functional categories
at2g30490	16.2.1.2	secondary metabolism.phenylpropanoids.lignin biosynthesis.C4H	other functional categories
at2g37040	16.2.1.1	secondary metabolism.phenylpropanoids.lignin biosynthesis.PAL	other functional categories
at2g38110	11.3	lipid metabolism.Phospholipid synthesis	other functional categories
at2g40890	16.2.1.5	secondary metabolism.phenylpropanoids.lignin biosynthesis.C3H	other functional categories
at2g42790	6.1	gluconeogenesis / glyoxylate cycle.citrate synthase	other functional categories
at3g02360	7.1.3	OPP.oxidative PP.6-phosphogluconate dehydrogenase	other functional categories
at3g03250	4.1.1	glycolysis.cytosolic branch.UGPase	other functional categories
at3g17820	12.2.2	N-metabolism.ammonia metabolism.glutamine synthetase	other functional categories
at3g43190	2.2.1.5	major CHO metabolism.degradation.sucrose.Susy	other functional categories
at3g48000	5.10	fermentation.aldehyde dehydrogenase	other functional categories
at3g51460	11.9.3.5	lipid metabolism.lipid degradation.lysophospholipases.phosphoinositide phospholipase C	other functional categories
at3g55360	11.8.7	lipid metabolism.'exotics' (steroids, squalene etc).trans-2-enoyl-CoA reductase (NADPH)	other functional categories
at3g63410	16.1.3.3	secondary metabolism.isoprenoids.tocopherol biosynthesis.MPBQ/MSBQ methyltransferase	other functional categories
at3g63520	16.1.4.10	secondary metabolism.isoprenoids.carotenoids.carotenoid cleavage dioxygenase	other functional categories
at4g04970	3.6	minor CHO metabolism.callose	other functional categories
at4g11010	23.4.10	nucleotide metabolism.phosphotransfer and pyrophosphatases.nucleoside diphosphate kinase	other functional categories
at4g11820	16.1.2.2	secondary metabolism.isoprenoids.mevalonate pathway.HMG-CoA synthase	other functional categories
at4g13930	25.1	C1-metabolism.glycine hydroxymethyltransferase	other functional categories
at4g23850	11.1.9	lipid metabolism.FA synthesis and FA elongation.long chain fatty acid CoA ligase	other functional categories
at4g27270	11.8	lipid metabolism.'exotics'(steroids, squalene etc)	other functional categories
at5g26780	25.1	C1-metabolism.glycine hydroxymethyltransferase	other functional categories
at5g49190	2.2.1.5	major CHO metabolism.degradation.sucrose.Susy	other functional categories
at5g50370	23.4.1	nucleotide metabolism.phosphotransfer and pyrophosphatases.adenylate kinase	other functional categories
at5g54140	17.2.1	hormone metabolism.auxin.synthesis-degradation	other functional categories
at3g02350	26.2	misc.UDP glucosyl and glucoronyl transferases	other functional categories
at4g02500	26.2	misc.UDP glucosyl and glucoronyl transferases	other functional categories
at4g38040	26.2	misc.UDP glucosyl and glucoronyl transferases	other functional categories
at5g61840	26.2	misc.UDP glucosyl and glucoronyl transferases	other functional categories
at1g04710	13.2.4.1	amino acid metabolism.degradation.branched chain group.shared	other functional categories
at1g04810	29.5.11.20	protein.degradation.ubiquitin.proteasom	other functional categories
at1g16890	29.5.11.3	protein.degradation.ubiquitin.E2	other functional categories
at1g20200	29.5.11.20	protein.degradation.ubiquitin.proteasom	other functional categories
at1g53750	29.5.11.20	protein.degradation.ubiquitin.proteasom	other functional categories
at1g65960	13.1.1.1.1	amino acid metabolism.synthesis.central amino acid metabolism.GABA.Glutamate decarboxylase	other functional categories
at1g71920	13.1.7.7	amino acid metabolism.synthesis.histidine.histidinol-phosphate aminotransferase	other functional categories
at2g17630	13.1.5.1.2	amino acid metabolism.synthesis.serine-glycine-cysteine group.serine.phosphoserine aminotransferase	other functional categories
at2g20140	29.5.11.20	protein.degradation.ubiquitin.proteasom	other functional categories
at2g27600	29.5.9	protein.degradation.AAA type	other functional categories
at2g30110	29.5.11.2	protein.degradation.ubiquitin.E1	other functional categories
at2g30970	13.1.1.2.1	amino acid metabolism.synthesis.central amino acid metabolism.aspartate.aspartate aminotransferase	other functional categories
at3g03780	13.1.3.4.3	amino acid metabolism.synthesis.aspartate family.methionine.methionine synthase	other functional categories
at3g05530	29.5.11.20	protein.degradation.ubiquitin.proteasom	other functional categories
at3g11270	29.5.11.20	protein.degradation.ubiquitin.proteasom	other functional categories
at3g20690	29.5.11.4.3.2	protein.degradation.ubiquitin.E3.SCF.FBOX	other functional categories
at3g23810	13.2.3.4	amino acid metabolism.degradation.aspartate family.methionine	other functional categories
at3g48870	29.5.5	protein.degradation.serine protease	other functional categories
at3g51260	29.5	protein.degradation	other functional categories
at4g01850	13.1.3.4.11	amino acid metabolism.synthesis.aspartate family.methionine.S-adenosylmethionine synthetase	other functional categories
at4g22290	29.5.11	protein.degradation.ubiquitin	other functional categories
at4g39980	13.1.6.1.1	amino acid metabolism.synthesis.aromatic aa.chorismate.3-deoxy-D-arabino-heptulosonate 7-phosphate synthase	other functional categories
at5g19990	29.5.11.20	protein.degradation.ubiquitin.proteasom	other functional categories
at5g20980	13.1.3.4.3	amino acid metabolism.synthesis.aspartate family.methionine.methionine synthase	other functional categories
at5g26860	29.5.5	protein.degradation.serine protease	other functional categories
at5g43010	29.5.11.20	protein.degradation.ubiquitin.proteasom	other functional categories
at5g58290	29.5.11.20	protein.degradation.ubiquitin.proteasom	other functional categories
at5g60160	29.5.4	protein.degradation.aspartate protease	other functional categories
at1g01740	29.4	protein.postranslational modification	protein PTM
at1g09600	29.4	protein.postranslational modification	protein PTM
at1g10630	29.4	protein.postranslational modification	protein PTM
at1g20575	29.7	protein.glycosylation	protein PTM
at1g24510	29.4	protein.postranslational modification	protein PTM
at1g56070	29.2.4	protein.synthesis.elongation	protein PTM
at2g24360	29.4	protein.postranslational modification	protein PTM
at2g43230	29.4.1.58	protein.postranslational modification.kinase.receptor like cytoplasmatic kinase VIII	protein PTM
at3g19420	29.4	protein.postranslational modification	protein PTM
at3g21650	29.4	protein.postranslational modification	protein PTM
at3g59350	29.4.1.58	protein.postranslational modification.kinase.receptor like cytoplasmatic kinase VIII	protein PTM
at4g35230	29.4.1.52	protein.postranslational modification.kinase.receptor like cytoplasmatic kinase II	protein PTM
at1g04170	29.2.3	protein.synthesis.initiation	other functional categories
at1g04270	29.2.1.2.1.15	protein.synthesis.ribosomal protein.eukaryotic.40S subunit.S15	other functional categories
at1g04480	29.2.1.2.2.23	protein.synthesis.ribosomal protein.eukaryotic.60S subunit.L23	other functional categories
at1g07920	29.2.4	protein.synthesis.elongation	other functional categories
at1g14320	29.2.1.2.2.10	protein.synthesis.ribosomal protein.eukaryotic.60S subunit.L10	other functional categories
at1g22780	29.2.1.2.1.18	protein.synthesis.ribosomal protein.eukaryotic.40S subunit.S18	other functional categories
at1g23290	29.2.1.2.2.527	protein.synthesis.ribosomal protein.eukaryotic.60S subunit.L27A	other functional categories
at1g23410	29.2.1.2.1.27	protein.synthesis.ribosomal protein.eukaryotic.40S subunit.S27	other functional categories
at1g26880	29.2.1.2.2.34	protein.synthesis.ribosomal protein.eukaryotic.60S subunit.L34	other functional categories
at1g36240	29.2.1.2.2.30	protein.synthesis.ribosomal protein.eukaryotic.60S subunit.L30	other functional categories
at1g54270	29.2.3	protein.synthesis.initiation	other functional categories
at1g56070	29.2.4	protein.synthesis.elongation	other functional categories
at2g16360	29.2.1.2.1.25	protein.synthesis.ribosomal protein.eukaryotic.40S subunit.S25	other functional categories
at2g16640	29.3.3	protein.targeting.chloroplast	other functional categories
at2g27530	29.2.1.2.2.510	protein.synthesis.ribosomal protein.eukaryotic.60S subunit.L10A	other functional categories
at2g31610	29.2.1.2.1.3	protein.synthesis.ribosomal protein.eukaryotic.40S subunit.S3	other functional categories
at2g36160	29.2.1.2.1.14	protein.synthesis.ribosomal protein.eukaryotic.40S subunit.S14	other functional categories
at2g37270	29.2.1.2.1.5	protein.synthesis.ribosomal protein.eukaryotic.40S subunit.S5	other functional categories
at2g39460	29.2.1.2.2.523	protein.synthesis.ribosomal protein.eukaryotic.60S subunit.L23A	other functional categories
at2g40010	29.2.1.2.2.80	protein.synthesis.ribosomal protein.eukaryotic.60S subunit.P0	other functional categories
at2g42740	29.2.1.2.2.16	protein.synthesis.ribosomal protein.eukaryotic.60S subunit.L16	other functional categories
at2g44120	29.2.1.2.2.7	protein.synthesis.ribosomal protein.eukaryotic.60S subunit.L7	other functional categories
at2g45710	29.2.1.2.1.27	protein.synthesis.ribosomal protein.eukaryotic.40S subunit.S27	other functional categories
at2g47610	29.2.1.2.2.57	protein.synthesis.ribosomal protein.eukaryotic.60S subunit.L7A	other functional categories
at3g04840	29.2.1.2.1.53	protein.synthesis.ribosomal protein.eukaryotic.40S subunit.S3A	other functional categories
at3g05590	29.2.1.2.2.18	protein.synthesis.ribosomal protein.eukaryotic.60S subunit.L18	other functional categories
at3g60770	29.2.1.2.1.13	protein.synthesis.ribosomal protein.eukaryotic.40S subunit.S13	other functional categories
at4g02930	29.2.4	protein.synthesis.elongation	other functional categories
at4g31700	29.2.1.2.1.6	protein.synthesis.ribosomal protein.eukaryotic.40S subunit.S6	other functional categories
at4g39200	29.2.1.2.1.25	protein.synthesis.ribosomal protein.eukaryotic.40S subunit.S25	other functional categories
at5g15200	29.2.1.2.1.9	protein.synthesis.ribosomal protein.eukaryotic.40S subunit.S9	other functional categories
at5g27770	29.2.1.2.2.22	protein.synthesis.ribosomal protein.eukaryotic.60S subunit.L22	other functional categories
at5g35530	29.2.1.2.1.3	protein.synthesis.ribosomal protein.eukaryotic.40S subunit.S3	other functional categories
at5g36230	29.2.3	protein.synthesis.initiation	other functional categories
at5g41520	29.2.1.2.1.10	protein.synthesis.ribosomal protein.eukaryotic.40S subunit.S10	other functional categories
at5g47880	29.2.5	protein.synthesis.release	other functional categories
at5g59240	29.2.1.2.1.8	protein.synthesis.ribosomal protein.eukaryotic.40S subunit.S8	other functional categories
at5g64140	29.2.1.2.1.28	protein.synthesis.ribosomal protein.eukaryotic.40S subunit.S28	other functional categories
at2g16640	29.3.3	protein.targeting.chloroplast	other functional categories
at3g02090	29.3.2	protein.targeting.mitochondria	other functional categories
at3g02530	29.6	protein.folding	other functional categories
at3g11830	29.6	protein.folding	other functional categories
at3g20050	29.6	protein.folding	other functional categories
at3g23990	29.6	protein.folding	other functional categories
at4g16143	29.3.1	protein.targeting.nucleus	other functional categories
at4g27640	29.3.1	protein.targeting.nucleus	other functional categories
at4g38240	29.7.5	protein.glycosylation.alpha-1,3-mannosyl-glycoprotein-beta-1,2-N-acetylglucosaminyltransferase(GnTI)	other functional categories
at5g53480	29.3.1	protein.targeting.nucleus	other functional categories
at1g09180	30.5	signalling.G-proteins	other functional categories
at1g10620	30.2.22	signalling.receptor kinases.proline extensin like	other functional categories
at1g24650	30.2.9	signalling.receptor kinases.leucine rich repeat IX	other functional categories
at1g34130	20.2.3	stress.abiotic.drought/salt	other functional categories
at1g34210	30.2.2	signalling.receptor kinases.leucine rich repeat II	other functional categories
at1g35160	30.7	signalling.14-3-3 proteins	other functional categories
at1g53730	30.2.5	signalling.receptor kinases.leucine rich repeat V	other functional categories
at1g66410	30.3	signalling.calcium	other functional categories
at3g18040	30.6	signalling.MAP kinases	other functional categories
at3g18820	30.5	signalling.G-proteins	other functional categories
at3g23750	30.2.9	signalling.receptor kinases.leucine rich repeat IX	other functional categories
at3g51850	30.3	signalling.calcium	other functional categories
at3g63150	30.5	signalling.G-proteins	other functional categories
at4g05520	30.3	signalling.calcium	other functional categories
at4g17170	30.5	signalling.G-proteins	other functional categories
at4g17530	30.5	signalling.G-proteins	other functional categories
at4g18430	30.5	signalling.G-proteins	other functional categories
at4g23650	30.3	signalling.calcium	other functional categories
at4g39520	30.5	signalling.G-proteins	other functional categories
at5g07340	30.3	signalling.calcium	other functional categories
at5g12180	30.3	signalling.calcium	other functional categories
at5g20010	30.5	signalling.G-proteins	other functional categories
at5g47960	30.5	signalling.G-proteins	other functional categories
at5g56580	30.6	signalling.MAP kinases	other functional categories
at5g65430	30.7	signalling.14-3-3 proteins	other functional categories
at1g04410	8.2.9	TCA / org transformation.other organic acid transformatons.cyt MDH	other functional categories
at1g04430	20.2.3	stress.abiotic.drought/salt	other functional categories
at1g12280	20.1.7	stress.biotic.PR-proteins	other functional categories
at1g26850	20.2.3	stress.abiotic.drought/salt	other functional categories
at1g29470	20.2.3	stress.abiotic.drought/salt	other functional categories
at1g31850	20.2.3	stress.abiotic.drought/salt	other functional categories
at1g34130	20.2.3	stress.abiotic.drought/salt	other functional categories
at1g62970	20.2.1	stress.abiotic.heat	other functional categories
at2g26890	20.2.1	stress.abiotic.heat	other functional categories
at2g45750	20.2.3	stress.abiotic.drought/salt	other functional categories
at3g07770	20.2.1	stress.abiotic.heat	other functional categories
at3g56080	20.2.3	stress.abiotic.drought/salt	other functional categories
at4g16660	20.2.1	stress.abiotic.heat	other functional categories
at4g24190	20.2.1	stress.abiotic.heat	other functional categories
at4g37910	20.2.1	stress.abiotic.heat	other functional categories
at5g19690	20.2.3	stress.abiotic.drought/salt	other functional categories
at5g28540	20.2.1	stress.abiotic.heat	other functional categories
at5g52640	20.2.1	stress.abiotic.heat	other functional categories
Structural	Structural	Structural	other functional categories
at1g04410	8.2.9	TCA / org transformation.other organic acid transformatons.cyt MDH	other functional categories
at1g24180	8.1.1.1	TCA / org transformation.TCA.pyruvate DH.E1	other functional categories
at1g34430	8.1.1.2	TCA / org transformation.TCA.pyruvate DH.E2	other functional categories
at1g53240	8.1.9	TCA / org transformation.TCA.malate DH	other functional categories
at1g65930	8.1.4	TCA / org transformation.TCA.IDH	other functional categories
at2g05710	8.1.3	TCA / org transformation.TCA.aconitase	other functional categories
at2g13560	8.2.10	TCA / org transformation.other organic acid transformatons.malic	other functional categories
at2g18450	8.1.7	TCA / org transformation.TCA.succinate dehydrogenase	other functional categories
at2g47510	8.1.8	TCA / org transformation.TCA.fumarase	other functional categories
at3g55410	8.1.5	TCA / org transformation.TCA.2-oxoglutarate dehydrogenase	other functional categories
at4g00570	8.2.10	TCA / org transformation.other organic acid transformatons.malic	other functional categories
at4g35830	8.1.3	TCA / org transformation.TCA.aconitase	other functional categories
at5g03290	8.2.4	TCA / org transformation.other organic acid transformatons.IDH	other functional categories
at5g23250	8.1.6	TCA / org transformation.TCA.succinyl-CoA ligase	other functional categories
at5g50850	8.1.1.1	TCA / org transformation.TCA.pyruvate DH.E1	other functional categories
at5g66760	8.1.7	TCA / org transformation.TCA.succinate dehydrogenase	other functional categories
at1g01620	34.19.1	transport.Major Intrinsic Proteins.PIP	transporters
at1g04690	34.15	transport.potassium	transporters
at1g07810	34.21	transport.calcium	transporters
at1g15210	34.16	transport.ABC transporters and multidrug resistance systems	transporters
at1g15690	34.30	transport.H+ transporting pyrophosphatase	transporters
at1g19910	34.1.1	transport.p- and v-ATPases.H+-transporting two-sector ATPase	transporters
at1g29310	34.99	transport.misc	transporters
at1g47670	34.3	transport.amino acids	transporters
at1g54280	34.1	transport.p- and v-ATPases	transporters
at1g59820	34.1	transport.p- and v-ATPases	transporters
at1g59820	34.1	transport.p- and v-ATPases	transporters
at1g78900	34.1	transport.p- and v-ATPases	transporters
at1g78920	34.30	transport.H+ transporting pyrophosphatase	transporters
at1g80300	34.99	transport.misc	transporters
at2g21410	34.1	transport.p- and v-ATPases	transporters
at2g21410	34.1	transport.p- and v-ATPases	transporters
at2g26910	34.16	transport.ABC transporters and multidrug resistance systems	transporters
at2g34190	34.99	transport.misc	transporters
at3g10350	34.18.1	transport.unspecified anions.arsenite-transporting ATPase	transporters
at3g47950	34.1	transport.p- and v-ATPases	transporters
at3g53480	34.16	transport.ABC transporters and multidrug resistance systems	transporters
at4g00900	34.21	transport.calcium	transporters
at4g38510	34.1.1.1	transport.p- and v-ATPases.H+-transporting two-sector ATPase.subunit B	transporters
at5g12860	34.8	transport.metabolite transporters at the envelope membrane	transporters
at5g13490	34.14	transport.unspecified cations	transporters
at5g44790	34.12	transport.metal	transporters
at5g54750	34.99	transport.misc	transporters
at5g59250	34.2	transport.sugars	transporters

## Sheet: sCW
Table S6b. Assignment of MapMan functional categories to proteins identified from mCW and sCW samples using the Arabidopsis database (TAIR10). Protein data were obtained from Table S1.
sCW
IDENTIFIER	BIN CODE	DESCRIPTION	Manually assigned category
at2g29960	31.3.1	cell.cycle.peptidylprolyl isomerase	other functional categories
at3g09840	31.2	cell.division	other functional categories
at3g66654	31.3.1	cell.cycle.peptidylprolyl isomerase	other functional categories
at5g03340	31.2	cell.division	other functional categories
at1g04160	31.1	cell.organisation	cell organization
at1g04820	31.1	cell.organisation	cell organization
at1g17580	31.1	cell.organisation	cell organization
at2g04750	31.1	cell.organisation	cell organization
at2g29550	31.1	cell.organisation	cell organization
at4g14960	31.1	cell.organisation	cell organization
at4g29340	31.1	cell.organisation	cell organization
at5g09810	31.1	cell.organisation	cell organization
at5g23860	31.1	cell.organisation	cell organization
at1g04750	31.4	cell.vesicle transport	cell vesicle transport
at1g11890	29.3.4.99	protein.targeting.secretory pathway.unspecified	cell vesicle transport
at1g14830	26.17	misc.dynamin	cell vesicle transport
at1g52360	31.4	cell.vesicle transport	cell vesicle transport
at1g59610	26.17	misc.dynamin	cell vesicle transport
at1g60530	26.17	misc.dynamin	cell vesicle transport
at2g44590	26.17	misc.dynamin	cell vesicle transport
at3g08530	31.4	cell.vesicle transport	cell vesicle transport
at3g13870	33.99	development.unspecified	cell vesicle transport
at3g18480	29.3.4.2	protein.targeting.secretory pathway.golgi	cell vesicle transport
at4g11380	31.4	cell.vesicle transport	cell vesicle transport
at4g30600	29.3.4.99	protein.targeting.secretory pathway.unspecified	cell vesicle transport
at4g31480	31.4	cell.vesicle transport	cell vesicle transport
at5g03540	31.4	cell.vesicle transport	cell vesicle transport
at1g26570	10.1.4	cell wall.precursor synthesis.UDP-Glc dehydrogenase (UGD)	cell wall polysaccharide synthesis/degrdation
at1g53500	10.1.10	cell wall.precursor synthesis.UDP-glucose 4,6-dehydratase	cell wall polysaccharide synthesis/degrdation
at2g06850	10.7	cell wall.modification	cell wall polysaccharide synthesis/degrdation
at2g34850	10.1.9	cell wall.precursor synthesis.MUR4	cell wall polysaccharide synthesis/degrdation
at2g47650	10.1.5	cell wall.precursor synthesis.UXS	cell wall polysaccharide synthesis/degrdation
at3g25140	10.4	cell wall.pectin synthesis	cell wall polysaccharide synthesis/degrdation
at3g55590	10.1.1.1	cell wall.precursor synthesis.NDP sugar pyrophosphorylase.GDP mannose	cell wall polysaccharide synthesis/degrdation
at4g32410	10.2.1	cell wall.cellulose synthesis.cellulose synthase	cell wall polysaccharide synthesis/degrdation
at5g05170	10.2.1	cell wall.cellulose synthesis.cellulose synthase	cell wall polysaccharide synthesis/degrdation
at5g16190	10.2	cell wall.cellulose synthesis	cell wall polysaccharide synthesis/degrdation
at1g22840	9.6	mitochondrial electron transport / ATP synthesis.cytochrome c	other functional categories
at2g07698	9.9	mitochondrial electron transport / ATP synthesis.F1-ATPase	other functional categories
at3g27240	9.6	mitochondrial electron transport / ATP synthesis.cytochrome c	other functional categories
at3g54110	9.8	mitochondrial electron transport / ATP synthesis.uncoupling protein	other functional categories
at5g08530	9.1.2	mitochondrial electron transport / ATP synthesis.NADH-DH.localisation not clear	other functional categories
at5g08670	9.9	mitochondrial electron transport / ATP synthesis.F1-ATPase	other functional categories
at5g37510	9.1.2	mitochondrial electron transport / ATP synthesis.NADH-DH.localisation not clear	other functional categories
atmg00510	9.1.2	mitochondrial electron transport / ATP synthesis.NADH-DH.localisation not clear	other functional categories
at1g14670	35.1	not assigned.no ontology	not assigned
at1g30580	35.2	not assigned.unknown	not assigned
at1g72480	35.2	not assigned.unknown	not assigned
at2g18840	35.1	not assigned.no ontology	not assigned
at2g41770	35.2	not assigned.unknown	not assigned
at3g08800	35.2	not assigned.unknown	not assigned
at3g10260	35.1	not assigned.no ontology	not assigned
at3g15300	35.1	not assigned.no ontology	not assigned
at3g27510	35.1.26	not assigned.no ontology.DC1 domain containing protein	not assigned
at4g12650	35.2	not assigned.unknown	not assigned
at4g14240	35.2	not assigned.unknown	not assigned
at4g26910	35.1	not assigned.no ontology	not assigned
at4g31080	35.2	not assigned.unknown	not assigned
at4g33700	35.1	not assigned.no ontology	not assigned
at5g49945	35.2	not assigned.unknown	not assigned
at1g07660	28.1.3.2.4	DNA.synthesis/chromatin structure.histone.core.H4	other functional categories
at1g08880	28.1.3.2.1	DNA.synthesis/chromatin structure.histone.core.H2A	other functional categories
at1g20630	21.6	redox.dismutases and catalases	other functional categories
at1g48410	33.99	development.unspecified	other functional categories
at1g55490	1.3.13	PS.calvin cycle.rubisco interacting	other functional categories
at1g74550	26.10	misc.cytochrome P450	other functional categories
at2g47470	21.1.1	redox.thioredoxin.PDIL	other functional categories
at3g48730	19.3	tetrapyrrole synthesis.GSA	other functional categories
at3g48890	21.2	redox.ascorbate and glutathione	other functional categories
at4g19210	27.2	RNA.transcription	other functional categories
at4g25550	27.1.3.13	RNA.processing.3' end processing.CFIm25	other functional categories
at4g26530	1.3.6	PS.calvin cycle.aldolase	other functional categories
at5g04660	26.10	misc.cytochrome P450	other functional categories
at5g11170	28.1	DNA.synthesis/chromatin structure	other functional categories
at5g46915	27.3.41	RNA.regulation of transcription.B3 transcription factor family	other functional categories
atcg01110	1.1.40	PS.lightreaction.cyclic electron flow-chlororespiration	other functional categories
at2g22780	6.3	gluconeogenesis / glyoxylate cycle.Malate DH	other functional categories
at2g30490	16.2.1.2	secondary metabolism.phenylpropanoids.lignin biosynthesis.C4H	other functional categories
at2g40890	16.2.1.5	secondary metabolism.phenylpropanoids.lignin biosynthesis.C3H	other functional categories
at2g42790	6.1	gluconeogenesis / glyoxylate cycle.citrate synthase	other functional categories
at3g48000	5.10	fermentation.aldehyde dehydrogenase	other functional categories
at3g55360	11.8.7	lipid metabolism.'exotics' (steroids, squalene etc).trans-2-enoyl-CoA reductase (NADPH)	other functional categories
at4g04970	3.6	minor CHO metabolism.callose	other functional categories
at4g11010	23.4.10	nucleotide metabolism.phosphotransfer and pyrophosphatases.nucleoside diphosphate kinase	other functional categories
at4g13930	25.1	C1-metabolism.glycine hydroxymethyltransferase	other functional categories
at4g23850	11.1.9	lipid metabolism.FA synthesis and FA elongation.long chain fatty acid CoA ligase	other functional categories
at4g27270	11.8	lipid metabolism.'exotics'(steroids, squalene etc)	other functional categories
at5g13710	17.3.1.2.2	hormone metabolism.brassinosteroid.synthesis-degradation.sterols.SMT2	other functional categories
at5g50370	23.4.1	nucleotide metabolism.phosphotransfer and pyrophosphatases.adenylate kinase	other functional categories
at3g02350	26.2	misc.UDP glucosyl and glucoronyl transferases	other functional categories
at4g02500	26.2	misc.UDP glucosyl and glucoronyl transferases	other functional categories
at5g61840	26.2	misc.UDP glucosyl and glucoronyl transferases	other functional categories
at1g04710	13.2.4.1	amino acid metabolism.degradation.branched chain group.shared	other functional categories
at1g04810	29.5.11.20	protein.degradation.ubiquitin.proteasom	other functional categories
at1g09100	29.5.11.20	protein.degradation.ubiquitin.proteasom	other functional categories
at1g20200	29.5.11.20	protein.degradation.ubiquitin.proteasom	other functional categories
at1g53750	29.5.11.20	protein.degradation.ubiquitin.proteasom	other functional categories
at1g53750	29.5.11.20	protein.degradation.ubiquitin.proteasom	other functional categories
at1g66530	29.1.19	protein.aa activation.arginine-tRNA ligase	other functional categories
at2g17630	13.1.5.1.2	amino acid metabolism.synthesis.serine-glycine-cysteine group.serine.phosphoserine aminotransferase	other functional categories
at2g20140	29.5.11.20	protein.degradation.ubiquitin.proteasom	other functional categories
at3g03780	13.1.3.4.3	amino acid metabolism.synthesis.aspartate family.methionine.methionine synthase	other functional categories
at3g23810	13.2.3.4	amino acid metabolism.degradation.aspartate family.methionine	other functional categories
at3g48870	29.5.5	protein.degradation.serine protease	other functional categories
at4g01850	13.1.3.4.11	amino acid metabolism.synthesis.aspartate family.methionine.S-adenosylmethionine synthetase	other functional categories
at4g39980	13.1.6.1.1	amino acid metabolism.synthesis.aromatic aa.chorismate.3-deoxy-D-arabino-heptulosonate 7-phosphate synthase	other functional categories
at5g26860	29.5.5	protein.degradation.serine protease	other functional categories
at5g58290	29.5.11.20	protein.degradation.ubiquitin.proteasom	other functional categories
at5g60160	29.5.4	protein.degradation.aspartate protease	other functional categories
at1g01740	29.4	protein.postranslational modification	protein PTM
at1g20575	29.7	protein.glycosylation	protein PTM
at2g43230	29.4.1.58	protein.postranslational modification.kinase.receptor like cytoplasmatic kinase VIII	protein PTM
at4g35230	29.4.1.52	protein.postranslational modification.kinase.receptor like cytoplasmatic kinase II	protein PTM
at4g38240	29.7.5	protein.glycosylation.alpha-1,3-mannosyl-glycoprotein-beta-1,2-N-acetylglucosaminyltransferase(GnTI)	protein PTM
at1g04270	29.2.1.2.1.15	protein.synthesis.ribosomal protein.eukaryotic.40S subunit.S15	other functional categories
at1g04480	29.2.1.2.2.23	protein.synthesis.ribosomal protein.eukaryotic.60S subunit.L23	other functional categories
at1g07920	29.2.4	protein.synthesis.elongation	other functional categories
at1g14320	29.2.1.2.2.10	protein.synthesis.ribosomal protein.eukaryotic.60S subunit.L10	other functional categories
at1g22780	29.2.1.2.1.18	protein.synthesis.ribosomal protein.eukaryotic.40S subunit.S18	other functional categories
at1g23290	29.2.1.2.2.527	protein.synthesis.ribosomal protein.eukaryotic.60S subunit.L27A	other functional categories
at1g23410	29.2.1.2.1.27	protein.synthesis.ribosomal protein.eukaryotic.40S subunit.S27	other functional categories
at1g26880	29.2.1.2.2.34	protein.synthesis.ribosomal protein.eukaryotic.60S subunit.L34	other functional categories
at1g36240	29.2.1.2.2.30	protein.synthesis.ribosomal protein.eukaryotic.60S subunit.L30	other functional categories
at1g54270	29.2.3	protein.synthesis.initiation	other functional categories
at2g16360	29.2.1.2.1.25	protein.synthesis.ribosomal protein.eukaryotic.40S subunit.S25	other functional categories
at2g36160	29.2.1.2.1.14	protein.synthesis.ribosomal protein.eukaryotic.40S subunit.S14	other functional categories
at2g37190	29.2.1.2.2.12	protein.synthesis.ribosomal protein.eukaryotic.60S subunit.L12	other functional categories
at2g37270	29.2.1.2.1.5	protein.synthesis.ribosomal protein.eukaryotic.40S subunit.S5	other functional categories
at2g40010	29.2.1.2.2.80	protein.synthesis.ribosomal protein.eukaryotic.60S subunit.P0	other functional categories
at2g42740	29.2.1.2.2.16	protein.synthesis.ribosomal protein.eukaryotic.60S subunit.L16	other functional categories
at2g44120	29.2.1.2.2.7	protein.synthesis.ribosomal protein.eukaryotic.60S subunit.L7	other functional categories
at2g47610	29.2.1.2.2.57	protein.synthesis.ribosomal protein.eukaryotic.60S subunit.L7A	other functional categories
at3g04840	29.2.1.2.1.53	protein.synthesis.ribosomal protein.eukaryotic.40S subunit.S3A	other functional categories
at3g05590	29.2.1.2.2.18	protein.synthesis.ribosomal protein.eukaryotic.60S subunit.L18	other functional categories
at3g60770	29.2.1.2.1.13	protein.synthesis.ribosomal protein.eukaryotic.40S subunit.S13	other functional categories
at4g02930	29.2.4	protein.synthesis.elongation	other functional categories
at4g31700	29.2.1.2.1.6	protein.synthesis.ribosomal protein.eukaryotic.40S subunit.S6	other functional categories
at4g39200	29.2.1.2.1.25	protein.synthesis.ribosomal protein.eukaryotic.40S subunit.S25	other functional categories
at5g15200	29.2.1.2.1.9	protein.synthesis.ribosomal protein.eukaryotic.40S subunit.S9	other functional categories
at5g27770	29.2.1.2.2.22	protein.synthesis.ribosomal protein.eukaryotic.60S subunit.L22	other functional categories
at5g35530	29.2.1.2.1.3	protein.synthesis.ribosomal protein.eukaryotic.40S subunit.S3	other functional categories
at5g41520	29.2.1.2.1.10	protein.synthesis.ribosomal protein.eukaryotic.40S subunit.S10	other functional categories
at5g47880	29.2.5	protein.synthesis.release	other functional categories
at5g59240	29.2.1.2.1.8	protein.synthesis.ribosomal protein.eukaryotic.40S subunit.S8	other functional categories
at5g64140	29.2.1.2.1.28	protein.synthesis.ribosomal protein.eukaryotic.40S subunit.S28	other functional categories
at2g16640	29.3.3	protein.targeting.chloroplast	other functional categories
at3g11830	29.6	protein.folding	other functional categories
at3g20050	29.6	protein.folding	other functional categories
at3g23990	29.6	protein.folding	other functional categories
at4g16143	29.3.1	protein.targeting.nucleus	other functional categories
at1g05810	30.5	signalling.G-proteins	other functional categories
at1g09210	30.3	signalling.calcium	other functional categories
at1g10620	30.2.22	signalling.receptor kinases.proline extensin like	other functional categories
at1g20090	30.5	signalling.G-proteins	other functional categories
at1g34210	30.2.2	signalling.receptor kinases.leucine rich repeat II	other functional categories
at1g49300	30.5	signalling.G-proteins	other functional categories
at1g52280	30.5	signalling.G-proteins	other functional categories
at1g53730	30.2.5	signalling.receptor kinases.leucine rich repeat V	other functional categories
at3g29160	30.1	signalling.in sugar and nutrient physiology	other functional categories
at3g63150	30.5	signalling.G-proteins	other functional categories
at4g05520	30.3	signalling.calcium	other functional categories
at4g17170	30.5	signalling.G-proteins	other functional categories
at4g17530	30.5	signalling.G-proteins	other functional categories
at4g18430	30.5	signalling.G-proteins	other functional categories
at4g39520	30.5	signalling.G-proteins	other functional categories
at5g07340	30.3	signalling.calcium	other functional categories
at5g20010	30.5	signalling.G-proteins	other functional categories
at5g55850	30.1	signalling.in sugar and nutrient physiology	other functional categories
at5g56580	30.6	signalling.MAP kinases	other functional categories
at1g26850	20.2.3	stress.abiotic.drought/salt	other functional categories
at1g29470	20.2.3	stress.abiotic.drought/salt	other functional categories
at1g31850	20.2.3	stress.abiotic.drought/salt	other functional categories
at2g26890	20.2.1	stress.abiotic.heat	other functional categories
at2g45750	20.2.3	stress.abiotic.drought/salt	other functional categories
at3g07770	20.2.1	stress.abiotic.heat	other functional categories
at4g18030	20.2.3	stress.abiotic.drought/salt	other functional categories
at4g24190	20.2.1	stress.abiotic.heat	other functional categories
at4g37910	20.2.1	stress.abiotic.heat	other functional categories
at5g19690	20.2.3	stress.abiotic.drought/salt	other functional categories
at5g28540	20.2.1	stress.abiotic.heat	other functional categories
at5g52640	20.2.1	stress.abiotic.heat	other functional categories
at1g53240	8.1.9	TCA / org transformation.TCA.malate DH	other functional categories
at2g05710	8.1.3	TCA / org transformation.TCA.aconitase	other functional categories
at2g13560	8.2.10	TCA / org transformation.other organic acid transformatons.malic	other functional categories
at2g18450	8.1.7	TCA / org transformation.TCA.succinate dehydrogenase	other functional categories
at2g47510	8.1.8	TCA / org transformation.TCA.fumarase	other functional categories
at3g55410	8.1.5	TCA / org transformation.TCA.2-oxoglutarate dehydrogenase	other functional categories
at4g35830	8.1.3	TCA / org transformation.TCA.aconitase	other functional categories
at1g01620	34.19.1	transport.Major Intrinsic Proteins.PIP	transporters
at1g04690	34.15	transport.potassium	transporters
at1g05030	34.2	transport.sugars	transporters
at1g07810	34.21	transport.calcium	transporters
at1g15520	34.16	transport.ABC transporters and multidrug resistance systems	transporters
at1g15690	34.30	transport.H+ transporting pyrophosphatase	transporters
at1g19910	34.1.1	transport.p- and v-ATPases.H+-transporting two-sector ATPase	transporters
at1g29310	34.99	transport.misc	transporters
at1g47670	34.3	transport.amino acids	transporters
at1g59820	34.1	transport.p- and v-ATPases	transporters
at1g78900	34.1	transport.p- and v-ATPases	transporters
at1g78920	34.30	transport.H+ transporting pyrophosphatase	transporters
at2g16850	34.19.1	transport.Major Intrinsic Proteins.PIP	transporters
at2g26910	34.16	transport.ABC transporters and multidrug resistance systems	transporters
at2g34190	34.99	transport.misc	transporters
at2g47800	34.16	transport.ABC transporters and multidrug resistance systems	transporters
at3g28710	34.1.1	transport.p- and v-ATPases.H+-transporting two-sector ATPase	transporters
at3g47950	34.1	transport.p- and v-ATPases	transporters
at4g00900	34.21	transport.calcium	transporters
at4g28390	34.9	transport.metabolite transporters at the mitochondrial membrane	transporters
at4g35100	34.19.1	transport.Major Intrinsic Proteins.PIP	transporters
at4g38510	34.1.1.1	transport.p- and v-ATPases.H+-transporting two-sector ATPase.subunit B	transporters
at5g12860	34.8	transport.metabolite transporters at the envelope membrane	transporters
at5g13490	34.14	transport.unspecified cations	transporters
at5g27150	34.14	transport.unspecified cations	transporters
